# Supplementary material for: New Routes to Phylogeography: A Bayesian Structured Coalescent Approximation
Source: PLoS Genet. 2015 Aug 12;11(8):e1005421. doi: 10.1371/journal.pgen.1005421 (PMC4534465; doi:10.1371/journal.pgen.1005421)
Supplement: S1 Dataset — Files are in xml format, so to make our analyses easily replicable in BEAST. (ZIP) [file pgen.1005421.s002.zip]

Archive with 57 entries (54 files):
- S1_Dataset/
- S1_Dataset/.DS_Store
- __MACOSX/
- __MACOSX/S1_Dataset/
- __MACOSX/S1_Dataset/._.DS_Store
- S1_Dataset/AIV_10pops_BASTA.xml
- __MACOSX/S1_Dataset/._AIV_10pops_BASTA.xml
- S1_Dataset/AIV_10pops_DTA.xml
- __MACOSX/S1_Dataset/._AIV_10pops_DTA.xml
- S1_Dataset/AIV_10pops_MTT.xml
- __MACOSX/S1_Dataset/._AIV_10pops_MTT.xml
- S1_Dataset/AIV_5pops_BASTA.xml
- __MACOSX/S1_Dataset/._AIV_5pops_BASTA.xml
- S1_Dataset/AIV_5pops_DTA.xml
- __MACOSX/S1_Dataset/._AIV_5pops_DTA.xml
- S1_Dataset/AIV_5pops_MTT.xml
- __MACOSX/S1_Dataset/._AIV_5pops_MTT.xml
- S1_Dataset/BASTA_2pop_samples10_190_fixedTree_mean0.5_niter100k.xml
- __MACOSX/S1_Dataset/._BASTA_2pop_samples10_190_fixedTree_mean0.5_niter100k.xml
- S1_Dataset/BASTA_2pop_samples10_190_noData_mean1.0.xml
- __MACOSX/S1_Dataset/._BASTA_2pop_samples10_190_noData_mean1.0.xml
- S1_Dataset/BASTA_2pop_samples50_50_variableTree_mean2.0_niter1M.xml
- __MACOSX/S1_Dataset/._BASTA_2pop_samples50_50_variableTree_mean2.0_niter1M.xml
- S1_Dataset/BASTA_8pop_samples40_fixedTree_mean0.5_niter2M.xml
- __MACOSX/S1_Dataset/._BASTA_8pop_samples40_fixedTree_mean0.5_niter2M.xml
- S1_Dataset/Ebola_BASTA.xml
- __MACOSX/S1_Dataset/._Ebola_BASTA.xml
- S1_Dataset/Ebola_MTT.xml
- __MACOSX/S1_Dataset/._Ebola_MTT.xml
- S1_Dataset/Ebola_Mugration_Beast1.xml
- __MACOSX/S1_Dataset/._Ebola_Mugration_Beast1.xml
- S1_Dataset/Ebola_withBats_BASTA.xml
- __MACOSX/S1_Dataset/._Ebola_withBats_BASTA.xml
- S1_Dataset/Ebola_withBats_Mugration_Beast1.xml
- __MACOSX/S1_Dataset/._Ebola_withBats_Mugration_Beast1.xml
- S1_Dataset/MTT_2pop_samples10_190_fixedTree_mean0.5_niter200k.xml
- __MACOSX/S1_Dataset/._MTT_2pop_samples10_190_fixedTree_mean0.5_niter200k.xml
- S1_Dataset/MTT_2pop_samples10_190_noData_mean1.0.xml
- __MACOSX/S1_Dataset/._MTT_2pop_samples10_190_noData_mean1.0.xml
- S1_Dataset/MTT_2pop_samples50_50_variableTree_mean2.0_niter2M.xml
- __MACOSX/S1_Dataset/._MTT_2pop_samples50_50_variableTree_mean2.0_niter2M.xml
- S1_Dataset/MTT_8pop_samples40_fixedTree_mean0.5_niter2M.xml
- __MACOSX/S1_Dataset/._MTT_8pop_samples40_fixedTree_mean0.5_niter2M.xml
- S1_Dataset/Mugration_2pop_samples10_190_fixedTree_mean0.5_niter1M.xml
- __MACOSX/S1_Dataset/._Mugration_2pop_samples10_190_fixedTree_mean0.5_niter1M.xml
- S1_Dataset/Mugration_2pop_samples10_190_noData_mean1.0.xml
- __MACOSX/S1_Dataset/._Mugration_2pop_samples10_190_noData_mean1.0.xml
- S1_Dataset/Mugration_2pop_samples50_50_variableTree_mean2.0_niter1M.xml
- __MACOSX/S1_Dataset/._Mugration_2pop_samples50_50_variableTree_mean2.0_niter1M.xml
- S1_Dataset/ReadMe.txt
- __MACOSX/S1_Dataset/._ReadMe.txt
- S1_Dataset/TYLCV_BASTA.xml
- __MACOSX/S1_Dataset/._TYLCV_BASTA.xml
- S1_Dataset/TYLCV_DTA.xml
- __MACOSX/S1_Dataset/._TYLCV_DTA.xml
- S1_Dataset/TYLCV_MTT.xml
- __MACOSX/S1_Dataset/._TYLCV_MTT.xml
