# Supplementary material for: New Routes to Phylogeography: A Bayesian Structured Coalescent Approximation
Source: PLoS Genet. 2015 Aug 12;11(8):e1005421. doi: 10.1371/journal.pgen.1005421 (PMC4534465; doi:10.1371/journal.pgen.1005421)
Supplement: S1 Dataset — Files are in xml format, so to make our analyses easily replicable in BEAST. (ZIP) [file pgen.1005421.s002.zip › S1_Dataset/AIV_10pops_BASTA.xml]

<beast version='2.0' namespace='beast.evolution.alignment:beast.core:beast.core.parameter:beast.evolution.tree:beast.evolution.tree.coalescent:beast.core.util:beast.evolution.operators:beast.evolution.sitemodel:beast.evolution.substitutionmodel:beast.evolution.likelihood:beast.evolution.tree:beast.math.distributions:multitypetreeVolz.distributions:multitypetreeVolz.operators:multitypetreeVolz.util'>


<alignment spec="beast.evolution.alignment.Alignment" id="alignment1" dataType="nucleotide">

<sequence taxon='H7N3_ans_A/green-wingedteal/MD/648/2004_USA_Maryland_2004|2004.45205479452' value="ATGAACACTCAAATTTTGGCATTCATTGCTTGTATGCTGATTGGAGCTAGAGGAGACAAAATATGTCTTGGGCACCATGCTGTGGCAAATGGAACAAAAGTGAACACACTAACAGAGAGGGGAATTGAAGTAGTAAATGCCACGGAGACGGTGGAAACTGTAAATATTAAGAAAATATGCACTCAAGGGAAAAGGCCAACAGATCTGGGACAATGTGGACTTCTAGGAACCCTAATAGGACCTCCCCAATGCGATCAATTTCTGGAGTTTGACGCTGATTTGATAATTGAACGAAGAGAAGGAACCGATGTGTGCTATCCCGGAAAGTTCACAAATGAAGAATCACTGAGGCAGATCCTTCGAGGATCAGGAGGAATTGATAAGGAGTCAATGGGTTTCACCTATAGTGGAATAAGAACCAATGGGGCGACGAGTGCTTGCAGAAGATCAGG---TTCTTCTTTCTATGCAGAGATGAAGTGGTTACTGTCGAATTCAGACAATGCAGCATTTCCCCAAATGACCAAATCGTATAGAAACCCCAGGAACAAACCAGCTCTGATAATTTGGGGAGTGCATCACTCTGGATCGGCTACTGAGCAGACCAAACTCTATGGAAGTGGAAACAAATTGATAACAGTAGGAAGCTCGAAATACCAGCAATCATTCACCCCAAGTCCGGGAGCACGGCCACAGGTGAATGGACAATCAGGAAGGATTGATTTTCACTGGCTACTCCTTGATCCCAATGACACGGTGACCTTCACTTTCAATGGGGCATTCATAGCTCCTGACAGGGCAAGTTTCTTTAGAGGAGAATCGCTAGGAGTCCAGAGTGATGTTCCTTTGGATTCTGGTTGTGAGGGGGATTGCTTCCACAGTGGGGGTACGATAGTAAGTTCCCTGCCATTCCAGAACATAAACCCTAGAACAGTGGGGAAATGCCCTCGATATGTCAAACAGACAAGCCTCCTTTTGGCTACAGGAATGAGAAACGTCCCAGAGAACCCCAA------------------------GGCC------------------AGAGGCCTTTTTGGAGCGATTGCTGGATTCATAGAGAATGGATGGGAAGGTCTCATTGATGGATGGTATGGTTTCAGACATCAAAATGCACAAGGAGAAGGAACTGCAGCTGACTACAAAAGCACCCAATCTGCAATAGATCAGATCACAGGCAAATTGAATCGTCTAATTGACAAAACAAATCAGCAGTTTGAGCTGATAGACAATGAATTCAGTGAAATAGAACAACAAATTGGGAATGTCATTAACTGGACACGAGACTCAATGACTGAGAT-ATGGTCGTATAATGCTGAATTGTTGGTGGCAATGGAAAATCAGCATACAATAGATCTTGCAGACTCAGAAATGAACAAACTTTACGAGCGCGTCAGAAAACAACTGAGGGAGAATGCCGAAGAAGATGGGACTGGATGCTTTGAGATATTTCATAAGTGTGATGATCAGTGTATGGAGAGCATAAGGAACAACACTTATGACCATACCCAATACAGAACAGAGTCACTACAGAATAGAATACAGATAGACCCAGTGAAATTGAGTAGTGGATACAAAGACATAATCTTATGGTTTAGCTTCGGGGCATCATGTTTTCTTCTTCTAGCCATTGCAATGGGATTGGTTTTCATTTGCATAAAGAATGGAAACATGCGGTGCACTATTTGTATATAG"/>
<sequence taxon='H7N3_ans_A/green-wingedteal/Ohio/648/2004_USA_Ohio_2004|2004.45205479452' value="ATGAACACTCAAATTTTGGCATTCATTGCTTGTATGCTGATTGGAGCTAGAGGAGACAAAATATGTCTTGGGCACCATGCTGTGGCAAATGGAACAAAAGTGAACACACTAACAGAGAGGGGAATTGAAGTAGTAAATGCCACGGAGACGGTGGAAACTGTAAATATTAAGAAAATATGCACTCAAGGGAAAAGGCCAACAGATCTGGGACAATGTGGACTTCTAGGAACCCTAATAGGACCTCCCCAATGCGATCAATTTCTGGAGTTTGACGCTGATTTGATAATTGAACGAAGAGAAGGAACCGATGTGTGCTATCCCGGAAAGTTCACAAATGAAGAATCACTGAGGCAGATCCTTCGAGGATCAGGAGGAATTGATAAGGAGTCAATGGGTTTCACCTATAGTGGAATAAGAACCAATGGGGCGACGAGTGCTTGCAGAAGATCAGG---TTCTTCTTTCTATGCAGAGATGAAGTGGTTACTGTCGAATTCAGACAATGCAGCATTTCCCCAAATGACCAAATCGTATAGAAACCCCAGGAACAAACCAGCTCTGATAATTTGGGGAGTGCATCACTCTGGATCGGCTACTGAGCAGACCAAACTCTATGGAAGTGGAAACAAATTGATAACAGTAGGAAGCTCGAAATACCAGCAATCATTCACCCCAAGTCCGGGAGCACGGCCACAGGTGAATGGACAATCAGGAAGGATTGATTTTCACTGGCTACTCCTTGATCCCAATGACACGGTGACCTTCACTTTCAATGGGGCATTCATAGCTCCTGACAGGGCAAGTTTCTTTAGAGGAGAATCGCTAGGAGTCCAGAGTGATGTTCCTTTGGATTCTGGTTGTGAGGGGGATTGCTTCCACAGTGGGGGTACGATAGTAAGTTCCCTGCCATTCCAGAACATAAACCCTAGAACAGTGGGGAAATGCCCTCGATATGTCAAACAGACAAGCCTCCTTTTGGCTACAGGAATGAGAAACGTCCCAGAGAACCCCAA------------------------GGCC------------------AGAGGCCTTTTTGGAGCGATTGCTGGATTCATAGAGAATGGATGGGAAGGTCTCATTGATGGATGGTATGGTTTCAGACATCAAAATGCACAAGGAGAAGGAACTGCAGCTGACTACAAAAGCACCCAATCTGCAATAGATCAGATCACAGGCAAATTGAATCGTCTAATTGACAAAACAAATCAGCAGTTTGAGCTGATAGACAATGAATTCAGTGAAATAGAACAACAAATTGGGAATGTCATTAACTGGACACGAGACTCAATGACTGAGAT-ATGGTCGTATAATGCTGAATTGTTGGTGGCAATGGAAAATCAGCATACAATAGATCTTGCAGACTCAGAAATGAACAAACTTTACGAGCGCGTCAGAAAACAACTGAGGGAGAATGCCGAAGAAGATGGGACTGGATGCTTTGAGATATTTCATAAGTGTGATGATCAGTGTATGGAGAGCATAAGGAACAACACTTATGACCATACCCAATACAGAACAGAGTCACTACAGAATAGAATACAGATAGACCCAGTGAAATTGAGTAGTGGATACAAAGACATAATCTTATGGTTTAGCTTCGGGGCATCATGTTTTCTTCTTCTAGCCATTGCAATGGGATTGGTTTTCATTTGCATAAAGAATGGAAACATGCGGTGCACTATTTGTATATAG"/>
<sequence taxon='H7N3_ans_A/blue-wingedteal/MD/658/2004_USA_Maryland_2004|2004.45205479452' value="ATGAACACTCAAATTTTGGCATTCATTGCTTGTATGCTGATTGGAGCTAGAGGAGACAAAATATGTCTTGGGCACCATGCTGTGGCAAATGGAACAAAAGTGAACACACTAACAGAGAGGGGAATTGAAGTAGTAAATGCCACGGAGACGGTGGAAACTGTAAATATTAAGAAAATATGCACTCAAGGGAAAAGGCCAACAGATCTGGGACAATGTGGACTTCTAGGAACCCTAATAGGACCTCCCCAATGCGATCAATTTCTGGAGTTTGACGCTGATTTGATAATTGAACGAAGAGAAGGAACCGATGTGTGCTATCCCGGAAAGTTCACAAATGAAGAATCACTGAGGCAGATCCTTCGAGGATCAGGAGGAATTGATAAGGAGTCAATGGGTTTCACCTATAGTGGAATAAGAACCAATGGGGCGACGAGTGCTTGCAGAAGATCAGG---TTCTTCTTTCTATGCAGAGATGAAGTGGTTACTGTCGAATTCAGACAATGCAGCATTTCCCCAAATGACCCAATCGTATAGAAACCCCAGGAACAAACCAGCTCTGATAATTTGGGGAGTGCATCACTCTGGATCGGCTACTGAGCAGACCAAACTCTATGGAAGTGGAAACAAATTGATAACAGTAGGAAGCTCGAAATACCAGCAATCATTCACCCCAAGTCCGGGAGCACGGCCACAGGTGAATGGACAATCAGGAAGGATTGATTTTCACTGGCTACTCCTTGATCCCAATGACACGGTGACCTTCACTTTCAATGGGGCATTCATAGCTCCTGACAGGGCAAGTTTCTTTAGAGGAGAATCGCTAGGAGTCCAGAGTGATGTTCCTTTGGATTCTGGTTGTGAGGGGGATTGCTTCCACAGTGGGGGTACGATAGTAAGTTCCCTGCCATTCCAGAACATAAACCCTAGAACAGTGGGGAAATGCCCTCGATATGTCAAACAGACAAGCCTCCTTTTGGCTACAGGAATGAGAAACGTCCCAGAGAACCCCAA------------------------GGCC------------------AGAGGCCTTTTTGGAGCGATTGCTGGATTCATAGAGAATGGATGGGAAGGTCTCATTGATGGATGGTATGGTTTCAGACATCAAAATGCACAAGGAGAAGGAACTGCAGCTGACTACAAAAGCACCCAATCTGCAATAGATCAGATCACAGGCAAATTGAATCGTCTAATTGACAAAACAAATCAGCAGTTTGAGCTGATAGACAATGAATTCAGTGAAATAGAACAACAAATTGGGAATGTCATTAACTGGACACGAGACTCAATGACTGAGAT-ATGGTCGTATAATGCTGAATTGTTGGTGGCAATGGAAAATCAGCATACAATAGATCTTGCAGACTCAGAAATGAACAAACTTTACGAGCGCGTCAGAAAACAACTGAGGGAGAATGCTGAAGAAGATGGGACTGGATGCTTTGAGATATTTCATAAGTGTGATGATCAGTGTATGGAGAGCATAAGGAACAACACTTATGACCATACCCAATACAGAACAGAGTCACTACAGAATAGAATACAGATAGACCCAGTGAAATTGAGTAGTGGATACAAAGACATAATCTTATGGTTTAGCTTCGGGGCATCATGTTTTCTTCTTCTAGCCATTGCAATGGGATTGGTTTTCATTTGCATAAAGAATGGAAACATGCGGTGCACTATTTGTATATAG"/>
<sequence taxon='H7N3_ans_A/blue-wingedteal/Ohio/658/2004_USA_Ohio_2004|2004.66575342466' value="ATGAACACTCAAATTTTGGCATTCATTGCTTGTATGCTGATTGGAGCTAGAGGAGACAAAATATGTCTTGGGCACCATGCTGTGGCAAATGGAACAAAAGTGAACACACTAACAGAGAGGGGAATTGAAGTAGTAAATGCCACGGAGACGGTGGAAACTGTAAATATTAAGAAAATATGCACTCAAGGGAAAAGGCCAACAGATCTGGGACAATGTGGACTTCTAGGAACCCTAATAGGACCTCCCCAATGCGATCAATTTCTGGAGTTTGACGCTGATTTGATAATTGAACGAAGAGAAGGAACCGATGTGTGCTATCCCGGAAAGTTCACAAATGAAGAATCACTGAGGCAGATCCTTCGAGGATCAGGAGGAATTGATAAGGAGTCAATGGGTTTCACCTATAGTGGAATAAGAACCAATGGGGCGACGAGTGCTTGCAGAAGATCAGG---TTCTTCTTTCTATGCAGAGATGAAGTGGTTACTGTCGAATTCAGACAATGCAGCATTTCCCCAAATGACCCAATCGTATAGAAACCCCAGGAACAAACCAGCTCTGATAATTTGGGGAGTGCATCACTCTGGATCGGCTACTGAGCAGACCAAACTCTATGGAAGTGGAAACAAATTGATAACAGTAGGAAGCTCGAAATACCAGCAATCATTCACCCCAAGTCCGGGAGCACGGCCACAGGTGAATGGACAATCAGGAAGGATTGATTTTCACTGGCTACTCCTTGATCCCAATGACACGGTGACCTTCACTTTCAATGGGGCATTCATAGCTCCTGACAGGGCAAGTTTCTTTAGAGGAGAATCGCTAGGAGTCCAGAGTGATGTTCCTTTGGATTCTGGTTGTGAGGGGGATTGCTTCCACAGTGGGGGTACGATAGTAAGTTCCCTGCCATTCCAGAACATAAACCCTAGAACAGTGGGGAAATGCCCTCGATATGTCAAACAGACAAGCCTCCTTTTGGCTACAGGAATGAGAAACGTCCCAGAGAACCCCAA------------------------GGCC------------------AGAGGCCTTTTTGGAGCGATTGCTGGATTCATAGAGAATGGATGGGAAGGTCTCATTGATGGATGGTATGGTTTCAAACATCAAAATGCACAAGGAGAAGGAACTGCAGCTGACTACAAAAGCACCCAATCTGCAATAGATCAGATCACAGGCAAATTGAATCGTCTAATTGACAAAACAAATCAGCAGTTTGAGCTGATAGACAATGAATTCAGTGAAATAGAACAACAAATTGGGAATGTCATTAACTGGACACGAGACTCAATGACTGAGAT-ATGGTCGTATAATGCTGAATTGTTGGTGGCAATGGAAAATCAGCATACAATAGATCTTGCAGACTCAGAAATGAACAAACTTTACGAGCGCGTCAGAAAACAACTGAGGGAGAATGCTGAAGAAGATGGGACTGGATGCTTTGAGATATTTCATAAGTGTGATGATCAGTGTATGGAGAGCATAAGGAACAACACTTATGACCATACCCAATACAGAACAGAGTCACTACAGAATAGAATACAGATAGACCCAGTGAAATTGAGTAGTGGATACAAAGACATAATCTTATGGTTTAGCTTCGGGGCATCATGTTTTCTTCTTCTAGCCATTGCAATGGGATTGGTTTTCATTTGCATAAAGAATGGAAACATGCGGTGCACTATTTGTATATAG"/>
<sequence taxon='H7N3_gal_A/chicken/BritishColumbia/NS-01827-4/2004_Canada_BritishColumbia_2004|2004.36712328767' value="ATGAATACTCAAATTTTGGCATTCATTGCTTGTATGCTGATTGGAACTAAAGGAGACAAAATATGTCTTGGGCACCATGCTGTGGCAAATGGGACAAAAGTGAACACACTAACAGAGAGGGGAATTGAAGTAGTCAATGCCACGGAGACGGTGGAAACTGTAAATATTAAGAAAATATGCACTCAAGGAAAAAGGCCAACAGATCTGGGACAATGTGGACTTCTAGGAACCCTAATAGGACCTCCCCAATGCGATCAATTTCTGGAGTTTGACGCTAATTTGATAATTGAACGAAGAGAAGGAACCGATGTGTGCTATCCCGGGAAGTTCACAAATGAAGAATCACTGAGGCAGATCCTTCGAGGGTCAGGAGGAATTGATAAAGAGTCAATGGGTTTCACCTATAGTGGAATAAGAACCAATGGGGCGACGAGTGCCTGCAGAAGATCAGG---TTCTTCTTTCTATGCGGAGATGAAGTGGTTACTGTCGAATTCAAACAATGCGGCATTTCCCCAAATGACTAAGTCGTATAGGAATCCCAGGAACAAACCAGCTCTGATAATCTGGGGAGTGCATCACTCTGGATCAGCTACTGAGCAGACCAAACTCTATGGAAGTGGAAACAAGTTGATAACAGTAGGAAGCTCGAAATACCAGCAATCATTCACTCCAAGCCCGGGAGCACGGCCACAAGTGAATGGACAATCAGGAAGGATTGATTTTCATTGGCTACTCCTTGACCCCAATGACACAGTGACCTTCACTTTCAATGGGGCATTCATAGCCCCTGACAGGGCAAGTTTCTTTAGAGGAGAATCGCTAGGAGTCCAGAGTGATGTTCCTTTGGATTCTGGTTGTGAAGGGGATTGCTTCCACAGTGGGGGTACGATAGTCAGTTCCCTGCCATTCCAAAACATCAACCCTAGAACAGTGGGGAAATGCCCTCGATATGTCAAACAGACAAGCCTCCTTTTGGCTACAGGAATGAGAAACGTTCCAGAGAACCCCAA------------------------GACC------------------AGAGGCCTTTTTGGAGCGATTGCTGGATTCACAGAGAATGGATGGGAAGGTCTCATCGATGGATGGTATGGTTTCAGACATCAAAATGCACAAGGAGAAGGAACTGCAGCTGACTACAAAAGCACCCAATCTGCAATAGATCAGATCACAGGCAAATTGAATCGTCTGATTGACAAAACAAACCAGCAGTTTGAACTGATAGACAATGAATTCAGTGAGATAGAACAACAAATCGGGAATGTCATTAACTGGACACGAGACTCAATGACTGAGGTAATGGTCGTAT-ATGCTGAGCTGTTGGTGGCAATGGAGAATCAGCATACGATAGATCTTGCAGACTCAGAAATGAACAAACTTTACGAACGCGTCAGAAAACAACTAAGGGAAAATGCTGAAGAAGATGGAACTGGATGCTTTGAGATATTCCATAAGTGTGATGATCAGTGTATGGAGAGCATAAGGAACAACACTTATGACCATACCCAATACAGGACAGAATCATTGCAGAATAGAATACAGATAGACCCAGTGAAATTGAGTAGTGGATACAAAGACATAATCTTATGGTTTAGCTTCGGGGCATCATGTTTTCTTCTTCTAGCCATTGCAATGGGATTGGTTTTCATTTGCATAAAGAATGGAAACATGCGGTGCACTATTTGTATATAG"/>
<sequence taxon='H7N3_gal_A/chicken/BritishColumbia/CN-7/2004_Canada_BritishColumbia_2004|2004.45205479452' value="ATGAATACTCAAATTTTGGCATTCATTGCTTGTATGCTGATTGGAACTAAAGGAGACAAAATATGTCTTGGGCACCATGCTGTGGCAAATGGGACAAAAGTGAACACACTAACAGAGAGGGGAATTGAAGTAGTCAATGCCACGGAGACGGTGGAAACTGTAAATATTAAAAAAATATGCACTCAAGGAAAAAGGCCAACAGATCTGGGACAATGTGGACTTCTAGGAACCCTAATAGGACCTCCCCAATGCGATCAATTTCTGGAGTTTGACGCTAATTTGATAATTGAACGAAGAGAAGGAACCGATGTGTGCTATCCCGGGAAGTTCACAAATGAAGAATCACTGAGGCAGATCCTTCGAGGGTCAGGAGGAATTGATAAAGAGTCAATGGGTTTCACCTATAGTGGAATAAGAACCAATGGGGCGACGAGTGCCTGCAGAAGATCAGG---TTCTTCTTTCTATGCGGAGATGAAGTGGTTACTGTCGAATTCAGACAATGCGGCATTTCCCCAAATGACTAAGTCGTATAGGAATCCCAGGAACAAACCAGCTCTGATAATCTGGGGAGTGCATCACTCTGGATCAGCTACTGAGCAGACCAAACTCTATGGAAGTGGAAACAAGTTGATAACAGTAGGAAGCTCGAAATACCAGCAATCATTCACTCCAAGTCCGGGAGCACGGCCACAAGTGAATGGACAATCAGGAAGGATTGATTTTCATTGGCTACTCCTTGACCCCAATGACACAGTGACCTTCACTTTCAATGGGGCATTCATAGCCCCTGACAGGGCAAGTTTCTTTAGAGGAGAATCGCTAGGAGTCCAGAGTGATGTTCCTTTGGATTCTGGTTGTGAAGGGGATTGCTTCCACAGTGGGGGTACGATAGTCAGTTCCCTGCCATTCCAAAACATCAACCCTAGAACAGTGGGGAAATGCCCTCGATATGTCAAACAGACAAGCCTCCTTTTGGCTACAGGAATGAGAAACGTCCCAGAGAACCCCAA---GCAGGCCTACCGGAAACGGATGACC------------------AGAGGCCTTTTTGGAGCGATTGCTGGATTCATAGAGAATGGATGGGAAGGTCTCATCGATGGATGGTATGGTTTCAGACATCAAAATGCACAAGGAGAAGGAACTGCAGCTGACTACAAAAGCACCCAATCTGCAATAGATCAGATCACAGGCAAATTGAATCGTCTGATTGACAAAACAAACCAGCAGTTTGAACTGATAGACAATGAATTCAGTGAGATAGAACAACAAATCGGGAATGTCATTAACTGGACACGAGACTCAATGACTGAGGT-ATGGTCGTATAATGCTGAGCTGTTGGTGGCAATGGAGAATCAGCATACAATAGATCTTGCAGACTCAGAAATGAACAAACTTTACGAACGCGTCAGAAAACAACTAAGGGAAAATGCTGAAGAAGATGGAACTGGATGCTTTGAGATATTCCATAAGTGTGATGATCAGTGTATGGAGAGCATAAGGAACAACACTTATGACCATACCCAATACAGGACAGAGTCATTGCAGAATAGAATACAGATAGACCCAGTGAAATTGAGTAGTGGATACAAAGACATAATCTTATGGTTTAGCTTCGGGGCATCATGTTTTCTTCTTCTAGCCATTGCAATGGGATTGGTTTTCATTTGCATAAAGAATGGAAACATGCGGTGCACTATTTGTATATAG"/>
<sequence taxon='H7N3_gal_A/chicken/Canada/314514-1/2005_Canada_BritishColumbia_2005|2005.45205479452' value="ATGAATACTCAAATTTTGGCATTCATTGCTTGTATGCTGATTGGAACTAAAGGAGACAAAATATGTCTTGGGCACCATGCTGTGGCAAATGGGACAAAAGTGAACACACTAACAGAGAGGGGAATTGAAGTAGTCAATGCCACGGAGACGGTGGAAACTGTAAATATTAAGAAAATATGCACTCAAGGAAAAAGGCCAACAGATCTGGGACAATGTGGACTTCTAGGAACCCTAATAGGACCTCCCCAATGCGATCAATTTCTGGAGTTTGACGCTAATTTGATAATTGAACGAAGAGAAGGAACCGATGTGTGCTATCCCGGGAAGTTCACAAATGAAGAATCACTGAGGCAGATCCTTCGAGGGTCAGGAGGAATTGATAAAGAGTCAATGGGTTTCACCTATAGTGGAATAAGAACCAATGGGGCGACGAGTGCCTGCAGAAGATCAGG---TTCTTCTTTCTATGCGGAGATGAAGTGGTTACTGTCGAATTCAGACAATGCGGCATTTCCCCAAATGACTAAGTCGTATAGGAATCCCAGGAACAAACCAGCTCTGATAATCTGGGGAGTGCATCACTCTGGATCAGCTACTGAGCAGACCAAACTCTATGGAAGTGGAAACAAGTTGATAACAGTAGGAAGCTCGAAATACCAGCAATCATTCACTCCAAGTCCGGGAGCACGGCCACAAGTGAATGGACAATCAGGAAGGATTGATTTTCATTGGCTACTCCTTGACCCCAATGACACAGTGACCTTCACTTTCAATGGGGCATTCATAGCCCCTGACAGGGCAAGTTTCTTTAGAGGAGAATCGCTAGGAGTCCAGAGTGATGTTCCTTTGGATTCTGGTTGTGAAGGGGATTGCTTCCACAGTGGGGGTACGATAGTCAGTTCCCTGCCATTCCAAAACATCAACCCTAGAACAGTGGGGAAATGCCCTCGATATGTCAAACAGACAAGCCTCCTTTTGGCTACAGGAATGAGAAACGTCCCAGAGAACCCCAA------------------------GACC------------------AGAGGCCTTTTTGGAGCGATTGCTGGATTCATAGAGAATGGATGGGAAGGTCTCATCGATGGATGGTATGGTTTCAGACATCAAAATGCACAAGGAGAAGGAACTGCAGCTGACTACAAAAGCACCCAATCTGCAATAGATCAGATCACAGGCAAATTGAATCGTCTGATTGACAAAACAAACCAGCAGTTTGAACTGATAGACAATGAATTCAGTGAGATAGAACAACAAATCGGGAATGTCATTAACTGGACACGAGACTCAATGACTGAGGT-ATGGTCGTATAATGCTGAGCTGTTGGTGGCAATGGAGAATCAGCATACAATAGATCTTGCAGACTCAGAAATGAACAAACTTTACGAACGCGTCAGAAAACAACTAAGGGAAAATGCTGAAGAAGATGGAACTGGATGCTTTGAGATATTCCATAAGTGTGATGATCAGTGTATGGAGAGCATAAGGAACAACACTTATGACCATACCCAATACAGGACAGAGTCATTGCAGAATAGAATACAGATAGACCCAGTGAAATTGAGTAGTGGATACAAAGACATAATCTTATGGTTTAGCTTCGGGGCATCATGTTTTCTTCTTCTAGCCATTGCAATGGGATTGGTTTTCATTTGCATAAAGAATGGAAACATGCGGTGCACTATTTGTATATAG"/>
<sequence taxon='H7N3_gal_A/chicken/BritishColumbia/04_Canada_BritishColumbia_2004|2004.45205479452' value="ATGAATACTCAAATTTTGGCATTCATTGCTTGTATGCTGATTGGAACTAAAGGAGACAAAATATGTCTTGGGCACCATGCTGTGGCAAATGGGACAAAAGTGAACACACTAACAGAGAGGGGAATTGAAGTAGTCAATGCCACGGAGACGGTGGAAACTGTAAATATTAAGAAAATATGCACTCAAGGAAAAAGGCCAACAGATCTGGGACAATGTGGACTTCTAGGAACCCTAATAGGACCTCCCCAATGCGATCAATTTCTGGAGTTTGACGCTAATTTGATAATTGAACGAAGAGAAGGAACCGATGTGTGCTATCCCGGGAAGTTCACAAATGAAGAATCACTGAGGCAGATCCTTCGAGGGTCAGGAGGAATTGATAAAGAGTCAATGGGTTTCACCTATAGTGGAATAAGAACCAATGGGGCGACGAGTGCCTGCAGAAGATCAGG---TTCTTCTTTCTATGCGGAGATGAAGTGGTTACTGTCGAATTCAGACAATGCGGCATTTCCCCAAATGACTAAGTCGTATAGGAATCCCAGGAACAAACCAGCTCTGATAATCTGGGGAGTGCATCACTCTGGATCAGCTACTGAGCAGACCAAACTCTATGGAAGTGGAAACAAGTTGATAACAGTAGGAAGCTCGAAATACCAGCAATCATTCACTCCAAGTCCGGGAGCACGGCCACAAGTGAATGGACAATCAGGAAGGATTGATTTTCATTGGCTACTCCTTGACCCCAATGACACAGTGACCTTCACTTTCAATGGGGCATTCATAGCCCCTGACAGGGCAAGTTTCTTTAGAGGAGAATCGCTAGGAGTCCAGAGTGATGTTCCTTTGGATTCTGGTTGTGAAGGGGATTGCTTCCACAGTGGGGGTACGATAGTCAGTTCCCTGCCATTCCAAAACATCAACCCTAGAACAGTGGGGAAATGCCCTCGATATGTCAAACAGACAAGCCTCCTTTTGGCTACAGGAATGAGAAACGTCCCAGAGAACCCCAA---GCAGGCCTACCAGAAACAGATGACC------------------AGAGGCCTTTTTGGAGCGATTGCTGGATTCATAGAGAATGGATGGGAAGGTCTCATCGATGGATGGTATGGTTTCAGACATCAAAATGCACAAGGAGAAGGAACTGCAGCTGACTACAAAAGCACCCAATCTGCAATAGATCAGATCACAGGCAAATTGAATCGTCTGATTGACAAAACAAACCAGCAGTTTGAACTGATAGACAATGAATTCAGTGAGATAGAACAACAAATCGGGAATGTCATTAACTGGACACGAGACTCAATGACTGAGGT-ATGGTCGTATAATGCTGAGCTGTTGGTGGCAATGGAGAATCAGCATACAATAGATCTTGCAGACTCAGAAATGAACAAACTTTACGAACGCGTCAGAAAACAACTAAGGGAAAATGCTGAAGAAGATGGAACTGGATGCTTTGAGATATTCCATAAGTGTGATGATCAGTGTATGGAGAGCATAAGGAACAACACTTATGACCATACCCAATACAGGACAGAGTCATTGCAGAATAGAATACAGATAGACCCAGTGAAATTGAGTAGTGGATACAAAGACATAATCTTATGGTTTAGCTTCGGGGCATCATGTTTTCTTCTTCTAGCCATTGCAATGGGATTGGTTTTCATTTGCATAAAGAATGGAAACATGCGGTGCACTATTTGTATATAG"/>
<sequence taxon='H7N1_ans_A/blue-wingedteal/Texas/578575/2002_USA_Texas_2002|2002.45205479452' value="ATGAACACTCAAATTTTGGCATTCATTGCTTGTATGCTGATTGGAGCTAAAGGAGACAAAATATGTCTTGGGCACCATGCTGTGGCAAATGGAACAAAAGTGAACACACTAACAGAGAGGGGAATTGAAGTAGTAAATGCCACGGAGACGGTGGAAACTGTAAATATTAAGAAAATATGCACTCAAGGGAAAAGGCCAACAGATCTGGGACAATGTGGACTTTTAGGAACCCTAATAGGACCTCCCCAATGCGATCAATTCCTGGAGTTTGACGCTGATTTGATAATTGAACGAAGAGAAGGAACCGATGTGTGCTATCCCGGGAAGTTCACAAATGAAGAATCACTGAGGCAGATCCTTCGAGGGTCAGGAGGAATTGATAAGGAGTCAATGGGTTTCACCTATAATGGAATAAGAACCAATGGAGCGACGAGTGCCTGCAGAAGATCAGG---TTCTTCTTTCTATGCGGAGATGAAGTGGTTGCTGTCGAATTCAGACAATGCGGTATTTCCCCAAATGACTAAGTCGTATAGAAATCCCAGGAACAAACCAGCTCTGATAATTTGGGGAGTGCATCACTCTGGATCGGCTACTGAGCAGACCAAACTTTATGGAAGTGGAAACAAGTTGATAACAGTAGGAAGCTCGAAATACCAGCAATCATTCACTCCAAGTCCGGGAGCACGGCCACAGGTGAATGGACAATCAGGAAGGATTGATTTTCACTGGTTACTCCTTGATCCCAATGACACAGTGACCTTCACCTTCAATGGGGCATTCATAGCTCCTGACAGGGCAAGCTTCTTTAGAGGAGAATCGCTAGGAATCCAGAGTGATGTTCCTTTGGACTCTGGTTGTGAGGGGGATTGCTTCCACAGTGGGGGTACGATAGTCAGTTCACTGCCATTCCAAAACATCAACCCTAGAACAGTGGGGAAATGCCCTCGATATGTCAAACAGACAAGCCTCCTTTTGGCTACAGGAATGAGAAACGTCCCAGAGAATCCCAA------------------------GACC------------------AGAGGCCTTTTTGGAGCGATTGCTGGATTCATAGAGAATGGATGGGAAGGTCTCATTGATGGATGGTATGGTTTCAGACATCAAAATGCACAAGGAGAAGGAACTGCAGCTGACTACAAAAGCACCCAATCTGCAATAGATCAGATCACAGGCAAATTGAATCGTCTGATTGACAAAACAAATCAGCAGTTTGAACTGATAGACAATGAGTTCAGTGAGATAGAACAACAAATCGGGAATGTCATTAACTGGACACGAGACTCAATGACTGAGGT-ATGGTCGTATAATGCTGAGTTGTTGGTGGCAATGGAAAATCAGCATACAATAGATCTTGCAGACTCAGAAATGAACAAACTTTATGAGCGTGTCAGAAAACAACTAAGGGAGAATGCTGAAGAAGATGGAACTGGATGCTTTGAGATATTCCATAAGTGTGATGATCAGTGCATGGAAAGCATAAGGAACAACACTTATGACCATACCCAATACAGAACAGAGTCATTGCAGAATAGAATACAGATAGACCCAGTGAAATTGAGTAGTGGATACAAAGACATAATCTTATGGTTTAGCTTCGGGGCATCATGTTTCCTTCTTCTAGCCATTGCAATGGGATTGGTTTTCATTTGCATAAAGAATGGAAACATGCGGTGCACTATTTGTATATAG"/>
<sequence taxon='H7N3_ans_A/duck/PA/143585/2001_USA_Pennsylvania_2001|2001.45205479452' value="ATGAACACTCAAATTTTGGCATTCATTGCTTGTATGCTGATTGGAGCTAAAGGAGACAAAATATGTCTTGGGCACCATGCTGTGGCAAATGGAACAAAAGTGAACACACTAACAGAGAGGGGAATTGAAGTAGTAAATGCCACGGAGACGGTGGAAACTGTAAATATTAAGAAAATATGCACTCAAGGGAAAAGGCCAACAGATCTGGGACAATGTGGACTTCTAGGAACCCTAATAGGACCTCCCCAATGCGATCAATTTCTGGAGTTTGACGCTGATTTGATAATTGAACGAAGAGAAGGTACCGATGTGTGCTATCCCGGGAAGTTCACAAATGAAGAACCACTGAGGCAGATCCTTCGAGGATCCGGAGGGATTGATAAGGAGTCAATGGGTTTCACCTATAGTGGAATAAGAACCAGTGGGGCGACGAGTGCCTGCAGAAGATCAGG---TTCTTCTTTCTATGCGGAGATGAAGTGGTTACTGTCGAATTCAGACAATGCGGCATTTCCCCAAATGACTAAGTCGTATAGAAATCCCAGGAACAAACCAGCTCTGATAATTTGGGGAGTGCATCACTCTGGATCGGCTACTGAGCAGACCAAACTCTATGGAAGTGGAAACAAGTTGATAACAGTAGGAAGCTCGAAATACCAGCAGTCATTCACTCCAAGTCCGGGAGCACGACCACAAGTGAATGGACAATCAGGAAGGATTGATTTTCACTGGCTACTCCTTGATCCCAATGACACAGTGACCTTCACTTTCAATGGGGCATTCATAGCTCCTGACAGGGCAAGTTTCTTTAGAGGAGAATCGCTAGGAGTCCAGAGTGATGTTCCTTTGGATTCTGGTTGTGAGGGGGATTGCTTCCACAGTGGGGGTACGATAGTCAGTTCCCTGCCATTCCAAAACATCAACCCTAGAACAGTGGGGAAATGCCCTCGATATGTCAAACAGACAAGCCTCCTTTTGGCTACAGGAATGAGAAACGTCCCAGAGAACCCCAA------------------------GACC------------------AGAGGCCTTTTTGGAGCGATTGCCGGATTCATAGAGAATGGATGGGAAGGTCTCATCGATGGATGGTATGGTTTCAAACATCAAAATGCACAAGGAGAAGGAACTGCAGCTGACTACAAAAGCACCCAATCTGCAATAGATCAGATCACAGGCAAATTGAATCGTCTGATTGACAAAACAAATCAGCAGTTTGAACTGATAGACAATGAATTCAGTGAGATAGAACAACAAATCGGGAATGTCATCAACTGGACACGAGACTCAATGACTGAGGT-ATGGTCGTATAATGCTGAGTTGTTGGTGGCAATGGAAAATCAGCATACAATAGATCTTGCAGACTCAGAAATGAACAAACTTTACGAGCGTGTCAGAAAACAACTAAGGGAGAATGCTGAAGAAGATGGAACTGGATGCTTTGAGATATTTCATAAGTGTGATGATCAGTGTATGGAGAGCATAAGGAACAACACTTATGACCATACTCAATACAGAACAGAGTCATTGCAGAATAGAATACAAATAGACCCAGTGAAATTGAGTAGTGGATACAAAGACATAATCTTATGGTTTAGCTTCGGGGCATCATGTTTTCTTCTTCTAGCCATTGCAATGGGATTGGTTTTCATTTGCATAAAGAATGGAAACATGCGGTGCACTATTTGTATATAG"/>
<sequence taxon='H7N3_ans_A/blue-wingedteal/Texas/578585/2002_USA_Texas_2002|2002.45205479452' value="ATGAACACTCAAATTTTGGCATTCATTGCTTGTATGCTGATTGGAGCTAAAGGAGACAAAATATGTCTTGGGCACCATGCTGTGGCAAATGGAACAAAAGTGAACACACTAACAGAGAGGGGAATTGAAGTAGTAAATGCCACGGAGACGGTGGAAACTGTAAATATTAAGAAAATATGCACTCAAGGGAAAAGGCCAACAGATCTGGGACAATGTGGACTTCTAGGAACTCTAATAGGACCTCCCCAATGCGATCAATTTCTGGAGTTTGACGCTGATTTGATAATTGAACGAAGAGAAGGAACCGATGTGTGCTATCCCGGGAAGTTCACAAATGAAGAATCACTGAGGCAGATCATTCGAGGGTCAGGAGGGATTGATAAGGAGTCAATGGGTTTCACCTATAGTGGAATAAGAACCAATGGGGCGACGAGTGCCTGCAGAAGATCAGG---TTCTTCTTTCTATGCGGAAATGAAGTGGTTACTGTCGAATTCAGACAATGCGGCATTTCCTCAAATGACTAAGTCGTATAGAAATCCCAGGAACAAACCAGCTCTGATAATTTGGGGAGTGCATCACTCTGGATCGGCTACTGAGCAGACCAAACTCTATGGAAGTGGAAACAAGTTGATAACAGTAGGAAGCTCGAAATACCAGCAATCATTCACTCCAAGTCCGGGAGCACGGCCACAAGTGAATGGACAATCAGGAAGGATTGATTTTCACTGGCTACTCCTTGATCCCAATGACACAGTGACCTTCACTTTCAATGGGGCATTCATAGCTCCTGACAGGGCAAGTTTCTTTAGAGGAGAATCGCTAGGAGTCCAGAGTGATGTTCCTTTGGATTCTAGTTGTGAGGGGGATTGCTTCCACAGTGGGGGTACGATAGTCAGTTCCCTGCCATTCCAAAACATCAACCCTAGAACAGTGGGGAAATGCCCTCGATATGTCAAACAGACAAGCCTCCTTTTGGCTACAGGAATGAGAAACGTCCCAGAAAACCCCAA------------------------GACC------------------AGAGGCCTTTTTGGAGCGATTGCTGGATTCATAGAGAATGGATGGGAGGGTCTCATCGATGGATGGTATGGTTTCAGACATCAAAATGCACAAGGAGAAGGAACTGCAGCTGACTACAAAAGCACCCAATCTGCAATAGATCAGATCACAGGCAAATTGAATCGTCTGATTGACAAAACAAATCAGCAGTTTGAACTGATAGACAATGAATTCAGTGAGATAGAACAACAAATCGGGAATGTCATTAATTGGACACGAGACTCAATGACTGAGGT-ATGGTCGTATAATGCTGAGTTGTTAGTGGCAATGGAAAATCAGCATACAATAGATCTTGCAGACTCAGAAATGAACAAACTTTACGAGCGTGTCAGAAAACAACTAAGGGAGAATGCTGAAGAAGATGGAACTGGATGCTTTGAGATATTCCATAAGTGTGATGATCAGTGTATGGAGAGCATAAGGAACAACACTTATGACCATACCCAATACAGAACAGAGTCATTGCAGAATAGAATACAGATAGACCCAGTGAAATTGAGTAGTGGATACAAAGACATAATCTTATGGTTTAGCTTCGGGGCATCATGTTTTCTTCTTCTAGCCATTGCAATGGGATTGGTTTTCATTTGCATAAAGAATGGAAACATGCGGTGCACTATTTGTATATAG"/>
<sequence taxon='H7N3_ans_A/mallard/Alberta/24/01_Canada_Alberta_2001|2001.45205479452' value="ATGAACACTCAAATTTTGGCATTCATTGCTTGTATGCTGATTGGAGCTAAAGGAGACAAAATATGTCTTGGGCACCATGCTGTGGCAAATGGAACAAAAGTGAACACACTAACAGAGAAGGGAATTGAAGTAGTAAATGCCACGGAGACGGTGGAAACTGTAAATATTAAGAAAATATGCACTCAAGGGAAAAGGCCAACAGATCTGGGACAATGTGGACTTCTAGGAACCCTAATAGGACCTCCCCAATGCGATCAATTTCTGGAGTTTGACGCTGATTTGATAATTGAACGAAGAGAAGGAACCGATGTGTGCTATCCCGGGAAGTTCACAAATGAAGAATCACTGAGGCAGATCCTTCGAGGGTCAGGAGGAATTGATAAGGAGTCAATGGGTTTCACCTATAGTGGAATAAGAACCAATGGGGCAACGAGTGCCTGTAGAAGATCAGG---TTCTTCTTTCTATGCGGAGATGAAGTGGTTACTGTCGAATTCAGACAATGCGGAATTTCCCCAAATGACTAAGTCGTATAGAAATCCCAGGAACAAACCAGCTCTGATAATTTGGGGAGTGCATCACTCTGGATCGGCTACTGAGCAGACCAAACTCTATGGAAGTGGAAACAAGTTGATAACAGTAGGAAGCTCGAAATACCAGCAATCATTCACTCCAAGTCCGGGAGCACGGCCACAGGTGAATGGACAATCAGGAAGGATTGATTTTCACTGGCTACTCCTTGATCCCAATGACACAGTGACCTTCACTTTCAATGGGGCATTCATAGCTCCTGACAGGGCAAGTTTCTTTAGAGGAGAATCGCTAGGAGTCCAGAGTGATGTTCCTTTGGATTCTGGTTGTGAGGGGGATTGCTTCCACAGTGGGGGTACGATAGTCAGTTCCCTGCCATTCCAAAACATCAACCCTAGAACAGTGGGGAAATGCCCTCGATATGTCAAACAGACAAGCCTCCTTTTGGCTACAGGAATGAGAAACGTCCCAGAGAACCCCAA------------------------GACC------------------AGAGGCCTTTTTGGGGCGATTGCTGGGTTCATAGAGAATGGATGGGAAGGTCTCATCGATGGATGGTATGGTTTCAGACATCAAAATGCACAAGGAGAAGGAACTGCAGCTGACTACAAAAGCACCCAATCTGCAATAGATCAGATCACAGGCAAATTGAATCGTCTGATTGACAAAACAAATCAGCAGTTTGAACTGATAGACAATGAATTCAGTGAGATAGAACAACAAATCGGGAATGTCATTAACTGGACACGGGACTCAATGACTGAGGT-ATGGTCGTATAATGCTGAGTTGTTGGTGGCAATGGAAAATCAGCATACAATAGATCTTGCAAACTCAGAAATGAACAAACTTTACGAGCGTGTCAGAAAACAACTAAGGGAGAATGCTGAAGAAGATGGAACTGGATGCTTTGAGATATTCCATAAGTGTGATGATCAGTGTATGGAGAGCATAAGGAACAACACTTATGACCATACCCAATACAGAACAGAGTCATTGCAGAATAGAATACAGATAGACCCAGTGAAATTGAGTAGTGGATACAAAGACATAATCTTATGGTTTAGCTTCGGGGCATCATGTTTTATTCTTCTAGCCATTGCAATGGGATTGGTTTTCATTTGCATAAAGAATGGAAACATGCGGTGCACTATTTGTATATAG"/>
<sequence taxon='H7N1_ans_A/mallard/Alberta/34/2001_Canada_Alberta_2001|2001.56712328767' value="ATGAACACTCAAATTTTGGCATTCATTGCTTGTATGCTGATTGGAGCTAAAGGAGACAAAATATGTCTTGGGCACCATGCTGTGGCAAATGGAACAAAAGTGAACACACTAACAGAGAGGGGAATTGAAGTAGTAAATGCCACGGAGACGGTGGAAACTGTAAATATTAAGAAAATATGCACTCAAGGGAAAAGGCCAACAGATCTGGGACAATGTGGACTTCTAGGAACCCTAATAGGACCTCCCCAATGCGATCAATTTCTGGAGTTTGACGCTGATTTGATAATTGAACGAAGAGAAGGAACCGATGTGTGCTATCCCGGGAAGTTCACAAATGAAGAATCACTGAGGCAGATCCTTCGAGGGTCAGGAGGAATTGATAAGGAGTCAATGGGTTTCACCTATAGTGGAATAAGAACCAATGGGGCGACGAGTGCCTGTAGAAGATCAGG---TTCTTCTTTCTATGCGGAGATGAAGTGGTTACTGTCGAATTCAGACAATGCGGCATTTCCCCAAATGACTAAGTCGTATAGAAATCCCAGGAACAAACCAGCTCTGATAATTTGGGGAGTGCATCACTCTGGATCGGCTACTGAGCAGACCAAACTCTATGGAAGTGGAAACAAGTTGATAACAGTAGGAAGCTCGAAATACCAGCAATCATTCACTCCAAGTCCGGGAGCACGGCCACAAGTGAATGGACAATCAGGAAGGATTGATTTTCACTGGCTACTCCTTGATCCCAATGACACAGTGACCTTCACTTTCAATGGGGCATTCATAGCTCCTGACAGGGCAAGTTTCTTTAGAGGAGAATCGCTAGGAGTCCAGAGTGATGTTCCTTTGGATTCTGGTTGTGAGGGGGACTGCTTCCACAGTGGGGGTACGATAGTCAGTTCCCTGCCATTCCAAAACATCAACCCTAGAACAGTGGGGAAATGCCCTCGATATGTCAAACAGACAAGCCTCCTTTTGGCTACAGGAATGAGAAACGTCCCAGAGAACCCCAA------------------------GACC------------------AGAGGCCTTTTTGGAGCGATTGCTGGGTTCATAGAGAATGGATGGGAAGGTCTCATCGATGGATGGTATGGTTTCAGACATCAAAATGCACAAGGAGAAGGAACTGCAGCTGACTACAAAAGCACCCAATCTGCAATAGATCAGATCACAGGCAAATTGAATCGTCTGATTGACAAAACAAATCAGCAGTTTGAACTGATAGACAATGAATTCAGTGAGATAGAACAACAAATCGGGAATGTCATTAACTGGACACGGGACTCAATGACTGAGGT-ATGGTCGTATAATGCTGAGTTGTTGGTGGCAATGGAAAATCAGCATACAATAGATCTTGCAGACTCAGAAATGAACAAACTTTACGAGCGTGTCAGAAAACAACTAAGGGAGAATGCTGAAGAAGATGGAACTGGATGCTTTGAGATATTCCATAAGTGTGATGATCAGTGTATGGAGAGCATAAGGAACAACACTTATGACCATACCCAATACAGAACAGAGTCATTGCAGAATAGAATACAGATAGACCCAGTGAAATTGAGTAGTGGATACAAAGACATAATCTTATGGTTTAGCTTCGGGGCATCATGTTTTATTCTTCTAGCCATTGCAATGGGATTGGTTTTCATTTGCATAAAGAATGGAAACATGCGGTGCACTATTTGTATATAG"/>
<sequence taxon='H7N3_ans_A/mallard/Alberta/22/2001_Canada_Alberta_2001|2001.56438356164' value="ATGAACACTCAAATTTTGGCATTCATTGCTTGTATGCTGATTGGAGCTAAAGGAGACAAAATATGTCTTGGGCACCATGCTGTGGCAAATGGAACAAAAGTGAACACACTAACAGAGAGGGGAATTGAAGTAGTAAATGCCACGGAGACGGTGGAAACTGTAAATATTAAGAAAATATGCACTCAAGGGAAAAGGCCAACAGATCTGGGACAATGTGGACTTCTAGGAACCCTAATAGGACCTCCCCAATGCGATCAATTTCTGGAGTTTGACGCTGATTTGATAATTGAACGAAGAGAAGGAACCGATGTGTGCTATCCCGGGAAGTTCACAAATGAAGAATCACTGAGGCAGATCCTTCGAGGGTCAGGAGGAATTGATAAGGAGTCAATGGGTTTCACCTATAGTGGAATAAGAACCAATGGGGCGACGAGTGCCTGTAGAAGATCAGG---TTCTTCTTTCTATGCGGAGATGAAGTGGTTACTGTCGAATTCAGACAATGCGGCATTTCCCCAAATGACTAAGTCGTATAGAAATCCCAGGAACAAACCAGCTCTGATAATTTGGGGAGTGCATCACTCTGGATCGGCTACTGAGCAGACCAAACTCTATGGAAGTGGAAACAAGTTGATAACAGTAGGAAGCTCGAAATACCAGCAATCATTCACTCCAAGTCCGGGAGCACGGCCACAGGTGAATGGACAATCAGGAAGGATTGATTTTCACTGGCTACTCCTTGATCCCAATGACACAGTGACCTTCACTTTCAATGGGGCATTCATAGCTCCTGACAGGGCAAGTTTCTTTAGAGGAGAATCGCTAGGAGTCCAGAGTGATGTTCCTTTGGATTCTGGTTGTGAGGGGGATTGCTTCCACAGTGGGGGTACGATAGTCAGTTCCCTGCCATTCCAAAACATCAACCCTAGAACAGTGGGGAAATGCCCTCGATATGTCAAACAGACAAGCCTCCTTTTGGCTACAGGAATGAGAAACGTCCCAGAGAACCCCAA------------------------GACC------------------AGAGGCCTTTTTGGGGCGATTGCTGGGTTCATAGAGAATGGATGGGAAGGTCTCATCGATGGATGGTATGGTTTCAGACATCAAAATGCACAAGGAGAAGGAACTGCAGCTGACTACAAAAGCACCCAATCTGCAATAGATCAGATCACAGGCAAATTGAATCGTCTGATTGACAAAACAAATCAGCAGTTTGAACTGATAGACAATGAATTCAGTGAGATAGAACAACAAATCGGGAATGTCATTAACTGGACACGGGACTCAATGACTGAGGT-ATGGTCGTATAATGCTGAGTTGTTGGTGGCAATGGAAAATCAGCATACAATAGATCTTGCAGACTCAGAAATGAACAAACTTTACGAGCGTGTCAGAAAACAACTAAGGGAGAATGCTGAAGAAGATGGAACTGGATGCTTTGAGATATTCCATAAGTGTGATGATCAGTGTATGGAGAGCATAAGGAACAACACTTATGACCATACCCAATACAGAACAGAGTCATTGCAGAATAGAATACAGATAGACCCAGTGAAATTGAGTAGTGGATACAAAGACATAATCTTATGGTTTAGCTTCGGGGCATCATGTTTTATTCTTCTAGCCATTGCAATGGGATTGGTTTTCATTTGCATAAAGAATGGAAACATGCGGTGCACTATTTGTATATAG"/>
<sequence taxon='H7N3_ans_A/northernshoveler/California/HKWF1026/2007_USA_California_2007|2007.91780821918' value="ATGAACACTCAAATTTTGGCACTCATTGCTTGTATGCTGATTGGAGCTAAAGGAGACAAAATATGTCTTGGGCACCATGCTGTGGCAAATGGAACAAAAGTGAACACATTAACAGGGAGAGGAATTGAAGTAGTAAACGCCACAGAAACGGTGGAGACTGCAAATATTAAGAAAATATGCACTCAAGGAAAAAGGCCAACAGATCTGGGACAATGCGGACTTCTAGGAACCCTAATAGGGCCTCCCCAGTGCGATCAATTTCTGGAGTTTGATGCTGACTTGATAATTGAACGAAGAGAAGGAACCGATGTGTGCTATCCCGGGAAGTTCACAAATGAAGAATCACTAAGGCAGATCCTTCGAGGGTCAGGAGGAATTGATAAGGAGTCAATGGGTTTCACCTATAGTGGAATAAGAACCAATGGGACAACGAGTGCTTGCAGAAGATCAGG---TTCTTCTTTCTATGCGGAGATGAAGTGGTTACTGTCGAATTCAAACAATGCGGCATTTCCCCAAATGACTAAGTCGTATAGAAATCCCAGGAACAAACCAGCTCTGATAATTTGGGGAGTGCATCACTCTGGATCGGATACTGAGCAGACCAAACTCTATGGAAGTGGAAACAAGTTGATAACAGTAGGAAGCTCGAAATACCAGCAATCATTCACCCCAAGTCCGGGAACACGACCACAGGTAAATGGGCAATCAGGAAGGATTGATTTTCACTGGCTACTCCTTGATCCTAATGACACAGTGACCTTCACTTTCAATGGGGCATTCATAGCTCCTGACAGGGCAAGTTTCCTTAGAGGAGAGTCACTAGGAGTTCAGAGTGACGTTCCTTTGGATTCTGGTTGTGAGGGGGATTGCTTCCACAGTGGGGGTACGATAGTAAGCTCCCTGCCATTCCAGAACATCAATCCTAGAACAGTGGGGAAATGCCCTAGATATGTCAAACAGACAAGCCTCCTTTTGGCTACAGGAATGAGAAACGTCCCAGAGAACCCCAA------------------------AACC------------------AGAGGCCTTTTTGGAGCGATTGCTGGATTCATAGAGAATGGATGGGAGGGTCTCATTGATGGATGGTATGGTTTCAGACATCAAAATGCACAAGGAGAAGGAACTGCAGCTGACTACAAAAGCACCCAATCTGCAATAGATCAGATCACAGGCAAATTGAACCGTCTAATTGACAAAACAAATCAGCAGTTTGAACTGATAGACAATGAATTCAGTGAAATAGAGCAACAAATTGGGAATGTCATTAACTGGACACGAGACTCAATGACTGAGGT-ATGGTCGTACAATGCTGAATTGCTGGTAGCAATGGAAAATCAGCACACAATAGATCTTGCAGACTCAGAAATGAACAAACTTTACGAGCGTGTCAGGAAACAACTAAGGGAGAATGCTGAAGAAGATGGGACTGGATGCTTTGAGATATTTCATAAGTGTGACGATCAGTGTATGGAGAGCATAAGGAACAACACTTATGACCATACCCAATACAGAACAGAGTCACTGCAGAATAGAATACAGATAGACCCAGTGAAACTGAGTAGTGGATACAAAGACATAATCTTATGGTTTAGCTTCGGGGCATCATGTTTTCTTCTTCTAGCCATTGCAATGGGATTGGTTTTCATTTGCATAAAGAATGGAAACATGCGGTGCACTATTTGTATATAG"/>
<sequence taxon='H7N3_ans_A/green-wingedteal/California/11275/2008_USA_California_2008|2008.94794520548' value="ATGAACACTCAAATTTTGGCACTCATTGCTTGTATGCTGATTGGAGCTAAAGGAGACAAAATATGTCTTGGGCACCATGCCGTGGCAAATGGAACAAAAGTGAACACATTAACAGAAAGAGGAATTGAAGTAGTAAATGCCACAGAAACGGTGGAGACTGCAAATATTAAGAAAATATGCACTCAAGGGAAAAGGCCAACAGATCTGGGACAATGCGGACTTCTAGGAACCCTAATAGGACCTCCCCAGTGCGATCAATTTCTGGAGTTTGATGCTGACTTGATAATTGAACGAAGAGAAGGAACCGATGTGTGCTATCCCGGGAAGTTCACAAATGAAGAATCACTGAGGCAGATCCTTCGAGGGTCAGGAGGAATTGATAAGGAGTCAATGGGTTTCACCTATAGTGGAATAAGAACCAATGGGGCAACGAGTGCTTGCAGAAGATCAGG---TTCTTCTTTCTATGCGGAGATGAAGTGGTTGCTGTCGAATACCGACAATGCGGCATTTCCCCAAATGACTAAGTCGTATAGAAATCCCAGAAACAAACCAGCTCTGATACTTTGGGGAGTGCATCACTCTGGATCGGCTACTGAGCAGACCAAACTCTATGGAAGTGGAAACAAGTTGATAACAGTAGGAAGCTCGAAATACCAGCAATCATTCACCCCAAGTCCGGGAACACGACCACAGGTGAATGGGCAATCAGGAAGGATTGATTTTCACTGGCTACTCCTTGATCCTAATGACACAGTGACCTTCACTTTCAATGGGGCATTCATAGCTCCTGACAGGGCAAGTTTCCTTAGAGGAGAGTCACTAGGGGTTCAGAGTGATGTTCCTTTGGATTCTGGTTGTGAGGGGGATTGCTTCCACAGTGGGGGCACGATAGTAAGCTCCCTACCATTCCAGAACATCAATCCTAGAACAGTGGGGAAATGCCCCAGATATGTCAAACAGACAAGCCTCCTTTTGGCTACAGGAATGAGAAACGTCCCGGAGAACCCCAA------------------------AACC------------------AGAGGCCTTTTTGGAGCAATTGCTGGATTCATAGAGAATGGATGGGAAGGTCTCATTGATGGATGGTATGGTTTCAGACATCAAAATGCACAAGGAGAAGGGATTGCAGCTGATTACAAAAGTACCCAATCTGCAATAGATCAGATCACAGGCAAATTGAATCGCCTAATTGACAAAACAAATCAGCAGTTTGAACTGATAGACAATGAATTCAGTGAAATAGAGCAACAAATTGGGAATGTCATTAACTGGACACGAGACTCAATGACTGAGGT-ATGGTCGTACAATGCTGAATTGCTGGTAGCAATGGAAAATCAGCACACAATAGATCTTGCAGACTCAGAAATGAACAAACTTTACGAGCGAGTCAGGAAACAACTAAGGGAGAATGCTGAAGAAGATGGGACTGGATGCTTTGAGATATTTCATAAGTGTGATGATCAGTGTATGGAGAGCATAAGGAACAACACTTATGACCATACCCAATACAGAACAGAGTCACTGCAGAATAGAATACAGATAGACCCAGTGAAATTGAGTAGTGGATACAAAGACATAATCTTATGGTTTAGCTTCGGGGCATCATGTTTTCTTCTTCTAGCCATTGCAATGGGATTGGTTTTCATTTGCATAAAGAATGGAAACATGCGGTGCACTATTTGTATATAG"/>
<sequence taxon='H7N3_ans_A/green-wingedteal/California/1841/2009_USA_California_2009|2009.04657534247' value="ATGAACACTCAAATTTTGGCACTCATTGCTTGTATGCTGATTGGAGCTAAAGGAGACAAAATATGTCTTGGGCACCATGCCGTGGCAAATGGAACAAAAGTGAACACATTAACAGAAAGAGGAATTGAAGTAGTAAATGCCACAGAAACGGTGGAGACTGCAAATATTAAGAAAATATGCACTCAAGGGAAAAGGCCAACAGATCTGGGACAATGCGGACTTCTAGGAACCCTAATAGGACCTCCCCAGTGCGATCAATTTCTGGAGTTTGATGCTGACTTGATAATTGAACGAAGAGAAGGAACCGATGTGTGCTATCCCGGGAAGTTCACAAATGAAGAATCACTGAGGCAGATCCTTCGAGGGTCAGGAGGAATTGATAAGGAGTCAATGGGTTTCACCTATAGTGGAATAAGAACCAATGGGGCAACGAGTGCTTGCAGAAGATCAGG---TTCTTCTTTCTATGCGGAGATGAAGTGGTTGCTGTCGAATACCGACAATGCGGCATTTCCCCAAATGACTAAGTCGTATAGAAATCCCAGAAACAAACCAGCTCTGATAATTTGGGGAGTGCATCACTCTGGATCGGCTACTGAGCAGACCAAACTCTATGGAAGTGGAAACAAGTTGATAACAGTAGGAAGCTCGAAATACCAGCAATCATTCACCCCAAGTCCGGGAACACGACCACAGGTGAATGGGCAATCAGGAAGGATTGATTTTCACTGGCTACTCCTTGATCCTAATGACACAGTGACCTTCACTTTCAATGGGGCATTCATAGCTCCTGACAGGGCAAGTTTCCTTAGAGGAGAGTCACTAGGGGTTCAGAGTGATGTTCCTTTGGATTCTGGTTGTGAGGGGGATTGCTTCCACAGTGGGGGCACGATAGTAAGCTCCCTACCATTCCAGAACATCAATCCTAGAACAGTGGGGAAATGCCCCAGATATGTCAAACAGACAAGCCTCCTTTTGGCTACAGGAATGAGAAACGTCCCGGAGAACCCCAA------------------------AACC------------------AGAGGCCTTTTTGGAGCAATTGCTGGATTCATAGAGAATGGATGGGAAGGTCTCATTGATGGATGGTATGGTTTCAGACATCAAAATGCACAAGGAGAAGGGATTGCAGCTGATTACAAAAGTACCCAATCTGCAATAGATCAGATCACAGGCAAATTGAATCGCCTAATTGACAAAACAAATCAGCAGTTTGAACTGATAGACAATGAATTCAGTGAAATAGAGCAACAAATTGGGAATGTCATTAACTGGACACGAGACTCAATGACTGAGGT-ATGGTCGTACAATGCTGAATTGCTGGTAGCAATGGAAAATCAGCACACAATAGATCTTGCAGACTCAGAAATGAACAAACTTTACGAGCGAGTCAGGAAACAACTAAGGGAGAATGCTGAAGAAGATGGGACTGGATGCTTTGAGATATTTCATAAGTGTGATGATCAGTGTATGGAGAGCATAAGGAACAACACTTATGACCATACCCAATACAGAACAGAGTCACTGCAGAATAGAATACAGATAGACCCAGTGAAATTGAGTAGTGGATACAAAGACATAATCTTATGGTTTAGCTTCGGGGCATCATGTTTTCTTCTTCTAGCCATTGCAATGGGATTGGTTTTCATTTGCATAAAGAATGGAAACATGCGGTGCACTATTTGTATATAG"/>
<sequence taxon='H7N6_ans_A/blackscoter/NewBrunswick/00014/2009_Canada_NewBrunswick_2009|2009.33150684932' value="ATGAACACTCAAATTTTGGCACTCATTGCTTGTATGCTGATTGGAGCTAAAGGAGACAAAATATGTCTTGGGCACCATGCTGTGGCAAATGGAACAAAAGTGAACACATTAACAGAGAGAGGAATTGAAGTAGTAAATGCCACAGAAACGGTGGAGACTGCAAATAGTAAGAAAATATGCACTCAAGGAAAAAGGCCAACAGATCTGGGACAATGCGGACTTCTAGGAACCCTAATAGGACCTCCCCAATGCGATCAATTTCTGGAGTTTGACGCTGATTTGATAATTGAACGAAGAGAAGGAACTGATGTGTGCTACCCCGGGAAGTTCACAAATGAAGAATCACTGAGGCAGATCCTTCGAGGGTCAGGAGGAATTGAAAAGGAGTCGATGGGTTTCACCTATAGTGGAATAAGAACCAATGGGGCGACGAGTGCCTGCAAAAGATCAGG---TTCTTCTTTCTATGCGGAAATGAAGTGGTTACTGTCGAATTCAGACAATGCGGCATTTCCCCAAATGACTAGGTCGTACAGAAATCCCAGGAACAAACCAGCTCTGATACTTTGGGGAGTGCATCACTCTGGGTCGGCTACTGAGCAGACCAAACTCTATGGAAGTGGAAACAAGTTGATAACAGTAGGAAGCTCGAAATACCAGCAATCATTCACTCCAAGTCCGGGAGCACGGCCACAGGTGAATGGGCAATCAGGAAGGATTGATTTTCACTGGCTACTCCTTGATCCTAATGACACAGTGACTTTCACTTTCAATGGGGCATTCATAGCTCCTGACAGGGCAAGTTTCTTTAGAGGAGAATCGCTAGGAGTCCAGAGTGATGTTCCTTTGGATTCTGGCTGTGAGGGGGATTGCTTCCACAGTGGGGGTACGATAGTAAGCTCCCTGCCATTCCAGAACATCAACCCTAGAACAGTGGGAAAATGCCCTCGATATGTCAAACAGACAAGCCTCCTTTTGGCTACAGGAATGAAAAACGTCCCAGAAAACCCCAA------------------------GACC------------------AGAGGCCTTTTTGGAGCAATTGCCGGATTCATAGAGAATGGATGGGAAGGTCTCATTGATGGATGGTATGGTTTCAGACATCAAAATGCACAAGGAGAAGGAACTGCAGCTGACTACAAAAGCACCCAATCTGCGATAGATCAGATCACAGGCAAATTGAATCGTCTAATTGACAAAACAAATCAGCAGTTTGAACTGATAGACAATGAATTCAGTGAAATAGAACAACAAATTGGGAATGTCATTAATTGGACACGAGACTCAATGACTGAGGT-ATGGTCGTACAATGCTGAGTTGCTGGTAGCAATGGAAAATCAGCACACAATAGATCTTGCAGACTCAGAAATGAATAAACTTTACGAGCGTGTCAGGAGACAACTAAGGGAGAATGCTGAAGAAGATGGGACTGGATGCTTTGAGATATTTCATAAGTGTGATGATCAGTGTATGGAGAGTATAAGGAACAACACTTACGACCATAGACAGTACAGAACAGAGTCACTGCAGAATAGAATACAGATAGACCCAGTGAAATTGAGTAGTGGATACAAAGACATAATCTTATGGTTCAGCTTCGGGGCATCATGTTTTCTTCTTCTAGCCATTGCAATGGGATTGGTTTTCATTTGCATAAAGAATGGAAACATGCGGTGCACTATTTGTATATAG"/>
<sequence taxon='H7N6_ans_A/blackscoter/NewBrunswick/00003/2009_Canada_NewBrunswick_2009|2009.09589041096' value="ATGAACACTCAAATTTTGGCACTCATTGCTTGTATGCTGATTGGAGCTAAAGGAGACAAAATATGTCTTGGGCACCATGCTGTGGCAAATGGAACAAAAGTGAACACATTAACAGAGAGAGGAATTGAAGTAGTAAATGCCACAGAAACGGTGGAGACTGCAAATAGTAAGAAAATATGCACTCAAGGAAAAAGGCCAACAGATCTGGGACAATGCGGACTTCTAGGAACCCTAATAGGACCTCCCCAATGCGATCAATTTCTGGAGTTTGACGCTGATTTGATAATTGAACGAAGAGAAGGAACTGATGTGTGCTACCCCGGGAAGTTCACAAATGAAGAATCACTGAGGCAGATCCTTCGAGGGTCAGGAGGAATTGAAAAGGAGTCGATGGGTTTCACCTATAGTGGAATAAGAACCAATGGGGCGACGAGTGCCTGCAAAAGATCAGG---TTCTTCTTTCTATGCGGAAATGAAGTGGTTACTGTCGAATTCAGACAATGCGGCATTTCCCCAAATGACTAGGTCGTACAGAAATCCCAGGAACAAACCAGCTCTGATACTTTGGGGAGTGCATCACTCTGGGTCGGCTACTGAGCAGACCAAACTCTATGGAAGTGGAAACAAGTTGATAACAGTAGGAAGCTCGAAATACCAGCAATCATTCACTCCAAGTCCGGGAGCACGGCCACAGGTGAATGGGCAATCAGGAAGGATTGATTTTCACTGGCTACTCCTTGATCCTAATGACACAGTGACTTTCACTTTCAATGGGGCATTCATAGCTCCTGACAGGGCAAGTTTCTTTAGAGGAGAATCGCTAGGAGTCCAGAGTGATGTTCCTTTGGATTCTGGCTGTGAGGGGGATTGCTTCCACAGTGGGGGTACGATAGTAAGCTCCCTGCCATTCCAGAACATCAACCCTAGAACAGTGGGAAAATGCCCTCGATATGTCAAACAGACAAGCCTCCTTTTGGCTACAGGAATGAAAAACGTCCCAGAAAACCCCAA------------------------GACC------------------AGAGGCCTTTTTGGAGCAATTGCCGGATTCATAGAGAATGGATGGGAAGGTCTCATTGATGGATGGTATGGTTTCAGACATCAAAATGCACAAGGAGAAGGAACTGCAGCTGACTACAAAAGCACCCAATCTGCGATAGATCAGATCACAGGCAAATTGAATCGTCTAATTGACAAAACAAATCAGCAGTTTGAACTGATAGACAATGAATTCAGTGAAATAGAACAACAAATTGGGAATGTCATTAATTGGACACGAGACTCAATGACTGAGGT-ATGGTCGTACAATGCTGAGTTGCTGGTAGCAATGGAAAATCAGCACACAATAGATCTTGCAGACTCAGAAATGAATAAACTTTACGAGCGTGTCAGGAGACAACTAAGGGAGAATGCTGAAGAAGATGGGACTGGATGCTTTGAGATATTTCATAAGTGTGATGATCAGTGTATGGAGAGTATAAGGAACAACACTTACGACCATACACAGTACAGAACAGAGTCACTGCAGAATAGAATACAGATAGACCCAGTGAAATTGAGTAGTGGATACAAAGACATAATCTTATGGTTCAGCTTCGGGGCATCATGTTTTCTTCTTCTAGCCATTGCAATGGGATTGGTTTTCATTTGCATAAAGAATGGAAACATGCGGTGCACTATTTGTATATAG"/>
<sequence taxon='H7N3_gal_A/chicken/SK/HR-00011/2007_Canada_Saskatchewan_2007|2007.45205479452' value="ATGAACACTCAAATTTTGGCACTCATTGCTTGTATGCTGATTGGGGCTAAAGGAGACAAAATATGTCTTGGGCACCATGCTGTGGCAAATGGAACAAAAGTGAACACGTTAACAGAGAGAGGAATTGAAGTAGTAAATGCCACAGAAACGGTGGAGACTGCAAATATTAAGAAAATATGCACTCAAGGGAAAAGGCCAACAGATCTAGGACAATGCGGACTTCTAGGAACCCTAATAGGACCTCCCCAATGCGATCATTTTCTGGAGTTTGACGCTGACTTGATAATTGAACGAAGGGAAGGAACCGATGTGTGCTACCCCGGGAAGTTCGCAAATGAAGAATCACTGAAGCAGATCCTTCGAGGGTCAGGAGGAATTGATAAGGAGTCAATGGGTTTCACCTATAGTGGAATAAGAACCAATGGGGCGACGAGTGCCTGCAGAAGATCAGG---TTCTTCTTTCTATGCGGAGATGAAGTGGTTACTGTCGAATTCAGACAATGCGGCATTTCCCCAAATGACTAAGTCGTATAGAAATCCCAGGAACAAACCAGCTCTGATAATTTGGGGAGTGCATCACTCTGGATCGGCTACTGAGCAGACCAAACTCTATGGAAGTGGGAACAAGTTGATAACAGTAGGAAGCTCGAAATACCAGCAATCATTCACCCCAAGTCCGGGAGCACGGCCACAGGTGAATGGGCAATCAGGAAGGATTGATTTCCACTGGTTACTCCTTGATCCTAATGACACCGTTACCTTCACTTTCAATGGGGCATTCATAGCTCCTGACAGGGTTAGTTTCTTTAGAGGAGAATCGCTAGGAGTCCAGAGTGATGTTCCTTTGGATTCTGGTTGTGAAGGGGATCGCTTCCACAGTGGGGGTACGATAGTAAGCTCCCTGCCATTCCAGAACATCAACCCTAGAACAGTGGGGAAATGCCCTCGATATGTCAAACAGACAAGCCTCCTTTTGGCTACAGGAATGAGAAATGTCCCAGAGAACCCCAA------------------------GACCACGAAACCCCGACCCAGAAGAGGCCTTTTTGGAGCGATTGCTGGATTCATAGAGAATGGATGGGAAGGTCTCATTGATGGATGGTATGGTTTCAGACATCAAAATGCACAAGGAGAAGGAACTGCCGCTGACTACAAGAGCACCCAATCTGCAATAGATCAGATCACAGGCAAATTGAATCGTCTAATTGACAAAACAAATCAGCAGTTTGAACTGATAGACAATGAATTCAGTGAAATAGAACAACAAATTGGGAATGTTATTAACTGGACACGAGACTCAATGACTGAGGT-ATGGTCGTACAATGCTGAATTGCTGGTAGCAATGGAAAATCAGCACACAATAGATCTTGCAGACTCAGAAATGAACAAACTTTACGAGCGTGTCAGGAAACAACTAAGGGAGAATGCTGAAGAAGATGGGACTGGATGCTTTGAGATATTTCATAAGTGTGATGATCAGTGTATGGAGAGCATAAGGAACAACACTTATGACCATATCCAATACAGAACAGAGTCACTGCAGAATAGAATACAGATAGACCCAGTGAAATTGAGTAGTGGATACAAAGACATAATCTTATGGTTTAGCTTCGGGGCATCATGTTTTCTTCTTCTAGCCATTGCAATGGGATCGGTTTTCATTTGCATAAAGAATGGAAACATGCGGTGCACTATTTGTATATAG"/>
<sequence taxon='H7N3_ans_A/mallard/InteriorAlaska/6MP0984/2006_USA_InteriorAlaska_2006|2006.6301369863' value="ATGAACACTCAAATTTTGGCATTCATTGCTTGTATGCTGATTGGAGCTAAAGGAGACAAAATATGTCTTGGGCACCATGCTGTGGCAAATGGAACAAAAGTGAACACATTAACAGAGAGGGGAATTGAAGTAGTAAATGCCACAGAGACGGTGGAGACTGTAAATATTAAGAAAATATGCACTCAAGGGAAAAGGCCAACAGATCTGGGACAATGTGGACTTCTAGGAACCCTAATAGGACCTCCCCAATGCGATCAATTTCTGGAGTTTGACGCTGATTTGATAATTGAACGAAGAGAAGGAACCGATGTGTGCTACCCCGGGAAGTTCACAAATGAAGAACCACTGAGGCAGATCCTTCGAGGGTCAGGAGGAATTGACAAGGAGTCAATGGGTTTCACCTATAGTGGAATAAGAACCAATGGGGCGACGAGTGCCTGCAGAAGATCAGG---TTCTTCTTTCTATGCGGAGATGAAGTGGTTACTGTCGAATTCAGACAATGCGGCATTTCCCCAAATGACTAAGTCGTATAGAAATCCCAGAAACAAACCAGCTCTGATAATTTGGGGAGTGCATCACTCTGGATCGGCTACTGAGCAGACCAAACTCTATGGAAGCGGAAACAAGTTGATAACAGTAGGAAGCTCGAAATACCAGCAATCATTCACCCCAAGTCCGGGAGCACGGCCACAGGTGAATGGACAATCAGGAAGAATTGATTTTCACTGGCTACTCCTTGATCCCAATGACACGGTGACCTTCACTTTCAATGGGGCATTCATAGCTCCTGACAGGGCAAGTTTCTTTAGAGGAGAATCGCTAGGAGTCCAGAGTGATGTTCCTTTGGATTCTGGTTGTGAGGGGAATTGCTTCCACAGTGGGGGTACGATAGTAAGCTCCCTGCCATTCCAGAACATCAACTCTAGAACAGTGGGGAAATGCCCTCGATATGTCAAACAGACAAGCCTCCTTTTGGCTACAGGAATGAGAAACGTCCCAGAGAACCCCAA------------------------GACC------------------AGAGGCCTTTTTGGAGCGATTGCTGGATTCATAGAGAATGGATGGGAAGGTCTCATTGATGGATGGTATGGTTTCAGACATCAAAATGCACAAGGAGAAGGAACTGCAGCTGACTACAAAAGCACCCAATCTGCAATAGATCAGATCACAGGCAAATTGAATCGTCTAATCGACAAAACAAATCAGCAGTTTGAACTGATAGACAATGAATTCAGTGAAATAGAACAACAAATTGGGAATGTCATTAACTGGACACGAGACTCAATGACTGAGGT-ATGGTCGTACAATGCTGAGTTGCTGGTAGCAATGGAAAATCAGCACACAATAGATCTTGCAGACTCAGAAATGAACAAACTTTACGAGCGTGTCAGAAAACAACTAAGGGAGAATGCTGAAGAAGATGGGACTGGATGCTTTGAGATATTTCATAAGTGTGATGATCAGTGTATGGAGAGCATAAGGAACAACACTTATGACCATACCCAATACAGAACAGAGTCATTGCAGAATAGAATACAGATAGACCCAGTGAAATTGAGTAGTGGATACAAAGACATAATCTTATGGTTTAGCTTCGGGGCATCATGTTTTCTTCTTCTAGCCATTGCAATGGGATTGGTTTTCATCTGCATAAAGAATGGAAACATGCGGTGCACTATTTGTATATAG"/>
<sequence taxon='H7N3_ans_A/cinnamonteal/California/JN1310/2007_USA_California_2007|2007.05205479452' value="ATGAACACTCAAATTTTGGCATTCATTGCTTGTATGCTGATTGGAGCTAAAGGAGACAAAATATGTCTTGGGCACCATGCTGTGGCAAATGGAACAAAAGTGAACACATTAACAGAGAGGGGGATTGAAGTAGTAAATGCCACAGAGACGGTGGAGACTGTAAATATTAAGAAAATATGCACTCAAGGGAAAAGGCCAACAGACCTGGGACAATGTGGACTTCTAGGAACCCTAATAGGACCTCCCCAATGCGATCAATTTCTGGAGTTTGACGCTGATTTGATAATTGAACGAAGAGAAGGAACCGATGTGTGCTACCCCGGGAAGTTCACAAATGAAGAATCACTGAGGCAGATCCTTCGAGGGTCAGGAGGAATTGATAAGGAGTCAATGGGTTTCACTTATAGTGGAATAAGAACCAATGGGGCAACGAGTGCCTGCAGAAGATCAGG---TTCTTCTTTCTATGCGGAGATGAAGTGGTTACTGTCAAATTCAGACAATGCGGCATTTCCCCAAATGACTAAGTCGTATAGAAATCCCAGAAACAAACCAGCACTGATAATTTGGGGAGTGCATCACTCTGGATCGGCCACTGAGCAGACCAAACTCTATGGAAGTGGAAACAAGTTGATAACAGTAGGAAGCTCGAAATACCAGCAATCATTCACCCCAAGTCCGGGAGCACGGCCACAGGTGAATGGACAATCAGGAAGAATTGATTTTCACTGGCTACTCCTTGATCCCAATGACACAGTGACCTTCACTTTCAATGGGGCATTCATAGCTCCTGACAGGGCAAGTTTCTTTAGAGGAGAATCGCTAGGAGTCCAGAGTGATGTTCCTTTGGATTCTGGTTGTGAGGGGAATTGCTTCCACAGTGGGGGTACGATAGTAAGCTCCCTGCCATTCCAGAACATCAACTCTAGAACAGTGGGGAAATGCCCTCGATATGTCAAACAGACAAGCCTCCTTTTGGCTACAGGAATGAGAAACGTCCCAGAGAACCCCAA------------------------GACC------------------AGAGGCCTTTTTGGAGCGATTGCCGGATTCATAGAGAATGGATGGGAAGGTCTCATTGATGGATGGTATGGTTTCAGACATCAAAATGCACAAGGAGAAGGAACTGCAGCTGACTACAAAAGCACCCAATCTGCAATAGATCAGATCACAGGCAAATTGAATCGTCTAATCGACAAAACAAATCAGCAGTTTGAACTGATAGACAATGAATTCAGTGAAATAGAACAACAAATTGGGAATGTCATTAACTGGACACGAGACTCAATGACTGAGGT-ATGGTCGTACAATGCTGAGTTGCTGGTAGCAATGGAAAATCAGCACACAATAGATCTTGCAGACTCAGAAATGAACAACCTTTACGAGCGTGTCAGAAAACAACTAAGGGAGAATGCTGAAGAAGATGGGACTGGATGCTTTGAGATATTTCATAAGTGTGATGATCAGTGTATGGAGAGCATAAGGAACAACACTTATGACCATACCCAATACAGAACAGAGTCATTGCAGAATAGAATACAGATAGACCCAGTGAAATTGAGTAGTGGATACAAAGACATAATCTTATGGTTTAGCTTCGGGGCATCATGTTTTCTTCTTCTAGCCATTGCAATGGGATTGGTTTTCATTTGCATAAAGAATGGAAACATGCGGTGCACTATTTGTATATAG"/>
<sequence taxon='H7N3_ans_A/mallard/Alberta/243/2006_Canada_Alberta_2006|2006.60273972603' value="ATGAACACTCAAATTTTGGCATTCATTGCTTGTATGCTGATTGGAGCTAAAGGAGACAAAATATGTCTTGGGCACCATGCTGTGGCAAATGGAACAAAAGTGAACACATTAACAGAGAGGGGAATTGAAGTAGTAAATGCCACAGAGACGGTGGAGACTGTAAATATCAAGAAAATATGCACTCAAGGGAAAAGGCCAACAGATCTGGGACAATGTGGACTTCTAGGAACCCTAATAGGACCTCCCCAATGCGATCAATTTCTGGAGTTTGACGCTGATTTGATAATTGAACGAAGAGAAGGAACCGATGTGTGCTACCCCGGGAAGTTCACAAATGAAGAATCACTGAGGCAGATCCTTCGAGGGTCAGGAGGAATTGATAAGGAGTCAATGGGTTTCACATATAGTGGAATAAGAACCAATGGGGCAACGAGTGCCTGCAGAAGATCAGG---TTCTTCTTTCTATGCAGAGATGAAGTGGTTACTGTCGAATTCAGACAATGCGGCATTTCCCCAAATGACTAAGTCGTATAGAAATCCCAGAAACAAGCCAGCTCTGATAATTTGGGGAGTGCATCACTCTGTATCGGCTACTGAGCAGACCAAACTCTATGGAAGTGGAAACAAGTTGATAACAGTAGGAAGCTCGAAATACCTGCAATCATTCACCCCAAGTCCGGGAGCACGGCCACAGGTGAATGGACAATCAGGAAGAATTGATTTTCACTGGCTACTCCTTGATCCCAATGACACAGTGACCTTCACTTTCAATGGGGCATTCATAGCTCCTGACAGGGCAAGTTTCTTTAGAGGAGAATCGCTAGGAGTCCAGAGTGATGTTCCTTTGGATTCTGGTTGTGAGGGGAATTGCTTCCACAGTGGGGGTACGATAGTAAGCTCCCTGCCATTCCAGAACATCAACTCTAGAACAGTTGGGAAATGCCCTCGATATGTCAAACAGACAAGCCTCCTTTTGGCTACAGGAATGAGAAACGTCCCAGAGAACCCCAA------------------------GACC------------------AGAGGCCTTTTTGGAGCGATTGCCGGATTCATAGAGAATGGATGGGAAGGTCTCATTGATGGATGGTATGGTTTCAGACATCAAAATGCACAAGGAGAAGGAACTGCAGCTGACTACAAAAGCACCCAATCTGCAATAGATCAGATCACAGGCAAATTGAATCGTCTAATCGACAAAACAAATCAGCAGTTTGAACTGATAGACAATGAATTCAGTGAAATAGAACAACAAATTGGGAATGTCATTAACTGGACACGAGACTCAATGACTGAGGT-ATGGTCGTACAATGCTGAGTTGCTGGTAGCAATGGAAAATCAGCACACAATAGATCTTGCAGACTCAGAAATGAACAAACTTTACGAGCGTGTCAGAAAACAACTAAGGGAGAATGCTGAAGAAGATGGGACTGGATGCTTTGAGATATTTCATAAGTGTGATGATCAGTGTATGGAGAGCATAAGGAACAACACTTATGACCATACCCAATACAGAACAGAGTCATTGCAGAATAGAATACAGATAGACCCAGTGAAATTGAGTAGTGGATACAAAGACATAATCTTATGGTTTAGCTTCGGGGCATCATGTTTTCTTCTTCTAGCCATTGCAATGGGATTGGTTTTCATTTGCATAAAGAATGGAAACATGCGGTGCACTATTTGTATATAG"/>
<sequence taxon='H7N3_ans_A/northernpintail/InteriorAlaska/8MP0262R2/2008_USA_InteriorAlaska_2008|2008.6' value="ATGAACACTCAAATTTTGGCACTCATTGCTTGTATGCTGATTGGAGCTAAAGGAGACAAAATATGTCTTGGGCACCATGCTGTGGCAAATGGAACAAAAGTGAACACATTAACAGAGAGAGGAATTGAAGTAGTAAATGCCACAGAAACGGTGGAGACTGCAAATATTAAGAAAATATGCACTCAAGGGAAAAGGCCAACAGATCTGGGACAATGCGGACTTCTAGGAACCCTAATAGGACCTCCCCAATGCGATCAATTTCTGGAGTTTGACGCTGACTTGATAATTGAACGAAGAGAAGGAACCGATGTGTGCTACCCCGGGAAGTTCACAAATGAAGAATCACTGAGACAGATCCTTCGAGGGTCAGGAGGGATTGATAAGGAGTCAATGGGTTTCACCTATAGTGGAATAAGAACCAATGGGGCGACGAGTGCTTGCAGAAGATCAGG---TTCTTCCTTCTATGCGGAGATGAAGTGGTTACTGTCGAATTCAGACAATGCAGCATTTCCCCAGATGACTAAGTCGTATAGAAATCCCAGGAACAAACCAGCTCTGATAATTTGGGGAGTGCATCACTCTGGATCGGCTACTGAGCAGACCAAACTCTATGGAAGTGGAAACAAGTTGATAACAGTAGGAAGCTCGAAATACCAGCAATCATTCACCCCAAGCCCGGGAGCACGACCACAGGTGAATGGGCAATCAGGAAGGATTGATTTTCACTGGCTACTCCTTGATCCTAATGACACAGTGACCTTCACTTTCAATGGGGCATTCATAGCTCCTGATAGAGCAAGTTTCTTTAAAGGAGAGTCACTAGGAGTCCAGAGTGATGTTCCTTTGGATTCTGGTTGTGAGGGGGATTGCTTCCACAGTGGGGGTACAATAGTAAGCTCCCTGCCATTCCAGAACATCAACCCTAGAACAGTGGGGAAATGCCCTCGATATGTCAAACAGACAAGCCTCCGTTTGGCTACAGGGATGAGAAACGTCCCAGAGAACCCCAA------------------------GACC------------------AGAGGCCTTTTTGGAGCGATTGCTGGATTCATAGAGAATGGATGGGAAGGTCTCATTGATGGATGGTATGGTTTCAGACATCAAAATGCACAAGGAGAAGGAACTGCAGCTGACTACAAAAGCACCCAATCTGCAATAGATCAGATCACAGGCAAATTAAACCGTCTAATTGACAAAACAAATCAGCAGTTTGAACTGATAGACAATGAATTCAGTGAAATAGAACAACAAATTGGGAATGTCATTAACTGGACACGAGACTCAATGACTGAGGT-ATGGTCGTACAATGCTGAATTGCTGGTAGCAATGGAAAATCAGCACACAATAGATCTTGCAGACTCAGAAATGAACAAACTTTACGAGCGTGTAAGGAAACAACTGAGGGAGAATGCTGAAGAGGATGGGACTGGATGCTTTGAGATATTTCATAAGTGTGATGATCAGTGTATGGAGAGCATAAGGAACAACACTTATGACCATACCCAATACAGGACAGAGTCACTGCAGAATAGAATACAGATAGACCCAGTGAAATTGAGTAGTGGATACAAAGACATAATCTTATGGTTTAGCTTCGGGGCATCATGTTTTCTTCTTCTAGCCATTGCAATGGGATTGGTTTTCATTTGCATAAAGAATGGAAACATGCGGTGCACTATTTGTATATAG"/>
<sequence taxon='H7N8_ans_A/mallard/Ohio/11OS2010/2011_USA_Ohio_2011|2011.61917808219' value="ATGAACACTCAAATTTTGGCACTCATTGCTTGTATGCTGATTGGAGCTAAAGGAGACAAAATATGTCTTGGGCACCATGCTGTGGCAAATGGAACAAAAGTGAACACATTAACAGAGAGAGGAATTGAAGTAGTAAATGCCACAGAAACGGTGGAAACTGCAAATATTAAGAAAATATGCACTCAAGGGAAAAGACCAACAGACCTGGGGCAATGCGGACTTCTAGGAACCCTAATAGGACCTCCCCAATGCGACCAATTTCTGGAATTTGACGCTGATTTAATAATTGAACGAAGAGAAGGAACCGATGTGTGCTACCCCGGGAAGTTCACAAATGAAGAATCACTGAGGCAAATCCTTCGAGGGTCAGGAGGAATTGATAAGGAGTCAATGGGTTTCACCTATAGTGGAATAAGAACCAATGGGGCGACGAGTGCTTGCAGAAGATCAGG---TTCTTCCTTCTATGCGGAGATGAAGTGGTTACTGTCAAATTCAGACAATGCGGCATTTCCCCAAATGACTAAGTCGTATAGAAATCCCAGGAACAAACCAGCTCTGATAATTTGGGGAGTGCATCACTCTGGATCGGCTACTGAGCAGACCAAACTCTATGGAAGTGGAAACAAGTTGATAACAGTAGGAAGCTCGAAATATCAGCAGTCATTCACTCCAAGCCCAGGAGCACGACCACAGGTGAATGGGCAATCAGGAAGGATTGATTTTCACTGGCTACTCCTTGATCCCAATGACACAGTGACCTTCACTTTCAATGGAGCATTCATAGCTCCTGACAGAGCAAGTTTCTTTAGGGGAGAGTCACTGGGAGTCCAAAGTGATGTTCCTTTGGATTCTGGTTGTGAAGGGGATTGCTTCCACAGTGGGGGTACGATAGTGAGTTCCCTGCCGTTCCAGAACATCAACCCTAGAACAGTAGGGAGATGCCCTCGATATGTCAAACAGACAAGCCTCCTTTTGGCCACAGGGATGAAAAACGTTCCGGAGAACCCCAA------------------------GACC------------------AGAGGCCTTTTTGGAGCAATTGCTGGATTCATAGAGAATGGATGGGAAGGTCTCATTGATGGATGGTATGGTTTCAGACATCAAAATGCACAAGGGGAAGGAACTGCAGCTGACTACAAAAGCACTCAATCTGCAATAGATCAGATCACAGGCAAATTGAATCGTCTAATTGACAAGACAAATCAGCAGTTTGAACTGATAGACAATGAATTCAGTGAAATAGAACAACAAATTGGGAATGTCATTAACTGGACACGAGACTCAATGACTGAGGT-ATGGTCGTACAATGCTGAATTGCTGGTAGCAATGGAAAATCAGCACACAATAGATCTTGCAGACTCAGAAATGAACAAACTTTACGAGCGTGTGAGGAAACAACTGAGGGAGAATGCTGAAGAGGATGGGACTGGATGCTTTGAGATATTTCATAAGTGTGATGATCAGTGCATGGAGAGCATAAGGAACAACACTTATGACCACACCCAATACAGAACAGAGTCACTGCAGAATAGAATACAGATAGACCCAGTGAAATTGAGTAGTGGATACAAGGACATAATCTTATGGTTTAGCTTCGGGGCATCATGTTTTCTTCTTCTAGCCATTGCAATGGGATTGGTTTTCATTTGCATAAAGAATGGAAACATGCGGTGCACTATTTGTATATAG"/>
<sequence taxon='H7N3_ans_A/northernshoveler/Wisconsin/10OS3226/2010_USA_Wisconsin_2010|2010.85753424658' value="ATGAACATTCAAATTTTGGCACTCATCGCTTGTATGCTGATTGGAGCTAAAGGAGACAAAATATGTCTTGGGCACCATGCTGTGGCAAATGGAACAAAAGTGAACACATTAACAGAGAGAGGAATTGAAGTAGTAAATGCCACAGAAACGGTGGAAACTGCAAATATTAAGAAAATATGCACTCAAGGGAAAAGACCAACAGATCTGGGGCAATGCGGACTTCTAGGAACCCTAATAGGACCTCCCCAATGCGACCAATTTCTGGAATTTGACGCTGATTTAATAATTGAACGAAGAGAAGGAACCGATGTGTGCTACCCCGGGAAGTTCACAAATGAAGAATCACTGAGGCAAATCCTTCGAGGGTCAGGAGGAATTGATAAGGAGTCAATGGGTTTCACCTATAGTGGAATAAGAACCAATGGGGCGACGAGTGCTTGCAGAAGATCAGG---TTCTTCCTTCTATGCGGAGATGAAGTGGTTACTGTCAAATTCAGACAATGCGGCATTTCCCCAAATGACTAAGTCGTATAGAAATCCCAGGAACAAACCAGCTCTGATAATTTGGGGAGTGCATCACTCTGGATCGGCTACTGAGCAGACCAAACTCTATGGAAGTGGAAACAAGTTGATAACAGTAGGAAGCTCGAAATATCAGCAGTCATTCACTCCAAGCCCAGGAGCACGACCACAGGTGAATGGGCAATCAGGAAGGATTGATTTTCACTGGCTACTCCTTGATCCCAATGACACAGTGACCTTCACTTTCAATGGAGCATTCATAGCTCCTGACAGGGCAAGTTTCTTTAGGGGAGAGTCGCTGGGAGTCCAGAGTGATGTTCCTTTGGATTCTGGTTGTGAGGGGGATTGCTTCCACAGTGGGGGTACGATAGTGAGCTCCCTGCCATTTCAGAACATCAACCCTAGAACAGTAGGGAAATGCCCTCGATATGTCAAACAGACAAGCCTCCTTTTGGCTACAGGGATGAAAAACGTTCCGGAGAACCCCAA------------------------GACC------------------AGAGGCCTTTTTGGAGCAATTGCTGGATTCATAGAGAATGGATGGGAAGGTCTCATTGATGGATGGTATGGTTTCAGACATCAAAATGCACAAGGGGAAGGAACTGCAGCTGACTACAAAAGCACTCAATCTGCAATAGATCAGATCACAGGCAAATTGAATCGTCTAATTGACAAAACAAATCAACAGTTTGAACTGATAGACAATGAATTCAGTGAAATAGAACAACAAATTGGGAATGTCATTAACTGGACACGAGACTCAATGACTGAGGT-ATGGTCGTACAATGCTGAATTGCTGGTAGCAATGGAAAATCAGCACACAATAGATCTTGCAGACTCAGAAATGAACAAACTTTACGAGCGTGTAAGGAAACAACTGAGGGAGAATGCTGAAGAGGATGGGACTGGATGCTTTGAGATATTTCATAAGTGTGATGATCAGTGCATGGAGAGCATAAGGAACAACACTTATGACCACACCCAATACAGAACAGAGTCACTGCAGAATAGAATACAGATAGACCCAGTGAAATTGAGTAGTGGATACAAGGACATAATCTTATGGTTTAGCTTCGGGGCATCATGTTTTCTTCTTCTAGCCATTGCAATGGGATTGGTTTTCATTTGCATAAAGAATGGAAACATGCGGTGCACTATTTGTATATAG"/>
<sequence taxon='H7N3_ans_A/mallard/Wisconsin/10OS3171/2010_USA_Wisconsin_2010|2010.82739726027' value="ATGAACACTCAAATTTTGGCACTCATCGCTTGTATGCTGATTGGAGCTAAAGGAGACAAAATATGTCTTGGGCACCATGCTGTGGCAAATGGAACAAAAGTGAACACATTAACAGAGAGAGGAATTGAAGTAGTAAATGCCACAGAAACGGTGGAAACTGCAAATATTAAGAAAATATGCACTCAAGGGAAAAGACCAACAGATCTGGGGCAATGCGGACTTCTAGGAACCCTAATAGGACCTCCCCAATGCGACCAATTTCTGGAATTTGACGCTGATTTAATAATTGAACGAAGAGAAGGAACCGATGTGTGCTACCCCGGGAAGTTCACAAATGAAGAATCACTGAGGCAAATCCTTCGAGGGTCAGGAGGAATTGATAAGGAGTCAATGGGTTTCACCTATAGTGGAATAAGAACCAATGGGGCGACGAGTGCTTGCAGAAGATCAGG---TTCTTCCTTCTATGCGGAGATGAAGTGGTTACTGTCAAATTCAGACAATGCGGCATTTCCCCAAATGACTAAGTCGTATAGAAATCCCAGGAACAAACCAGCTCTGATAATTTGGGGAGTGCATCACTCTGGATCGGCTACTGAGCAGACCAAACTCTATGGAAGTGGAAACAAGTTGATAACAGTAGGAAGCTCGAAATATCAGCAGTCATTCACTCCAAGCCCAGGAGCACGACCACAGGTGAATGGGCAATCAGGAAGGATTGATTTTCACTGGCTACTCCTTGATCCCAATGACACAGTGACCTTCACTTTCAATGGAGCATTCATAGCTCCTGACAGGGCAAGTTTCTTTAGGGGAGAGTCGCTGGGAGTCCAGAGTGATGTTCCTTTGGATTCTGGTTGTGAGGGGGATTGCTTCCACAGTGGGGGTACGATAGTGAGCTCCCTGCCATTTCAGAACATCAACCCTAGAACAGTAGGGAAATGCCCTCGATATGTCAAACAGACAAGCCTCCTTTTGGCTACAGGGATGAAAAACGTTCCGGAGAACCCCAA------------------------GACC------------------AGAGGCCTTTTTGGAGCAATTGCTGGATTCATAGAGAATGGATGGGAAGGTCTCATTGATGGATGGTATGGTTTCAGACATCAAAATGCACAAGGGGAAGGAACTGCAGCTGACTACAAAAGCACTCAATCTGCAATAGATCAGATCACAGGCAAATTGAATCGTCTAATTGACAAAACAAATCAACAGTTTGAACTGATAGACAATGAATTCAGTGAAATAGAACAACAAATTGGGAATGTCATTAACTGGACACGAGACTCAATGACTGAGGT-ATGGTCGTACAATGCTGAATTGCTGGTAGCAATGGAAAATCAGCACACAATAGATCTTGCAGACTCAGAAATGAACAAACTTTACGAGCGTGTAAGGAAACAACTGAGGGAGAATGCTGAAGAGGATGGGACTGGATGCTTTGAGATATTTCATAAGTGTGATGATCAGTGCATGGAGAGCATAAGGAACAACACTTATGACCACACCCAATACAGAACAGAGTCACTGCAGAATAGAATACAGATAGACCCAGTGAAATTGAGTAGTGGATACAAGGACATAATCTTATGGTTTAGCTTCGGGGCATCATGTTTTCTTCTTCTAGCCATTGCAATGGGATTGGTTTTCATTTGCATAAAGAATGGAAACATGCGGTGCACTATTTGTATATAG"/>
<sequence taxon='H7N5_ans_A/mallard/California/1390/2010_USA_California_2010|2010.58904109589' value="ATGAACACTCAAATTTTGGCACTCATTGCTTGTATGCTGATTGGAGCTGAAGGAGACAAAATATGTCTTGGGCACCATGCTGTGGCAAATGGAACAAAAGTGAACACATTAACAGAGAGAGGAATTGAAGTAGTAAATGCCACAGAAACGGTGGAGACTGCAGATATTAAGAAAATATGCACTCAAGGGAAAAGACCAACAGATCTGGGACAATGCGGACTTTTAGGAACCCTAATAGGACCTCCCCAGTGCGATCAATTCCTGGAGTTTGACGCTGATTTAATAATTGAACGAAGAGAAGGAACCGATGTGTGTTATCCCGGGAAGTTCACAAATGAAGAATCACTGAGGCAGATCCTTCGAGGGTCAGGAGGAATTGATAAGGAGTCAATGGGTTTCACCTATAGTGGAATAAGAACCAATGGGGCGACAAGTGCTTGCAGAAGATCAGG---CTCTTCCTTCTATGCAGAGATGAAGTGGTTACTGTCGAATTCAGACAATGCGGCATTTCCCCAAATGACTAAGTCGTATAGAAATCCAAGAAACAAACCAGCCCTGATAATTTGGGGAGTGCATCACTCTGGATCGGCTACTGAGCAGACCAAACTCTATGGAAGTGGAAACAAGTTGATAACAGTAGGAAGCTCGAAATATCAGCAGTCATTCACCCCAAGTCCTGGAGCACGACCACAGGTGAATGGGCAATCAGGAAGAATTGATTTTCACTGGCTGCTCCTTGATCCCAATGACACAGTGACCTTCACTTTCAATGGGGCATTCATAGCTCCTGACAGAGCAAGTTTCTTTAGGGGAGAATCGCTAGGAGTTCAGAGTGATGTTCCTTTGGATTCTGGTTGTGAGGGGAATTGCTTCCACAGTGGGGGTACGATAGTGAGCTCCCTGCCATTCCAGAACATCAACCCTAGAACAGTAGGGAAATGCCCTCGATATGTCAAACAGACAAGTCTCCTTTTGGCTACAGGGATGAGAAACGTCCCAGAGAACCCCAA------------------------GACC------------------AGAGGCCTTTTTGGAGCGATTGCTGGATTCATAGAGAATGGATGGGAAGGTCTCATTGATGGATGGTATGGTTTCAGACATCAAAATGCGCAAGGAGAAGGAACCGCAGCTGACTACAAAAGCACTCAATCTGCAATAGATCAGATCACAGGCAAATTGAATCGTCTAATTGACAAAACAAATCAGCAGTTTGAACTGATAGACAATGAATTCAGTGAAATAGAACAACAAATTGGGAATGTCATTAACTGGACACGAGACTCAATGACTGAGAT-GTGGTCGTACAATGCTGAATTGCTGGTAGCAATGGAAAATCAGCACACAATAGATCTTGCAGACTCAGAAATGAACAAACTTTACGAGCGTGTAAGGAAACAACTGAGGGAGAATGCTGAAGAGGATGGGACTGGATGCTTTGAAATATTTCATAAGTGTGATGATCAGTGCATGGAGAGCATAAGGAACAACACTTATGACCATACCCAATACAGAACAGAGTCACTGCAGAATAGAATACAGATAGACCCAGTGAAATTGAGTAGTGGATACAAAGACATAATCTTATGGTTTAGCTTCGGGGCATCATGTTTTCTTCTTCTAGCCATTGCAATGGGATTGGTTTTCATTTGCATAAAGAATGGAAACATGCGGTGCACTATTTGTATATAA"/>
<sequence taxon='H7N3_ans_A/northernpintail/Illinois/10OS3959/2010_USA_Illinois_2010|2010.88767123288' value="ATGAATACTCAAATTTTGGCACTCATTGCTTGTATGCTGATAGGAGCTAAAGGAGACAAAATATGTCTTGGGCACCATGCTGTGGCAAATGGAACAAAAGTGAACACATTAACTGAGAGAGGAATTGAAGTAGTAAACGCCACAGAAACGGTGGAGACTGCAAATATTAAGAAAATATGCACTCAAGGGAGAAGACCAACAGATCTGGGACAATGCGGACTTCTAGGAACTCTAATAGGACCTCCCCAATGCGACCAATTCCTGGAGTTTGACGCTGATTTAATAATTGAACGAAGAGAAGGAACCGATGTATGTTATCCCGGGAAGTTCACAAATGAAGAATCACTGAGGCAGATCCTTCGAGGGTCAGGAGGAATTGATAAGGAGTCAATGGGTTTCACCTATAGTGGAATAAGAACCAATGGGGCAACAAGTGCTTGCAGAAGATCAGG---TTCTTCCTTCTATGCAGAGATGAAGTGGTTACTGTCGAATTCAGACAATGCGGCATTTCCCCAAATGACTAAGTCGTATAGAAATCCAAGAAACAAACCAGCTCTGATAATTTGGGGAGTGCATCACTCTGGATCGGCTACTGAGCAGACCAAACTCTATGGAAGTGGAAACAAATTGATAACAGTAGGAAGCTCGAAATACCAGCAGTCATTCACCCCAAGCCCTGGAGCACGACCACAGGTGAATGGGCAATCAGGGAGGATTGATTTTCACTGGCTACTCCTTGATCCCAACGACACAGTGACCTTCACTTTCAATGGGGCATTCATAGCTCCTGACAGAGCAAGTTTCTTTAGAGGAGAATCGCTAGGAGTTCAGAGTGATGTTCCTTTGGATTCTGGTTGTGAGGGGAATTGCTTCCACAGTGGGGGTACGATAGTGAGCTCCCTGCCATTCCAGAACATCAACACTAGAACAGTGGGGAAATGCCCTCGATATGTCAAACAGACAAGTCTCCTTTTGGCCACAGGGATGAGAAACGTCCCAGAGAACCCCAA------------------------GACC------------------AGAGGCCTTTTTGGAGCGATTGCTGGATTCATAGAGAATGGATGGGAAGGTCTCATTGATGGATGGTATGGTTTCAGACATCAAAATGCGCAAGGAGAAGGAACTGCAGCTGACTACAAAAGCACTCAATCTGCAATAGATCAGATCACAGGCAAATTGAATCGTCTAATTGACAAAACAAATCAGCAGTTTGAACTGATAGACAATGAATTCAGTGAAATAGAACAACAGATTGGGAATGTCATTAACTGGACACGAGACTCAATGACTGAGGT-GTGGTCGTACAATGCTGAATTGCTGGTAGCAATGGAAAATCAGCACACAATAGATCTTGCAGACTCAGAAATGAACAAACTTTACGAGCGTGTAAGGAAACAACTGAGGGAGAATGCTGAAGAGGATGGGACTGGATGCTTTGAGATATTTCATAAGTGTGATGATCAGTGCATGGAGAGCATAAGGAACAACACTTATGACCACACCCAATACAGGACAGAGTCACTGCAGAATAGAATACAGATAGACCCAGTGAAATTGAGTAGTGGATACAAAGACATAATCTTATGGTTTAGCTTCGGGGCATCATGTTTTCTTCTTCTAGCCGTTGCAATGGGATTGGTTTTCATTTGCATAAAGAATGGAAACATGCGGTGCACTATTTGTATATAG"/>
<sequence taxon='H7N3_ans_A/northernpintail/InteriorAlaska/10BM02539R0/2010_USA_InteriorAlaska_2010|2010.47123287671' value="ATGAATACTCAAATTTTGGCACTCATTGCTTGTATGCTGATTGGAGCTAAAGGAGACAAAATATGTCTTGGGCACCATGCTGTGGCAAATGGAACAAAAGTGAACACATTAACAGAGAGAGGAATTGAAGTAGTAAATGCCACAGAAACGGTGGAGACTGCAAATATTAAGAAAATATGCACTCAAGGGAAAAGACCAACAGATCTGGGACAATGCGGACTTCTAGGAACCCTAATAGGACCTCCCCAATGCGATCAATTCCTGGAGTTTGACGCTGATTTAATAATTGAACGAAGAGAAGGAACCGATGTGTGTTATCCCGGGAAGTTCACAAATGAAGAATCACTGAGGCAGATCCTTCGAGGGTCAGGAGGAATTGATAAGGAGTCAATGGGTTTCACCTATAGTGGAATAAGAACCAATGGGGCGACAAGTGCTTGCAGAAGATCAGG---TTCTTCCTTCTATGCAGAGATGAAGTGGTTACTGTCGAATTCAGACAATGCGGCATTTCCCCAAATGACTAAGTCGTATAGAAATCCAAGAAACAAACCAGCTCTGATAATTTGGGGAGTGCATCACTCTGGATCGGCTACTGAGCAGACCAAACTCTATGGAAGTGGAAACAAGTTGATAACAGTAGGGAGCTCGAAATACCAGCAGTCATTCACCCCAAGCCCCGGAGCACGACCACAGGTGAATGGGCAATCAGGAAGGATTGATTTTCACTGGCTACTCCTTGATCCCAATGACACAGTGACCTTCACTTTCAATGGGGCATTCATAGCTCCTGACAGAGCAAGTTTCTTTAGAGGAGAATCGCTAGGAGTTCAGAGTGATGTTCCTTTGGATTCTGGTTGTGAAGGGAATTGCTTCCACAGTGGGGGTACGATAGTGAGCTCCCTGCCATTCCAGAACATCAACCCTAGAACAGTGGGAAAATGCCCTCGATATGTCAAACAGACAAGTCTCCTTTTGGCTACAGGGATGAGAAACGTCCCAGAGAACCCCAA------------------------GACC------------------AGAGGCCTTTTTGGAGCGATTGCTGGATTCATAGAGAATGGATGGGAAGGTCTCATTGATGGATGGTATGGTTTCAGACATCAAAATGCGCAAGGAGAAGGAACTGCAGCTGACTACAAAAGCACTCAATCTGCAATAGATCAGATCACAGGCAAATTGAATCGTCTAATTGACAAAACAAATCAGCAGTTTGAACTGATAGACAATGAATTCAGTGAAATAGAACAACAAATAGGGAATGTCATTAACTGGACACGAGACTCAATGACTGAGGT-GTGGTCGTACAATGCTGAATTGCTGGTAGCAATGGAAAATCAGCACACAATAGATCTTGCAGACTCAGAAATGAACAAACTTTACGAGCGTGTAAGGAAACAACTGAGGGAGAATGCTGAAGAGGATGGGACTGGATGCTTTGAGATATTTCATAAGTGTGATGATCAGTGCATGGAGAGCATAAGGAACAACACTTATGACCATACCCAATACAGAACAGAGTCACTGCAGAATAGAATACAGATAGACCCAGTGAAATTGAGTAGTGGATACAAAGACATAATCTTATGGTTTAGCTTCGGGGCATCATGTTTTCTTCTTCTAGCCATTGCAGTGGGATTGGTTTTCATTTGCATAAAGAATGGAAACATGCGGTGCACTATTTGTATATAG"/>
<sequence taxon='H7N3_ans_A/mallard/InteriorAlaska/10CH00016R0/2010_USA_InteriorAlaska_2010|2010.45205479452' value="ATGAATACTCAAATTTTGGCACTCATTGCTTGTATGCTGATTGGAGCTAAAGGAGACAAAATATGTCTTGGGCACCATGCTGTGGCAAATGGAACAAAAGTGAACACATTAACAGAGAGAGGAATTGAAGTAGTAAACGCCACAGAAACGGTGGAGACTGCAAATATTAAGAAAATATGCACTCAAGGGAGAAGACCAACAGATCTGGGACAATGCGGACTTCTAGGAACTCTAATAGGACCTCCCCAATGCGACCAATTCCTGGAGTTTGATGCTGATTTAATAATTGAACGAAGAGAAGGAACCGATGTGTGTTATCCCGGGAAGTTCACAAATGAAGAATCACTGAGGCAGATCCTTCGAGGGTCAGGAGGAATTGATAAGGAGTCAATGGGTTTCACCTATAGTGGAATAAGAACCAATGGGGCAACAAGTGCTTGCAGAAGATCAGG---TTCTTCCTTCTATGCAGAGATGAAGTGGTTACTGTCGAATTCAGACAATGCGGCATTTCCCCAAATGACTAAGTCGTATAGAAATCCAAGAAACAAACCAGCTCTGATAATTTGGGGAGTGCATCACTCTGGATCGGCTACTGAGCAGACCAAACTCTATGGAAGTGGAAACAAGTTGATAACAGTAGGAAGCTCGAAATACCAGCAGTCATTCACCCCAAGCCCTGGAGCACGACCACAGGTGAATGGGCAATCAGGAAGGATTGATTTTCACTGGCTACTCCTTGATCCCAATGACACAGTGACCTTCACTTTCAATGGGGCATTCATAGCTCCTGACAGAGCAAGTTTCTTTAGAGGAGAATCACTAGGAGTTCAGAGTGATGTTCCTTTGGATTCTGATTGTGAGGGGAATTGCTTCCACAGTGGGGGTACGATAGTGAGCTCCCTGCCATTCCAGAACATCAACCCTAGAACAGTGGGGAAATGCCCTCGATATGTCAAACAGATAAGTCTCCTTTTGGCCACAGGGATGAGAAACGTCCCAGAGAACCCCAA------------------------GACC------------------AGAGGCCTTTTTGGAGCGATTGCTGGATTCATAGAGAATGGGTGGGAAGGTCTCATTGATGGATGGTATGGTTTCAGACATCAAAATGCGCAAGGAGAAGGAACTGCAGCTGACTACAAAAGCACTCAATCTGCAATAGATCAGATCACAGGCAAATTGAATCGTCTAATTGACAAAACAAATCAGCAGTTTGAACTGATAGACAATGAATTCAGTGAAATAGAACAACAAATTGGGAATGTCATTAACTGGACACGAGACTCAATGACTGAGGT-GTGGTCGTACAATGCTGAATTGCTGGTAGCAATGGAAAATCAGCACACAATAGATCTTGCAGACTCAGAAATGAACAAACTTTACGAGCGTGTAAGGAAACAACTGAGGGAGAATGCTGAAGAGGATGGGACTGGATGCTTTGAGATATTTCATAAGTGTGATGATCAGTGCATGGAGAGCATAAGGAACAACACTTATGACCACACCCAATACAGAACAGAGTCACTGCAGAATAGAATACAGATAGACCCAGTGAAATTGAGTAGTGGATACAAAGACATAATCTTATGGTTTAGCTTCGGGGCATCATGTTTTCTTCTTCTAGCCATTGCAATGGGATTGATTTTCATTTGCATAAAGAATGGAAACATGCGGTGCACTATTTGTATATAG"/>
<sequence taxon='H7N6_ans_A/northernpintail/InteriorAlaska/10BM09015R0/2010_USA_InteriorAlaska_2010|2010.45205479452' value="ATGAATACTCAAATTTTGGCACTCATTGCTTGTATGCTGATTGGAGCTAAAGGAGACAAAATATGTCTTGGGCACCATGCTGTGACAAATGGAACAAAAGTGAACACATTAACAGAGAGAGGAATTGAAGTAGTAAACGCCACAGAAACGGTGGAGACTGCAAATATTAAGAAAATATGCACTCAAGGGAAAAGACCAACAGATCTGGGACAATGCGGACTTCTAGGAACTCTAATAGGACCTCCCCAATGCGACCAATTCCTGGAGTTTGATGCTGATTTAATAATTGAACGAAGAGAAGGAACCGATGTGTGTTATCCCGGGAAGTTCACAAATGAAGAATCACTGAGGCAGATCCTTCGAGGGTCAGGAGGAATTGATAAGGAGTCAATGGGTTTCACCTATAGTGGAATAAGAACCAATGGGGCAACAAGTGCTTGCAGAAGATCAGG---TTCTTCCTTCTATGCAGAGATGAAGTGGTTACTGTCGAATTCAGACAATGCGGCATTTCCCCAAATGACTAAGTCGTATAGAAATCCAAGAAACAAACCAGCTCTGATAATTTGGGGAGTGCATCACTCTGGATCGGCTACTGAGCAGACCAAACTCTATGGAAGTGGAAACAAGTTGATAACAGTAGGAAGCTCGAAATACCAGCAGTCATTCACCCCAAGCCCTGGAGCACGACCACAGGTGAATGGGCAATCAGGAAGGATTGATTTTCACTGGCTACTCCTTGATCCCAATGACACAGTGACCTTCACTTTCAATGGGGCATTCATAGCTCCTGACAGAGCAAGTTTCTTTAGAGGAGAATCGCTAGGAGTTCAGAGTGATATTCCTTTGGATTCTGGTTGTGAGGGGAATTGCTTCCACAGTGGGGGTACGATAGTGAGCTCCCTGCCATTCCAGAACATCAACCCTAGAACAGTGGGGAAATGCCCTCGATATGTCAAACAGACAAGTCTCCTTTTGGCTACAGGGATGAGAAACGTCCCAGAGAACCCCAA------------------------GACC------------------AGAGGCCTTTTTGGAGCGATTGCTGGATTCATAGAGAATGGATGGGAAGGTCTCATTGATGGATGGTATGGTTTCAGACATCAAAATGCGCAAGGAGAAGGAACTGCAGCTGACTACAAAAGCACTCAATCTGCAATAGATCAGATCACAGGCAAATTGAATCGTCTAATTGACAAAACAAATCAGCAGTTTGAACTGATAGACAATGAATTCAGTGAAATAGAACAACAAATTGGGAATGTCATTAACTGGACACGAGACTCAATGACTGAGGT-GTGGTCGTACAATGCTGAACTGCTGATAGCAATGGAAAATCAGCACACAATAGATCTTGCAGACTCAGAAATGAACAAACTTTACGAGCGTGTAAGGAAACAACTGAGGGAGAATGCTGAAGAGGATGGGACTGGATGCTTTGAGATATTTCATAAGTGTGATGATCAGTGCATGGAGAGCATAAGGAACAACACTTATGACCATACCCAATACAGAACAGAGTCACTGCAGAATAGAATACAGATAGACCCAGTGAAATTGAGTAGTGGATACAAAGACATAATCTTATGGTTTAGCTTCGGGGCATCATGTTTTCTTCTTCTAGCCATTGCAATGGGATTGGTTTTCATTTGCATAAAGAATGGAAACATGCGGTGCACTATTTGTATATAG"/>
<sequence taxon='H7N3_ans_A/mallard/InteriorAlaska/10BM04564R1/2010_USA_InteriorAlaska_2010|2010.54246575342' value="ATGAATACTCAAATTTTGGCACTCATTGCTTGTATGCTGATTGGAGCTAAAGGAGACAAAATATGTCTTGGGCACCATGCTGTGGCAAATGGAACAAAAGTGAACACATTAACAGAGAGAGGAATTGAAGTAGTAAACGCCACAGAAACGGTGGAGACTGCAAATATTAAGAAAATATGCACTCAAGGGAAAAGACCAACAGATCTGGGACAATGCGGACTTCTAGGAACTCTAATAGGACCTCCCCAATGCGACCAATTCCTGGAGTTTGATGCTGATTTAATAATTGAACGAAGAGAAGGAACCGATGTGTGTTATCCCGGGAAGTTCACAAATGAAGAATCACTGAGGCAGATCCTTCGAGGGTCAGGAGGAATTGATAAGGAGTCAATGGGTTTCACCTATAGTGGAATAAGAACCAATGGGGCAACAAGTGCTTGCAGAAGATCAGG---TTCTTCCTTCTATGCAGAGATGAAGTGGTTACTGTCGAATTCAGACAATGCGGCATTTCCCCAAATGACTAAGTCGTATAGAAATCCAAGAAACAAACCAGCTCTGATAATTTGGGGAGTGCATCACTCTGGATCGGCTACTGAGCAGACCAAACTCTATGGAAGTGGAAACAAGTTGATAACAGTAGGAAGCTCGAAATACCAGCAGTCATTCACCCCAAGCCCTGGAGCACGACCACAGGTGAATGGGCAATCAGGAAGGATTGATTTTCACTGGCTACTCCTTGATCCCAATGACACAGTGACCTTCACTTTCAATGGGGCATTCATAGCTCCTGACAGAGCAAGTTTCTTTAGAGGAGAATCGCTAGGAGTTCAGAGTGATGTTCCTTTGGATTCTGGTTGTGAGGGGAATTGCTTCCACAGTGGGGGTACGATAGTGAGCTCCCTGCCATTCCAGAACATCAACCCTAGAACAGTGGGGAAATGCCCTCGATATGTCAAACAGACAAGTCTCCTTTTGGCTACAGGGATGAGAAACGTCCCAGAGAACCCCAA------------------------GACC------------------AGAGGCCTTTTTGGAGCGATTGCTGGATTCATAGAGAATGGATGGGAAGGTCTCATTGATGGATGGTATGGTTTCAAACATCAAAATGCGCAAGGAGAAGGAACTGCAGCTGACTACAAAAGCACTCAATCTGCAATAGATCAGATCACAGGCAAATTGAATCGTCTAATTGACAAAACAAATCAGCAGTTTGAACTGATAGACAATGAATTCAGTGAAATAGAACAACAAATTGGGAATGTCATTAACTGGACACGAGACTCAATGACTGAGGT-GTGGTCGTACAATGCTGAATTGCTGGTAGCAATGGAAAATCAGCACACAATAGATCTTGCAGACTCAGAAATGAACAAACTTTACGAGCGTGTAAGGAAACAACTGAGGGAGAATGCTGAAGAGGATGGGACTGGATGCTTTGAGATATTTCATAAGTGTGATGATCAGTGCATGGAGAGCATAAGGAACAACACTTATGACCATACCCAATACAGAACAGAGTCACTGCAGAATAGAATACAGATAGACCCAGTGAAATTGAGTAGTGGACACAAAGACATAATCTTATGGTTTAGCTTCGGGGCATCATGTTTTCTTCTTCTAGCCATTGCAATGGGATTGGTTTTCATTTGCATAAAGAATGGAAACATGCGGTGCACTATTTGTATATAG"/>
<sequence taxon='H7N3_ans_A/mallard/InteriorAlaska/10BM10829R0/2010_USA_InteriorAlaska_2010|2010.60547945205' value="ATGAATACTCAAATTTTGGCACTCATTGCTTGTATGCTGATTGGAGCTAAAGGAGACAAAATATGTCTTGGGCACCATGCTGTGGCAAATGGAACAAAAGTGAACACATTAACAGAGAGAGGAATTGAAGTAGTAAACGCCACAGAAACGGTGGAGACTGCAAATATTAAGAAAATATGCACTCAAGGGAAAAGACCAACAGATCTGGGACAATGCGGACTTCTAGGAACTCTAATAGGACCTCCCCAATGCGACCAATTCCTGGAGTTTGATGCTGATTTAATAATTGAACGAAGAGAAGGAACCGATGTGTGTTATCCCGGGAAGTTCACAAATGAAGAATCACTGAGGCAGATCCTTCGAGGGTCAGGAGGAATTGATAAGGAGTCAATGGGTTTCACCTATAGTGGAATAAGAACCAATGGGGCAACAAGTACTTGCAGAAGATCAGG---TTCTTCCTTCTATGCAGAGATGAAGTGGTTACTGTCGAATTCAGACAATGCGGCATTTCCCCAAATGACTAAGTCGTATAGAAATCCAAGAAACAAACCAGCTCTGATAATTTGGGGAGTGCATCACTCTGGATCGGCTACTGAGCAGACCAAACTCTATGGAAGTGGAAACAAGTTGATAACAGTAGGAAGCTCGAAATACCAGCAGTCATTCACCCCAAGCCCTGGAGCACGACCACAGGTGAATGGGCAATCAGGAAGGATTGATTTTCACTGGCTACTCCTTGATCCCAATGACACAGTGACCTTCACTTTCAATGGGGCATTCATAGCTCCTGACAGAGCAAGTTTCTTTAGAGGAGAATCGCTAGGAGTTCAGAGTGATGTTCCTTTGGATTCTGGTTGTGAGGGGAATTGCTTCCACAGTGGGGGTACGATAGTGAGCTCCCTGCCATTCCAGAACATCAACCCTAGAACAGTGGGGAAATGCCCTCGATATGTCAAACAGACAAGTCTCCTTTTGGCTACAGGGATGAGAAACGTCCCAGAGAACCCCAA------------------------GACC------------------AGAGGCCTTTTTGGAGCGATTGCTGGATTCATAGAGAATGGATGGGAAGGTCTCATTGATGGATGGTATGGTTTCAGACATCAAAATGCGCAAGGAGAAGGAACTGCAGCTGACTACAAAAGCACTCAATCTGCAATAGATCAGATCACAGGCAAATTGAATCGTCTAATTGACAAAACAAATCAGCAGTTTGAACTGATAGACAATGAATTCAGTGAAATAGAACAACAAATTGGGAATGTCATTAACTGGACACGAGACTCAATGACTGAGGT-GTGGTCGTACAATGCTGAATTGCTGATAGCAATGGAAAATCAGCACACAATAGATCTTGCAGACTCAGAAATGAACAAACTTTACGAGCGTGTAAGGAAACAACTGAGGGAGAATGCTGAAGAGGATGGGACTGGATGCTTTGAGATATTTCATAAGTGTGATGATCAGTGCATGGAGAGCATAAGGAACAACACTTATGACCATACCCAATACAGAACAGAGTCACTGCAGAATAGAATACAGATAGACCCAGTGAAATTGAGTAGTGGATACAAAGACATAATCTTATGGTTTAGCTTCGGGGCATCATGCTTTCTTCTTCTAGCCATTGCAATGGGATTGGTTTTCATTTGCATAAAGAATGGAAACATGCGGTGCACTATTTGTATATAG"/>
<sequence taxon='H7N3_ans_A/mallard/InteriorAlaska/10BM09528R0/2010_USA_InteriorAlaska_2010|2010.45205479452' value="ATGAATACTCAAATTTTGGCACTCATTGCTTGTATGCTGATTGGAGCTAAAGGAGACAAAATATGTCTTGGGCACCATGCTGTGGCAAATGGAACAAAAGTGAACACATTAACAGAGAGAGGAATTGAAGTAGTAAACGCCACAGAAACGGTGGAGACTGCAAATATTAAGAAAATATGCACTCAAGGGAAAAGACCAACAGATCTGGGACAATGCGGACTTCTAGGAACTCTAATAGGACCTCCCCAATGCGACCAATTCCTGGAGTTTGATGCTGATTTAATAATTGAACGAAGAGAAGGAACCGATGTGTGTTATCCCGGGAAGTTCACAAATGAAGAATCACTGAGGCAGATCCTTCGAGGGTCAGGAGGAATTGATAAGGAGTCAATGGGTTTCACCTATAGTGGAATAAGAACCAATGGGGCAACAAGTGCTTGCAGAAGATCAGG---TTCTTCCTTCTATGCAGAGATGAAGTGGTTACTGTCGAATTCAGACAATGCGGCATTTCCCCAAATGACTAAGTCGTATAGAAATCCAAGAAACAAACCAGCTCTGATAATTTGGGGAGTGCATCACTCTGGATCGGCTACTGAGCAGACCAAACTCTATGGAAGTGGAAACAAGTTGATAACAGTAGGAAGCTCGAAATACCAGCAGTCATTCACCCCAAGCCCTGGAGCACGACCACAGGTTAATGGGCAATCAGGAAGGATTGATTTTCACTGGCTACTCCTTGATCCCAATGACACAGTGACCTTCACTTTCAATGGGGCATTCATAGCTCCTGACAGAGCAAGTTTCTTTAGAGGAGAATCGCTAGGAGTTCAGAGTGATGTTCCTTTGGATTCTGGTTGTGAGGGGAATTGCTTCCACAGTGGGGGTACGATAGTGAGCTCCCTGCCATTCCAGAACATCAACCCTAGAACAGTGGGGAAATGCCCTCGATATGTCAAACAGACAAGTCTCCTTTTGGCTACAGGGATGAGAAACGTCCCAGAGAACCCCAA------------------------GACC------------------AGAGGCCTTTTTGGAGCGATTGCTGGATTCATAGAGAATGGATGGGAAGGTCTCATTGATGGATGGTATGGTTTCAGACATCAAAATGCGCAAGGAGAAGGAACTGCAGCTGACTACAAAAGCACTCAATCTGCAATAGATCAGATCACAGGCAAATTGAATCGTCTAATTGACAAAACAAATCAGCAGTTTGAACTGATAGACAATGAATTCAGTGAAATAGAACAACAAATTGGGAATGTCATTAACTGGACACGAGACTCAATGACTGAGGT-GTGGTCGTACAATGCTGAATTGCTGATAGCAATGGAAAATCAGCACACAATAGATCTTGCAGACTCAGAAATGAACAAACTTTACGAGCGTGTAAGGAAACAACTGAGGGAGAATGCTGAAGAGGATGGGACTGGATGCTTTGAGATATTTCATAAGTGTGATGATCAGTGCATGGAGAGCATAAGGAACAACACTTATGACCATACCCAATACAGAACAGAGTCACTGCAGAATAGAATACAGATAGACCCAGTGAAACTGAGTAGTGGATACAAAGACATAATCTTATGGTTTAGCTTCGGGGCATCATGTTTTCTTCTTCTAGCCATTGCAATGGGATTGGTTTTCATTTGCATAAAGAATGGAAACATGCGGTGCACTATTTGTATATAG"/>
<sequence taxon='H7N3_ans_A/northernpintail/InteriorAlaska/10BM10476R0/2010_USA_InteriorAlaska_2010|2010.45205479452' value="ATGAATACTCAAATTTTGGCACTCATTGCTTGTATGCTGATTGGAGCTAAAGGAGACAAAATATGTCTTGGGCACCATGCTGTGGCAAATGGAACAAAAGTGAACACATTAACAGAGAGAGGAATTGAAGTAGTAAACGCCACAGAAACGGTGGAGACTGCAAATATTAAGAAAATATGCACTCAAGGGAAAAGACCAACAGATCTGGGACAATGCGGACTTCTAGGAACTCTAATAGGACCTCCCCAATGCGACCGATTCCTGGAGTTTGATGCTGATTTAATAATTGAACGAAGAGAAGGAACCGATGTGTGTTATCCCGGGAAGTTCACAAATGAAGAATCACTGAGGCAGATCCTTCGAGGGTCAGGAGGAATTGATAAGGAGTCAATGGGTTTCACCTATAGTGGAATAAGAACCAATGGGGCAACAAGTGCTTGCAGAAGATCAGG---TTCTTCCTTCTATGCAGAGATGAAGTGGTTACTGTCGAATTCAGACAATGCGGCATTTCCCCAAATGACTAAGTCGTATAGAAATCCAAGAAACAAACCAGCTCTGATAATTTGGGGAGTGCATCACTCTGGATCGGCTACTGAGCAGACCAAACTCTATGGAAGTGGAAACAAGTTGATAACAGTAGGAAGCTCGAAATACCAGCAGTCATTCACCCCAAGCCCTGGAGCACGACCACAGGTGAATGGGCAATCAGGAAGGATTGATTTTCACTGGCTACTCCTTGATCCCAATGACACAGTGACCTTCACTTTCAATGGGGCATTCATAGCTCCTGACAGAGCAAGTTTCTTTAGAGGAGAATCGCTAGGAGTTCAGAGTGATGTTCCTTTGGATTCTGGTTGTGAGGGGAATTGCTTCCACAGTGGGGGTACGATAGTGAGCTCCCTGCCATTCCAGAACATCAACCCTAGAACAGTGGGGAAATGCCCTCGATATGTCAAACAGACAAGTCTCCTTTTGGCTACAGGGATGAGAAACGTCCCAGAGAACCCCAA------------------------GACC------------------AGAGGCCTTTTTGGAGCGATTGCTGGATTCATAGAGAATGGATGGGAAGGTCTCATTGATGGATGGTATGGTTTCAGACATCAAAATGCGCAAGGAGAAGGAACTGCAGCTGACTACAAAAGCACTCAATCTGCAATAGATCAGATCACAGGCAAATTGAATCGTCTAATTGACAAAACAAATCAGCAGTTTGAACTGATAGACAATGAATTCAGTGAAATAGAACAACAAATTGGGAATGTCATTAACTGGACACGAGACTCAATGACTGAGGT-GTGGTCGTACAATGCTGAATTGCTGATAGCAATGGAAAATCAGCACACAATAGATCTTGCAGACTCAGAAATGAACAAACTTTACGAGCGTGTAAGGAAACAACTGAGGGAGAATGCTGAAGAGGATGGGACTGGATGCTTTGAGATATTTCATAAGTGTGATGATCAGTGCATGGAGAGCATAAGGAACAACACTTATGACCATACCCAATACAGAACAGAGTCACTGCAGAATAGAATACAGATAGACCCAGTGAAATTGAGTAGTGGATACAAAGACATAATCTTATGGTTTAGCTTCGGGGCATCATGTTTTCTTCTTCTAGCCATTGCAATGGGATTAGTTTTCATTTGCATAAAGAATGGAAACATGCGGTGCACTATTTGTATATAG"/>
<sequence taxon='H7N3_ans_A/mallard/InteriorAlaska/10BM09563R0/2010_USA_InteriorAlaska_2010|2010.45205479452' value="ATGAATACTCAAATTTTGGCACTCATTGCTTGTATGCTGATTGGAGCTAAAGGAGACAAAATATGTCTTGGGCACCATGCTGTGGCAAATGGAACAAAAGTGAACACATTAACAGAGAGAGGAATTGAAGTAGTAAACGCCACAGAAACGGTGGAGACTGCAAATATTAAGAAAATATGCACTCAAGGGAAAAGACCAACAGATCTGGGACAATGCGGACTTCTAGGAACTCTAATAGGACCTCCCCAATGCGACCAATTCCTGGAGTTTGATGCTGATTTAATAATTGAACGAAGAGAAGGAACCGATGTGTGTTATCCCGGGAAGTTCACAAATGAAGAATCACTGAGGCAGATCCTTCGAGGGTCAGGAGGAATTGATAAGGAGTCAATGGGTTTCACCTATAGTGGAATAAGAACCAATGGGGCAACAAGTGCTTGCAGAAGATCGGG---TTCTTCCTTCTATGCAGAGATGAAGTGGTTACTGTCGAATTCAGACAATGCGGCATTTCCCCAAATGACTAAGTCGTATAGAAATCCAAGAAACAAACCAGCTCTGATAATTTGGGGAGTGCATCACTCTGGATCGGCTACTGAGCAGACCAAACTCTATGGAAGTGGAAACAAGTTGATAACAGTAGGAAGCTCGAAATACCAGCAGTCATTCACCCCAAGCCCTGGAGCACGACCACAGGTGAATGGGCAATCAGGAAGGATTGATTTTCACTGGCTACTCCTTGATCCCAATGACACAGTGACCTTCACTTTCAATGGGGCATTCATAGCTCCTGACAGAGCAAGTTTCTTTAGAGGAGAATCGCTAGGAGTTCAGAGTGATGTTCCTTTGGATTCTGGTTGTGAGGGGAATTGCTTCCACAGTGGGGGTACGATAGTGAGCTCCCTGCCATTCCAGAACATCAACCCTAGAACAGTGGGGAAATGCCCTCGATATGTCAAACAGACAAGTCTCCTTTTGGCTACAGGGATGAGAAACGTCCCAGAGAACCCCAA------------------------GACC------------------AGAGGCCTTTTTGGAGCGATTGCTGGATTCATAGAGAATGGATGGGAAGGTCTCATTGATGGATGGTATGGTTTCAGACATCAAAATGCGCAAGGAGAAGGAACTGCAGCTGACTACAAAAGCACTCAATCTGCAATAGATCAGATCACAGGCAAATTGAATCGTCTAATTGACAAAACAAATCAGCAGTTTGAACTGATAGACAATGAATTCAGTGAAATAGAACAACAAATTGGGAATGTCATTAACTGGACACGAGACTCAATGACTGAGGT-GTGGTCGTACAATGCTGAATTGCTGATAGCAATGGAAAATCAGCACACAATAGATCTTGCAGACTCAGAAATGAACAAACTTTACGAGCGTGTAAGGAAACAACTGAGGGAGAATGCTGAAGAGGATGGGACTGGATGCTTTGAGATATTTCATAAGTGTGATGATCAGTGCATGGAGAGCATAAGGAACAACACTTATGACCATACCCAATACAGAACAGAGTCACTGCAGAATAGAATACAGATAGACCCAGTGAAATTGAGTAGTGGATACAAAGACATAATCTTATGGTTTAGCTTCGGGGCATCATGTTTTCTTCTTCTAGCCATTGCAATGGGATTAGTTTTCATTTGCATAAAGAATGGAAACATGCGGTGCACTATTTGTATATAG"/>
<sequence taxon='H7N3_ans_A/northernpintail/InteriorAlaska/10BM10166R0/2010_USA_InteriorAlaska_2010|2010.45205479452' value="ATGAATACTCAAATTTTGGCACTCATTGCTTGTATGCTGATTGGAGCTAAAGGAGACAAAATATGTCTTGGGCACCATGCTGTGGCAAATGGAACAAAAGTGAACACATTAACAGAGAGAGGAATTGAAGTAGTAAACGCCACAGAAACGGTGGAGACTGCAAATATTAAGAAAATATGCACTCAAGGGAAAAGACCAACAGATCTGGGACAATGCGGACTTCTAGGAACTCTAATAGGACCTCCCCAATGCGACCAATTCCTGGAGTTTGATGCTGATTTAATAATTGAACGAAGAGAAGGAACCGATGTGTGTTATCCCGGGAAGTTCACAAATGAAGAATCACTGAGGCAGATCCTTCGAGGGTCAGGAGGAATTGATAAGGAGTCAATGGGTTTCACCTATAGTGGAATAAGAACCAATGGGGCAACAAGTGCTTGCAGAAGATCAGG---TTCTTCCTTCTATGCAGAGATGAAGTGGTTACTGTCGAATTCAGACAATGCGGCATTTCCCCAAATGACTAAGTCGTATAGAAATCCAAGAAACAAACCAGCTCTGATAATTTGGGGAGTGCATCACTCTGGATCGGCTACTGAGCAGACCAAACTCTATGGAAGTGGAAACAAGTTGATAACAGTAGGAAGCTCGAAATACCAGCAGTCATTCACCCCAAGCCTTGGAGCACGACCACAGGTGAATGGGCAATCAGGAAGGATTGATTTTCACTGGCTACTCCTTGATCCCAATGACACAGTGACCTTCACTTTCAATGGGGCATTCATAGCTCCTGACAGAGCAAGTTTCTTTAGAGGAGAATCGCTAGGAGTTCAGAGTGATGTTCCTTTGGATTCTGGTTGTGAGGGGAATTGCTTCCACAGTGGGGGTACGATAGTGAGCTCCCTGCCATTCCAGAACATCAACCCTAGAACAGTGGGGAAATGCCCTCGATATGTCAAACAGACAAGTCTCCTTTTGGCTACAGGGATGAGAAACGTCCCAGAGAACCCCAA------------------------GACC------------------AGAGGCCTTTTTGGAGCGATTGCTGGATTCATAGAGAATGGATGGGAAGGTCTCATTGATGGATGGTATGGTTTCAGACATCAAAATGCGCAAGGAGAAGGAACTGCAGCTGACTACAAAAGCACTCAATCTGCAATAGATCAGATCACAGGCAAATTGAATCGTCTAATTGACAAAACAAATCAGCAGTTTGAACTGATAGACAATGAATTCAGTGAAATAGAACAACAAATTGGGAATGTCATTAACTGGACACGAGACTCAATGACTGAGGT-GTGGTCGTACAATGCTGAATTGCTGATAGCAATGGAAAATCAGCACACAATAGATCTTGCAGACTCAGAAATGAACAAACTTTACGAGCGTGTAAGGAAACAACTGAGGGAGAATGCTGAAGAGGATGGGACTGGATGCTTTGAGATATTTCATAAGTGTGATGATCAGTGCATGGAGAGCATAAGGAACAACACTTATGACCATACCCAATACAGAACAGAGTCACTGCAGAATAGAATACAGATAGACCCAGTGAAATTGAGTAGTGGATACAAAGACATAATCTTATGGTTTAGCTTCGGGGCATCATGTTTTCTTCTTCTAGCCATTGCAATGGGATTAGTTTTCATTTGCATAAAGAATGGAAACATGCGGTGCACTATTTGTATATAG"/>
<sequence taxon='H7N3_ans_A/northernpintail/InteriorAlaska/10BM11208R0/2010_USA_InteriorAlaska_2010|2010.45205479452' value="ATGAATACTCAAATTTTGGCACTCATTGCTTGTATGCTGATTGGAGCTAAAGGAGACAAAATATGTCTTGGGCACCATGCTGTGGCAAATGGAACAAAAGTGAACACATTAACAGAGAGAGGAATTGAAGTAGTAAACGCCACAGAAACGGTGGAGACTGCAAATATTAAGAAAATATGCACTCAAGGGAAAAGACCAACAGATCTGGGACAATGCGGACTTCTAGGAACTCTAATAGGACCTCCCCAATGCGACCAATTCCTGGAGTTTGATGCTGATTTAATAATTGAACGAAGAGAAGGAACCGATGTGTGTTATCCCGGGAAGTTCACAAATGAAGAACCACTGAGGCAGATCCTTCGAGGGTCAGGAGGAATTGATAAGGAGTCAATGGGTTTCACCTATAGTGGAATAAGAACCAATGGGGCAACAAGTGCTTGCAGAAGATCAGG---TTCTTCCTTCTATGCAGAGATGAAGTGGTTACTGTCGAATTCAGACAATGCGGCATTTCCCCAAATGACTAAGTCGTATAGAAATCCAAGAAACAAACCAGCTCTGATAATTTGGGGAGTGCATCACTCTGGATCGGCTACTGAGCAGACCAAACTCTATGGAAGTGGAAACAAGTTGATAACAGTAGGAAGCTCGAAATACCAGCAGTCATTCACCCCAAGCCCTGGAGCACGACCACAGGTGAATGGGCAATCAGGAAGGATTGATTTTCACTGGCTACTCCTTGATCCCAATGACACAGTGACCTTCACTTTCAATGGGGCATTCATAGCTCCTGACAGAGCAAGTTTCTTTAGAGGAGAATCGCTAGGAGTTCAGAGTGATGTTCCTTTGGATTCTGGTTGTGAGGGGAATTGCTTCCACAGTGGGGGTACGATAGTGAGCTCCCTGCCATTCCAGAACATCAACCCTAGAACAGTGGGGAAATGCCCTCGATATGTCAAACAGACAAGTCTCCTTTTGGCTACAGGGATGAGAAACGTCCCAGAGAACCCCAA------------------------GACC------------------AGAGGCCTTTTTGGAGCGATTGCTGGATTCATAGAGAATGGATGGGAAGGTCTCATTGATGGATGGTATGGTTTCAGACATCAAAATGCGCAAGGAGAAGGAACTGCAGCTGACTACAAAAGCACTCAATCTGCAATAGATCAGATCACAGGCAAATTGAATCGTCTAATTGACAAAACAAATCAGCAGTTTGAACTGATAGACAATGAATTCAGTGAAATAGAACAACAAATTGGGAATGTCATTAACTGGACACGAGACTCAATGACTGAGGT-GTGGTCGTACAATGCTGAATTGCTGATAGCAATGGAAAATCAGCACACAATAGATCTTGCAGACTCAGAAATGAACAAACTTTACGAGCGTGTAAGGAAACAACTGAGGGAGAATGCTGAAGAGGATGGGACTGGATGCTTTGAGATATTTCATAAGTGTGATGATCAGTGCATGGAGAGCATAAGGAACAACACTTATGACCATACCCAATACAGAACAGAGTCACTGCAGAATAGAATACAGATAGACCCAGTGAAATTGAGTAGTGGATACAAAGACATAATCTTATGGTTTAGCTTCGGGGCATCATGTTTTCTTCTTCTAGCCATTGCAATGGGATTGGTTTTCATTTGCATAAAGAATGGAAACATGCGGTGCACTATTTGTATATAG"/>
<sequence taxon='H7N3_ans_A/northernpintail/InteriorAlaska/10BM07399R0/2010_USA_InteriorAlaska_2010|2010.45205479452' value="ATGAATACTCAAATTTTGGCACTCATTACTTGTATGCTGATTGGAGCAAAAGGAGACAAAATATGTCTTGGGCACCATGCTGTGGCAAATGGAACAAAAGTGAACACATTAACAGAGAGAGGAATTGAAGTAGTAAACGCCACAGAAACGGTGGAGACTGCAAATATTAAGAAAATATGCACTCAAGGGAAAAGACCAACAGATCTGGGACAATGCGGACTTCTAGGAGCTCTAATAGGACCTCCCCAATGCGACCAATTCCTGGAGTTTGATGCTGATTTAATAATTGAACGAAGAGAAGGAACCGATGTGTGTTATCCCGGGAAGTTCACAAATGAAGAATCACTGAGGCAGATCCTTCGAGGGTCAGGAGGAATTGATAAGGAGTCAATGGGTTTCACCTATAGTGGAATAAGAACCAATGGGGCAACAAGTGCTTGCAGAAGATCAGG---TTCTTCCTTCTATGCAGAGATGAAGTGGTTACTGTCGAATTCAGACAATGCGGCATTTCCCCAAATGACTAAGTCGTATAGAAATCCAAGAAACAAACCAGCTCTGATAATTTGGGGAGTGCATCACTCTGGATCGGCTACTGAGCAGACCAAACTCTATGGAAGTGGAAACAAGTTGATAACAGTAGGAAGCTCGAAATACCAGCAGTCATTCACCCCAAGCCCTGGAGCACGACCACAGGTGAATGGGCAATCAGGAAGGATTGATTTTCACTGGCTACTCCTTGATCCCAATGACACAGTGACCTTCACTTTCAATGGGGCATTCATAGCTCCTGACAGAGCAAGTTTCTTTAGAGGAGAATCGCTAGGAGTTCAGAGTGATGTTCCTTTGGATTCTGGTTGTGAGGGGAATTGCTTCCACAGTGGGGGTACGATAGTGAGCTCCCTGCCATTCCAGAACATCAACCCTAGAACAGTGGGGAAATGCCCTCGATATGTCAAACAGACAAGTCTCCTTTTGGCTACAGGGATGAGAAACGTCCCAGAGAACCCCAA------------------------GACC------------------AGAGGCCTTTTTGGAGCGATTGCTGGATTCATAGAGAATGGATGGGAAGGTCTCATTGATGGATGGTATGGTTTCAGACATCAAAATGCGCAAGGAGAAGGAACTGCAGCTGACTACAAAAGCACTCAATCTGCAATAGATCAGATCACAGGCAAATTGAATCGTCTAATTGACAAAACAAATCAGCAGTTTGAACTGATAGACAATGAATTCAGTGAAATAGAACAACAAATTGGGAATGTCATTAACTGGACACGAGACTCAATGACTGAGGT-GTGGTCGTACAATGCTGAATTGCTGATAGCAATGGAAAATCAGCACACAATAGATCTTGCAGACTCAGAAATGAACAAACTTTACGAGCGTGTAAGGAAACAACTGAGGGAGAATGCTGAAGAGGATGGGACTGGATGCTTTGAGATATTTCATAAGTGTGATGATCAGTGCATGGAGAGCATAAGGAACAACACTTATGACCATACCCAATACAGAACAGAGTCACTGCAGAATAGAATACAGATAGACCCAGTGAAATTGAGTAGTGGATACAAAGACATAATCTTATGGTTTAGCTTCGGGGCATCATGTTTTCTTCTTCTAGCCATTGCAATGGGATTGGTTTTCATTTGCATAAAGAATGGAAACATGCGGTGCACTATTTGTATATAG"/>
<sequence taxon='H7N3_ans_A/northernpintail/InteriorAlaska/10BM07469R0/2010_USA_InteriorAlaska_2010|2010.45205479452' value="ATGAATACTCAAATTTTGGCACTCATTGCTTGTATGCTGATTGGAGCTAAAGGAGACAAAATATGTCTTGGGCACCATGCTGTGGCAAATGGAACAAAAGTGAACACATTAACAGAGAGAGGAATTGAAGTAGTAAACGCCACAGAAACGGTGGAGACTGCAAATATTAAGAAAATATGCACTCAAGGGAAAAGACCAACAGATCTGGGACAATGCGGACTTCTAGGAGCTCTAATAGGACCTCCCCAATGCGACCAATTCCTGGAGTTTGATGCTGATTTAATAATTGAACGAAGAGAAGGAACCGATGTGTGTTATCCCGGGAAGTTCACAAATGAAGAATCACTGAGGCAGATCCTTCGAGGGTCAGGAGGAATTGATAAGGAGTCAATGGGTTTCACCTATAGTGGAATAAGAACCAATGGGGCAACAAGTGCTTGCAGAAGATCAGG---TTCTTCCTTCTATGCAGAGATGAAGTGGTTACTGTCGAATTCAGACAATGCGGCATTTCCCCAAATGACTAAGTCGTATAGAAATCCAAGAAACAAACCAGCTCTGATAATTTGGGGAGTGCATCACTCTGGATCGGCTACTGAGCAGACCAAACTCTATGGAAGTGGAAACAAGTTGATAACAGTAGGAAGCTCGAAATACCAGCAGTCATTCACCCCAAGCCCTGGAGCACGACCACAGGTGAATGGGCAATCAGGAAGGATTGATTTTCACTGGCTACTCCTTGATCCCAATGACACAGTGACCTTCACTTTCAATGGGGCATTCATAGCTCCTGACAGAGCAAGTTTCTTTAGAGGAGAATCGCTAGGAGTTCAGAGTGATGTTCCTTTGGATTCTGGTTGTGAGGGGAATTGCTTCCACAGTGGGGGTACGATAGTGAGCTCCCTGCCATTCCAGAACATCAACCCTAGAACAGTGGGGAAATGCCCTCGATATGTCAAACAGACAAGTCTCCTTTTGGCTACAGGGATGAGAAACGTCCCAGAGAACCCCAA------------------------GACC------------------AGAGGCCTTTTTGGAGCGATTGCTGGATTCATAGAGAATGGATGGGAAGGTCTCATTGATGGATGGTATGGTTTCAGACATCAAAATGCGCAAGGAGAAGGAACTGCAGCTGACTACAAAAGCACTCAATCTGCAATAGATCAGATCACAGGCAAATTGAATCGTCTAATTGACAAAACAAATCAGCAGTTTGAACTGATAGACAATGAATTCAGTGAAATAGAACAAAAAATTGGGAATGTCATTAACTGGACACGAGACTCAATGACTGAGGT-GTGGTCGTACAATGCTGAATTGCTGATAGCAATGGAAAATCAGCACACAATAGATCTTGCAGACTCAGAAATGAACAAACTTTACGAGCGTGTAAGGAAACAACTGAGGGAGAATGCTGAAGAGGATGGGACTGGATGCTTTGAGATATTTCATAAGTGTGATGATCAGTGCATGGAGAGCATAAGGAACAACACTTATGACCATACCCAATACAGAACAGAGTCACTGCAGAATAGAATACAGATAGACCCAGTGAAATTGAGTAGTGGATACAAAGACATAATCTTATGGTTTAGCTTCGGGGCATCATGTTTTCTTCTTCTAGCCATTGCAATGGGATTGGTTTTCATTTGCATAAAGAATGGAAACATGCGGTGCACTATTTGTATATAG"/>
<sequence taxon='H7N3_ans_A/mallard/InteriorAlaska/10BM07072R0/2010_USA_InteriorAlaska_2010|2010.45205479452' value="ATGAATACTCAAATTTTGGCACTCATTGCTTGTATGCTGATTGGAGCTAAAGGAGACAAAATATGTCTTGGGCACCATGCTGTGGCAAATGGAACAAAAGTGAACACATTAACAGAGAGAGGAATTGAAGTAGTAAACGCCACAGAAACGGTGGAGACTGCAAATATTAAGAAAATATGCACTCAAGGGAAAAGACCAACAGATCTGGGACAATGCGGACTTCTAGGAGCTCTAATAGGACCTCCCCAATGCGACCAATTCCTGGAGTTTGATGCTGATTTAATAATTGAACGAAGAGAAGGAACCGATGTGTGTTATCCCGGGAAGTTCACAAATGAAGAATCACTGAGGCAGATCCTTCGAGGGTCAGGAGGAATTGATAAGGAGTCAATGGGTTTCACCTATAGTGGAATAAGAACCAATGGGGCAACAAGTGCTTGCAGAAGATCAGG---TTCTTCCTTCTATGCAGAGATGAAGTGGTTACTGTCGAATTCAGACAATGCGGCATTTCCCCAAATGACTAAGTCGTATAGAAATCCAAGAAACAAACCAGCTCTGATAATTTGGGGAGTGCATCACTCTGGATCGGCTACTGAGCAGACCAAACTCTATGGAAGTGGAAACAAGTTGATAACAGTAGGAAGCTCGAAATACCAGCAGTCATTCACCCCAAGCCCTGGAGCACGACCACAGGTGAATGGGCAATCAGGAAGGATTGATTTTCACTGGCTACTCCTTGATCCCAATGACACAGTGACCTTCACTTTCAATGGGGCATTCATAGCTCCTGACAGAGCAAGTTTCTTTAGAGGAGAATCGCTAGGAGTTCAGAGTGATGTTCCTTTGGATTCTGGTTGTGAGGGGAATTGCTTCCACAGTGGGGGTACGATAGTGAGCTCCCTGCCATTCCAGAACATCAACCCTAGAACAGTGGGGAAATGCCCTCGATATGTCAAACAGACAAGTCTCCTTTTGGCTACAGGGATGAGAAACGTCCCAGAGAACCCCAA------------------------GACC------------------AGAGGCCTTTTTGGAGCGATTGCTGGATTCATAGAGAATGGATGGGAAGGTCTCATTGATGGATGGTATGGTTTCAGACATCAAAATGCGCAAGGAGAAGGAACTGCAGCTGACTACAAAAGCACCCAATCTGCAATAGATCAGATCACAGGCAAATTGAATCGTCTAATTGACAAAACAAATCAGCAGTTTGAACTGATAGACAATGAATTCAGTGAAATAGAACAACAAATTGGGAATGTCATTAACTGGACACGAGACTCAATGACTGAGGT-GTGGTCGTACAATGCTGAATTGCTGATAGCAATGGAAAATCAGCACACAATAGATCTTGCAGACTCAGAAATGAACAAACTTTACGAGCGTGTAAGGAAACAACTGAGGGAGAATGCTGAAGAGGATGGGACTGGATGCTTTGAGATATTTCATAAGTGTGATGATCAGTGCATGGAGAGCATAAGGAACAACACTTATGACCATACCCAATACAGAACAGAGTCACTGCAGAATAGAATACAGATAGACCCAGTGAAATTGAGTAGTGGATACAAAGACATAATCTTATGGTTTAGCTTCGGGGCATCATGTTTTCTTCTTCTAGCCATTGCAATGGGATTGGTTTTCATTTGCATAAAGAATGGAAACATGCGGTGCACTATTTGTATATAG"/>
<sequence taxon='H7N3_ans_A/mallard/InteriorAlaska/10BM12534R0/2010_USA_InteriorAlaska_2010|2010.45205479452' value="ATGAATACTCAAATTTTGGCACTCATTGCTTGTATGCTGATTGGAGCTAAAGGAGACAAAATATGTCTTGGGCACCATGCTGTGGCAAATGGAACAAAAGTGAACACATTAACAGAGAGAGGAATTGAAGTAGTAAACGCCACAGAAACGGTGGAGACTGCAAATATTAAGAAAATATGCACTCAAGGGAAAAGACCAACAGATCTGGGACAATGCGGACTTCTAGGAGCTCTAATAGGACCTCCCCAATGCGACCAATTCCTGGAGTTTGATGCTGATTTAATAATTGAACGAAGAGAAGGAACCGATGTGTGTTATCCCGGGAAGTTCACAAATGAAGAATCACTGAGGCAGATCCTTCGAGGGTCAGGAGGAATTGATAAGGAGTCAATGGGTTTCACCTATAGTGGAATAAGAACCAATGGGGCAACAAGTGCTTGCAGAAGATCAGG---TTCTTCCTTCTATGCAGAGATGAAGTGGTTACTGTCGAATTCAGACAATGCGGCATTTCCCCAAATGACTAAGTCATATAGAAATCCAAGAAACAAACCAGCTCTGATAATTTGGGGAGTGCATCACTCTGGATCGGCTACTGAGCAGACCAAACTCTATGGAAGTGGAAACAAGTTGATAACAGTAGGAAGCTCGAAATACCAGCAGTCATTCACCCCAAGCCCTGGAGCACGACCACAGGTGAATGGGCAATCAGGAAGGATTGATTTTCACTGGCTACTCCTTGATCCCAATGACACAGTGACCTTCACTTTCAATGGGGCATTCATAGCTCCTGACAGAGCAAGTTTCTTTAGAGGAGAATCGCTAGGAGTTCAGAGTGATGTTCCTTTGGATTCTGGTTGTGAGGGGAATTGCTTCCACAGTGGGGGTACGATAGTGAGCTCCCTGCCATTCCAGAACATCAACCCTAGAACAGTGGGGAAATGCCCTCGATATGTCAAACAGACAAGTCTCCTTTTGGCTACAGGGATGAGAAACGTCCCAGAGAACCCCAA------------------------GACC------------------AGAGGCCTTTTTGGAGCGATTGCTGGATTCATAGAGAATGGATGGGAAGGTCTCATTGATGGATGGTATGGTTTCAGACATCAAAATGCGCAAGGAGAAGGAACTGCAGCTGACTACAAAAGCACTCAATCTGCAATAGATCAGATCACAGGCAAATTGAATCGTCTAATTGACAAAACAAATCAGCAGTTTGAACTGATAGACAATGAATTCAGTGAAATAGAACAACAAATTGGGAATGTCATTAACTGGACACGAGACTCAATGACTGAGGT-GTGGTCGTACAATGCTGAATTGCTGATAGCAATGGAAAATCAGCACACAATAGATCTTGCAGACTCAGAAATGAACAAACTTTACGAGCGTGTAAGGAAACAACTGAGGGAGAATGCTGAAGAGGATGGGACTGGATGCTTTGAGATATTTCATAAGTGTGATGATCAGTGCATGGAGAGCATAAGGAACAACACTTATGACCATACCCAATACAGAACAGAGTCACTGCAGAATAGAATACAGATAGACCCAGTGAAATTGAGTAGTGGATACAAAGACATAATCTTATGGTTTAGCTTCGGGGCATCATGTTTTCTTCTTCTAGCCATTGCAATGGGATTGGTTTTCATTTGCATAAAGAATGGAAACATGCGGTGCACTATTTGTATATAG"/>
<sequence taxon='H7N3_ans_A/mallard/InteriorAlaska/10BM07085R0/2010_USA_InteriorAlaska_2010|2010.45205479452' value="ATGAATACTCAAATTTTGGCACTCATTGCTTGTATGCTGATTGGAGCTAAAGGAGACAAAATATGTCTTGGGCACCATGCTGTGGCAAATGGAACAAAAGTGAACACATTAACAGAGAGAGGAATTGAAGTAGTAAACGCCACAGAAACGGTGGAGACTGCAAATATTAAGAAAATATGCACTCAAGGGAAAAGACCAACAGATCTGGGACAATGCGGACTTCTAGGAGCTCTAATAGGACCTCCCCAATGCGACCAATTCCTGGAGTTTGATGCTGATTTAATAATTGAACGAAGAGAAGGAACCGATGTGTGTTATCCCGGGAAGTTCACAAATGAAGAATCACTGAGGCAGATCCTTCGAGGGTCAGGAGGAATTGATAAGGAGTCAATGGGTTTCACCTATAGTGGAATAAGAACCAATGGGGCAACAAGTGCTTGCAGAAGATCAGG---TTCTTCCTTCTATGCAGAGATGAAGTGGTTACTGTCGAATTCAGACAATGCGGCATTTCCCCAAATGACTAAGTCGTATAGAAATCCAAGAAACAAACCAGCTCTGATAATTTGGGGAGTGCATCACTCTGGATCGGCTACTGAGCAGACCAAACTCTATGGAAGTGGAAACAAGTTGATAACAGTAGGAAGCTCGAAATACCAGCAGTCATTCACCCCAAGCCCTGGAGCACGACCACAGGTGAATGGGCAATCAGGAAGGATTGATTTTCACTGGCTACTCCTTGATCCCAATGACACAGTGACCTTCACTTTCAATGGGGCATTCATAGCTCCTGACAGAGCAAGTTTCTTTAGAGGAGAATCGCTAGGAGTTCAGAGTGATGTTCCTTTGGATTCTGGTTGTGAGGGGAATTGCTTCCACAGTGGGGGTACGATAGTGAGCTCCCTGCCATTCCAGAACATCAACCCTAGAACAGTGGGGAAATGCCCTCGATATGTCAAACAGACAAGTCTCCTTTTGGCTACAGGGATGAGAAACGTCCCAGAGAACCCCAA------------------------GACC------------------AGAGGCCTTTTTGGAGCGATTGCTGGATTCATAGAGAATGGATGGGAAGGTCTCATTGATGGATGGTATGGTTTCAGACATCAAAATGCGCAAGGAGAAGGAACTGCAGCTGACTACAAAAGCACTCAATCTGCAATAGATCAGATCACAGGCAAATTGAATCGTCTAATTGACAAAACAAATCAGCAGTTTGAACTGATAGACAATGAATTCAGTGAAATAGAACAACAAATTGGGAATGTCATTAACTGGACACGAGACTCAATGACTGAGGT-GTGGTCGTACAATGCTGAATTGCTGATAGCAATGGAAAATCAGCACACAATAGATCTTACAGACTCAGAAATGAACAAACTTTACGAGCGTGTAAGGAAACAACTGAGGGAGAATGCTGAAGAGGATGGGACTGGATGCTTTGAGATATTTCATAAGTGTGATGATCAGTGCATGGAGAGCATAAGGAACAACACTTATGACCATACCCAATACAGAACAGAGTCACTGCAGAATAGAATACAGATAGACCCAGTGAAATTGAGTAGTGGATACAAAGACATAATCTTATGGTTTAGCTTCGGGGCATCATGTTTTCTTCTTCTAGCCATTGCAATGGGATTGGTTTTCATTTGCATAAAGAATGGAAACATGCGGTGCACTATTTGTATATAG"/>
<sequence taxon='H7N3_ans_A/northernpintail/InteriorAlaska/10BM06524R0/2010_USA_InteriorAlaska_2010|2010.57534246575' value="ATGAATACTCAAATTTTGGCACTCATTGCTTGTATGCTGATTGGAGCTAAAGGAGACAAAATATGTCTTGGGCACCATGCTGTGGCAAATGGAACAAAAGTGAACACATTAACAGAGAGAGGAATTGAAGTAGTAAACGCCACAGAAACGGTGGAGACTGCAAATATTAAGAAAATATGCACTCAAGGGAAAAGACCAACAGATCTGGGACAATGCGGACTTCTAGGAGCTCTAATAGGACCTCCCCAATGCGACCAATTCCTGGAGTTTGATGCTGATTTAATAATTGAACGAAGAGAAGGAACCGATGTGTGTTATCCCGGGAAGTTCACAAATGAAGAATCACTGAGGCAGATCCTTCGAGGGTCAGGAGGAATTGATAAGGAGTCAATGGGTTTCACCTATAGTGGAATAAGAACCAATGGGGCAACAAGTGCTTGCAGAAGATCAGG---TTCTTCCTTCTATGCAGAGATGAAGTGGTTACTGTCGAATTCAGACAATGCGGCATTTCCCCAAATGACTAAGTCGTATAGAAATCCAAGAAACAAACCAGCTCTGATAATTTGGGGAGTGCATCACTCTGGATCGGCTACTGAGCAGACCAAACTCTATGGAAGTGGAAACAAGTTGATAACAGTAGGAAGCTCGAAATACCAGCAGTCATTCACCCCAAGCCCTGGAGCACGACCACAGGTGAATGGGCAATCAGGAAGGATTGATTTTCACTGGCTACTCCTTGATCCCAATGACACAGTGACCTTCACTTTCAATGGGGCATTCATAGCTCCTGACAGAGCAAGTTTCTTTAGAGGAGAATCGCTAGGAGTTCAGAGTGATGTTCCTTTGGATTCTGGTTGTGAGGGGAATTGCTTCCACAGTGGGGGTACGATAGTGAGCTCCCTGCCATTCCAGAACATCAACCCTAGAACAGTGGGGAAATGCCCTCGATATGTCAAACAGACAAGTCTCCTTTTGGCTACAGGGATGAGAAACGTCCCAGAGAACCCCAA------------------------GACC------------------AGAGGCCTTTTTGGAGCGATTGCTGGATTCATAGAGAATGGATGGGAAGGTCTCATTGATGGATGGTATGGTTTCAGACATCAAAATGCGCAAGGAGAAGGAACTGCAGCTGACTACAAAAGCACTCAATCTGCAATAGATCAGATCACAGGCAAATTGAATCGTCTAATTGACAAAACAAATCAGCAGTTTGAACTGATAGACAATGAATTCAGTGAAATAGAACAACAAATTGGGAATGTCATTAACTGGACACGAGACTCAATGACTGAGGT-GTGGTCGTACAATGCTGAATTGCTGATAGCAATGGAAAATCAGCACACAATAGATCTTGCAGACTCAGAAATGAACAAACTTTACGAGCGTGTAAGGAAACAACTGAGGGAGAATGCTGAAGAGGATGGGACTGGATGCTTTGAGATATTTCATAAGTGTGATGATCAGTGCATGGAGAGCATAAGGAACAACACTTATGACCATACCCAATACAGAACAGAGTCACTGCAGAATAGAATACAGATAGACCCAGTGAAATTGAGTAGTGGATACAAAGACATAATCTTATGGTTTAGCTTCGGGGCATCATGTTTTCTTCTTCTAGCCATTGCAATGGGATTGGTTTTCATTTGCATAAAGAATGGAAACATGCGGTGCACTATTTGTATATAG"/>
<sequence taxon='H7N3_ans_A/gadwall/Missouri/10OS4731/2010_USA_Missouri_2010|2010.94520547945' value="ATGAACACTCAAATTTTGGCACTCATTGCTTGTATGCTAATTGGAGCTAAAGGAGACAAAATATGCCTTGGGCACCATGCTGTGGCAAATGGAACAAAAGTGAACACATTAACAGAGAGAGGAATCGAAGTAGTAAATGCCACAGAAACGGTGGAGACTGCAAATATTAAGAAAATATGCACTCAGGGGAAAAGACCAACAGATCTGGGACAATGCGGACTTCTAGGAACCCTAATAGGACCTCCCCAATGCGATCAATTTCTGGAGTTTGACGCTGATTTAATAATTGAACGAAGAGAAGGAACCGATGTGTGTTATCCCGGGAAGTTCACAAATGAAGAATCACTGAGGCAGATCCTTCGAGGGTCAGGAGGAATTGATAAGGAGTCAATGGGTTTCACCTATAGTGGAATAAGAACCAATGGGGCGACGAGTGCTTGCAGAAGATCAGG---TTCTTCCTTCTATGCGGAGATGAAGTGGTTACTGTCGAATTCAGACAATGCGGCTTTTCCCCAAATGACTAAGTCGTACAGAAATCCCAGGAACAAACCAGCTCTGATAATTTGGGGAGTGCATCACTCTGGATCGGCTAATGAGCAGACCAAACTCTATGGGAGTGGAAACAAGTTGATAACAGTAGGAAGCTCGAAATACCAGCAGTCATTCACCCCAAGCCCTGGGGCACGACCACAGGTGAATGGGCAATCAGGAAGGATTGATTTTCACTGGCTACTCCTTGATCCCAATGACACAGTGACCTTCACTTTCAATGGGGCATTCATAGCTCCTGACAGAGCAAGTTTCTTTAGAGGAGAGTCACTAGGAGTTCAGAGTGATGTTCCTTTGGATTCTGGTTGTGAGGGGAATTGCTTCCACAATGGGGGTACGATAGTGAGCTCCCTGCCATTCCAGAACATCAACCCTAGAACAGTGGGAAAATGCCCTCGATATGTCAAACAGACAAGCCTCCTTTTGGCTACAGGGATGAGAAACGTCCCAGAGAACCCCAA------------------------GACC------------------AGAGGCCTTTTTGGAGCGATTGCTGGATTCATAGAGAATGGATGGGAAGGTCTCATTGATGGATGGTATGGTTTCAGACATCAAAATGCACAAGGAGAAGGAACTGCAGCTGATTACAAAAGCACTCAATCTGCAATAGATCAGATCACAGGCAAATTGAATCGTCTAATTGACAAGACAAATCAGCAGTTTGAACTGATAGACAACGAATTCAGTGAAATAGAACAACAAATTGGGAATGTCATTAACTGGACACGAGATTCAATGACTGAGGT-ATGGTCGTACAATGCTGAATTGCTGGTAGCCATGGAAAATCAGCACACAATAGATCTTGCAGACTCAGAAATGAACAAGCTTTATGAGCGTGTAAGGAAACAACTGAGGGAGAATGCTGAAGAGGATGGGACTGGATGCTTTGAGATATTTCATAAGTGTGATGATCAGTGCATGGAGAGCATAAGGAACAACACTTATGACCATACCCAATACAGAACAGAGTCACTGCAGAATAGAATACAGATAGACCCAGTGAAATTGAGTAGTGGATACAAAGACATAATCTTATGGTTTAGCTTCGGGGCATCATGTTTTCTTCTTCTAGCCATTGCAATGGGATTGGTTTTCATTTGCATAAAGAATGGAAACATGCAGTGCACTATTTGTATATAG"/>
<sequence taxon='H7N3_ans_A/northernshoveler/Mississippi/11OS289/2011_USA_Mississippi_2011|2011.04109589041' value="ATGAACACTCAAATTTTGGCAATCATTGCTTGTATGCTAATTGGAGCTAAAGGAGACAAAATATGCCTTGGGCACCATGCTGTGGCAAATGGAACAAAAGTGAACACATTAACAGAGAGAGGAATCGAAGTAGTAAATGCCACAGAAACGGTGGAGACTGCAAATATTAAGAAAATATGCACTCAGGGGAAAAGACCAACAGATCTGGGACAATGCGGACTTCTAGGAACCCTAATAGGACCTCCCCAATGCGATCAATTTCTGGAGTTTGACGCTGATTTAATAATTGAACGAAGAGAAGGAACCGATGTGTGTTATCCCGGGAAGTTCACAAATGAAGAATCACTGAGGCAGATCCTTCGAGGGTCAGGAGGAATTGATAAGGAGTCAATGGGTTTCACCTATAGTGGAATAAGAACCAATGGGGCGACGAGTGCTTGCAGAAGATCAGG---TTCTTCCTTCTATGCGGAGATGAAGTGGTTACTGTCGAATTCAGACAATGCAGCTTTTCCCCAAATGACTAAGTCGTACAGAAATCCCAGGAACAAACCAGCTCTGATAATTTGGGGAGTGCATCACTCTGGATCGGCTAATGAGCAGACCAAACTCTATGGGAGTGGAAACAAGTTGATAACAGTAGGAAGCTCGAAATACCAGCAGTCATTCGCCCCAAGCCCTGGGGCACGACCACAGGTGAATGGGCAATCAGGAAGGATTGATTTTCACTGGCTACTCCTTGATCCCAATGACACAGTGACCTTCACTTTCAATGGGGCATTCATAGCTCCTGACAGAGCAAGTTTCTTTAGAGGGGAGTCACTAGGAGTTCAGAGTGATGTTCCTTTGGATTCTGGTTGTGAGGGGGATTGCTTCCACAATGGGGGTACGATAGTGAGCTCCCTGCCATTCCAGAACATCAACCCTAGAACAGTGGGAAAATGCCCTCGATATGTCAAACAGACAAGCCTCCTTTTGGCTACAGGGATGAGAAACGTCCCAGAGAACCCCAA------------------------GACC------------------AGAGGCCTTTTTGGAGCGATTGCTGGATTCATAGAGAATGGATGGGAAGGTCTCATTGATGGATGGTATGGTTTCAGACATCAAAATGCACAAGGAGAAGGAACTGCAGCTGATTACAAAAGCACTCAATCTGCAATAGATCAGATCACAGGCAAATTGAATCGTCTAATTGACAAGACAAATCAGCAGTTTGAACTGATAGACAACGAATTCAGTGAAATAGAACAACAAATTGGGAATGTCATTAACTGGACACGAGATTCAATGACTGAGGT-ATGGTCGTACAATGCTGAATTGCTGGTAGCCATGGAAAATCAGCACACAATAGATCTTGCAGACTCAGAAATGAACAAGCTTTATGAGCGTGTAAGGAAACAACTGAGGGAGAATGCTGAAGAGGATGGGACTGGATGCTTTGAGATATTTCATAAGTGTGATGATCAGTGCATGGAGAGCATAAGGAACAACACTTATGACCATACCCAATACAGAACAGAGTCACTGCAGAATAGAATACAGATAGACCCAGTGAAATTGAGTAGTGGATACAAAGACATAATCTTATGGTTTAGCTTCGGGGCATCATGTTTTCTTCTTCTAGCCATTGCAATGGGGTTGGTTTTCATTTGCATAAAGAATGGAAACATGCGGTGCACTATTTGTATATAG"/>
<sequence taxon='H7N9_ans_A/guineafowl/Nebraska/17096-1/2011_USA_Nebraska_2011|2011.25753424658' value="ATGAACACTCAAATTTTGGCACTCATTGCTTGTATGCTGATTGGAGCTAAAGGAGATAAAATATGTCTTGGGCACCATGCTGTGGCAAATGGAACAAAAGTGAACACATTAACAGAGAGAAGAATCGAAGTAGTAAATGCTACAGAAACGGTGGAGACTGCAAATATTAAGAAAATATGCACTCAGGGGAAAAGACCAACAGATCTGGGACAATGCGGACTTCTAGGAACCCTAATAGGACCTCCCCAATGCGATCAATTTCTGGAGTTTGACGCTGATTTAATAATTGAACGAAGAGAAGGAACCGATGTGTGTTATCCCGGGAAGTTCACAAATGAAGAATCACTGAGGCAGATCCTTCGAGGGTCAGGAGGAATTGATAAGGAGTCAATGGGTTTCACCTATAGTGGAATAAGAACCAATGGGGCGACGAGTGCTTGCAGAAGATCAGG---TTCTTCCTTCTATGCTGAGATGAAGTGGTTACTGTCGAATTCAAACAATGCAGCTTTTCCCCAAATGACTAAGTCGTACAGAAATCCCAGGAACAAACCAGCTCTGATAGTTTGGGGAGTGCATCACTCTGGATCGGCTACTGAGCAGACCAAACTCTATGGGAGTGGAAGCAAGTTGATAACAGTAGGAAGCTCGAAATACCAGCAGTCATTCACCCCAAGCCCGGGGGCACGACCACAGGTGAATGGGCAATCAGGAAGGATTGATTTTCACTGGCTACTCCTTGATCCCAATGACACAGTGACCTTCACTTTCAATGGGGCATTCATAGCTCCTGACAGAGCAAGTTTCTTTAGAGGGGAGTCACTAGGAGTTCAGAGTGATGTTCCTTTGGATTCTGGTTGTGAGGGGGATTGCTTCCACAAAGGGGGTACGATAGTGAGCTCCCTGCCATTCCAGAACATCAACCCTAGAACAGTGGGAAAATGCCCTCGATATGTCAAACAGACAAGCCTCCTTTTGGCTACAGGGATGAGAAACGTCCCAGAGAACCCCAA------------------------GACC------------------AGAGGCCTTTTTGGAGCGATTGCTGGATTCATAGAGAATGGATGGGAAGGTCTCATTGATGGATGGTATGGTTTCAGACATCAAAATGCACAAGGAGAAGGAACTGCAGCTGATTACAAAAGCACTCAATCTGCAATAGACCAGATCACAGGCAAATTGAATCGTCTAATCGACAAAACAAATCAGCAGTTTGAACTGATAGACAACGAATTCAGTGAAATAGAACAACAAATTGGGAATGTCATTAACTGGACACGAGATTCAATGACTGAGAT-ATGGTCGTACAATGCTGAATTGCTGGTAGCTATGGAAAATCAGCACACAATAGATCTTGCAGACTCAGAAATGAACAAACTTTATGAGCGTGTAAGGAAACAACTGAGGGAGAATGCTGAAGAGGATGGGACTGGGTGCTTTGAGATATTTCATAAGTGTGATGATCAGTGCATGGAGAGCATAAGGAACAACACTTATGACCATACTCAATACAGAGCGGAGTCATTGCAGAATAGAATACAGATAGACCCAGTGAAATTGAGTAGTGGATACAAAGACATAATCTTATGGTTTAGCTTCGGGGCATCATGTTTTCTTCTTCTAGCCATTGCAATGGGATTGGTTTTCATTTGCATAAAGAATGGAAACATGCGGTGCACTATTTGTATATAG"/>
<sequence taxon='H7N9_ans_A/goose/Nebraska/17097-4/2011_USA_Nebraska_2011|2011.25753424658' value="ATGAACACTCAAATTTTGGCACTCATTGCTTGTATGCTGATTGGAGCTAAAGGAGATAAAATATGTCTTGGGCACCATGCTGTGGCAAATGGAACAAAAGTGAACACATTAACAGAGAGAGGAATCGAAGTAGTAAATGCTACAGAAACGGTGGAGACTGCAAATATTAAGAAAATATGCACTCAGGGGAAAAGACCAACAGATCTGGGACAATGCGGACTTCTAGGAACCCTAATAGGACCTCCCCAATGCGATCAATTTCTGGAGTTTGACGCTGATTTAATAATTGAACGAAGAGAAGGAACCGATGTGTGTTATCCCGGGAAGTTCACAAATGAAGAATCACTGAGGCAGATCCTTCGAGGGTCAGGAGGAATTGATAAGGAGTCAATGGGTTTCACCTATAGTGGAATAAGAACCAATGGGGCGACGAGTGCTTGCAGAAGATCAGG---TTCTTCCTTCTATGCTGAGATGAAGTGGTTACTGTCGAATTCAGACAATGCAGCTTTTCCCCAAATGACTAAGTCGTACAGAAATCCCAGGAACAAACCAGCTCTGATAGTTTGGGGAGTGCATCACTCTGCATCGGCTACTGAGCAGACCAAACTCTATGGGAGTGGAAGCAAGTTGATAACAGTAGGAAGCTCGAAATACCAGCAGTCATTCACCCCAAGCCCGGGGGCACGACCACAGGTGAATGGGCAATCAGGAAGGATTGATTTTCACTGGCTACTCCTTGATCCCAATGACACAGTGACCTTCACTTTCAATGGGGCATTCATAGCTCCTGACAGAGCAAGTTTCTTTAGAGGGGAGTCACTAGGAGTTCAGAGTGATGTTCCTTTGGATTCTGGTTGTGAGGGGGATTGCTTCCACAAAGGGGGTACGATAGTGAGCTCCCTGCCATTCCAGAACATCAACCCTAGAACAGTGGGAAAATGCCCTCGATATGTCAAACAGACAAGCCTCCTTTTGGCTACAGGGATGAGAAACGTCCCAGAGAACCCCAA------------------------GACC------------------AGAGGCCTTTTTGGAGCGATTGCTGGATTCATAGAGAATGGATGGGAAGGTCTCATTGATGGATGGTATGGTTTCAGACATCAAAATGCACAAGGAGAAGGAACTGCAGCTGATTACAAAAGCACTCAATCTGCAATAGACCAGATCACAGGCAAATTGAATCGTCTAATCGACAAAACAAATCAGCAGTTTGAACTGATAGACAACGAATTCAGTGAAATAGAACAACAAATTGGGAATGTCATTAACTGGACACGAGATTCAATGACTGAGAT-ATGGTCGTACAATGCTGAATTGCTGGTAGCTATGGAAAATCAGCACACAATAGATCTTGCAGACTCAGAAATGAACAAACTTTATGAGCGTGTAAGGAAACAACTGAGGGAGAATGCTGAAGAGGATGGGACTGGGTGCTTTGAGATATTTCATAAGTGTGATGATCAGTGCATGGAGAGCATAAGGAACAACACTTATGACCATACTCAATACAGAGCGGAGTCATTGCAGAATAGAATACAGATAGACCCAGTGAAATTGAGTAGTGGATACAAAGACATAATCTTATGGTTTAGCTTCGGGGCATCATGTTTTCTTCTTCTAGCCATTGCAATGGGATTGGTTTTCATTTGCATAAAGAATGGAAACATGCGGTGCACTATTTGTATATAG"/>
<sequence taxon='H7N3_gal_A/chicken/Jalisco/CPA1/2012_Mexico_Jalisco_2012|2012.44657534247' value="ATGAACACTCAAATTTTGGCACTCATTGCTTGTATGCTGATTGGAGCTAAAGGAGATAAAATATGTCTTGGGCACCATGCTGTGGCAAATGGAACAAAAGTGAACACATTAACAGAGAGAGGAATCGAAGTAGTAAATGCCACAGAAACGGTGGAGACTGCAAATACTAAGAAAATATGCACTCAGGGGAAAAGACCAACAGATCTGGGACAATGCGGACTTCTAGGAACCCTAATAGGACCTCCCCAATGCGATCAATTTCTGGAATTTGACGCTGATTTAATAATTGAACGAAGAGAAGGAACCGATGTGTGTTATCCCGGGAAGTTCACAAATGAAGAATCACTGAGGCAAATCCTTCGAGGGTCAGGAGGAATTGATAAAGAGTCAATGGGTTTCACCTATAGTGGAATAAGAACCAATGGGGCGACAAGTGCTTGCAGAAGATCAGG---TTCTTCCTTCTATGCGGAGATGAAGTGGTTACTGTCGAATTCAGACAATGCGGCTTTTCCCCAAATGACTAAGTCGTACAGAAATCCCAGGAACAAACCAGCTCTGATAATTTGGGGAGTGCATCATTCTGGATCGGCTACTGAGCAGACCAAACTCTATGGGAGTGGAAACAAGTTGATAACAGTAGGAAGCTCGAAATACCAGCAGTCATTCACCCCAAGCCCGGGGGCACGACCACAGGTGAATGGGCAATCAGGAAGGATTGATTTTCACTGGCTACTCCTTGACCCCAATGACACAGTGACCTTCACTTTCAATGGGGCATTCATAGCCCCTGACAGAGCAAGTTTCTTTAGAGGAGAGTCAATAGGAGTTCAGAGTGATGTTCCTTTGGATTCTGGTTGTGAGGGGGATTGCTTCCACAATGGGGGTACGATAGTGAGTTCCCTGCCATTCCAGAACATCAACCCTAGAACAGTGGGAAAATGCCCTCGATATGTCAAACAGACAAGCCTCCTTTTGGCTACAGGGATGAGAAACGTCCCAGAGAACCCCAAGGATAGGAAGAGCCGACATCGAAGGACC------------------AGAGGCCTTTTTGGAGCGATTGCTGGATTCATAGAGAATGGATGGGAAGGTCTCATTGATGGATGGTATGGTTTCAGACATCAAAATGCACAAGGAGAAGGAACTGCAGCTGATTACAAAAGCACTCAATCTGCAATAGATCAGATCACAGGCAAATTGAATCGTCTAATTGACAAAACAAATCAGCAGTTTGAACTGATAGACAACGAATTCAGTGAAATAGAACAACAAATTGGGAATGTCATTAACTGGACACGAGATTCAATGACTGAGGT-ATGGTCGTACAATGCTGAATTGCTGGTAGCTATGGAAAATCAGCACACAATAGATCTTGCAGACTCAGAAATGAACAAACTTTATGAGCGTGTAAGGAAACAACTGAGGGAGAATGCTGAAGAGGATGGGACTGGATGCTTTGAGATATTTCATAAGTGTGATGATCAGTGCATGGAGAGCATCAGGAACAACACTTATGACCATACTCAATACAGAGCGGAGTCATTGCAGAATAGAATACAGATAGACCCAGTGAAATTGAGTAGTGGATACAAAGACATAATCTTATGGTTTAGCTTCGGGGCATCATGTTTTCTTCTTCTAGCCATTGCAATGGGATTGGTTTTCATTTGCATAAAGAATGGAAACATGCGGTGCACTATTTGTATATAG"/>
<sequence taxon='H7N3_gal_A/chicken/Jalisco/12283/2012_Mexico_Jalisco_2012|2012.47123287671' value="ATGAACACTCAAATTTTGGCACTCATTGCTTGTATGCTGATTGGAGCTAAAGGAGATAAAATATGTCTTGGGCACCATGCTGTGGCAAATGGAACAAAAGTGAACACATTAACAGAGAGAGGAATCGAAGTAGTAAATGCCACAGAAACGGTGGAGACTGCAAATACTAAGAAAATATGCACTCAGGGGAAAAGACCAACAGATCTGGGACAATGCGGACTTCTAGGAACCCTAATAGGACCTCCCCAATGCGATCAATTTCTGGAATTTGACGCTGATTTAATAATTGAACGAAGAGAAGGAACCGATGTGTGTTATCCCGGGAAGTTCACAAATGAAGAATCACTGAGGCAAATCCTTCGAGGGTCAGGAGGAATTGATAAAGAGTCAATGGGTTTCACCTATAGTGGAATAAGAACCAATGGGGCGACAAGTGCTTGCAGAAGATCAGG---TTCTTCCTTCTATGCGGAGATGAAGTGGTTACTGTCGAATTCAGACAATGCGGCTTTTCCCCAAATGACTAAGTCGTACAGAAATCCCAGGAACAAACCAGCTCTGATAATTTGGGGAGTGCATCATTCTGGATCGGATACTGAGCAGACCAAACTCTATGGGAGTGGAAACAAGTTGATAACAGTAGGAAGCTCGAAATACCAGCAGTCATTCACCCCAAGCCCGGGGGCACGACCACAGGTGAATGGGCAATCAGGAAGGATTGATTTTCACTGGCTACTCCTTGACCCCAATGACACAGTGACCTTCACTTTCAATGGGGCATTCATAGCTCCTGACAGAGCAAGTTTCTTTAGAGGAGAGTCAATAGGAGTTCAGAGTGATGTTCCTTTGGATTCTGGTTGTGAGGGGGATTGCTTCCACAATGGGGGTACGATAGTGAGTTCCCTGCCATTCCAGAACATCAACCCTAGAACAGTGGGAAAATGCCCTCGATATGTCAAACAGACAAGCCTCCTTTTGGCTACAGGGATGAGAAACGTCCCAGAGAACCCCAAGGATAGGAAGAGCCGACATCGAAGGACC------------------AGAGGCCTTTTTGGAGCGATTGCTGGATTCATAGAGAATGGATGGGAAGGTCTCATTGATGGATGGTATGGTTTCAGACATCAAAATGCACAAGGAGAAGGAACTGCAGCTGATTACAAAAGCACTCAATCTGCAATAGATCAGATCACAGGCAAATTGAATCGTCTAATTGACAAAACAAATCAGCAGTTTGAACTGATAGACAACGAATTCAGTGAAATAGAACAACAAATTGGGAATGTCATTAACTGGACACGAGATTCAATGACTGAGGT-ATGGTCGTACAATGCTGAATTGCTGGTAGCTATGGAAAATCAGCACACAATAGATCTTGCAGACTCAGAAATGAACAAACTTTATGAGCGTGTAAGGAAACAACTGAGGGAGAATGCTGAAGAGGATGGGACTGGATGCTTTGAGATATTTCATAAGTGTGATGATCAGTGCATGGAGAGCATCAGGAACAACACTTATGACCATACTCAATACAGAGCGGAGTCATTGCAGAATAGAATACAGATAGACCCAGTGAAATTGAGTAGTGGATACAAAGACATAATCTTATGGTTTAGCTTCGGGGCATCATGTTTTCTTCTTCTAGCCATTGCAATGGGATTGGTTTTCATTTGCATAAAGAATGGAAACATGCGGTGCACTATTTGTATATAG"/>
<sequence taxon='H7N3_ans_A/Americangreen-wingedteal/Illinois/10OS4014/2010_USA_Illinois_2010|2010.90410958904' value="ATGAACACTCAAATTTTGGCACTCATTGCTTGTATACTGATTGGAGCTAAAGGAGATAAAATATGTCTTGGGCACCATGCTGTGGCAAATGGAACAAAAGTGAACACATTAACAGAGAGAGGAATCGAAGTAGTAAATGCCACAGAAACGGTGGAGACTGCAAATATTAAGAAAATATGCACTCAGGGGAAAAGACCAACAGATCTGGGACAATGCGGACTTCTAGGAACCCTAATAGGACCTCCCCAATGCGATCAATTTCTGGAATTTGACGCTGATTTAATAATTGAACGAAGAGAAGGAACCGATGTGTGTTATCCCGGGAAATTCACAAATGAAGAATCACTGAGGCAGATCCTTCGAGGGTCAGGAGGAATTGATAAGGAGTCAATGGGTCTCACCTATAGTGGAATAAGAACCAATGGGGCGACGAGTGCTTGCAAAAGATCAGG---TTCTTCCTTCTATGCGGAGATGAGGTGGTTACTGTCGAATTCAGACAATGCGGCTTTTCCCCAAATGACTAAGTCGTACAGAAATCCCAGGAACAAACCAGCTCTGATAATTTGGGGAGTGCATCACTCTGGATCGGCCACTGAGCAGACCAAACTCTATGGGAGTGGAAACAAGTTGATAACAGTAGGAAGCTCGAAATACCAGCAGTCATTCACCCCAAGCCCGGGGGCACGACCACAGGTGAATGGACAATCAGGAAGGATTGATTTTCACTGGCTACTCCTTGATCCCAATGACACAGTGACCTTCACTTTCAATGGGGCATTCATAGCTCCTGACAGAGCAAGTTTCTTTAGAGGAGAGTCACTAGGAGTTCAGAGTGATGTTCCTTTGGATCCTGGTTGTGAGGGGGATTGCTTCCACAATGGGGGTACGATAGTGAGCTCCCTGCCATTCCAGAACATCAACCCTAGAACAGTGGGAAAATGCCCTCGATATGTCAAACAGACAAGCCTCCTTTTGGCTACAGGGATGAGAAATGTCCCAGAGAACCCCAA------------------------GACC------------------AGAGGCCTTTTTGGAGCGATTGCTGGATTCATAGAGAATGGATGGGAAGGTCTCATTGATGGATGGTATGGTTTCAGACATCAAAATGCACAGGGAGAAGGAACTGCAGCTGATTACAAAAGCACTCAATCTGCAATAGATCAGATCACAGGCAAATTGAATCGTCTAATTGACAAAACAAATCAGCAGTTTGAACTGATAGACAACGAATTCAGTGAAATAGAACAACAAATTGGGAATGTCATTAACTGGACACGAGATTCAATGACTGAGGT-ATGGTCGTACAATGCTGAATTGCTGGTAGCTATGGAAAATCAGCACACAATAGATCTTGCAGACTCAGAAATGAACAAACTTTATGAGCGTGTAAGGAAACAACTGAGGGAGAATGCTGAAGAGGATGGGACTGGATGCTTTGAGATATTTCATAAGTGTGATGATCAGTGCATGGAGAGCATAAGGAACAACACTTATGATCATACTCAATACAGAGCGGAGTCATTGCAGAATAGAATACAGATAGACCCAGTGAAATTGAGTAGTGGATACAAAGACATAATCTTATGGTTTAGCTTCGGGGCATCATGTTTTCTTCTTCTAGCCATTGCAATGGGATTGGTTTTCATTTGCATAAAGAATGGAAACATGCGGTGCACTATTTGTATATAG"/>
<sequence taxon='H7N7_ans_A/Americangreen-wingedteal/Illinois/10OS3329/2010_USA_Illinois_2010|2010.82739726027' value="ATGAACACTCAAATTTTGGCACTCATTGCTTGTATGCTGATTGGAGCTAAAGGAGACAAAATATGTCTTGGGCACCATGCTGTGGCAAATGGAACAAAAGTGAACACATTAACAGAGAGAGGAATCGAAGTAGTAAATGCCACAGAAACGGTGGAGACTGCAAATATTAAGAAAATATGCACTCAGGGGAAAAGACCAACAGATCTGGGACAATGCGGACTTCTAGGAACCCTAATAGGACCTCCCCAATGCGATCAATTTCTGGAGTTTGACGCTGATTTAATAATTGAACGAAGAGAAGGAACCGATGTGTGTTATCCCGGGAAGTTCACAAATGAAGAATCACTGAGGCAGATCCTTCGAGGGTCAGGAGGAATTGATAAGGAGTCAATGGGTTTCACCTATAGTGGAATAAGAACCAATGGGGTGACGAGTGCTTGCAGAAGATCAGG---TTCTTCCTTCTATGCGGAGATGAAGTGGTTACTGTCGAATTCAGACAATGCGGCTTTTCCCCAAATGACTAAGTCGTACAGAAATCCCAGGAACAAACCAGCTCTGATAATTTGGGGAGTGCATCACTCTGGATCGGCTACCGAGCAGACCAAACTCTATGGGAGTGGAAACAAGTTGATAACAGTAGGAAGCTCGAAATACCAGCAGTCATTCACCCCAAGCCCGGGGGCACGACCACAGGTGAATGGGCAATCAGGAAGGATTGATTTTCACTGGCTACTCCTTGATCCCAATGACACAGTGACCTTCACTTTCAATGGGGCATTCATAGCTCCTGACAGAGCAAGTTTCTTTAGAGGAGAGTCACTAGGAGTTCAGAGTGATGTTCCTTTGGATTCTGGTTGTGAGGGGGATTGCTTCCACAATGGGGGTACGATAGTGAGCTCCCTGCCATTCCAGAACATCAACCCGAGAACAGTGGGAAAATGCCCTCGATATGTCAAACAGACAAGCCTCCTTTTGGCTACAGGGATGAGAAACGTCCCAGAGAACCCCAA------------------------GACC------------------AGAGGCCTTTTTGGAGCGATTGCTGGATTCATAGAGAATGGATGGGAAGGTCTCATTGATGGTTGGTATGGTTTCAGACATCAAAATGCACAAGGAGAAGGAACTGCAGCTGATTACAAAAGCACTCAATCTGCAATAGATCAGATCACAGGCAAATTGAATCGTCTAATTGACAAAACAAATCAGCAGTTTGAACTGATAGACAACGAATTCAGTGAAATAGAACAACAAATTGGGAATGTCATTAACTGGACACGAGATTCAATGACTGAGGT-ATGGTCGTACAATGCTGAATTGCTGGTAGCTATGGAAAATCAGCACACAATAGATCTTGCAGACTCAGAAATGAACAAACTTTATGAGCGTGTAAGGAAACAACTGAGGGAGAATGCTGAAGAGGATGGGACTGGATGCTTTGAGATATTTCATAAGTGTGATGATCAGTGCATGGAGAGCATAAGGAACAACACTTATGACCATACTCAATACAGAACAGAGTCATTGCAGAATAGAATACAGATAGACCCAGTGAAATTGAGTAGTGGATACAAAGACATAATCTTATGGTTTAGCTTCGGGGCATCATGTTTTCTTCTTCTAGCCATTGCAATGGGATTGGTTTTCATTTGCATAAAGAATGGAAACATGCGGTGCACTATTTGTATATAG"/>
<sequence taxon='H7N7_ans_A/northernshoveler/Mississippi/11OS202/2011_USA_Mississippi_2011|2011.03561643836' value="ATGAACACTCAAATTTTGGCACTCATTGCTTGTATGCTGATTGGAGCTAGAGGAGACAAAATATGTCTTGGGCACCATGCTGTGGCAAATGGAACAAAAGTGAACACATTAACAGAGAGAGGAATCGAAGTAGTAAATGCCACAGAAACGGTGGAGACTGCAAATATTAAGAAAATATGCACTCAGGGGAAAAGACCAACAGATCTGGGACAATGCGGACTTCTAGGAACCCTAATAGGACCTCCCCAATGCGATCAATTTCTGGAGTTTGACGCTGATTTAATAATTGAACGAAGAGAAGGAACCGATGTGTGTTATCCCGGGAAGTTCACAAATGAAGAATCACTGAGGCAGATCCTTCGAGGGTCAGGAGGAATTGATAAGGAGTCAATGGGTTTCACCTATAGTGGAATAAGAACCAATGGGGCGACGAGTGCTTGCAGAAGATCAGG---TTCTTCCTTCTATGCGGAGATGAAGTGGTTACTGTCGAATTCAGACAATGGGGCTTTTCCCCAAATGACTAAGTCGTACAGAAATCCCAGGAACAAACCAGCTCTGATAATTTGGGGAGTGCATCACTCTGGATCGGCTACCGAGCAGACCAAACTCTATGGGAGTGGAAACAAGTTGATAACAGTAGGAAGCTCGAAATACCAGCAGTCATTCACCCCAAGCCCGGGGGCACGACCACAGGTGAATGGGCAATCAGGAAGGATTGATTTCCACTGGCTACTCCTTGATCCCAATGACACAGTGACCTTCACCTTCAATGGGGCATTCATAGCTCCTGACAGAGCAAGTTTCTTTAGAGGGGAGTCACTAGGAGTTCAGAGTGATGTTCCTTTGGATTCTGGTTGTGAGGGGGATTGCTTCCACAATGGGGGTACGATAGTGAGCTCCCTGCCATTCCAGAACATCAACCCTAGAACAGTTGGGAAATGCCCTCGATATGTCAAACAGACAAGCCTCCTTTTGGCTACAGGGATGAGAAACGTCCCAGAGAACCCCAA------------------------GACC------------------AGAGGCCTTTTTGGAGCGATTGCTGGATTCATAGAGAATGGATGGGAAGGTCTCATTGATGGTTGGTATGGTTTCAGACATCAAAATGCACAAGGAGAAGGAACTGCAGCTGATTACAAAAGCACTCAATCTGCAATAGATCAGATCACAGGCAAATTGAATCGTCTAATTGACAAAACAAATCAGCAGTTTGAACTGATAGACAACGAATTCAGTGAAATAGAACAACAAATTGGGAATGTCATTAACTGGACACGAGATTCAATGACTGAGGT-ATGGTCGTACAATGCTGAATTGCTGGTAGCTATGGAAAATCAGCACACAATAGATCTTGCAGACTCAGAAATGAACAAACTTTATGAGCGTGTAAGGAAACAACTGAGGGAGAATGCTGAAGAGGATGGGACTGGATGCTTTGAGATATTTCATAAGTGTGATGATCAGTGCATGGAGAGCATAAGGAACAACACTTATGACCATACTCAGTACAGAACAGAGTCATTGCAGAATAGAATACAGATAGACCCAGTGAAATTGAGTAGTGGATACAAAGACATAATCTTATGGTTTAGCTTCGGGGCATCATGTTTTCTTCTTCTAGCCATTGCAATGGGATTGGTTTTCATTTGCATAAAGAATGGGAACATGCGGTGCACTATTTGTATATAG"/>
<sequence taxon='H7N7_ans_A/northernshoveler/Missouri/10OS4632/2010_USA_Missouri_2010|2010.94520547945' value="ATGAACACTCAAATTTTGGCACTCATTGCTTGTATGCTGATTGGAGCTAGAGGAGACAAAATATGTCTTGGGCACCATGCTGTGGCAAATGGAACAAAAGTGAACACATTAACAGAGAGAGGAATCGAAGTAGTAAATGCCACAGAAACGGTGGAGACTGCAAATATTAAGAAAATATGCACTCAGGGGAAAAGACCAACAGATCTGGGACAATGCGGACTTCTAGGAACCCTAATAGGACCTCCCCAATGCGATCAATTTCTGGAGTTTGACGCTGATTTAATAATTGAACGAAGAGAAGGAACCGATGTGTGTTATCCCGGGAAGTTCACAAATGAAGAATCACTGAGGCAGATCCTTCGAGGGTCAGGAGGAATTGATAAGGAGTCAATGGGTTTCACCTATAGTGGAATAAGAACCAATGGGGCGACGAGTGCTTGCAGAAGATCAGG---TTCTTCCTTCTATGCGGAGATGAAGTGGTTACTGTCGAATTCAGACAATGCGGCTTTTCCTCAAATGACTAAGTCGTACAGAAATCCCAGGAACAAACCAGCTCTGATAATTTGGGGAGTGCATCACTCTGGATCGGCTACCGAGCAGACCAAACTCTATGGGAGTGGAAACAAGTTGATAACAGTAGGAAGCTCGAAATACCAGCAGTCATTCACCCCAAGCCCGGGGGCACGACCACAGGTGAATGGGCAATCAGGAAGGATTGATTTTCACTGGCTACTCCTTGATCCCAATGACACAGTGACCTTCACTTTCAATGGGGCATTCATAGCTCCTGACAGAGCAAGTTTCTTTAGAGGGGAGTCACTAGGGGTTCAGAGTGATGTTCCTTTGGATTCTGGTTGTGAGGGGGATTGCTTCCACAATGGGGGTACGATAGTGAGCTCCCTGCCATTCCAGAACATCAACCCTAGAACAGTGGGGAAATGCCCTCGATATGTCAAACAGACAAGCCTCCTTTTGGCTACAGGGATGAGAAACGTCCCAGAGAGCCCCAA------------------------GGCC------------------AGAGGCCTTTTTGGAGCGATTGCTGGATTCATAGAGAATGGATGGGAAGGTCTCATTGATGGTTGGTATGGTTTCAGACATCAAAATGCACAAGGAGAAGGAACTGCAGCTGATTACAAAAGCACTCAATCTGCAATAGATCAGATCACAGGCAAATTGAATCGTCTAATTGACAAAACAAATCAGCAGTTTGAACTGATAGACAACGAATTCAGTGAAATAGAACAACAAATTGGGAATGTCATTAACTGGACACGAGATTCAATGACTGAGGT-ATGGTCGTACAATGCTGAATTGCTGGTAGCTATGGAAAATCAGCACACAATAGATCTTGCAGACTCAGAAATGAACAAACTTTATGAGCGTGTAAGGAAACAACTGAGGGAGAATGCTGAAGAGGATGGGACTGGATGCTTTGAGATATTTCATAAGTGTGATGATCAGTGCATGGAGAGCATAAGGAACAACACTTATGACCATACTCAGTACAGAACAGAGTCATTGCAGAATAGAATACAGATAGACCCAGTGAAATTGAGTAGTGGATACAAAGACATAATCTTATGGTTTAGCTTCGGGGCATCATGTTTTCTTCTTCTAGCCATTGCAATGGGATTGGTTTTCATTTGCATAAAGAATGGAAACATGCGGTGCACTATTTGTATATAG"/>
<sequence taxon='H7N3_ans_A/Americangreen-wingedteal/Mississippi/11OS250/2011_USA_Mississippi_2011|2011.03835616438' value="ATGAACACTCAAATTTTGGCACTCATTGCTTGTATGCTGATTGGAGCTAGAGGAGACAAAATATGTCTTGGGCACCATGCTGTGGCAAATGGAACAAAAGTGAACACATTAACAGAGAGAGGAATCGAAGTAGTAAATGCCACAGAAACGGTGGAGACTGCAAATATTAAGAAAATATGCACTCAGGGGAAAAGACCAACAGATCTGGGACAATGCGGACTTCTAGGAACCCTAATAGGACCTCCCCAATGCGATCAATTTCTGGAGTTTGACGCTGATTTAATAATTGAACGAAGAGAAGGAACCGATGTGTGTTATCCCGGGAAGTTCACAAATGAAGAATCACTGAGGCAGATCCTTCGAGGGTCAGGAGGAATTGATAAGGAGTCAATGGGTTTCACCTATAGTGGAATAAGAACCAATGGGGCGACGAGTGCTTGCAGAAGATCAGG---TTCTTCCTTCTATGCGGAGATGAAGTGGTTACTGTCGAATTCAGACAATGCGGCTTTTCCCCAAATGACTAAGTCGTACAGAAATCCCAGGAACAAACCAGCTCTGATAATTTGGGGAGTGCATCACTCTGGATCGGCTACCGAGCAGACCAAACTCTATGGGAGTGGAAACAAGTTGATAACAGTAGGAAGCTCGAAATACCAGCAGTCATTCACCCCAAGCCCGGGGGCACGACCACAGGTGAATGGGCAATCAGGAAGGATTGATTTTCACTGGCTACTCCTTGATCCCAATGACACAGTGACCTTCACTTTCAATGGGGCATTCATAGCTCCTGACAGAGCAAGTTTCTTTAGAGGGGAGTCACTAGGAGTTCAGAGTGATGTTCCTTTGGATTCTGGTTGTGAGGGGGATTGCTTCCACAATGGGGGTACGATAGTGAGCTCCCTGCCATTCCAGAACATCAACCCTAGAACAGTGGGGAAATGCCCTCGATATGTCAAACAGACAAGCCTCCTTTTGGCTACAGGGATGAGAAACGTCCCAGAGAACCCCAA------------------------GACC------------------AGAGGCCTTTTTGGAGCGATTGCTGGATTCATAGAGAATGGATGGGAAGGTCTCATTGATGGTTGGTATGGTTTCAGACATCAAAATGCACAAGGAGAAGGAACTGCAGCTGATTACAAAAGCACTCAATCTGCAATAGATCAGATCACAGGCAAATTGAATCGTCTAATTGACAAAACAAATCAGCAGTTTGAACTGATAGACAACGAATTCAGTGAAATAGAACAACAAATTGGGAATGTCATTAACTGGACACGAGATTCAATGACTGAGGT-ATGGTCGTACAATGCTGAATTGCTGGTAGCTATGGAAAATCAGCACACAATAGATCTTGCAGACTCAGAAATGAACAAACTTTATGAGCGTGTAAGGAAACAACTGAGGGAGAATGCTGAAGAGGATGGGACTGGATGCTTTGAGATATTTCATAAGTGTGATGATCAGTGCATGGAGAGCATAAGGAACAACACTTATGACCATACTCAGTACAGAACAGAGTCATTGCAGAATAGAATACAGATAGACCCAGTGAAATTGAGTAGTGGATACAAAGACATAATCTTATGGTTTAGCTTCGGGGCATCATGTTTTCTTCTTCTAGCCATTGCAATGGGATTGGTTTTCATTTGCATAAAGAATGGAAACATGCGGTGCACTATTTGTATATAG"/>
<sequence taxon='H7N7_ans_A/Americangreen-wingedteal/Mississippi/11OS255/2011_USA_Mississippi_2011|2011.03835616438' value="ATGAACACTCAAATTTTGGCACTCATTGCTTGTATGCTGATTGGAGCTAGAGGAGACAAAATATGTCTTGGGCACCATGCTGTGGCAAATGGAACAAAAGTGAACACATTAACAGAGAGAGGAATCGAAGTAGTAAATGCCACAGAGACGGTGGAGACTGCAAATATTAAGAAAATATGCACTCAGGGGAAAAGACCAACAGATCTGGGACAATGCGGACTTCTAGGAACCCTAATAGGACCTCCCCAATGCGATCAATTTCTGGAGTTTGACGCTGATTTAATAATTGAACGAAGAGAAGGAACCGATGTGTGTTATCCCGGGAAGTTCACAAATGAAGAATCACTGAGGCAGATCCTTCGAGGGTCAGGAGGAATTGATAAGGAGTCAATGGGTTTCACCTATAGTGGAATAAGAACCAATGGGGCGACGAGTGCTTGCAGAAGATCAGG---TTCTTCCTTCTATGCGGAGATGAAGTGGTTACTGTCGAATTCAGACAATGCGGCTTTTCCCCAAATGACTAAGTCGTACAGAAATCCCAGGAACAAACCAGCTCTGATAATTTGGGGAGTGCATCACTCTGGATCGGCTACCGAGCAGACCAAACTCTATGGGAGTGGAAACAAGTTGATAACAGTAGGAAGCTCGAAATACCAGCAGTCATTCACCCCAAGCCCAGGGGCACGACCACAGGTGAATGGGCAATCAGGAAGAATTGATTTTCACTGGCTACTCCTTGATCCCAATGACACAGTGACCTTCACTTTCAATGGGGCATTCATAGCTCCTGACAGAGCAAGTTTCTTTAGAGGGGAGTCACTAGGAGTTCAGAGTGATGTTCCTTTGGATTCTGGTTGTGAGGGGGATTGCTTCCACAATGGGGGTACGATAGTGAGCTCCCTGCCATTCCAGAACATCAACCCTAGAACAGTGGGGAAATGCCCTCGATATGTCAAACAGACAAGCCTCCTTTTGGCTACAGGGATGAGAAACGTCCCAGAGAACCCCAA------------------------GACC------------------AGAGGCCTTTTTGGAGCGATTGCTGGATTCATAGAGAATGGATGGGAAGGTCTCATTGATGGTTGGTATGGTTTCAGACATCAAAATGCACAAGGAGAAGGAACTGCAGCTGATTACAAAAGCACTCAATCTGCAATAGATCAGATCACAGGCAAATTGAATCGTCTAATTGACAAAACAAATCAGCAGTTTGAACTGATAGACAACGAATTCAGTGAAATAGAACAACAAATTGGGAATGTCATTAACTGGACACGAGATTCAATGACTGAGGT-ATGGTCGTACAATGCTGAATTGCTGGTAGCTATGGAAAATCAGCACACAATAGATCTTGCAGACTCAGAAATGAACAAACTTTATGAGCGTGTAAGGAAACAACTGAGGGAGAATGCTGAAGAGGATGGGACTGGATGCTTTGAGATATTTCATAAGTGTGATGATCAGTGCATGGAGAGCATAAGGAACAACACTTATGACCATACTCAGTACAGAACAGAGTCATTGCAGAATAGAATACAGATAGACCCAGTGAAATTGAGTAGTGGATACAAAGACATAATCTTATGGTTTAGCTTCGGGGCATCATGTTTTCTTCTTCTAGCCATTGCAATGGGATTGGTTTTCATTTGCATAAAGAATGGAAACATGCGGTGCACTATTTGTATATAG"/>
<sequence taxon='H7N8_ans_A/Americanblackduck/Wisconsin/10OS3949/2010_USA_Wisconsin_2010|2010.87945205479' value="ATGAACACTCAAATTTTGGCACTCATTGCTTGTATGCTGATTGGAGCTAAAGGAGATAAAATATGTCTTGGGCACCATGCTGTGGCAAATGGAACAAAAGTGAACACATTAACAGAGAGGGGAATCGAAGTAGTAAATGCCACAGAAACGGTGGAGACTGCAAATATTAAGAAAATATGCACTCAGGGGAAAAGACCAACAGATCTGGGACAATGCGGACTTCTAGGAACCCTAATAGGACCTCCCCAATGCGATCAATTTCTGGAGTTTGACGCTGATTTAATAATTGAACGAAGAGAAGGAACCGATGTGTGTTATCCCGGGAAATTCACAAATGAAGAATCACTGAGGCAGATCCTTCGAGGGTCAGGAGGAATTGATAAGGAGTCAATGGGTTTCACCTATAGTGGAATAAGAACCAATGGGGCGACGAGTGCTTGCAGAAGATCAGG---TTCTTCCTTCTATGCGGAGATGAAGTGGTTACTGTCGAATTCAGACAATGCGGCTTTTCCCCAAATGACTAAGTCGTACAGAAATCCCAGGAACAAACCAGCTCTGATAATTTGGGGAGTGCATCACTCTGGATCGGCTACTGAGCAGACCAAACTCTATGGGAGTGGAAACAAGTTGATAACAGTAGGAAGCTCGAAATACCAGCAGTCATTCACCCCAAGCCCGGGGGCACGACCACAGGTGAATGGGCAATCAGGAAGGATTGATTTTCACTGGCTACTCCTTGATCCCAATGACACAGTGACCTTCACTTTCAATGGGGCATTCATAGCTCCTGACAGAGCAAGTTTCTTTAGAGGAGAGTCACTAGGAGTTCAGAGTGATGTTCCTTTGGATTCTGGTTGTGAGGGGGATTGCTTCCACAATGGGGGTACGATAGTGAGCTCCCTGCCATTCCAGAACATCAACCCTAGAACAGTGGGAAAATGCCCTCGATATGTCAAACAGACAAGCCTCCTTTTGGCTACAGGGATGAGAAACGTCCCAGAGAACCCCAA------------------------GACC------------------AGAGGCCTTTTTGGAGCGATTGCTGGATTCATAGAGAATGGATGGGAAGGTCTCATTGATGGATGGTATGGTTTCAGACATCAAAATGCACAAGGAGAAGGAACTGCAGCTGATTACAAAACCACTCAATCTGCAATAGATCAGATCACAGGCAAATTGAATCGTCTAATTGACAAAACAAATCAGCAGTTTGAACTGATAGACAACGAATTCAGTGAAATAGAACAACAAATTGGGAATGTCATTAACTGGACACGAGATTCAATGACTGAGGT-ATGGTCGTACAATGCTGAATTGCTGGTAGCTATGGAAAATCAGCACACAATAGATCTTGCAGACTCAGAAATGAACAAACTTTATGAGCGTGTAAGGAAACAACTGAGGGAGAATGCTGAAGAGGATGGGACTGGATGCTTTGAGATATTTCATAAGTGTGATGATCAGTGCATGGAGAGCATAAGGAACAACACTTATGACCATACTCAATACAGAGCGGAGTCATTGCAGAATAGAATACAGATAGACCCAGTGAAATTGAGTAGTGGATACAAAGACATAATCTTATGGTTTAGCTTCGGGGCATCATGTTTTCTTCTTCTAGCCATTGCAATGGGATTGGTTTTCATTTGCATAAAGAATGGAAACATGCGGTGCACTATTTGTATATAG"/>
<sequence taxon='H7N3_ans_A/northernshoveler/Missouri/10OS4750/2010_USA_Missouri_2010|2010.94520547945' value="ATGAACACTCAAATTTTGGCACTCATTGCTTGTATGCTGATTGGAGCTAAAGGAGATAAAATATGTCTTGGGCACCATGCTGTGGCAAATGGAACAAAAGTGAACACATTAACAGAGAGAGGAATCGAAGTAGTAAATGCCACAGAAACGGTGGAGACTGCAAATATTAAGAAAATATGCACTCAGGGGAAAAGACCAACAGATCTGGGACAATGCGGACTTCTAGGAACCCTAATAGGACCTCCCCAATGCGATCAATTTCTGGAGTTTGACGCTGATTTAATAATTGAACGAAGAGAAGGAACCGATGTGTGTTATCCCGGGAAGTTCACAAATGAAGAATCACTGAGGCAGATCCTTCGAGGGTCAGGAGGAATTGATAAGGAGTCAATGGGTTTCACCTATAGTGGAATAAGAACCAATGGGGCGACGAGTGCTTGCAGAAGATCAGG---TTCTTCCTTCTATGCGGAGATGAAGTGGTTACTGTCGAATTCAGACAATGCGGCTTTTCCCCAAATGACTAAGTCGTACAGAAATCCCAGGAACAAACCTGCTCTGATAATTTGGGGAGTGCATCACTCTGGATCGGCTACTGAGCAGACCAAACTCTATGGGAGTGGAAACAAGTTGATAACAGTAGGAAGCTCGAAATACCAGCAGTCATTCACCCCAAGCCCGGGGGCACGACCACAGGTGAATGGGCAATCAGGAAGGATTGATTTTCACTGGCTACTCCTTGATCCCAATGACACAGTGACCTTCACTTTCAATGGGGCATTCATAGCTCCTGACAGAGCAAGTTTCTTTAGAGGAGAGTCACTAGGAGTTCAGAGTGATGTTCCTTTGGATTCTGGTTGTGAGGGGAATTGCTTCCACAATGGGGGTACGATAGTGAGCTCCCTGCCATTCCAGAACATCAACCCTAGAACAGTGGGAAAATGCCCTCGATATGTCAAACAGACAAGCCTCCTTTTGGCTACAGGGATGAGAAACGTCCCAGAGAACCCCAA------------------------GACC------------------AGAGGCCTTTTTGGAGCGATTGCTGGATTCATAGAGAATGGATGGGAAGGTCTCATTGATGGATGGTATGGTTTCAGACATCAAAATGCACAAGGAGAAGGAACTGCAGCTGATTACAAAAGCACTCAATCTGCAATAGATCAGATCACAGGCAAATTGAATCGTCTAATCGACAAAACAAATCAGCAGTTTGAACTGATAGACAACGAATTCAGTGAAATAGAACAACAAATTGGGAATGTCATTAACTGGACACGAGATTCAATGACTGAGGT-ATGGTCGTACAATGCTGAATTGCTGGTAGCTATGGAAAATCAGCACACAATAGATCTTGCAGACTCAGAAATGAACAAACTTTATGAGCGCGTAAGGAAACAACTGAGGGAGAATGCTGAAGAGGATGGGACTGGATGCTTTGAGATATTTCATAAGTGTGATGATCAGTGCATGGAGAGCATAAGGAACAACACTTATGACCATACTCAATACAGAGCGGAGTCATTGCAGAATAGAATACAGATAGACCCAGTGAAATTGAGTGGTGGATACAAAGACATAATCTTATGGTTTAGCTTCGGGGCATCATGTTTTCTTCTTCTAGCCATTGCAATGGGATTGGTTTTCATTTGCATAAAGAATGGAAACATGCGGTGCACTATTTGTATATAG"/>
<sequence taxon='H7N9_ans_A/northernshoverl/Mississippi/11OS145/2011_USA_Mississippi_2011|2011.01917808219' value="ATGAACACTCAAATTTTGACACTCATTGCTTGTATGCTGATTGGAGCTAAAGGAGATAAAATATGTCTTGGGCACCATGCTGTGGCAAATGGAACAAAAGTGAACACATTAACAGAGAGAGGAATCGAAGTAGTAAATGCCACAGAAACGGTGGAGACTGCAAATATTAAGAAAATATGCACTCAGGGGAAAAGACCAACAGATCTGGGACAATGCGGACTCCTAGGAACCCTAATAGGACCTCCCCAATGCGATCAATTTCTGGAGTTTGACGCTGATTTAATAATTGAACGAAGAGAAGGAACCGATGTGTGTTATCCCGGGAAGTTCACAAATGAAGAATCACTGAGGCAGATCCTTCGAGGGTCAGGAGGAATTGATAAGGAGTCAATGGGTTTCACCTATAGTGGAATAAGAACCAATGGGGCGACGAGTGCTTGCAGAAGATCAGG---TTCTTCCTTCTATGCGGAGATGAAGTGGTTACTGTCGAATTCAGACAATGCGGCTTTTCCCCAAATGACTAAGTCGTACAGAAATCCCAGGAACAAACCAGCTCTGATAATTTGGGGAGTGCATCACTCTGGATCGGCTACTGAGCAGACCAAACTCTATGGGAGTGGAAATAAGTTGATAACAGTAGGAAGCTCGAAATACCAGCAGTCATTCACCCCAAGCCCGGGGGCACGACCACAGGTGAATGGGCAATCAGGAAGGATTGATTTTCACTGGCTACTCCTTGATCCCAATGACACAGTGACCTTCACTTTCAATGGGGCATTCATAGCTCCTGACAGAGCAAGTTTCTTTAGAGGAGAGTCACTAGGAGTTCAGAGTGATGTTCCTTTGGATTCTGGTTGTGAGGGGGATTGCTTCCACAATGGGGGTACGATAGTGAGCTCCCTGCCATTCCAGAACATCAACCCTAGAACAGTGGGAAAATGCCCTCGATATGTCAAACAGACAAGCCTCCTTTTGGCTACAGGGATGAGAAACGTCCCAGAGAACCCCAA------------------------GACC------------------AGAGGCCTTTTTGGAGCGATTGCTGGATTCATAGAGAATGGATGGGAAGGTCTCATTGATGGATGGTATGGTTTCAGACATCAAAATGCACAAGGAGAAGGAACTGCAGCTGATTATAAAAGCACTCAATCTGCAATAGATCAGATCACAGGCAAATTGAATCGTCTAATCGACAAAACAAATCAGCAGTTTGAACTGATAGACAACGAATTCAGTGAAATAGAACAACAAATTGGGAATGTCATTAACTGGACACGAGATTCAATGACTGAGGT-ATGGTCGTACAATGCTGAATTGCTGGTAGCTATGGAAAATCAGCACACAATAGATCTTGCAGACTCAGAAATGAACAAACTTTATGAGCGTGTAAGGAAACAACTGAGGGAGAATGCTGAAGAGGATGGGACTGGATGCTTTGAGATATTTCATAAGTGTGATGATCAGTGCATGGAGAGCATAAGGAACAACACTTATGACCATACTCAATACAGAGCGGAGTCATTGCAGAATAGAATACAGATAGACCCAGTGAAATTGAGTAGTGGATACAAAGACATAATCTTATGGTTTAGCTTCGGGGCATCATGTTTTCTTCTTCTAGCCATTGCAATGGGATTGGTTTTCATTTGCATAAAGAATGGAAACATGCGGTGCACTATTTGTATATAG"/>
<sequence taxon='H7N7_ans_A/mallard/Missouri/10MO0551/2010_USA_Missouri_2010|2010.99178082192' value="ATGAACACTCAAATTTTGGCACTCATTGCTTGTATGCTGATTGGCGCTAAAGGAGATAAAATATGTCTTGGGCACCATGCTGTGGCAAATGGAACAAAAGTGAACACATTAACAGAGAGAGGAATCGAAGTAGTAAATGCCACAGAAACGGTGGAGACTGCAAATATTAAGAAAATATGCACTCAGGGGAAAAGACCAACAGATCTGGGACAATGCGGACTTCTAGGAACCCTAATAGGACCTCCCCAATGCGATCAATTTCTGGAGTTTGACGCTGATTTAATAATTGAACGAAGAGAAGGAACCGATGTGTGTTATCCCGGGAAGTTCACAAATGAAGAATCACTGAGGCAGATCCTTCGAGGGTCAGGAGGAATTGATAAGGAGTCAATGGGTTTCACCTATAGTGGAATAAGAACCAATGGGGCGACGAGTGCTTGCAGAAGATCAGG---TTCTTCCTTCTATGCGGAGATGAAGTGGTTACTGTCGAATTCAGACAATGCGGCTTTTCCCCAAATGACTAAGTCGTACAGAAATCCCAGGAACAAACCAGCTCTGATAATTTGGGGAGTGCATCACTCTGGATCGGCTACTGAGCAGACCAAACTCTATGGGAGTGGAAACAAGTTGATAACAGTAGGAAGCTCGAAATACCAGCAGTCATTCACCCCAAGCCCGGGGGCACGACCACAGGTGAATGGGCAATCAGGAAGGATTGATTTTCACTGGCTACTCCTTGATCCCAATGACACAGTGACCTTCACTTTCAATGGGGCATTCATAGCTCCTGACAGAGCAAGTTTCTTTAGAGGAGAGTCACTAGGAGTTCAGAGTGATGTTCCTTTGGATTCTGGTTGTGAGGGGGATTGCTTCCACAATGGGGGTACGATAGTGAGCTCCCTGCCATTCCAGAACATCAACCCTAGAACAGTGGGGAAATGCCCTCGATATGTCAAACAGACAAGCCTCCTTTTGGCTACAGGGATGAGAAACGTCCCAGAGAACCCCAA------------------------GACC------------------AGAGGCCTTTTTGGAGCGATTGCTGGATTCATAGAGAATGGATGGGAAGGTCTCATTGATGGATGGTATGGTTTCAGACATCAAAATGCACAAGGAGAAGGAACTGCAGCTGATTACAAAAGCACTCAATCTGCAATAGATCAGATCACAGGCAAATTGAATCGTCTAATCGACAAAACAAATCAGCAGTTTGAACTGATAGACAACGAATTCAGTGAAATAGAACAACAAATTGGGAATGTCATTAACTGGACACGAGATTCAATGACTGAGGT-ATGGTCGTACAATGCTGAACTGCTGGTAGCTATGGAAAATCAGCACACAATAGATCTTGCAGACTCAGAAATGAACAAACTTTATGAGCGTGTAAGGAAACAACTGAGGGAGAATGCTGAAGAGGATGGGACTGGATGCTTTGAGATATTTCATAAGTGTGATGATCAGTGCATGGAGAGCATAAGGAACAACACTTATGACCATACTCAATACAGAGCGGAGTCATTGCAGAATAGAATACAGATAGACCCAGTGAAATTGAGTAGTGGATACAAAGACATAATCTTATGGTTTAGCTTCGGGGCATCATGTTTTCTTCTTCTAGCCATTGCAATGGGATTGGTTTTCATTTGCATAAAGAATGGAAACATGCGGTGCACTATTTGTATATAG"/>
<sequence taxon='H7N3_ans_A/mallard/Missouri/220/2009_USA_Missouri_2009|2009.93150684932' value="ATGAACACTCAAATTTTGGCACTCATTGCTTGTATGCTGATTGGGGCTAAAGGAGACAAAATATGTCTTGGGCACCATGCTGTGGCAAATGGAACAAAAGTGAACACATTAACAGAGAGAGGAATTGAAGTAGTAAATGCCACAGAAACGGTGGAAACTGCAAATATTAAGAAAATATGCACTCAAGGGAAAAGACCAACAGATCTGGGGCAATGCGGACTTCTAGGAACCCTAATAGGACCTCCCCAATGCGACCAATTTCTGGAGTTTGACGCTGATTTAATAATTGAACGAAGAGAAGGAACCGATGTGTGCTACCCCGGGAAGTTCACAAATGAAGAATCACTGAGGCAGATCCTTCGAGGGTCAGGAGGAATTGACAAGGAGTCAATGGGTTTCACCTATAGTGGAATAAGAACCAATGGGGCGACGAGTGCTTGCAGAAGATCAGG---TTCTTCCTTCTATGCGGAGATGAAGTGGTTACTGTCGAATTCAGACAATGCGGCATTTCCCCAAATGACTAAGTCGTATAGAAATCCCAGGAACAAACCAGCTCTGATAATTTGGGGAGTGCATCACTCTGGATCGGCTACTGAGCAGACCAAACTCTATGGAAGTGGAAACAAGTTGATAACAGTAGGAAGCTCGAAATACCAGCAGTCATTCACCCCAAGCCCGGGAGCACGACCACAGGTGAATGGGCAATCAGGAAGGATTGATTTTCACTGGCTACTCCTTGATCCCAATGACACAGTGACCTTCACTTTCAATGGAGCATTCATAGCTCCTGACAGAGCAAGTTTCTTTAGAGGAAAGTCGCTAGGAGTCCAGAGTGATGTTCCTTTGGATTCTGGTTGTGAGGGGGATTGCTTCCACAGTGGGGGTACGATAGTGAGCTCCCTGCCATTCCAGAACGTCAACCCTAGAACAGTGGGGAAATGCCCTCGATATGTCAAACAGACAAGCCTCCTTTTGGCTACAGGGATGAGAAACGTTCCAGAGAACCCCAA------------------------GACC------------------AGAGGCCTTTTTGGAGCGATTGCTGGATTCATAGAGAATGGATGGGAAGGTCTCATTGATGGATGGTATGGTTTCAGACATCAAAATGCACAAGGGGAAGGAACTGCAGCTGACTACAAAAGCACTCAATCTGCAATAGATCAGATCACAGGCAAATTGAATCGTCTAATTGACAAAACAAATCAGCAGTTTGAACTGATAGACAATGAATTCAGTGAAATAGAACAACAGATTGGGAATGTTATTAACTGGACACGAGACTCAATGACTGAGGT-ATGGTCGTACAATGCTGAACTGCTGGTAGCAATGGAAAATCAGCACACAATAGATCTTGCAGACTCAGAAATGAACAAACTTTACGAGCGTGTAAGGAAACAACTGAGGGAGAATGCTGAAGAGGATGGGACTGGATGCTTTGAGATATTTCATAAGTGTGATGATCAGTGCATGGAGAGCATAAGGAACAACACTTATGACCATACCCAATACAGAACAGAGTCATTGCAGAATAGAATACAGATAGACCCAGTGAAATTGAGTAGTGGATACAAGGACATAATCTTATGGTTTAGCTTCGGGGCATCATGTTTTCTTCTTCTAGCCATTGCAATGGGATTGGTTTTCATTTGCATAAAGAATGGAAACATGCGGTGCACTATTTGTATATAG"/>
<sequence taxon='H7N4_ans_A/mallard/Missouri/10MO053/2010_USA_Missouri_2010|2010.87397260274' value="ATGAACACTCAAATTTTGGCACTCATTGCTTGTATGCTGATTGGAGCTAAAGGAGACAAAATATGTCTTGGGCACCATGCTGTGGCAAATGGAACAAAAGTGAACACATTAACAGAGAGAGGAATTGAAGTAGTAAATGCCACAGAAACGGTGGAAACTGCAAATATTAAGAAAATATGCACTCAAGGGAAAAGACCAACAGATCTGGGGCAATGCGGACTTCTAGGAACCCTAATAGGACCTCCCCAATGCGACCAATTTCTTGAGTTTGACGCTGATTTAATAATTGAACGAAGAGAAGGAACCGATGTGTGCTACCCCGGGAAGTTCACAAATGAAGAATCACTGAGGCAGATCCTTCGAGGGTCAGGAGGAATTGATAAGGAGTCAATGGGTTTCACCTATAGTGGAATAAGAACCAATGGGGCGACGAGTGCTTGCAGAAGATCAGG---CTCTTCCTTCTATGCGGAGATGAAGTGGTTACTGTCGAATTCAGACAATGCGGCATTTCCCCAAATGACTAAGTCGTATAGAAATCCCAGGAACAAACCAGCTCTGATAATTTGGGGAGTGCATCACTCTGGATCGGCTACTGAGCAGACCAAACTCTATGGAAGTGGAAACAAGTTGATAACAGTAGGAAGCTCGAAATACCAGCAGTCATTCACCCCAAGCCCGGGAGCACGACCACAGGTGAATGGGCAATCAGGAAGGATTGATTTTCACTGGCTACTCCTTGACCCCAATGACACAGTGACCTTCACTTTCAATGGAGCATTCATAGCTCCTGACAGAGCAAGTTTCTTTAGAGGAGAGTCGCTAGGAGTCCAGAGTGATGTTCCTTTGGATTCTGGTTGTGAGGGGGATTGCTTCCACAGTGGGGGTACGATAGTGAGCTCCCTGCCATTCCAGAACATCAACCCTAGAACAGTGGGGAAATGCCCTCGATATGTCAAACAGACAAGCCTCCTTTTGGCTACAGGGATGAGAAACGTTCCAGAGAACCCCAA------------------------GACC------------------AGAGGCCTTTTTGGAGCGATTGCTGGATTCATAGAGAATGGATGGGAAGGTCTCATTGATGGATGGTATGGTTTCAGACATCAAAATGCACAAGGGGAAGGAACGGCAGCTGACTACAAAAGCACTCAATCTGCAATAGATCAGATCACAGGCAAGTTGAATCGTCTAATTGACAAAACAAATCAGCAGTTTGAACTGATAGACAATGAATTCAGTGAAATAGAACAACAAATTGGGAATGTCATTAACTGGACACGAGACTCAATGACTGAGGT-ATGGTCGTACAATGCTGAATTGCTGGTAGCAATGGAAAATCAGCACACAATAGATCTTGCAGACTCAGAAATGAACAAACTTTACGAGCGTGTAAGGAAACAACTGAGGGAGAATGCTGAGGAGGATGGGACTGGATGCTTTGAGATATTTCATAAGTGTGATGATCAGTGCATGGAGAGCATAAGGAACAACACTTATAACCATACCCAATACAGAACAGAGTCACTGCAGAATAGAATACAGATAGACCCAGTGAAATTGAGTAGTGGATACAAGGACATAATCTTATGGTTTAGCTTCGGGGCATCATGTTTTCTTCTTCTAGCCATTGCAATGGGATTGGTTTTCATTTGCATAAAGAATGGAAACATGCGGTGCACTATTTGTATATAG"/>
<sequence taxon='H7N7_ans_A/Americanblackduck/NewBrunswick/00344/2010_Canada_NewBrunswick_2010|2010.6' value="ATGAACACTCAAATTTTGGCACTCATTGCTTGTATGCTGATTGGAGTTAAAGGAGACAAAATATGTCTTGGGCACCATGCTGTGGCAAATGGAACAAAAGTGAACACATTAACAGAGAGAGGAATCGAAGTAGTAAATGCCACAGAAACGGTGGAGACTGCAAATATGAAGAAAATATGCACTCAAGGGAAAAGACCAACAGATCTGGGACAATGCGGACTTCTAGGAACCCTAATAGGACCTCCCCAATGCGATCAATTTCTGGAGTTTGACGCTGATTTAATAATTGAACGAAGAGAAGGAACCGATGTGTGTTATCCCGGGAAGTTCACAAATGAAGAATCACTGAGGCAGATCCTTCGAGGGTCAGGAGGAATTGATAAGGAGTCAATGGGTTTCACCTATAGTGGAATAAGAACCAATGGGGCAACGAGTGCTTGCAGAAGACCAGG---CTCTTCCTTCTATGCGGAGATGAAGTGGTTACTGTCGAATTCAGACAATGCGGCTTTTCCCCAAATGACCAAGTCGTATAGAAATCCCAGGAACAAACCAGCTCTGATAATTTGGGGAGTGCATCACTCTGTATCGGCCACTGAGCAGACCAAACTCTATGGAAGTGGGAACAAGTTGATAACAGTAGGAAGCTCGAAATACCAGCAGTCATTCACCCCAAGCCCGGGGGCACGACCACAGGTGAATGGGCAATCAGGAAGGATTGATTTTCACTGGCTACTCCTTGATCCCAACGACACAGTGACCTTCACTTTCAATGGGGCATTCATAGCTCCCGACAGAGCAAGTTTCTTTAGAGGAGAGTCGCTAGGAGTTCAGAGTGATGTTCCTTTGGATTCTGGTTGTGAGGGGGATTGCTTCCACAGTGGGGGTACGATAGTGAGCTCCCTGCCATTCCAGAACATCAACCCTAGAACAGTGGGAAAATGCCCTCGATATGTCAAACAGACAAGCCTCCTTTTGGCTACAGGGATGAGAAACGTCCCAGAGAACCCCAA------------------------GACC------------------AGAGGCCTTTTTGGAGCGATTGCTGGATTCATAGAGAATGGATGGGAAGGTCTCATTGATGGATGGTATGGTTTCAGACATCAAAATGCACAAGGAAAAGGAACTGCAGCTGACTACAAAAGCACTCAATCTGCAATAGATCAGATCACAGGCAAATTGAATCGTCTAATTGACAAAACAAATCAGCAGTTTGAACTGATAGACAACGAATTCAGTGAAGTAGAACAACAAATTGGGAACGTCATTAACTGGACACGAGACTCAATGACTGAGGT-ATGGTCATACAATGCTGAATTGCTGGTAGCAATGGAAAATCAGCACACAATAGATCTTGCAGACTCAGAAATGAACAAACTTTACGAGCGTGTAAGGAAACAACTGAGGGAGAATGCTGAAGAGGATGGGACTGGATGCTTTGAGATATTTCATAAGTGTGATGATCAGTGCATGGAGAGCATAAGGAACAACACTTATGACCATACCCAATACAGAACAGAGTCACTGCAGAATAGAATACAGATAGACCCAGTGAAATTGAGTAGTGGATACAAAGACATAATCTTATGGTTTAGCTTCGGAGCATCATGTTTTCTTCTTCTAGCCATTGCAATGGGATTGGTTTTCATTTGCATAAAGAATGGAAACATGCGGTGCACTATTTGTATATAG"/>
<sequence taxon='H7N7_ans_A/green-wingedteal/NewBrunswick/00392/2010_Canada_NewBrunswick_2010|2010.60273972603' value="ATGAACACTCAAATTTTGGCACTCATTGCTTGTATGCTGATTAGAGTTAAAGGAGACAAAATATGTCTTGGGCACCATGCTGTGGCAAATGGAACAAAAGTGAACACATTAACAGAGAGAGGAATCGAAGTAGTAAATGCCACAGAAACGGTGGAGACTGCAAATATGAAGAAAATATGCACTCAAGGGAAAAGACCAACAGATCTGGGACAATGCGGACTTCTAGGAACCCTAATAGGACCTCCCCAATGCGATCAATTTCTGGAGTTTGACGCTGATTTAATAATTGAACGAAGAGAAGGAACCGATGTGTGTTATCCCGGGAAGTTCACAAATGAAGAATCACTGAGGCAGATCCTTCGAGGGTCAGGAGGAATTGATAAGGAGTCAATGGGTTTCACCTATAGTGGAATAAGAACCAATGGGGCAACGAGTGCTTGCAGAAGACCAGG---CTCTTCCTTCTATGCGGAGATGAAGTGGTTACTGTCGAATTCAGACAATGCGGCTTTTCCCCAAATGACCAAGTCGTATAGAAATCCCAGGAACAAACCAGCTCTGATAATTTGGGGAGTGCATCACTCTGTATCGGCCACTGAGCAGACCAAACTCTATGGAAGTGGGAACAAGTTGATAACAGTAGGAAGCTCGAAATACCAGCAGTCATTCACCCCAAGCCCGGGGGCACGACCACAGGTGAATGGGCAATCAGGAAGGATTGATTTTCACTGGCTACTCCTTGATCCCAACGACACAGTGACCTTCACTTTCAATGGGGCATTCATAGCTCCCGACAGAGCAAGTTTCTTTAGAGGAGAGTCGCTAGGAGTTCAGAGTGATGTTCCTTTGGATTCTGGTTGTGAGGGGGATTGCTTCCACAGTGGGGGTACGATAGTGAGCTCCCTGCCATTCCAGAACATCAACCCTAGAACAGTGGGAAAATGCCCTCGATATGTCAAACAGACAAGCCTCCTTTTGGCTACAGGGATGAGAAACGTCCCAGAGAACCCCAA------------------------GACC------------------AGAGGCCTTTTTGGAGCGATTGCTGGATTCATAGAGAATGGATGGGAAGGTCTCATTGATGGATGGTATGGTTTCAGACATCAAAATGCACAAGGAAAAGGAACTGCAGCTGACTACAAAAGCACTCAATCTGCAATAGATCAGATCACAGGCAAATTGAATCGTCTAATTGACAAAACAAATCAGCAGTTTGAACTGATAGACAACGAATTCAGTGAAGTAGAACAACAAATTGGGAACGTCATTAACTGGACACGAGACTCAATGACTGAGGT-ATGGTCATACAATGCTGAATTGCTGGTAGCAATGGAAAATCAGCACACAATAGATCTTGCAGACTCAGAAATGAACAAACTTTACGAGCGTGTAAGGAAACAACTGAGGGAGAATGCTGAAGAGGATGGGACTGGATGCTTTGAGATATTTCATAAGTGTGATGATCAGTGCATGGAGAGCATAAGGAACAACACTTATGACCATACCCAATACAGAACAGAGTCACTGCAGAATAGAATACAGATAGACCCAGTGAAATTGAGTAGTGGATACAAAGACATAATCTTATGGTTTAGCTTCGGAGCATCATGTTTTCTTCTTCTAGCCATTGCAATGGGATTGGTTTTCATTTGCATAAAGAATGGAAACATGCGGTGCACTATTTGTATATAG"/>
<sequence taxon='H7N6_ans_A/commongoldeneye/Wisconsin/10OS4202/2010_USA_Wisconsin_2010|2010.91780821918' value="ATGAACACTCAAATTTTGGCACTCATTGCTTGTATGCTGATTGGAGCCAAAGGAGACAAAATATGTCTTGGGCACCATGCTGTGGCAAATGGAACAAAGGTGAACACATTAACAGAGAGAGGAATCGAAGTAGTAAATGCCACAGAAACAGTGGAGACTGCAGATATTAAGAAAATATGCACTCAGGGGAAAAGAACAACAGATCTGGGACAATGCGGACTTCTAGGAACCCTAATAGGACCTCCCCAATGCGATCATTTTCTGGAGTTTGACGCTGATTTAATAATTGAACGAAGAGAAGGAACCGATGTGTGTTATCCCGGGAGGTTCACAAATGAAGAATCACTGAGGCAGATCCTTCGAGAGTCTGGAGGAATTGATAAGGAGTCAATGGGCTTCACCTATAGTGGAATAAGAACCAATGGGGCGACGAGTGCTTGCAGAAGATCAGG---TTCTTCCTTCTATGCGGAGATGAAGTGGTTACTGTCGAATTCAGACAATGCGGCTTTTCCCCAAATGACTAAGTCGTATAGAAATCCCAGGAACAAACCAGCTCTGATAATTTGGGGAGTGCATCACTCTGGGTCGGCTACTGAGCAGACCAAACTCTATGGAAGTGGAAACAAGTTGATAACAGTAGGAAGCTCGAAATACCAGCAGTCATTCACCCCAAGCCCGGGGGCACGACCACAGGTGAATGGGCAATCAGGAAGGATTGATTTTCACTGGCTACTCCTTGATCCCAATGACACAGTGACCTTCACTTTCAATGGGGCATTCATAGCTCCTGACAGAGCAAGTTTCTTTAGAGGAGAGTCGCTAGGAGTCCAGAGTGATGTTCCTTTGGATTCTGGTTGTGAGGGGGATTGCTTCCACAATGGGGGTACGATAGTGAGCTCCCTGCCATTCCAGAACATCAACCCTAGAACAGTGGGAAAATGCCCTCGATATGTCAAACAGACAAGCCTCCTTTTGGCTACAGGGATGAGAAACGTCCCAGAGAACCCCAA------------------------GACC------------------AGAGGCCTTTTTGGAGCGATTGCTGGATTCATAGAGAATGGATGGGAAGGTCTCATTGATGGATGGTATGGTTTCAGACATCAAAATGCACAAGGAGAAGGAACTGCAGCTGACTACAAAAGCACTCAATCTGCAATAGATCAGATCACAGGCAAATTGAATCGTCTAATTGACAAAACAAATCAGCAGTTTGAACTGATAGACAACGAATTCAGTGAAATAGAACAACAAATTGGGAATGTCATTAACTGGACACGAGACTCAATGACTGAGGT-ATGGTCGTACAATGCTGAATTGCTGGTAGCAATGGAAAATCAGCACACAATAGATCTTGCAGACTCAGAAATGAACAAACTTTACGAGCGTGTAAGGAAACAACTGAGGGAGAATGCTGAAGAGGATGGGACTGGATGCTTTGAGATATTTCATAAGTGTGATGATCAGTGCATGGAGAGCATAAGGAACAACACTTATGACCATACCCAATACAGAACAGAGTCACTGCAGAATAGAATACAGATAGACCCAGTGAAATTGAGTAGTGGATACAAAGACATAATCTTATGGTTTAGCTTCGGGGCATCATGTTTTCTTCTTCTAGCCATTGCAATGGGATTGGTTTTCATTTGCATAAAGAATGGAAACATGCGGTGCACTATTTGTATATAG"/>
<sequence taxon='H7N3_ans_A/blue-wingedTeal/NorthDakota/AI09-3760/2009_USA_NorthDakota_2009|2009.67397260274' value="ATGAACACTCAAATTTTGGCACTCATTGCTTGTATGCTGATTGGAGCTAAAGGAGACAAAATATGTCTTGGGCACCATGCTGTGGCAAATGGAACAAAAGTGAACACATTAACAGAGAGAGGAATCGAAGTAGTAAATGCCACAGAAACGGTGGAGACTGCAAATATTAAGAAAATATGCACTCAAGGGAAAAGACCAGCAGATCTGGGACAATGCGGACTTCTAGGAACCCTAATAGGACCTCCCCAATGCGATCAATTTCTGGAGTTTGACGCTGATTTAATAATTGAACGAAGAGAAGGAACCGATGTGTGTTATCCCGGGAAGTTCACAAATGAAGAATCACTAAGGCAGATCCTTCGAGGGTCAGGAGGAATTGATAAGGAGTCAATGGGTTTCACCTATAGTGGAATAAGAACCAATGGGGCGACGAGTGCTTGCAGAAGATCAGG---TTCTTCCTTCTATGCGGAGATGAAGTGGTTACTGTCGAATTCAGACAATGCAGCTTTTCCCCAGATGACTAAGTCGTATAGAAATCCCAGGAACAAACCAGCTCTGATAATTTGGGGAGTGCATCACTCTGGATCGGCCACTGAGCAGACCAAACTCTATGGAAGTGGAAACAAGTTGATAACAGTAGGAAGCTCGAAATACCAGCAGTCATTCACCCCAAGCCCGGGGGCACGACCACAGGTGAATGGGCAATCAGGAAGGATTGATTTTCACTGGCTACTCCTTGATCCCAATGACACAGTGACCTTCACTTTCAATGGGGCATTCATAGCTCCTGACAGAGCAAGTTTCTTTAGAGGAGAGTCGCTAGGAGTTCAGAGTGATGTTCCTTTGGATTCTGGTTGTGAGGGGGATTGCTTCCACAGTGGGGGTACGATAGTGAGCTCCCTGCCATTCCAGAACATCAACCCTAGAACAGTGGGAAAATGCCCTCGATATGTCAAACAGACAAGCCTCCTTTTGGCTACAGGGATGAGAAACGTCCCAGAGAACCCCAA------------------------GACC------------------AGAGGCCTTTTTGGAGCGATTGCTGGATTCATAGAGAATGGATGGGAAGGTCTCATTGATGGATGGTATGGTTTCAGACATCAAAATGCACAAGGAGAAGGAACTGCAGCTGACTACAAAAGCACTCAATCTGCAATAGATCAGATCACAGGCAAATTGAATCGTCTAATTGACAAAACAAATCAGCAGTTTGAACTGATAGACAACGAATTCAGTGAAATAGAACAACAAATTGGGAATGTCATTAACTGGACACGAGACTCAATGACTGAGGT-ATGGTCGTACAATGCTGAATTGCTGGTAGCAATGGAAAATCAGCACACAATAGATCTTGCAGACTCAGAAATGAACAAACTTTACGAGCGTGTAAGGAAACAACTGAGGGAGAATGCTGAAGAGGATGGGACTGGATGCTTTGAAATATTTCATAAGTGTGATGATCAGTGCATGGAGAGCATAAGGAACAACACTTATGACCATACCCAATACAGAACAGAGTCACTGCAGAATAGAATACAGATAGACCCAGTGAAATTGAGTAGTGGATACAAAGACATAATCTTATGGTTTAGCTTCGGGGCATCATGTTTTCTTCTTCTAGCCATTGCAATGGGATTGGTTTTCATTTGCATAAAGAATGGAAACATGCGGTGCACTATTTGTATATAG"/>
<sequence taxon='H7N7_ans_A/Americangreen-wingedteal/Mississippi/09OS046/2009_USA_Mississippi_2009|2009.02191780822' value="ATGAACACTCAAATTTTGGCACTCATTGCTTGTATGCTGATTGGAGCTAAAGGAGACAAAATATGTCTTGGGCACCATGCTGTGGCAAATGGAACAAAAGTGAACACATTAACAGAGAGAGGAATTGAAGTAGTAAATGCCACAGAAACGGTGGAGACTGCAAATATTAAGAAAATATGCACTCAAGGGAAAAGACCAACAGATCTGGGACAATGCGGACTTCTAGGAACCCTAATAGGACCTCCCCAATGTGATCAATTTCTGGAGTTTGACGCTGATTTAATAATTGAACGAAGAGAAGGAACCGATGTGTGTTATCCCGGGAAGTTCACAAATGAAGAATCACTGAGGCAGATCCTTCGAGGGTCAGGAGGAATTGATAAGGAGTCAATGGGTTTCACCTATAGTGGAATAAGAACCAATGGGGCGACGAGTGCTTGCAGAAGATCAGG---TTCTTCCTTCTATGCGGAGATGAAGTGGTTACTGTCGAATTCAGACAATGCGGCTTTTCCCCAAATGACTAAGTCGTATAGAAATCCCAGGAACAAACCAGCTCTGATAATTTGGGGAGTGCATCACTCTGGATCGGCTACTGAGCAGACCAAACTCTATGGAAGTGGAAACAAGTTGATAACAGTAGGAAGCTCGAAATACCAGCAGTCATTCACCCCAAGCCCGGGAGCACGACCACAGGTGAATGGGCAATCAGGAAGGATTGATTTTCACTGGCTACTCCTTGATCCCAATGACACAGTGACCTTCACTTTCAATGGGGCATTCATAGCTCCTGACAGAGCAAGTTTCTTTAGAGGAGAGTCGCTAGGAGTTCAGAGTGATGTTCCTTTGGATTCTGGTTGTGAGGGGGATTGCTTCCACAGTGGGGGTACGATAGTGAGCTCCCTGCCATTCCAGAACATCAACCCTAGAACAGTGGGGAAATGCCCTCGATATGTCAAACAGACAAGCCTCCTTTTGGCTACAGGGATGAGAAACGTCCCAGAGAACCCCAA------------------------GACC------------------AGAGGCCTTTTTGGAGCGATTGCTGGATTCATAGAGAATGGATGGGAAGGTCTCATTGATGGATGGTATGGTTTCAGACATCAAAATGCACAAGGAGAAGGAACTGCAGCTGACTACAAAAGCACTCAATCTGCAATAGATCAGATCACAGGCAAATTGAATCGTCTAATTGACAAAACAAATCAGCAGTTTGAACTGATAGACAACGAATTCAGTGAAATAGAACAACAAATTGGGAATGTCATTAACTGGACACGAGACTCAATGACTGAGGT-ATGGTCGTACAATGCTGAATTGCTGGTAGCAATGGAAAATCAGCACACAATAGATCTTGCAGACTCAGAAATGAACAAACTTTACGAGCGTGTAAGGAAACAACTGAGGGAGAATGCTGAAGAGGATGGGACTGGATGCTTTGAGATATTTCATAAGTGTGATGATCAGTGCATGGAGAGCATAAGGAACAACACTTATGACCATACCCAATACAGAACAGAGTCACTGCAGAATAGAATACAGATAGACCCAGTGAAATTGAGTAGTGGATACAAAGACATAATCTTATGGTTTAGCTTCGGGGCATCATGTTTTCTTCTTCTAGCCATTGCAATGGGATTGGTTTTCATTTGCATAAAGAATGGAAACATGCGGTGCACTATTTGTATATAG"/>
<sequence taxon='H7N7_ans_A/northernshoveler/Mississippi/09OS643/2009_USA_Mississippi_2009|2009.03835616438' value="ATGAACACTCAAATTTTGGCACTCATTGCTTGTATGCTGATTGGAGCTAAAGGAGACAAAATATGTCTTGGGCACCATGCTGTGGCAAATGGAACAAAAGTGAACACATTAACAGAGAGAGGAATTGAAGTAGTAAATGCCACAGAAACGGTGGAGACTGCAAATATTAAGAAAATATGCACTCAAGGGAAAAGACCAACAGATCTGGGACAATGCGGACTTCTAGGAACCCTAATAGGACCTCCCCAATGCGATCAATTTCTGGAGTTTGACGCTGATTTAATAATTGAACGAAGAGAAGGAACCGATGTGTGTTATCCCGGGAAGTTCACAAATGAAGAATCACTGAGGCAGATCCTTCGAGGGTCAGGAGGAATTGATAAGGAGTCAATGGGTTTCACCTATAGTGGAATAAGAACCAATGGGGCGACGAGTGCTTGCAGAAGATCAGG---TTCTTCCTTCTATGCGGAGATGAAGTGGTTACTGTCGAATTCAGACAATGCGGCTTTTCCCCAAATGACTAAGTCGTATAGAAATCCCAGGAACAAACCAGCTCTGATAATTTGGGGAGTGCATCACTCTGGATCGGCTACTGAGCAGACCAAACTCTATGGAAGTGGAAACAAGTTGATAACAGTAGGAAGCTCGAAATACCAGCAGTCATTCACCCCAAGCCCGGGAGCACGACCACAGGTGAATGGGCAATCAGGAAGGATTGATTTTCACTGGCTACTCCTTGATCCCAATGACACAGTGACCTTCACTTTCAATGGGGCATTCATAGCTCCTGACAGAGCAAGTTTCTTTAGAGGAGAGTCGCTAGGAGTTCAGAGTGATGTTCCTTTGGATTCTGGTTGTGAGGGGGATTGCTTCCACAGTGGGGGTACGATAGTGAGCTCCCTGCCATTCCAGAACATCAACCCTAGAACAGTGGGGAAATGCCCTCGATATGTCAAACAGACAAGCCTCCTTTTGGCTACAGGGATGAGAAACGTCCCAGAGAACCCCAA------------------------GACC------------------AGAGGCCTTTTTGGAGCGATTGCTGGATTCATAGAGAATGGATGGGAAGGTCTCATTGATGGATGGTATGGTTTCAGACATCAAAATGCACAAGGAGAAGGAACTGCAGCTGACTACAAAAGCACTCAATCTGCAATAGATCAGATCACAGGCAAATTGAATCGTCTAATTGACAAAACAAATCAGCAGTTTGAACTGATAGACAACGAATTCAGTGAAATAGAACAACAAATTGGGAATGTCATTAACTGGACACGAGACTCAATGACTGAGGT-ATGGTCGTACAATGCTGAATTGCTGGTAGCAATGGAAAATCAGCACACAATAGATCTTGCAGACTCAGAAATGAACAAACTTTACGAGCGTGTAAGGAAACAACTGAGGGAGAATGCTGAAGAGGATGGGACTGGATGCTTTGAGATATTTCATAAGTGTGATGATCAGTGCATGGAGAGCATAAGGAACAACACTTATGACCATACCCAATACAGAACAGAGTCACTGCAGAATAGAATACAGATAGACCCAGTGAAATTGAGTAGTGGATACAAAGACATAATCTTATGGTTTAGCTTCGGGGCATCATGTTTTCTTCTTCTAGCCATTGCAATGGGATTGGTTTTCATTTGCATAAAGAATGGAAACATGCGGTGCACTATTTGTATATAG"/>
<sequence taxon='H7N2_ans_A/northernshoveler/California/JN1447/2007_USA_California_2007|2007.0904109589' value="ATGAACACTCAAATTTTGGCACTCATTGCTTGTATGCTGATTGGAGCTAAAGGAGACAAAATATGTCTTGGGCACCATGCTGTGGCAAATGGGACAAAAGTGAACACATTAACAGAGAGAGGAATTGAAGTAGTAAATGCCACAGAAACGGTGGAGACTGCAAATATTAAGAAAATATGTACTCAAGGAAAAAGGCCAACAGATCTGGGACAATGCGGACTTCTAGGAACCCTAATAGGACCCCCCCAATGCGATCAATTTCTGGAGTTTGACGCTGACTTGATAATTGAACGAAAAGAAGGAACCGATGTGTGCTACCCCGGGAAGTTCACAAATGAAGAATCACTGAGGCAGATCCTTCGGGGGTCAGGAGGAATTGACAAGGAGTCAATGGGTTTCACCTATAGTGGAATAAGAACCAATGGGGCGACGAGTGCCTGCAGAAGATCAGG---TTCTTCTTTCTATGCGGAGATGAAGTGGTTACTGTCAAATTCAGACAATGCGGCATTTCCCCAAATGACTAAGTCGTATAGGAATCCCAGGAACAAACCAGCTCTGATAATTTGGGGAGTGCATCACTCTGGATCGGCTACTGAGCAGACCAAACTCTATGGAAGTGGAAACAAGTTGATAACAGTAGGAAGCTCGAAATACCAGCAATCATTCACCCCAAGTCCGGGAGCACGACCACAGGTGAATGGGCAATCAGGAAGGATTGATTTTCACTGGCTACTCCTTGACCCTAATGACACAGTGACCTTTACTTTCAATGGGGCATTCATAGCTCCTGACAGGGCAAGTTTCTTTAGAGGAGAGTCACTAGGAGTCCAGAGTGATATTCCTTTGGATTCTGGTTGTGAGGGGGATTGCTTCCACAGTGGGGGTACGATAGTAAGCTCCCTGCCATTCCAGAACATCAACCCTAGGACAGTGGGGAAATGCCCTCGATATGTCAAACAGACAAGCCTCCTTTTGGCTACAGGAATGAGAAACGTCCCAGAGAACCCCAA------------------------GACC------------------AGAGGCCTTTTTGGGGCGATTGCTGGATTCATAGAGAATGGATGGGAAGGTCTCATTGATGGATGGTATGGTTTCAGACATCAAAATGCACAAGGAGAAGGAACTGCCGCTGACTACAAAAGCACCCAATCTGCAATAGATCAGATCACAGGCAAATTGAATCGTCTAATTGACAAAACAAATCAGCAGTTTGAATTGATAGACAATGAATTCAGTGAAATAGAACAACAAATTGGGAATGTTATTAACTGGACACGAGACTCAATGACTGAGAT-ATGGTCGTACAATGCTGAATTGCTGGTAGCAATGGAAAATCAGCACACAATAGATCTTACAGACTCAGAAATGAACAAACTTTACGAGCGTGTCAGGAAACAACTAAGGGAGAATGCTGAGGAAGATGGGACTGGATGCTTTGAGATATTTCATAAGTGTGATGATCAGTGTATGGAGAGCATAAGGAACAACACTTATGACCATACCCAATACAGAACAGAGTCACTGCAGAATAGAATACAGATAGACCCAGTGAAATTGAGTAGTGGATACAAAGACATAATCTTATGGTTTAGCTTCGGGGCATCATGTTTTCTTCTTCTAGCCATTGCAATGGGATTGGTTTTCATTTGCATAAAGAATGGAAACATGCGGTGCACTATTTGTATATAG"/>
<sequence taxon='H7N3_cha_A/ruddyturnstone/DelawareBay/124/2007_USA_DelawareBay_2007|2007.38630136986' value="ATGAACACTCAAATTTTGGCACTCATTGCTTGTATGCTGATTGGAACTGAAGGAGACAAAATATGTCTTGGGCACCATGCTGTGGCAAATGGAACAAAAGTGAACACATTAACAGAGAGAGGAATTGAAGTGGTAAATGCCACAGAAACGGTGGAGACTGCAAATATTAAGAAAATATGCACTCAAGGAAAAAGGTCAACAGATCTGGGACAATGCGGACTTCTAGGAACCCTAATAGGACCTCCCCAATGCGATCAATTTCTGGAGTTTGACGCTGACTTGATAATTGAACGAAGAGAAGGAACCGATGTGTGCTACCCCGGGAAGTTCACAAATGAAGAGTCACTGAGGCAGATCCTTCGAGGATCAGGAGGAATTGATAAGGAGTCAATGGGTTTCACCTATAGTGGAATAAGAACCAATGGGGCGACGAGTGCCTGCAGAAGATCAGG---TTCTTCTTTCTATGCGGAGATGAAGTGGTTACTGTCGAATTCAGACAATGCGGCATTTCCCCAAATGACTAAGTCGTATAGAAATCCCAGGAACAAACCAGCTCTGATAATTTGGGGAGTGCATCACTCTGGATCGGCTACTGAGCAGACCAAACTCTATGGAAGTGGAAACAAGTTGATAACAGTAGGAAGCTCGAAATACCAGCAATCATTCACTCCAAGCCCGGGAGCACGGCCACAGGTGAATGGGCAATCAGGAAGGATTGATTTTCACTGGCTACTCCTTGATCCTAATGACACAGTGACCTTCACTTTCAATGGGGCATTCATAGCTCCTGACAGGGCAAGTTTCTTTAGAGGAGAATCGCTAGGAGTCCAGAGTGATGTTCCTTTGGATTCTGGTTGTGAGGGGGATTGCTTCCACAGTGGGGGTACGATAGTAAGCTCCCTGCCATTCCAGAACATCAACCCTAGAACAGTGGGGAAATGCCCTCGATATGTCAAACAGACAAGCCTCCTTTTGGCTACAGGAATGAGAAACGTCCCAGAAAACCCCAA------------------------GACC------------------AGAGGCCTTTTTGGAGCGATTGCCGGATTCATAGAGAATGGATGGGAAGGTCTCATTGATGGATGGTATGGTTTCAGACATCAAAATGCACAAGGAGAAGGAACTGCAGCTGACTACAAAAGCACCCAATCTGCAATAGATCAGATCACAGGCAAATTGAATCGTCTAATTGACAAAACAAATCAGCAGTTTGAACTGATAGACAATGAATTCAGTGAAATAGAACAACAAATTGGAAATGTCATTAACTGGACACGAGACTCAATGACTGAGGT-ATGGTCGTACAATGCTGAATTGCTGGTAGCAATGGAAAATCAGCATACAATAGATCTTGCAGACTCAGAAATGAACAAACTTTACGAGCGTGTCAGGAGACAACTAAGGGAGAATGCTGAAGAAGATGGAACTGGATGCTTTGAGATATTTCATAAGTGTGATGATCAGTGTATGGAGAGTATAAGGAACAACACTTATGACCATACCCAGTACAGAACAGAGTCACTGCAGAATAGAATACAGATAGACCCAGTGAAATTGAGTAGTGGATACAAAGACATAATCTTATGGTTTAGCTTCGGGGCATCATGTTTTCTTTTTCTAGCCATTGCAATGGGATTGGTTTTCATTTGCATAAAGAATGGAAACATGCGGTGCACTATTTGTATATAG"/>
<sequence taxon='H7N7_ans_A/mallard/California/HKWF1971/2007_USA_California_2007|2007.97534246575' value="ATGAACACTCAAATTTTGGCACTCATTGCTTGTATGCTGATTGGAGCTAAAGGAGACAAAATATGTCTTGGGCACCATGCTGTGGCAAATGGAACAAAGGTGAACACATTAACAGAGAGAGGAATCGAAGTAGTAAATGCCACAGAAACGGTGGAGACTGCAAATATTAAGAAAATATGCACTCAAGGAAAAAGGCCAACAGATCTAGGACAATGCGGACTTCTAGGAACCCTAATAGGACCTCCCCAATGCGATCAATTTCTGGAGTTTGACGCTGACTTGATAATTGAACGAAGAGAAGGAACCGATGTGTGCTACCCCGGGAAGTTCACAAATGAAGAATCACTGAGGCAGATCCTTCGAGGGTCAGGAGGAATTGATAAGGAGTCAATGGGTTTCACCTATAGTGGAATAAGAACCAATGGGGCGACGAGTGCCTGCAGAAGATCAGG---TTCTTCTTTCTATGCGGAGATGAAGTGGTTACTGTCGAATTCAGACAATGCGGCATTTCCCCAAATGACTAAGTCGTATAGAAATCCCAGGAACAAACCAGCTCTGATAATTTGGGGAGTGCATCACTCTGGATCGGCTACTGAGCAGACCAAACTCTATGGAAGTGGAAACAAGTTGATAACAGTAGGAAGCTCGAAATACCAGCAATCATTCACCCCAAGTCCAGGAGCACGACCACAGGTGAATGGGCAATCAGGAAGGATTGATTTTCACTGGCTACTCCTTGATCCTAATGACACAGTGACCTTCACTTTCAATGGGGCTTTCATAGCTCCTGACAGGGCTAGTTTCTTTAGAGGAGGGTCGCTAGGAGTCCAGAGCGATGTTCCTTTGGATTCTGGTTGTGAAGGGGATTGCTTCCACAGTGGGGGTACGATAGTAAGCTCTCTGCCATTCCAGAACATCAACCCTAGAACAGTGGGGAAATGCCCTCGATATGTCAAACAGACAAGCCTCCTTTTGGCTACAGGAATGAGAAACGTCCCAGAGAACCCCAA------------------------GACC------------------AGAGGCCTTTTTGGAGCTATTGCTGGATTCATAGAGAATGGATGGGAAGGTCTCATTGATGGATGGTATGGTTTCAGACATCAAAATGCACAAGGGGAAGGAACTGCCGCTGACTACAAGAGCACCCAATCTGCAATAGATCAGATCACAGGCAAATTGAATCGTCTAATTGACAAAACAAATCAGCAGTTTGAACTGATAGACAATGAATTCAATGAAATAGAACAACAAATTGGGAATGTCATTAACTGGACACGAGACTCAATGACTGAAGT-ATGGTCGTACAATGCTGAATTGCTGGTAGCAATGGAAAATCAGCACACAATAGATCTTGCAGACTCAGAAATGAACAAACTTTACGAGCGTGTCAGGAAACAACTAAGGGAGAATGCTGAAGAAGATGGGACTGGATGCTTTGAGATATTTCATAAGTGTGATGATCAGTGTATGGAGAGCATAAGGAACAACACTTATGACCATACCCAATACAGAACAGAGTCACTGCAGAATAGAATACAGATAAACCCAGTGAAATTGAGTAGTGGATACAAAGACATAATCTTGTGGTTTAGCTTCGGGGCATCATGTTTTCTTCTTCTAGCCATTGCAATGGGATTGGTTTTCATTTGCATAAAGAATGGAAACATGCGGTGCACTATTTGTATATAG"/>
<sequence taxon='H7N3_ans_A/greenwingedteal/California/AKS1370/2008_USA_California_2008|2008.07123287671' value="ATGAACACTCAAATTTTGGCACTCATTGCTTGTATGCTGATTGGAGCTAAAGGAGACAAAATATGTCTTGGGCACCATGCTGTGGCAAATGGAACAAAAGTGAACACATTAACAGAGAGAGGAATTGAAGTAGTAAATGCCACAGAAACGGTGGAGACTGCAAATATTAAGAAAATATGCACTCAAGGAAAAAGGCCAACAGATCTAGGACAATGCGGACTTCTAGGAACCCTAATAGGACCTCCCCAATGCGATCAATTTCTGGAGTTTGACGCTGACTTGATAATTGAACGAAGAGAAGGAACCGATGTGTGCTACCCCGGGAAATTCACAAATGAAGAATCACTGAGGCAGATCCTTCGAGGATCAGGAGGAATTGATAAGGAGTCAATGGGTTTCACCTATAGTGGAATAAGAACCAATGGGGCGACGAGTGCCTGCAGAAGATCAGG---TTCTTCTTTCTATGCGGAGATGAAGTGGTTACTGTCGAATTCAGACAATGCGGCATTTCCCCAAATGACTAAGTCGTATAGAAATCCCAGGAACAAACCAGCTCTGATAATCTGGGGAGTGCATCACTCTGGATCGGCTACTGAGCAGACCAAGCTCTATGGAAGTGGAAACAAGTTGATAACAGTAGGAAGCTCGAAATACCAGCAATCATTCACCCCAAGTCCGGGAGCACGACCACAGGTGAATGGGCAATCAGGAAGGATTGATTTTCACTGGCTACTCCTTGATCCTAATGACACAGTGACCTTCACTTTCAATGGGGCATTCATCGCTCCTGACAGGGCAAGTTTCTTTAGAGGAGAGTCGCTAGGAGTCCAGAGTGATATTCCTTTGGATTCTGGTTGTGAAGGGGATTGCTTCCACAGTGGGGGTACGATAGTAAGCTCCCTGCCTTTCCAGAACATCAACCCTAGGACAGTGGGGAAATGCCCTCGATATGTCAAACAGACAAGCCTCCTTTTGGCTACAGGAATGAGAAACGTCCCAGAAAACCCCAA------------------------GACC------------------AGAGGCCTTTTTGGAGCAATTGCTGGATTCATAGAGAATGGATGGGAAGGTCTCATTGATGGATGGTATGGTTTCAGACATCAAAATGCACAAGGAGAAGGAACTGCCGCTGACTACAAAAGCACCCAATCCGCAATAGATCAGATCACAGGCAAATTGAATCGTCTAATTGACAAAACAAATCAGCAGTTTGAACTGATAGACAATGAATTCAGTGAAATAGAACAACAAATTGGGAATGTCATTAACTGGACACGAGACTCAATGACTGAGGT-ATGGTCGTACAATGCTGAATTGCTGGTAGCAATGGAAAATCAGCACACAATAGACCTTGCAGACTCAGAAATGAACAAACTTTACGAGCGTGTCAGGAAACAACTAAGGGAGAATGCTGAAGAAGATGGGACTGGATGCTTTGAGATATTTCATAAGTGTGATGATCAGTGTATGGAGAGCATAAGGAACAACACTTATGACCATACTCAATACAGAACAGAGTCACTGCAGAATAGAATACAGATAGACCCAGTAAAATTGAGTAGTGGATACAAAGACATAATCTTATGGTTTAGCTTCGGGGCATCATGTTTTCTTCTTCTAGCCATTGCAATGGGATTGGTTTTCATTTGCATAAAGAATGGAAACATGCGGTGCACTATTTGTATATAG"/>
<sequence taxon='H7N3_ans_A/northernshoveler/California/HKWF2031/2008_USA_California_2008|2008.0602739726' value="ATGAACACTCAAATTTTGGCACTCATTGCTTGTATGCTGATTGGAGCTAAAGGAGACAAAATATGTCTTGGGCACCATGCTGTGGCAAATGGAACAAAAGTGAACACATTAACAGAGAGAGGAATTGAAGTAGTAAATGCCACAGAAACGGTGGAGACTGCAAATATTAAGAAAATATGCACTCAAGGGAAAAGGCCAACAGATCTAGGACAATGCGGACTTCTAGGAACCCTAATAGGACCTCCCCAATGCGATCAATTTCTGGAGTTTGACGCTGACTTGATAATTGAACGAAGAGAAGGAACCGATGTGTGCTACCCCGGGAAGTTCACAAATGAAGAATCACTGAGGCAGATCCTTCGAGGATCAGGAGGAATTGATAAGGAGTCAATGGGTTTCACCTATAGTGGAATAAGAACCAATGGGGCGACGAGTGCCTGCAGAAGATCAGG---TTCTTCTTTCTATGCGGAGATGAAGTGGTTACTGTCGAATTCAGACAATGCGGCATTTCCCCAAATGACTAAGTCGTATAGAAATCCCAGGAACAAACCAGCTCTGATAATTTGGGGAGTGCATCACTCTGGATCGGCTGCTGAGCAGACCAAGCTCTATGGAAGTGGAAACAAGTTGATAACAGTAGGAAGCTCGAAATACCAGCAATCATTCACCCCAAGTCCGGGAGCACGACCACAGGTGAATGGGCAATCAGGAAGGATTGATTTTCACTGGCTACTCCTTGATCCTAATGACACAGTGACCTTCACTTTCAATGGGGCATTCATCGCTCCTGACAGGGCAAGTTTCTTTAGAGGAGAGTCGCTAGGAGTCCAGAGTGATATTCCTTTGGATTCTGGTTGTGAAGGGGATTGCTTCCACAGTGGGGGTACGATAGTAAGCTCCCTGCCTTTCCAGAACATCAACCCTAGGACAGTGGGGAAATGCCCTCGATATGTCAAACAGACAAGCCTCCTTTTGGCTACAGGAATGAGAAACGTCCCAGAAAACCCCAA------------------------GACC------------------AGAGGCCTTTTTGGAGCAATTGCTGGATTCATAGAGAATGGATGGGAAGGTCTCATTGATGGATGGTATGGTTTCAGACATCAAAATGCACAAGGAGAAGGAACTGCCGCTGACTACAAAAGCACCCAATCTGCAATAGATCAGATCACAGGCAAATTGAATCGTCTAATTGACAAAACAAATCAGCAGTTTGAACTGATAGACAATGAATTCAGTGAAATAGAACAACAAATTGGGAATGTCATTAATTGGACACGAGACTCAATGACTGAGGT-ATGGTCGTACAACGCTGAATTGCTGGTAGCAATGGAAAATCAGCACACAATAGACCTTGCAGACTCAGAAATGAACAAACTTTACGAGCGTGTCAGGAAACAACTAAGGGAGAATGCTGAAGAAGATGGGACTGGATGCTTTGAGATATTTCATAAGTGTGATGATCAGTGTATGGAGAGCATAAGGAACAACACTTATGACCATACTCAATACAGAACAGAGTCACTGCAGAATAGAATACAGATAGACCCAGTAAAATTGAGTAGCGGATACAAAGACATAATCTTATGGTTTAGCTTCGGGGCATCATGTTTTCTTCTTCTAGCCATTGCAATGGGATTGGTTTTCATTTGCATAAAGAATGGAAACATGCGGTGCACTATTTGTATATAG"/>
<sequence taxon='H7N4_ans_A/mallard/NovaScotia/02286/2007_Canada_NovaScotia_2007|2007.63561643836' value="ATGAACACTCAAATTTTGGCACTTATTGCTTGTATGCTGGTTGGAGCTAAAGGAGACAAAATATGTCTTGGGCACCATGCTGTGGCAAATGGAACCAAAGTGAACACATTAACAGAGAGAGGAATTGAAGTAGTAAATGCCACAGAAACGGTGGAGACTGCAAATATTAAGAAAATATGCACCCAAGGAAAAAGGCCAACAGATCTGGGACAATGCGGACTTCTAGGAACCCTGATAGGACCTCCCCAATGCGATCAATTTCTGGAGTTTGACGCTGACTTGATAATTGAACGAAGAGAAGGAACCGATGTGTGCTACCCCGGGAAGTTCACAAATGAAGAATCACTGAGGCAGATCCTTCGAGGATCAGGAGGAATTGATAAGGAGTCAATGGGTTTCACCTATAGTGGAATAAGAACCAATGGGGCAACGAGTGCCTGCAGAAGATCAGG---TTCTTCTTTCTATGCGGAGATGAAGTGGTTACTGTCGAATTCAGACAATGCGGCATTTCCCCAAATGACTAAGTCGTATAGAAACCCCAGGGACAAACCAGCTCTGATAATTTGGGGAGTGCATCACTCTGGATCGGCTACTGAGCAGACCAAACTCTATGGAAGTGGAAACAAGTTGATAACAGTAGGAAGCTCGAAATACCAGCAATCATTCACCCCAAGTCCGGGAGCACGGCCACAGGTGAATGGGCAATCAGGAAGGATTGATTTTCACTGGCTACTCCTTGATCCTAATGACACAGTGACCTTCACTTTCAATGGGGCATTCATAGCTCCTGACAGGGCAAGTTTCTTTAGAGGAGAGTCGCTGGGAGTCCAGAGTGATGTTCCTTTGGATTCTGATTGTGAGGGGGATTGCTTCCACAGTGGGGGTACAATAGTAAGCTCCCTGCCATTCCAGAACATCAACCCTAGAACAGTGGGAAAATGCCCTCGATATGTCAAACAGACAAGCCTCCTTTTGGCTACAGGAATGAGAAACGTCCCAGAGAACCCCAA------------------------GACC------------------AGAGGCCTTTTTGGAGCGATTGCTGGATTCATAGAGAATGGATGGGAAGGTCTCATTGATGGATGGTATGGTTTCAGACATCAAAATGCACAAGGAGAAGGAACTGCAGCTGACTACAAAAGCACCCAATCTGCAATAGACCAGATCACAGGCAAATTGAATCGTCTAATTGACAAAACAAATCAGCAGTTTGAACTGATAGACAATGAATTCAGTGAAATAGAACAACAAATTGGGAATGTCATTAACTGGACACGAGACTCAATGACTGAGGT-ATGGTCGTACAATGCTGAATTGCTGATAGCAATGGAAAATCAGCACACAATAGATCTTGCAGACTCAGAAATGAACAAACTTTACGAGCGTGTCAGGAAACAACTAAGGGAGAATGCTGAAGAAGATGGGACTGGATGCTTTGAGATATTTCATAAGTGTGATGATCAGTGTATGGAGAGCATAAGGAACAACACTTATGACCATACCCAATACAGAACAGAGTCACTGCAGAATAGAATACAGATAGACCCAGTGAAATTGAGTAGTGGATACAAAGACATAATCTTATGGTTTAGCTTCGGGGCATCATGTTTCCTTCTTCTAGCCATTGCAATGGGATTGGTTTTCATTTGCATAAAGAATGGAAACATGCGGTGCACTATTTGTATATAG"/>
<sequence taxon='H7N3_ans_A/Americanblackduck/NewBrunswick/04388/2007_Canada_NewBrunswick_2007|2007.62191780822' value="ATGAACACTCAAATTTTGGCACTCATTGCTTGTATGCTGGTTAGAGCTAAAGGAGACAAAATATGTCTTGGGCACCATGCTGTGGCAAATGGAACCAAAGTGAACACATTAACAGAGAGAGGAATTGAAGTAGTAAATGCCACAGAAACGGTGGAGACTGCAAATATTAAGAAAATATGCACTCAAGGAAAAAGGCCAACAGATCTGGGACAATGCGGACTTCTAGGAACCCTGATAGGACCTCCCCAATGCGATCAATTTCTGGAGTTTGACGCTGACTTGATAATTGAACGAAGAGAAGGAACCGATGTGTGCTACCCCGGGAAGTTCACAAATGAAGAATCACTGAGGCAGATCCTTCGAGGATCAGGAGGAATTGATAAGGAGTCAATGGGTTTCACCTATAGTGGAATAAGAACCAATGGGGCAACGAGTACCTGCAGAAGATCAGG---TTCTTCTTTCTATGCGGAGATGAAGTGGTTACTGTCGAATTCAGACAATGCGGCATTTCCCCAAATGACTAAGTCATATAGAAACCCCAGGAACAAACCAGCTCTGATAATTTGGGGAGTGCATCACTCTGGATCGGCTACTGAGCAGACCAAACTCTATGGAAGTGGAAACAAGTTGATAACAGTAGGAAGCTCGAAATACCAGCAATCATTCACCCCAAGTCCGGGAGCACGGCCACCGGTGAATGGGCAATCAGGAAGGATTGATTTTCACTGGCTACTCCTTGATCCTAATGACACAGTGACCTTCACTTTCAATGGGGCATTCATAGCTCCTGACAGGGCAAGTTTCTTTAGAGGAGAGTCACTGGGAGTCCAGAGTGATGTTCCTTTGGATTCTGGTTGTGAGGGGGATTGCTTCCACAGTGGGGGTACAATAGTAAGCTCCCTGCCATTCCAGAACATCAACCCTAGAACAGTGGGAAAATGCCCTCGATATGTCAAACAGACAAGCCTCCTTTTGGCTACAGGAATGAGAAACGTCCCAGAGAACCCCAA------------------------GACC------------------AGAGGCCTTTTTGGAGCGATTGCTGGATTCATAGAGAATGGATGGGAAGGTCTCATTGATGGATGGTATGGTTTCAGACATCAAAATGCACAAGGAGAAGGAACTGCAGCTGACTACAAAAGCACTCAATCTGCAATAGATCAGATCACAGGCAAATTGAATCGTCTAATTGACAAAACAAATCAGCAGTTTGAACTGATAGACAATGAATTCAGTGAAATAGAACAACAAATTGGGAATGTCATTAACTGGACACGAGACTCAATGACTGAGGT-ATGGTCGTACAATGCTGAATTGCTGATAGCAATGGAAAATCAGCACACAATAGATCTTGCAGACTCAGAAATGAACAAACTTTACGAGCGTGTCAGGAAACAGCTAAGGGAGAATGCTGAAGAAGATGGGACTGGATGCTTTGAGATATTTCATAAGTGTGATGATCGGTGTATGGAGAGCATAAGGAACAACACTTATGACCATACCCAATACAGAACAGAGTCACTGCAGAATAGAATACAGATAGACCCAGTGAAATTGAGTAGTGGATACAAAGACATAATCTTATGGTTTAGCTTCGGGGCATCATGTTTTCTTCTTCTAGCCATTGCAATGGGATTGGTTTTCATTTGCATAAAGAATGGAAACATGCGGTGCACTATTTGTATATAG"/>
<sequence taxon='H7N3_ans_A/Americanblackduck/NB/2538/2007_Canada_NewBrunswick_2007|2007.45205479452' value="ATGAACACTCAAATTTTGGCACTCATTGCTTGTATGCTGGTTAGAGCTAAAGGAGACAAAATATGTCTTGGGCACCATGCTGTGGCAAATGGAACCAAAGTGAACACATTAACAGAGAGAGGAATTGAAGTAGTAAATGCCACAGAAACGGTGGAGACTGCAAATATTAAGAAAATATGCACTCAAGGAAAAAGGCCAACAGATCTGGGACAATGCGGACTTCTAGGAACCCTGATAGGACCTCCCCAATGCGATCGATTTCTGGAGTTTGACGCTGACTTGATAATTGAACGAAGAGAAGGAACCGATGTGTGCTACCCCGGGAAGTTCACAAATGGAGAATCACTGAGGCAGATCCTTCGAGGATCAGGAGGAATTGATAAGGAGTCAATGGGTTTCACCTATAGTGGAATAAGAACCAATGGGGCAACGAGTGCCTGCAGAAGATCAGG---TTCTTCTTTCTATGCGGAGATGAAGTGGTTACTGTCGAATTCAGACAATGCGGCATTTCCCCAAATGACTAAGTCATATAGAAACCCCAGGAACAAACCAGCTCTGATAATTTGGGGAGTGCATCACTCTGGATCGGCCACTGAGCAGACCAAACTCTATGGAAGTGGAAACAAGTTGATAACAGTAGGAAGCTCGAAATACCAGCAATCATTCACCCCAAGTCCGGGAGCACGGCCACCGGTGAATGGGCAATCAGGAAGGATTGATTTTCACTGGCTACTCCTTGATCCTAATGACACAGTGACCTTCACTTTCAATGGGGCATTCATAGCTCCTGACAGGGCAAGTTTCTTTAGAGGAGAGTCGCTGGGAGTCCAGAGTGATGTTCCTTTGGATTCTGGTTGTGAGGGGGATTACTTCCACAGTGGGGGTACAATAGTAAGCTCCCTGCCATTCCAGAACATCAACCCTAGAACAGTGGGAAAATGCCCTCGATATGTCAAACAGACAAGCCTCCTTTTGGCTACAGGAATGAGAAACGTCCCAGAGAACCCCAA------------------------GACC------------------AGAGGCCTTTTTGGAGCGATTGCTGGATTTATAGAGAATGGATGGGAAGGTCTCATTGATGGATGGTATGGTTTCAGACATCAAAATGCACAAGGAGAAGGAACTGCAGCTGACTACAAAAGCACTCAATCTGCAATAGATCAGATCACAGGCAAATTGAATCGTCTAATTGACAAAACAAATCAGCAGTTTGAACTGATAGACAATGAATTCAGTGAAATAGAACAACAAATTGGGAATGTCATTAACTGGACACGAGACTCAATGACTGAGGT-ATGGTCGTACAATGCTGAATTGCTGATAGCAATGGAAAATCAGCACACAATAGATCTTGCAGACTCAGAAATGAACAAACTTTACGAGCGTGTCAGGAAACAGCTAAGGGAGAATGCTGAAGAAGATGGGACTGGATGCTTTGAGATATTTCATAAGTGTGATGATCGGTGTATGGAGAGCATAAGGAACAACACTTATGACCATACCCAATACAGAACAGAGTCACTGCAGAATAGAATACAGATAGACCCAGTGAAATTGAGTAGTGGATACAAAGACATAATCTTATGGTTTGGCTTCGGGGCATCATGTTTTCTTCTTCTGGCCATTGCAATGGGATTGGTTTTCATTTGCATAAAGAATGGAAACATGCGGTGCACTATTTGTATATAG"/>
<sequence taxon='H7N3_ans_A/Americanblackduck/NewBrunswick/02493/2007_Canada_NewBrunswick_2007|2007.7095890411' value="ATGAACACTCAAATTTTGGCACTCATTGCTTGTATGCTGGTTAGAGCTAAAGGAGACAAAATATGTCTTGGGCACCATGCTGTGGCAAATGGAACCAAAGTGAACACATTAACAGAGAGAGGAATTGAAGTAGTAAATGCCACAGAAACGGTGGAGACTGCAAATATTAAGAAAATATGCACTCAAGGAAAAAGGCCAACAGATCTGGGACAATGCGGACTTCTAGGAACCCTGATAGGACCTCCCCAATGCGATCAATTTCTGGAGTTTGACACTGACTTGATAATTGAACGAAGAGAAGGAACCGATGTGTGCTACCCCGGGAAGTTCACAAATGAAGAATCACTGAGGCAGATCCTTCGAGGATCAGGAGGAATTGATAAGGAGTCAATGGGTTTCACCTATAGTGGAATAAGAACCAATGGGGCAACGAGTGCCTGCAGAAGATCAGG---TTCTTCTTTCTATGCGGAGATGAAGTGGTTACTGTCGAATTCAGACAATGCGGCATTTCCCCAAATGACTAAGTCATATAGAAACCCCAGGAACAAACCAGCTCTGATAATTTGGGGAGTGCATCACTCTGGATCGGCCACTGAGCAGACCAAACTCTATGGAAGTGGAAACAAGTTGATAACAGTAGGAAGCTCGAAATACCAGCAATCATTCACCCCAAGTCCGGGAGCACGGCCACCGGTGAATGGGCAATCAGGAAGGATTGATTTTCACTGGCTACTCCTTGATCCCAATGACACAGTGACCTTCACTTTCAATGGGGCATTCATAGCTCCTGACAGGGCAAGTTTCTTTAGAGGAGAGTCGCTGGGAGTCCAGAGTGATGTTCCTTTGGATTCTGGTTGTGAGGGGGATTGCTTCCACAGTGGGGGTACAATAGTAAGCTCCCTGCCATTCCAGAACATCAACCCTAGAACAGTGGGAAAATGCCCTCGATATGTCAAACAGACAAGCCTCCTTTTGGCTACAGGAATGAGAAACGTCCCAGAGAACCCCAA------------------------GACC------------------AGAGGCCTTTTTGGAGCGATTGCTGGATTTATAGAGAATGGATGGGAAGGTCTCATTGATGGATGGTATGGTTTCAGACATCAAAATGCACAAGGAGAAGGAACTGCAGCTGACTACAAAAGCACTCAATCTGCAATAGATCAGATCACAGGCAAATTGAATCGTCTAATTGACAAAACAAATCAGCAGTTTGAACTGATAGACAATGAATTCAGTGAAATAGAACAACAAATTGGGAATGTCATTAACTGGACACGAGACTCAATGACTGAGGT-ATGGTCGTACAATGCTGAATTGCTGATAGCAATGGAAAATCAGCACACAATAGATCTTGCAGACTCAGAAATGAACAAACTTTACGAGCGTGTCAGGAAACAGCTAAGGGAGAATGCTGAAGAAGATGGGACTGGATGCTTTGAGATATTTCATAAGTGTGATGATCGGTGTATGGAGAGCATAAGGAACAACACTTATGACCATACCCAATACAGAACAGAGTCACTGCAGAATAGAATACAGATAGACCCAGTGAAATTGAGTAGTGGATACAAAGACATAATCTTATGGTTTAGCTTCGGGGCATCATGTTTTCTTCTTCTGGCCATTGCAATGGGATTGGTTTTCATTTGCATAAAGAATGGAAACATGCGGTGCACTATTTGTATATAG"/>
<sequence taxon='H7N3_ans_A/Americanblackduck/NewBrunswick/02490/2007_Canada_NewBrunswick_2007|2007.7095890411' value="ATGAACACTCAAATTTTGGCACTCATTGCTTGTATGCTGGTTAGAGCTAAAGGAGACAAAATATGTCTTGGGCACCATGCTGTGGCAAATGGAACCAAAGTGAACACATTAACAGAGAGAGGAATTGAAGTAGTAAATGCCACAGAAACGGTGGAGACTGCAAATATTAAGAAAATATGCACTCAAGGAAAAAGGCCAACAGATCTGGGACAATGCGGACTTCTAGGAACCCTGATAGGACCTCCCCAATGCGATCAATTTCTGGAGTTTGACGCTGACTTGATAATTGAACGAAGAGAAGGAACCGATGTGTGCTACCCCGGGAAGTTCACAAATGAAGAATCACTGAGGCAGATCCTTCGAGGATCAGGAGGAATTGATAAGGAGTCAATGGGTTTCACCTATAGTGGAATAAGAACCAATGGGGCAACGAGTGCCTGCAGAAGATCAGG---TTCTTCTTTCTATGCGGAGATGAAGTGGTTACTGTCGAATTCAGACAATGCGGCATTTCCCCAAATGACTAAGTCATATAGAAACCCCAGGAACAAACCAGCTCTGATAATTTGGGGAGTGCATCACTCTGGATCGGCCACTGAGCAGACCAAACTCTATGGAAGTGGAAACAAGTTGATAACAGTAGGAAGCTCGAAATACCAGCAATCATTCACCCCAAGTCCGGGAGCACGGCCACCGGTGAATGGGCAATCAGGAAGGATTGATTTTCACTGGCTACTCCTTGATCCCAATGACACAGTGACCTTCACTTTCAATGGGGCATTCATAGCTCCTGACAGGGCAAGTTTCTTTAGAGGAGAGTCGCTGGGAGTCCAGAGTGATGTTCCTTTGGATTCTGGTTGTGAGGGGGATTGCTTCCACAGTGGGGGTACAATAGTAAGCTCCCTGCCATTCCAGAACATCAACCCTAGAACAGTGGGAAAATGCCCTCGATATGTCAAACAGACAAGCCTCCTTTTGGCTACAGGAATGAGAAACGTCCCAGAGAACCCCAA------------------------GACC------------------AGAGGCCTTTTTGGAGCGATTGCTGGATTTATAGAGAATGGATGGGAAGGTCTCATTGATGGATGGTATGGTTTCAGACATCAAAATGCACAAGGAGAAGGAACTGCAGCTGACTACAAAAGCACTCAATCTGCAATAGATCAGATCACAGGCAAATTGAATCGTCTAATTGACAAAACAAATCAGCAGTTTGAACTGATAGACAATGAATTCAGTGAAATAGAACAACAAATTGGGAATGTCATTAACTGGACACGAGACTCAATGACTGAGGT-ATGGTCGTACAATGCTGAATTGCTGATAGCAATGGAAAATCAGCACACAATAGATCTTGCAGACTCAGAAATGAACAAACTTTACGAGCGTGTCAGGAAACAGCTAAGGGAGAATGCTGAAGAAGATGGGACTGGATGCTTTGAGATATTTCATAAGTGTGATGATCGGTGTATGGAGAGCATAAGGAACAACACTTATGACCATACCCAATACAGAACAGAGTCACTGCAGAATAGAATACAGATAGACCCAGTGAAATTGAGTAGTGGATACAAAGACATAATCTTATGGTTTAGCTTCGGGGCATCATGTTTTCTTCTTCTGGCCATTGCAATGGGATTGGTTTTCATTTGCATAAAGAATGGAAACATGCGGTGCACTATTTGTATATAG"/>
<sequence taxon='H7N3_ans_A/Canadagoose/BC/3752/2007_Canada_BritishColumbia_2007|2007.45205479452' value="ATGAACACTCAAATTTTGGCACTCATTGCTTGTATGCTGATTGGAGCTAAAGGAGACAAAATATGTCTTGGGCACCATGCTGTGGCAAATGGAACAAAAGTGAACACATTAACAGAGAGAGGAATTGAAGTAGTAAATGCCACAGAAACGGTGGAGACTGCAAATATTAAGAAAATATGCACTCAAGGAAAAAGGCCAACAGATCTAGGACAATGCGGACTTCTAGGAACCGTAATAGGACCTCCCCAATGCGATCAATTTCTGGAGTTTGACGCTGACTTGATAATTGAACGAAGAGAAGGAACCGATGTGTGCTACCCCGGGAAGTTCACAAATGAAGAATCACTGAGGCAGATCCTTCGAGGGTCAGGAGGAATTGATAAGGAGTCAATGGGTTTCACCTATAGTGGAATAAGAACCAATGGGGCGACGAGTGCCTGCAGAAGATCAGG---TTCTTCTTTCTATGCGGAGATGAAGTGGTTACTGTCGAATTCAGACAATGCGGCATTTCCCCAAATGACTAAGTCGTATAGAAATCCCAGGAACAAACCAGCTCTGATTATTTGGGGAGTGCATCACTCTGGATCGGCTACTGAGCAGACCAAACTCTATGGAAGTGGAAACAAGTTGATAACAGTAGGAAGCTCGAAATACCAGCAATCATTCACCCCAAGTCCAGGAGCACGACCACAGGTGAATGGGCAATCAGGAAGGATTGATTTTCACTGGCTACTCCTTGATCCTAATGACACAGTGACCTTCACTTTCAATGGGGCATTCATAGCTCCTGACAGGGCAAGTTTCTTTAGAGGAGAGTCGCTAGGAGTCCAGAGTGATGTTCCTTTGGACTCTGGTTGTGGAGGGGATTGCTTCCACAGTGGGGGTACGATAGTAAGCTCCCTGCCATTCCAGAACATCAACCCTAGAACAGTGGGGAAATGCCCTCGATATGTCAAACAGACAAGCCTCCTTTTGGCTACAGGAATGAGAAACGTCCCAGAGAATCCCAA------------------------GACC------------------AGAGGCCTTTTTGGAGCGATTGCTGGATTCATAGAGAATGGATGGGAAGGTCTCATTGATGGATGGTATGGTTTCAGACATCAAAATGCACAAGGAGAAGGAACTGCCGCTGACTACAAAAGCACCCAATCTGCAATAGATCAGATCACAGGCAAATTGAATCGTCTAATTGACAAAACAAATCAGCAGTTTGAACTGATAGACAATGAATTCAGTGAAATAGAACAACAAATTGGGAATGTCATTAACTGGACACGAGACTCAATGACTGAGGT-ATGGTCGTACAATGCTGAATTGCTGGTAGCAATGGAAAATCAGCACACAATAGATCTTGCAGACTCAGAGATGAACAAACTTTACGAGCGTGTCAGGAAACAACTAAGGGAGAATGCTGAAGAAGACGGGACTGGATGCTTTGAGATATTTCATAAGTGTGATGACCAGTGTATGGAGAGTATAAGGAACAACACTTATGACCATACTCAATACAGAACAGAGTCACTGCAGAATAGAATACGGATAGACCCAGTGAAATTGAGTAGTGGATACAAAGACATAATCTTATGGTTTAGCTTCGGGGCATCATGTTTTCTTCTTCTAGCCATTGCAATGGGATTGGTTTTCATTTGCATAAAGAATGGAAACATGCGGTGCACTATTTGTATATAG"/>
<sequence taxon='H7N3_ans_A/northernshoveler/California/28327/2007_USA_California_2007|2007.07123287671' value="ATGAACACTCAAATTTTGGCACTCATTGCCTGCATGCTGATTGGAGCTAAAGGAGACAAAATATGTCTTGGGCACCATGCTGTGGCAAATGGAACAAAAGTGAACACATTAACAGAGAGAGGAATTGAAGTAGTAAATGCCACAGAAACGGTGGAGACTGCAAATATTAAGAAAATATGCACTCAAGGAAAAAGGCCAACAGATCTAGGACAATGCGGACTTCTAGGAACCCTAATAGGACCTCCCCAATGCGATCAATTTCTGGAGTTTGACGCTGACTTGATAATTGAACGAAGAGAAGGAACCGATGTGTGCTACCCCGGGAAGTTCACAAATGAAGAATCACTGAGGCAGATCCTTCGAGGGTCAGGGGGAATTGGTAAGGAGTCAATGGGTTTCACCTATAGTGGGATAAGAACCAATGGGGCGACGAGTGCCTGCAGAAGATCAGG---TTCTTCTTTCTATGCGGAGATGAAGTGGTTACTGTCGAATTCAGACAATGCGGCATTTCCCCAAATGACTAAGTCGTATAGAAATCCCAGGAATAAACCAGCTCTGATTATTTGGGGAGTGCATCACTCTGGATCGGCTACTGAGCAGACCAAACTCTATGGAAGTGGAAACAAGTTGATAACAGTAGGAAGCTCGAAATACCAGCAATCATTCACCCCAAGTCCGGGAGCACGGCCACAGGTGAATGGGCAATCAGGAAGGATTGATTTTCACTGGCTACTCCTTGATCCTAATGACACAGTGACCTTCACTTTCAATGGGGCATTCATAGCTCCTGACAGGGCAAGTTTCTTTAGAGGAGAGTCGCTAGGAGTCCAGAGTGATGTTCCTTTGGATTCTGGTTGTGAAGGGGATTGTTTCCACAGTGGGGGTACGATTGTAAGCTCCCTGCCATTCCAGAACATCAACCCTAGAACAGTGGGGAAATGCCCTCGATATGTCAAACAGACAAGCCTCCTTTTGGCTACAGGAATGAAAAACGTCCCAGAGAACCCCAA------------------------GACC------------------AGAGGCCTTTTTGGAGCGATTGCTGGATTCATAGAGAATGGATGGGAAGGTCTCATTGATGGATGGTATGGTTTCAGACATCAAAATGCACAAGGAGAAGGAACTGCCGCTGACTACAAAAGCACCCAATCTGCAATAGATCAGATCACAGGCAAATTGAATCGTCTAATTGACAGAACAAATCATCAGTTTGAACTGATAGACAATGAATTCAGTGAAATAGAACAACAAATTGGGAATGTCATTAACTGGACACGAGACTCAATGACTGAGGT-ATGGTCGTACAATGCTGAATTACTGGTAGCAATGGAAAATCAGCACACAATAGATCTTGCAGACTCAGAAATGAACAAACTTTACGAGCGTGTCAGGAAACAACTAAGGGAGAATGCTGAAGAAGACGGGACTGGATGCTTTGAGATATTTCATAAGTGTGATGATCAGTGTATGGAGAGCATAAGGAACAACACTTATGACCATACTCAATACAGAACAGAGTCACTTCAGAATAGAATACGGATAGACCCAGTGAAATTGAGTAGTGGATACAAAGACATAATCTTATGGTTTAGCTTCGGGGCATCATGTTTCCTTCTTCTAGCCATTGCAATGGGATTGGTTTTCATTTGCATAAAGAATGGAAACATGCGGTGCACTATTTGTATATAG"/>
<sequence taxon='H7N3_ans_A/northernshoveler/California/44287-364/2007_USA_California_2007|2007.07123287671' value="ATGAACACTCAAATTTTGGCACTCATTGCCTGCATGCTGATTGGAGCTAAAGGAGACAAAATATGTCTTGGGCACCATGCTGTGGCAAATGGAACAAAAGTGAACACATTAACAGAGAGAGGAATTGAAGTAGTAAATGCCACAGAAACGGTGGAGACTGCAAATATTAAGAAAATATGCACTCAAGGAAAAAGGCCAACAGATCTAGGACAATGCGGACTTCTAGGAACCCTAATAGGACCTCCCCAATGCGATCAATTTCTGGAGTTTGACGCTGACTTGATAATTGAACGAAGAGAAGGAACCGATGTGTGCTACCCCGGGAAGTTCACAAATGAAGAATCACTGAGGCAGATCCTTCGAGGGTCAGGGGGAATTGGTAAGGAGTCAATGGGTTTCACCTATAGTGGGATAAGAACCAATGGGGCGACGAGTGCCTGCAGAAGATCAGG---TTCTTCTTTCTATGCGGAGATGAAGTGGTTACTGTCGAATTCAGACAATGCGGCATTTCCCCAAATGACTAAGTCGTATAGAAATCCCAGGAATAAACCAGCTCTGATTATTTGGGGAGTGCATCACTCTGGATCGGCTACTGAGCAGACCAAACTCTATGGAAGTGGAAACAAGTTGATAACAGTAGGAAGCTCGAAATACCAGCAATCATTCACCCCAAGTCCGGGAGCACGGCCACAGGTGAATGGGCAATCAGGAAGGATTGATTTTCACTGGCTACTCCTTGATCCTAATGACACAGTGACCTTCACTTTCAATGGGGCATTCATAGCTCCTGACAGGGCAAGTTTCTTTAGAGGAGAGTCGCTAGGAGTCCAGAGTGATGTTCCTTTGGATTCTGGTTGTGAAGGGGATTGTTTCCACAGTGGGGGTACGATTGTAAGCTCCCTGCCATTCCAGAACATCAACCCTAGAACAGTGGGGAAATGCCCTCGATATGTCAAACAGACAAGCCTCCTTTTGGCTACAGGAATGAGAAACGTCCCAGAGAACCCCAA------------------------GACC------------------AGAGGCCTTTTTGGAGCGATTGCTGGATTCATAGAGAATGGATGGGAAGGTCTCATTGATGGATGGTATGGTTTCAGACATCAAAATGCACAAGGAGAAGGAACTGCCGCTGACTACAAAAGCACCCAATCTGCAATAGATCAGATCACAGGCAAATTGAATCGTCTAATTGACAGAACAAATCATCAGTTTGAACTGATAGACAATGAATTCAGTGAAATAGAACAACAAATTGGGAATGTCATTAACTGGACACGAGACTCAATGACTGAGGT-ATGGTCGTACAATGCTGAATTACTGGTAGCAATGGAAAATCAGCACACAATAGATCTTGCAGACTCAGAAATGAACAAACTTTACGAGCGTGTCAGGAAACAACTAAGGGAGAATGCTGAAGAAGACGGGACTGGATGCTTTGAGATATTTCATAAGTGTGATGATCAGTGTATGGAGAGCATAAGGAACAACACTTATGACCATACTCAATACAGAACAGAGTCACTTCAGAATAGAATACGGATAGACCCAGTGAAATTGAGTAGTGGATACAAAGACATAATCTTATGGTTTAGCTTCGGGGCATCATGTTTCCTTCTTCTAGCCATTGCAATGGGATTGGTTTTCATTTGCATAAAGAATGGAAACATGCGGTGCACTATTTGTATATAG"/>
<sequence taxon='H7N3_ans_A/cinnamonteal/California/JN611/2006_USA_California_2006|2006.92876712329' value="ATGAACACTCAAATTTTGGCACTCATTGCCTGCATGCTGATTGGAGCTAAAGGAGACAAAATATGTCTTGGGCACCATGCTGTGGCAAATGGAACAAAAGTGAACACATTAACAGAGAGAGGAATTGAAGTAGTAAATGCCACAGAAACGGTGGAGACTGCAAATATTAAGAAAATATGCACTCAAGGAAAAAGGCCAACAGATCTAGGACAATGCGGACTTCTAGGAACCCTAATAGGACCTCCCCAATGCGATCAATTTCTGGAGTTTGACGCTGACTTGATAATTGAACGAAGAGAAGGAACCGATGTGTGCTACCCCGGGAAGTTCACAAATGAAGAATCACTGAGGCAGATCCTTCGAGGGTCAGGGGGAATTGATAAGGAGTCAATGGGTTTCACCTATAGTGGGATAAGAACCAATGGGGCGACGAGTGCCTGCAGAAGATCAGG---TTCTTCTTTCTATGCGGAGATGAAGTGGTTACTGTCGAATTCAGACAATGCGGCATTTCCCCAAATGACTAAGTCGTATAGAAATCCCAGGAATAAACCAGCTCTGATTATTTGGGGAGTGCATCACTCTGGATCGGCTACTGAGCAGACCAAACTCTATGGAAGTGGAAACAAGTTGATAACAGTAGGAAGCTCGAAATACCAGCAATCATTCACCCCAAGTCCGGGAGCACGACCACAGGTGAATGGGCAATCAGGAAGGATTGATTTTCACTGGCTACTCCTTGATCCTAATGACACAGTGACCTTCACTTTCAATGGGGCATTCATAGCTCCTGACAGGGCAAGTTTCTTTAGAGGAGAGTCGCTAGGAGTCCAGAGTGATGTTCCTTTGGATTCTGGTTGTGAAGGGGATTGCTTCCACAGTGGGGGTACGATAGTAAACTCCCTGCCATTCCAGAACATCAACCCTAGAACAGTTGGGAAATGCCCTCGATATGTCAAACAGACAAGCCTCCTTTTGGCTACAGGAATGAGAAACGTCCCAGAGAACCCCAA------------------------GACC------------------AGAGGCCTTTTTGGAGCGATTGCTGGATTCATAGAGAATGGATGGGAAGGTCTCATTGATGGATGGTATGGTTTCAGACATCAAAATGCACAAGGAGAAGGAACTGCCGCTGACTACAAAAGCACCCAATCTGCAATAGATCAGATCACAGGCAAATTGAATCGTCTAATTGACAAAACAAATCAGCAGTTTGAACTGATAGACAATGAATTCAATGAAATAGAACAACAAATTGGGAATGTCATTAACTGGACACGAGACTCAATGACTGAGGT-ATGGTCGTACAATGCTGAATTGCTGGTAGCAATGGAAAATCAGCACACAATAGATCTTGCAGACTCAGAAATGAACAAACTTTACGAGCGTGTCAGGAAACAACTAAGGGAGAATGCTGAAGAAGACGGGACTGGATGCTTTGAGATATTTCATAAGTGTGATGATCAGTGTATGGAGAGCATAAGGAACAACACTTATGACCATACTCAATACAGAACAGAGTCACTGCAGAATAGAATACGGATAGACCCAGTGAAATTGAGTAGTGGATACAAAGACATAATCTTATGGTTTAGCTTCGGGGCATCATGTTTCCTTCTTCTAGCCATTGCAATGGGATTGGTTTTCATTTGCATAAAGAATGGAAACATGCGGTGCACTATTTGTATATAG"/>
<sequence taxon='H7N3_ans_A/northernshoveler/California/27820/2007_USA_California_2007|2007.06301369863' value="ATGAACACTCAAATTTTGGCACTCATTGCCTGCATGCTGATTGGAGCTAAAGGAGACAAAATATGTCTTGGGCACCATGCTGTGGCAAATGGAACAAAAGTGAACACATTAACAGAGAGAGGAATTGAAGTAGTAAATGCCACAGAAACGGTGGAGACTGCAAATATTAAGAAAATATGCACTCAAGGAAAAAGGCCAACAGATCTAGGACAATGCGGACTTCTAGGAACCCTAATAGGACCTCCCCAATGCGATCAATTTCTGGAGTTTGACGCTGACTTGATAATTGAACGAAGAGAAGGAACCGATGTGTGCTACCCCGGGAAGTTCACAAATGAAGAATCACTGAGGCAGATCCTTCGAGGGTCAGGGGGAATTGATAAGGAGTCAATGGGTTTCACCTATAGTGGGATAAGAACCAATGGGGCGACGAGTGCCTGCAGAAGATCAGG---TTCTTCTTTCTATGCGGAGATGAAGTGGTTACTGTCGAATTCAGACAATGCGGCATTTCCCCAAATGACTAAGTCGTATAGAAATCCCAGGAATAAACCAGCTCTGATTATTTGGGGAGTGCATCACTCTGGATCGGCTACTGAGCAGACCAAACTCTATGGAAGCGGAAACAAGTTGATAACAGTAGGAAGCTCGAAATACCAGCAATCATTCACCCCAAGTCCGGGAGCACGACCACAGGTGAATGGGCAATCAGGAAGGATTGATTTTCACTGGCTACTCCTTGATCCTAATGACACAGTGACCTTCACTTTCAATGGGGCATTCATAGCTCCTGACAGGGCAAGTTTCTTTAGAGGAGAGTCGCTAGGAGTCCAGAGTGATGTTCCTTTGGATTCTGGTTGTGAAGGGGATTGCTTCCACAATGGGGGTACGATAGTAAGCTCCCTGCCATTCCAGAACATCAACCCTAGAACAGTGGGGAAATGCCCTCGATATGTCAAACAGACAAGCCTCCTTTTGGCTACAGGAATGAGAAACGTCCCAGAGAACCCCAA------------------------GACC------------------AGAGGCCTTTTTGGAGCGATTGCTGGATTCATAGAGAATGGATGGGAAGGTCTCATTGATGGATGGTATGGTTTCAGACATCAAAATGCACAAGGAGAAGGAACTGCCGCTGACTACAAAAGCACCCAATCTGCAATAGATCAGATCACAGGCAAATTGAATCGTCTAATTGACAAAACAAATCAGCAGTTTGAACTGATAGACAATGAATTCAGTGAAATAGAACAACAAATTGGGAATGTCATTAACTGGACACGAGACTCAATGACTGAGGT-ATGGTCGTACAATGCTGAATTGCTGGTAGCAATGGAAAATCAGCACACAATAGATCTTGCAGACTCAGAAATGAACAAACTTTACGAGCGTGTCAGGAAACAACTAAGGGAGAATGCTGAAGAAGACGGGACTGGATGCTTTGAGATATTTCATAAGTGTGATGATCAGTGTATGGAGAGCATAAGGAACAACACTTATGACCATACTCAATACAGAACAGAGTCACTGCAGAATAGAATACGGATAGACCCAGTGAAATTGAGTAGTGGATACAAAGACATAATCTTATGGTTTAGCTTCGGGGCATCATGTTTCCTTCTTCTAGCCATTGCAATGGGATTGGTTTTCATTTGCATAAAGAATGGAAACATGCGGTGCACTATTTGTATATAG"/>
<sequence taxon='H7N3_ans_A/Americangreen-wingedteal/California/44287-084/2007_USA_California_2007|2007.06301369863' value="ATGAACACTCAAATTTTGGCACTCATTGCCTGCATGCTGATTGGAGCTAAAGGAGACAAAATATGTCTTGGGCACCATGCTGTGGCAAATGGAACAAAAGTGAACACATTAACAGAGAGAGGAATTGAAGTAGTAAATGCCACAGAAACGGTGGAGACTGCAAATATTAAGAAAATATGCACTCAAGGAAAAAGGCCAACAGATCTAGGACAATGCGGACTTCTAGGAACCCTAATAGGACCTCCCCAATGCGATCAATTTCTGGAGTTTGACGCTGACTTGATAATTGAACGAAGAGAAGGAACCGATGTGTGCTACCCCGGGAAGTTCACAAATGAAGAATCACTGAGGCAGATCCTTCGAGGGTCAGGGGGAATTGATAAGGAGTCAATGGGTTTCACCTATAGTGGGATAAGAACCAATGGGGCGACGAGTGCCTGCAGAAGATCAGG---TTCTTCTTTCTATGCGGAGATGAAGTGGTTACTGTCGAATTCAGACAATGCGGCATTTCCCCAAATGACTAAGTCGTATAGAAATCCCAGGAATAAACCAGCTCTGATTATTTGGGGAGTGCATCACTCTGGATCGGCTACTGAGCAGACCAAACTCTATGGAAGCGGAAACAAGTTGATAACAGTAGGAAGCTCGAAATACCAGCAATCATTCACCCCAAGTCCGGGAGCACGACCACAGGTGAATGGGCAATCAGGAAGGATTGATTTTCACTGGCTACTCCTTGATCCTAATGACACAGTGACCTTCACTTTCAATGGGGCATTCATAGCTCCTGACAGGGCAAGTTTCTTTAGAGGAGAGTCGCTAGGAGTCCAGAGTGATGTTCCTTTGGATTCTGGTTGTGAAGGGGATTGCTTCCACAATGGGGGTACGATAGTAAGCTCCCTGCCATTCCAGAACATCAACCCTAGAACAGTGGGGAAATGCCCTCGATATGTCAAACAGACAAGCCTCCTTTTGGCTACAGGAATGAGAAACGTCCCAGAGAACCCCAA------------------------GACC------------------AGAGGCCTTTTTGGAGCGATTGCTGGATTCATAGAGAATGGATGGGAAGGTCTCATTGATGGATGGTATGGTTTCAGACATCAAAATGCACAAGGAGAAGGAACTGCCGCTGACTACAAAAGCACCCAATCTGCAATAGATCAGATCACAGGCAAATTGAATCGTCTAATTGACAAAACAAATCAGCAGTTTGAACTGATAGACAATGAATTCAGTGAAATAGAACAACAAATTGGGAATGTCATTAACTGGACACGAGACTCAATGACTGAGGT-ATGGTCGTACAATGCTGAATTGCTGGTAGCAATGGAAAATCAGCACACAATAGATCTTGCAGACTCAGAAATGAACAAACTTTACGAGCGTGTCAGGAAACAACTAAGGGAGAATGCTGAAGAAGACGGGACTGGATGCTTTGAGATATTTCATAAGTGTGATGATCAGTGTATGGAGAGCATAAGGAACAACACTTATGACCATACTCAATACAGAACAGAGTCACTGCAGAATAGAATACGGATAGACCCAGTGAAATTGAGTAGTGGATACAAAGACATAATCTTATGGTTTAGCTTCGGGGCATCATGTTTCCTTCTTCTAGCCATTGCAATGGGATTGGTTTTCATTTGCATAAAGAATGGAAACATGCGGTGCACTATTTGTATATAG"/>
<sequence taxon='H7N3_ans_A/Americangreen-wingedteal/California/44242-906/2007_USA_California_2007|2007.00547945205' value="ATGAACACTCAAATTTTGGCACTCATTGCCTGCATGCTGATTGGAGCTAAAGGAGACAAAATATGTCTTGGACACCATGCTGTGGCAAATGGAACAAAAGTGAACACATTAACAGAGAGAGGAATTGAAGTAGTAAATGCCACAGAAACGGTGGAGACTGCAAATATTAAGAAAATATGCACTCAAGGAAAAAGGCCAACAGATCTAGGACAATGCGGACTTCTAGGAACCCTAATAGGACCTCCCCAATGCGATCAATTTCTGGAGTTTGACGCTGACTTGATAATTGAACGAAGAGAAGGAACCGATGTGTGCTACCCCGGGAAGTTCACAAATGAAGAATCACTGAGGCAGATCCTTCGAGGGTCAGGGGGAATTGATAAGGAGTCAATGGGTTTCACCTATAGTGGGATAAGAACCAATGGGGCGACGAGTGCCTGCAGAAGATCAGG---TTCTTCTTTCTATGCGGAGATGAAGTGGTTACTGTCGAATTCAGACAATGCGGCATTTCCCCAAATGACTAAGTCGTATAGAAATCCCAGGAATAAACCAGCTCTGATTATTTGGGGAGTGCATCACTCTGGATCGGCTACTGAGCAGACCAAACTCTATGGAAGTGGAAACAAGTTGATAACAGTAGGAAGCTCGAAATACCAGCAATCATTCACCCCAAGTCCGGGAGCACGACCACAGGTGAATGGGCAATCAGGAAGGATTGATTTTCACTGGCTACTCCTTGATCCTAATGACACAGTGACCTTCACTTTCAATGGGGCATTCATAGCTCCTGACAGGGCAAGTTTCTTTAGAGGAGAGTCGCTAGGAGTCCAGAGTGATGTTCCTTTGGATTCTGGTTGTGAAGGGGATTGCTTCCACAGTGGGGGTACGATAGTAAGCTCCCTGCCATTCCAGAACATCAACCCTAGAACAGTGGGGAAATGCCCTCGATATGTCAAACAGACAAGCCTCCTTTTGGCTACAGGAATGAGAAACGTCCCAGAGAACCCCAA------------------------GACC------------------AGAGGCCTTTTTGGAGCGATTGCTGGATTCATAGAGAATGGATGGGAAGGTCTCATTGATGGATGGTATGGTTTCAGACATCAAAATGCACAAGGAGAAGGAACTGCCGCTGACTACAAAAGCACCCAATCTGCAATAGATCAGATCACAGGCAAATTGAATCGTCTAATTGACAAAACAAATCAGCAGTTTGAACTGATAGACAATGAATTCAGTGAAATAGAACAACAAATTGGGAATGTCATTAACTGGACACGAGACTCAATGACTGAGGT-ATGGTCGTACAATGCTGAATTGCTGGTAGCAATGGAAAATCAGCACACAATAGATCTTGCAGACTCAGAAATGAACAAACTTTACGAGCGTGTCAGGAAACAACTAAGGGAGAATGCTGAAGAAGACGGGACTGGATGCTTTGAGATATTTCATAAGTGTGATGATCAGTGTATGGAGAGCATAAGGAACAACACTTATGACCATACTCAATACAGAACAGAGTCACTGCAGAATAGAATACGGATAGACCCAGTGAAATTGAGTAGTGGATACAAAGACATAATCTTATGGTTTAGCTTCGGGGCATCATGTTTCCTTCTTCTAGCCATTGCAATGGGATTGGTTTTCATTTGCATAAAGAATGGGAACATGCGGTGCACTATTTGTATATAG"/>
<sequence taxon='H7N7_ans_A/northernshoveler/California/44287-164/2007_USA_California_2007|2007.06301369863' value="ATGAACACTCAAATTTTGGCACTCATTGCCTGCATGCTGATTGGAGCTAAAGGAGACAAAATATGTCTTGGGCACCATGCTGTGGCAAATGGAACAAAAGTGAACACATTAACAGAGAGAGGAATTGAAGTAGTAAATGCCACAGAAACGGTGGAGACTGCAAATATTAAGAAAATATGCACTCAAGGAAAAAGGCCAACAGATCTAGGACAATGCGGACTTCTAGGAACCCTAATAGGACCTCCCCAATGCGATCAATTTCTGGAGTTTGACGCTGACTTGATAATTGAACGAAGAGAAGGAACCGATGTGTGCTACCCCGGGAAGTTCACAAATGAAGAATCACTGAGGCAGATCCTTCGAGGGTCAGGGGGAATTGATAAGGAGTCAATGGGTTTCACCTATAGTGGGATAAGAACCAATGGGGCGACGAGTGCCTGCAGAAGATCAGG---TTCTTCTTTCTATGCGGAGATGAAGTGGTTACTGTCGAATTCAGACAATGCGGCATTTCCCCAAATGACTAAGTCGTATAGAAATCCCAGGAATAAACCAGCTCTGATTATTTGGGGAGTGCATCACTCTGGATCGGCTGCTGAGCAGACCAAACTCTATGGAAGTGGAAACAAGTTGATAACAGTAGGAAGCTCGAAATACCAGCAATCATTCACCCCAAGTCCGGGAGCACGACCACAGGTGAATGGGCAATCAGGAAGGATTGATTTTCACTGGCTACTCCTTGATCCTAATGACACAGTGACCTTCACTTTCAATGGGGCATTCATAGCTCCTGACAGGGCAAGTTTCTTTAGAGGAGAGTCGCTAGGAGTCCAGAGTGATGTTCCTTTGGATTCTGGTTGTGAAGGGGATTGCTTCCACAGTGGGGGTACGATAGTAAGCTCCCTGCCATTCCAGAACATCAACCCTAGAACAGTGGGGAAATGCCCTCGATATGTCAAACAGACAAGCCTCCTTTTGGCTACAGGAATGAGAAACGTCCCAGAGAACCCCAA------------------------GACC------------------AGAGGCCTTTTTGGAGCGATTGCTGGATTCATAGAGAATGGATGGGAAGGTCTCATTGATGGATGGTATGGTTTCAGACATCAAAATGCACAAGGAGAAGGAACTGCCGCTGACTACAAAAGCACCCAATCTGCAATAGATCAGATCACAGGCAAATTGAATCGTCTAATTGACAAAACAAATCAGCAGTTTGAACTGATAGACAATGAATTCAGTGAAATAGAACAACAAATTGGGAATGTCATTAACTGGACACGAGACTCAATGACTGAGGT-ATGGTCGTACAATGCTGAATTGCTGGTAGCAATGGAAAATCAGCACACAATAGATCTTGCAGACTCAGAAATGAACAAACTTTACGAGCGTGTCAGGAAACAACTAAGGGAGAATGCTGAAGAAGACGGGACTGGATGCTTTGAGATATTTCATAAGTGTGATGATCAGTGTATGGAGAGCATAAGGAACAACACTTATGACCATACTCAATACAGAACAGAGTCACTGCAGAATAGAATACGGATAGACCCAGTGAAATTGAGTAGTGGATACAAAGACATAATCTTATGGTTTAGCTTCGGGGCATCATGTTTCCTTCTTCTAGCCATTGCAATGGGATTGGTTTTCATTTGCATAAAGAATGGAAACATGCGGTGCACTATTTGTATATAG"/>
<sequence taxon='H7N6_ans_A/Northernshoveler/NC/6412-052/2005_USA_NorthCarolina_2005|2005.45205479452' value="ATGAACACTCAAATTTTGGCACTCATTGCTTGTATGCTGATTGGAGTTAAAGGAGACAAAATATGTCTTGGGCACCATGCTGTGGCAAATGGAACAAAAGTGAACACATTAACAGAGAGAGGAATTGAAGTAGTAAATGCCACGGAAACGGTGGAGACTGCAAATATTAAGAAAATATGCACTCAAGGAAAAAGGCCAACAGATCTGGGACAATGCGGACTTCTAGGAACCCTAATAGGACCTCCCCAATGCGATCAATTTCTGGAGTTTGACGCTGACTTGATAATTGAACGAAGAGAAGGAACCGATGTGTGCTACCCCGGGAAGTTCACAAATGAAGAATCACTGAGGCAGATCCTTCGAGGGTCAGGAGGAATTGATAAGGAGTCAATGGGTTTCACCTATAGTGGAATAAGAACCAATGGGGCGACGAGTGCCTGCAGAAGATCAGG---TTCTTCTTTCTATGCGGAGATGAAGTGGTTACTGTCGAATTCAGACAATGCGGCATTTCCCCAAATGACTAAGTCGTATAGAAATCCCAGGAACAAACCAGCTCTGATAATTTGGGGAGTGCATCACTCTGGATCGGCGACTGAGCAGACCAAACTCTATGGAAGTGGAAACAAGTTGATAACAGTAGGAAGCTCGAAATACCAGCAATCATTCACCCCAAGTCCGGGAGCACGGCCACAGGTGAATGGGCAATCAGGAAGGATTGATTTTCACTGGCTACTCCTTGATCCTAATGACACAGTGACCTTCACTTTCAATGGGGCATTCATAGCTCCTGACAGGGCAAGTTTCTTTAGAGGAGAATCTCTAGGAGTCCAGAGTGATGTTCCTTTGGATTCTGGTTGTGAGGGGGATTGCTTCCACAGTGGGGGTACGATAGTAAGCTCCCTGCCATTCCAGAACATCAACCCTAGAACAGTGGGGAAATGCCCTCGATATGTCAAACAGACAAGCCTCCTTTTGGCTACAGGAATGAAAAACGTCCCAGAGAACCCCAA------------------------GACC------------------AGAGGCCTTTTTGGAGCGATTGCTGGATTCATAGAGAATGGATGGGAAGGTCTCATTGACGGATGGTATGGCTTCAGACATCAAAATGCACAAGGAGAAGGAACTGCAGCTGACTACAAAAGCACCCAATCTGCAATAGATCAGATCACAGGCAAATTGAATCGTCTAATTGACAAAACAAATCAGCAGTTTGAACTGATAGACAATGAATTCAGTGAAATAGAACAACAAATTGGGAATGTCATTAACTGGACACGAGACTCAATGACTGAGGT-ATGGTCGTACAATGCTGAATTGCTGGTAGCAATGGAAAATCAGCACACAATAGATCTTGCAGACTCAGAAATGAACAAACTTTACGAGCGTGTCAGGAAACAACTAAGGGAGAATGCTGAAGAAGATGGGACTGGATGCTTTGAGATATTTCATAAGTGTGATGATCAGTGTATGGAGAGCATAAGGAACAACACTTATGACCATACCCAATACAGAACAGAGTCACTGCAAAATAGAATACAGATAGACCCAGTGAAATTGAGTAGTGGATACAAAGACATAATCTTATGGTTTAGCTTCGGGGCATCATGTTTTCTTCTTCTAGCCATTGCAATGGGATTGGTTTTCATTTGCATAAAGAATGGAAACATGCGGTGCACTATTTGTATATAG"/>
<sequence taxon='H7N3_ans_A/mallard/Delaware/418/2005_USA_Delaware_2005|2005.95342465753' value="ATGAACACTCAAATTTTGGCACTCATTGCTTGTATGCTGATTGGAGCTAAAGGAGACAAAATATGTCTTGGGCACCATGCTGTGGCAAATGGAACAAAAGTGGACACATTAACAGGGAGAGGAATTGAAGTAGTAAATGCCACGGAAACGGTGGAGACTGCAAATATTAAGAAAATATGCACTCAAGGAAAAAGGCCAACAGATCTGGGACAATGCGGACTTCTAGGAACCCTAATAGGACCTCCCCAATGCGATCAATTTCTGGAGTTTGACACTGACTTGATAATTGAACGAAGAGAAGGAACCGATGTGTGCTACCCCGGGAAGTTCACAAATGAAGAATCACTGAGGCAGATCCTTCGAGGATCAGGAGGAATTGATAAGGAGTCAATGGGTTTCACCTATAGTGGAATAAGAACCAATGGGGCGACGAGTGCCTGCAGAAGATCAGG---TTCTTCTTTCTATGCGGAGATGAAGTGGTTACTGTCGAATTCAGACAATGCGGCATTTCCCCAAATGACTAAGTCGTATAGAAATCCCAGGAACAAACCAGCTCTGATAATTTGGGGAGTGCATCACTCTGGATCGGCGACTGAGCAGACCAAACTCTATGGAAGTGGAAACAAGTTGATAACAGTAGGAAGCTCGAAATACCAGCAATCATTCACCCCAAGTCCGGGAGCACGGCCACAGGTGAATGGGCAATCAGGAAGGATTGATTTTCACTGGCTACTCCTTGATCCTAATGACACAGTGACCTTCACTTTCAACGGGGCATTCATAGCTCCTGACAGGGCAAGTTTCTTTAGAGGAGAATCGCTAGGAGTCCAGAGTGATGTTCCTTTGGATTCTGGTTGTGAGGGGGATTGCTTCCACAGTGGGGGTACGATAGTAAGCTCCTTGCCATTCCAGAACATCAACCCTAGAACAGTGGGGAAATGCCCTCGATATGTCAAACAGACAAGCCTCCTTTTGGCTACAGGAATGAGAAACGTCCCAGAGAACCCCAA------------------------GACC------------------AGAGGCCTTTTTGGAGCGATTGCTGGATTCATAGAGAATGGATGGGAAGGTCTCATTGACGGATGGTATGGTTTCAGACATCAAAATGCACAAGGAGAAGGAACTGCAGCTGACTACAAAAGCACCCAATCTGCAATAGATCAGATCACAGGCAAATTGAATCGTCTAATTGACAAAACAAATCAGCAGTTTGAACTGATAGACAATGAATTCAGTGAAATAGAACAACAAATTGGGAATGTCATTAACTGGACACGAGACTCAATGACTGAGGT-ATGGTCGTACAATGCTGAATTGCTGGTAGCAATGGAAAATCAGCACACAATAGATCTTGCAGACTCAGAAATGAACAAACTTTACGAGCGTGTCAGAAAACAACTAAGGGAGAATGCTGAAGAAGATGGGACTGGATGCTTTGAGATATTTCATAAGTGTGATGATCAGTGTATGGAGAGCATAAGGAACAACACTTATGACCATACCCAATACAGAACAGAGTCACTGCAGAATAGAATACAGATAGACCCAGTGAAATTGAGTAGTGGATACAAAGACATAATCTTATGGTTTAGCTTCGGGGCATCATGTTTTCTTCTTCTAGCCATTGCAATGGGATTGGTTTTCATTTGCATAAAGAATGGAAACATGCGGTGCACTATTTGTATATAG"/>
<sequence taxon='H7N3_ans_A/northernshoveler/NorthCarolina/6412-050/2005_USA_NorthCarolina_2005|2005.45205479452' value="ATGAACACTCAAATTTTGGCACTCATTGCTTGTATGCTGATTGGAGCTAAAGGAGACAAAATATGTCTTGGGCACCATGCTGTGGCAAATGGAACAAAAGTGAACACATTAACAGAGAGAGGAATTGAAGTGGTAAATGCCACGGAAACGGTGGAGACTGCAAATATTAAGAAAATATGCACTCAAGGAAAAAGGCCAACAGATCTGGGACAATGCGGACTTCTAGGAACCCTAATAGGACCTCCCCAATGCGATCAATTTCTGGAGTTTGACACTGACTTGATAATTGAACGAAGAGAAGGAACTGATGTGTGCTACCCCGGGAAGTTCACAAATGAAGAATCACTGAGGCAGATCCTTCGAGAATCAGGAGGAATTGATAAGGAGTCAATGGGTTTCACCTATAGTGGAATAAGAACCAATGGGGCGACGAGTGCCTGCAGAAGATCAGG---TTCTTCTTTCTATGCGGAGATGAAGTGGTTACTGTCGAATTCAGACAATGCGGCATTTCCCCAAATGACTAAGTCGTATAGAAATCCCAGGAACAAACCAGCTCTGATAATTTGGGGAGTGCATCACTCTGGATCGGCGACTGAGCAGACCAAACTCTATGGAAGTGGAAACAAGTTGATAACAGTAGGAAGCTCGAAATACCAGCAATCATTTACCCCAAGTCCGGGAGCACGGCCACAGGTGAATGGGCAATCAGGAAGGATTGATTTTCACTGGCTACTCCTTGATCCTAATGACACAGTGACCTTCACTTTCAACGGGGCATTCATAGCTCCTGACAGGGCAAGTTTCTTTAGAGGAGAATCGCTAGGAGTCCAGAGTGATGTTCCTTTGGATTCTGGTTGTGAGGGGGATTGCTTCCACAGTGGGGGTACGATAGTAAGCTCCCTGCCATTCCAGAACATCAACCCTAGAACAGTGGGGAAATGCCCTCGATATGTCAAACAGACAAGCCTCCTTTTGGCTACAGGAATGAGAAACGTCCCAGAGAACCCCAA------------------------GACC------------------AGAGGCCTTTTTGGAGCGATTGCTGGATTCATAGAGAATGGATGGGAAGGTCTCATTGACGGATGGTATGGTTTCAGACATCAAAATGCACAAGGAGAAGGAACTGCAGCTGACTACAAAAGCACCCAATCTGCAATAGATCAGATCACAGGCAAATTGAATCGTCTAATTGACAAAACAAATCAGCAGTTTGAACTGATAGACAATGAATTCAGTGAAATAGAACAACAAATTGGGAATGTCATTAACTGGACACGAGACTCAATGACTGAGGT-ATGGTCGTACAATGCTGAATTGCTGGTAGCAATGGAAAATCAGCACACAATAGATCTTGCAGACTCAGAAATGAACAAACTTTACGAGCGTGTCAGAAAACAACTAAGGGAGAATGCTGAAGAAGATGGGACTGGATGCTTTGAGATATTTCATAAGTGTGATGATCAGTGTATGGAGAGCATAAGGAACAACACTTATGATCATACCCAATACAGAACAGAGTCACTGCAGAATAGAATACAGATAGACCCAGTGAAATTGAGTAGTGGATACAAAGACATAATCTTATGGTTTAGCTTCGGGGCATCATGTTTTCTTCTTCTAGCCATTGCAATGGGATTGGTTTTCATTTGCATAAAGAATGGAAACATGCGGTGCACTATTTGTATATAG"/>
<sequence taxon='H7N9_ans_A/blue-wingedteal/Ohio/566/2006_USA_Ohio_2006|2006.45205479452' value="ATGAACACTCAAATTTTGGCACTCATTGCTTGTATGCTGATTGGAGCTAAAGGAGACAAAATATGTCTTGGGCACCATGCTGTGGCAAATGGAACAAAAGTGAACACATTAACAGAGAGAGGAATTGAAGTAGTAAATGCCACGGAAACAGTGGAAACTGCAAATATTAAGAAAATATGCACTCAAGGAAAAAGGCCAACAGATCTGGGACAATGCGGACTTCTAGGAACCCTAATAGGACCTCCCCAATGCGATCAATTTCTGGAGTTTGACACTGACTTGATAATAGAACGAAGAGAAGGAACCGATGTGTGTTACCCCGGGAAGTTCACAAATGAGGAATCACTGAGGCAGATCCTTCGAGGATCAGGAGGAATTGATAAGGAGTCAATGGGTTTCACCTATAGTGGAATAAGAACCAATGGGGCTACGAGTGCCTGCAGAAGATCAGG---TTCTTCTTTCTATGCGGAGATGAAGTGGTTACTGTCGAACTCAGACAATGCGGCATTTCCCCAAATGACTAAATCGTATAGAAATCCCAGGAACAAACCAGCTCTGATAATTTGGGGAGTGCATCACTCTGGATCGGCGACTGAGCAGACCAAACTCTATGGAAGTGGAAACAAGTTGATAACAGTAGGAAGCTCGAAATACCAGCAATCATTCACCCCAAGTCCGGGAGCACGGCCACAGGTGAATGGGCAATCAGGAAGAATTGATTTTCACTGGCTACTCCTTGATCCTAATGACACAGTGACCTTCACTTTCAACGGGGCATTCATAGCTCCTGACAGGGCAAGTTTCTTTAGAGGAGAGTCGCTAGGAGTCCAGAGTGATGTTCCTTTGGATTCTGGTTGTGAGGGGGATTGCTTCCACAGTGGGGGTACGATAGTAAGCTCCCTGCCATTCCAGAACATCAACCCTAGAACAGTTGGGAAATGCCCTCGATATGTCAAACAGACAAGCCTCCTTTTGGCTACAGGAATGAGAAACGTCCCAGAGAACCCCAA------------------------GACC------------------AGAGGCCTTTTTGGAGCGATTGCTGGATTCATAGAGAATGGATGGGAAGGTCTCATTGACGGATGGTATGGTTTCAGACATCAAAATGCACAAGGGGAAGGAACTGCAGCTGACTACAAAAGCACCCAATCTGCAATAGATCAGATCACAGGCAAATTGAATCGTCTAATTGACAAAACAAATCAGCAGTTTGAACTGATAGACAATGAATTCAGTGAAATAGAACAACAAATTGGGAATGTCATTAACTGGACACGAGACTCAATGACTGAGGT-ATGGTCGTACAATGCTGAATTGCTGGTAGCAATGGAAAATCAGCACACAATAGATCTTGCAGACTCAGAAATGAACAAACTTTACGAGCGTGTCAGGAAACAACTAAGGGAGAATGCTGAAGAAGATGGGACTGGATGCTTTGAGATATTTCACAAGTGTGATGATCAATGTATGGAGAGCATAAGGAACAACACTTATGACCATACCCAATACAGAACAGAGTCACTGCAGAATAGAATACAGATAGACCCAGTGAGATTGAGTAGTGGATACAAAGACATAATCTTATGGTTTAGCTTCGGGGCATCATGTTTTCTTCTTCTAGCCATTGCAATGGGATTGGTTTTCATTTGCATAAAGAATGGAAACATGCGGTGCACTATTTGTATATAG"/>
<sequence taxon='H7N3_ans_A/northernshoveler/NorthCarolina/674-516/2005_USA_NorthCarolina_2005|2005.45205479452' value="ATGAACACTCAAATTTTGGCACTCATTGCTTGTATGCTGATTGGAGCTAAAGGAGACAAAATATGTCTTGGGCACCATGCTGTGGCAAATGGAACAAAAGTGAACACATTAACAGAGAGAGGAATTGAAGTAGTAAATGCCACGGAAACAGTGGAGACTGCAAATATTAAGAAAATATGCACTCAAGGAAAAAGGCCAACAGATCTGGGACAATGCGGACTTCTAGGAACCCTAATAGGACCTCCCCAATGCGATCAATTTCTGGAGTTTGACACTGACTTGATAATTGAACGAAGAGAAGGAACCGATGTGTGTTACCCCGGGAAGTTCACAAATGAAGAATCACTGAGGCAGATCCTTCGAGGATCAGGAGGAATTGATAAGGAGTCAATGGGTTTCACCTATAGTGGAATAAGAACCAATGGGGCTACGAGTGCCTGCAGAAGATCAGG---TTCTTCTTTCTATGCGGAGATGAAGTGGTTACTGTCGAACTCAGACAATGCGGCATTTCCCCAAATGACTAAGTCGTATAGAAATCCCAGGAACAAACCAGCTCTGATAATTTGGGGAGTGCATCACTCTGGATCGGCGACTGAGCAGACCAAACTCTATGGAAGTGGAAACAAGTTGATAACAGTAGGAAGCTCGAAATACCAGCAATCATTCACCCCAAGTCCGGGAGCACGGCCACAGGTGAATGGGCAATCAGGAAGAATTGATTTTCACTGGCTACTCCTTGATCCTAATGACACAGTGACCTTCACTTTCAACGGGGCATTCATAGCTCCTGACAGGGCAAGTTTCTTTAGAGGAGAGTCGCTAGGAGTCCAGAGTGATGTTCCTTTGGATTCTGGTTGTGAGGGGGATTGCTTCCACAGTGGGGGTACGATAGTAAGCTCCCTGCCATTCCAGAACATCAACCCTAGAACAGTGGGGAAATGCCCTCGATATGTCAAACAGACAAGCCTCCTTTTGGCTACAGGAATGAGAAACGTCCCAGAGAACCCCAA------------------------GACC------------------AGAGGCCTTTTTGGAGCGATTGCTGGATTCATAGAGAATGGATGGGAAGGTCTCATTGACGGATGGTATGGTTTCAGACATCAAAATGCACAAGGGGAAGGAACTGCAGCTGACTACAAAAGCACCCAATCTGCAATAGATCAGATCACAGGCAAATTGAATCGTCTAATTGACAAAACAAATCAGCAGTTTGAACTGATAGACAATGAATTCAGTGAAATAGAACAACAAATTGGGAATGTCATTAACTGGACACGAGACTCAATGACTGAGGT-ATGGTCGTACAATGCTGAATTGCTGGTAGCAATGGAAAATCAGCACACAATAGATCTTGCAGACTCAGAAATGAACAAACTTTACGAGCGTGTCAGGAAACAACTAAGGGAGAATGCTGAAGAAGATGGGACTGGATGCTTTGAGATATTTCATAAGTGTGATGATCAGTGTATGGAGAGCATAAGGAACAACACTTATGACCATACCCAATACAGAACAGAGTCACTGCAGAATAGAATACAGATAGACCCAGTGAAATTGAGTAGTGGATACAAAGACATAATCTTATGGTTTAGCTTCGGGGCATCATGTTTTCTTCTTCTAGCCATTGCAATGGGATTGGTTTTCATTTGCATAAAGAATGGAAACATGCGGTGCACTATTTGTATATAG"/>
<sequence taxon='H7N6_ans_A/Americangreen-wingedteal/California/28228/2007_USA_California_2007|2007.07123287671' value="ATGAACACTCAAATTTTGGCACTCATTGCTTGTACGCTGATTGGAACTAAAGGAGACAAAATATGTCTTGGGCACCATGCTGTGGCAAATGGAACAAAAGTGAACACATTAACAGAGAGAGGAATTGAAGTAGTAAATGCCACAGAAACGGTGGAGACTGCAAATATTAAGAAAATATGCACTCAGGGAAAAAGGCCAACAGATCTGGGACAATGCGGACTTCTAGGAACCCTAATAGGACCTCCCCAATGCGATCAATTTCTGGAGTTTGATGCTGACTTGGTAATTGAACGAAGAGAAGGAACCGATGTGTGCTACCCTGGGAAGTTCACAAATGAAGAATCACTGAGGCAGATCCTTCGAGGGTCAGGAGGAATTGATAAGGAGTCAATGGGTTTCACCTATAGTGGAATAAGAACCAATGGGGCGACGAGTGCCTGCAGAAGATCAGG---TCCTTCTTTCTATGCGGAGATGAAGTGGTTACTGTCGAATTCAGACAATGCGGTATTTCCCCAAATGACTAAGTCGTATAGAAATCCCAGGAACAAACCAGCTCTGATAATTTGGGGAGTGCATCACTCTGGATCGGCTACTGAGCAGACCAAACTCTATGGAAGTGGAAACAAGTTGATAACAGTAGGAAGCTCGAAATACCAGCAATCATTCACCCCAAGTCCGGGAGCACGGCCACAGGTGAATGGGCAATCAGGAAGGATTGATTTTCACTGGCTACTCCTTGATCCTAATGACACAGTGACCTTCACTTTCAATGGGGCATTCATAGCTCCTGACAGGGCAAGTTTCTTTAGAGGAGAGTCGCTAGGAGTCCAGAGTGATGCTCCTTTGGATTCTGGTTGTGAGGGGGATTGCTTCCACAGTGGGGGTACGATAGTAAGCTCCCTGCCATTCCAGAACATCAACCCTAGAACAGTGGGGAAATGCCCTCGATATGTCAAACAGACAAGCCTCCTTTTGGCTACAGGAATGAGAAACGTCCCAGAGAACCCCAA------------------------GACC------------------AGAGGCCTTTTTGGAGCGATTGCTGGATTCATAGAGAATGGATGGGAAGGTCTCATTGATGGATGGTATGGTTTCAGACATCAAAATGCACAAGGAGAAGGAACTGCAGCTGACTACAAAAGCACCCAATCTGCAATAGATCAGATCACAGGCAAATTGAATCGTCTAATTGACAAAACAAATCAACAGTTTGAACTGATAGACAATGAATTCAGTGAAATAGAACAACAAATTGGGAATGTCATTAACTGGACACGAGACTCAATGACTGAGGT-ATGGTCGTACAATGCTGAATTGCTGATAGCAATGGAAAATCAGCACACAATAGATCTTGCAGACTCAGAAATGAACAAACTTTACGAGCGTGTCAGGAAACAACTAAGGGAGAATGCTGAAGAAGATGGGACTGGATGCTTTGAGATATTTCATAAGTGTGATGATCAGTGTATGGAGAGCATAAGGAACAACACTTATGACCATACCCAATACAGAACAGAGTCACTGCAGAATAGAATACAGATAGACCCAGTGAAATTGAGTAGTGGATACAAAGACATAATCTTATGGTTTAGCTTCGGGGCATCATGTTTTCTTCTTCTAGCCATTGCAATGGGATTGGTTTTCATTTGCATAAAGAATGGAAACATGCGGTGCACTATTTGTATATAG"/>
<sequence taxon='H7N6_ans_A/Americangreen-wingedteal/California/44287-305/2007_USA_California_2007|2007.07123287671' value="ATGAACACTCAAATTTTGGCACTCATTGCTTGTACGCTGATTGGAACTAAAGGAGACAAAATATGTCTTGGGCACCATGCTGTGGCAAATGGAACAAAAGTGAACACATTAACAGAGAGAGGAATTGAAGTAGTAAATGCCACAGAAACGGTGGAGACTGCAAATATTAAGAAAATATGCACTCAGGGAAAAAGGCCAACAGATCTGGGACAATGCGGACTTCTAGGAACCCTAATAGGACCTCCCCAATGCGATCAATTTCTGGAGTTTGATGCTGACTTGGTAATTGAACGAAGAGAAGGAACCGATGTGTGCTACCCTGGGAAGTTCACAAATGAAGAATCACTGAGGCAGATCCTTCGAGGGTCAGGAGGAATTGATAAGGAGTCAATGGGTTTCACCTATAGTGGAATAAGAACCAATGGGGCGACGAGTGCCTGCAGAAGATCAGG---TTCTTCTTTCTATGCGGAGATGAAGTGGTTACTGTCGAATTCAGACAATGCGGTATTTCCCCAAATGACTAAGTCGTATAGAAATCCCAGGAACAAACCAGCTCTGATAATTTGGGGAGTGCATCACTCTGGATCGGCTACTGAGCAGACCAAACTCTATGGAAGTGGAAACAAGTTGATAACAGTAGGAAGCTCGAAATACCAGCAATCATTCACCCCAAGTCCGGGAGCACGGCCACAGGTGAATGGGCAATCAGGAAGGATTGATTTTCACTGGCTACTCCTTGATCCTAATGACACAGTGACCTTCACTTTCAATGGGGCATTCATAGCTCCTGACAGGGCAAGTTTCTTTAGAGGAGAGTCGCTAGGAGTCCAGAGTGATGCTCCTTTGGATTCTGGTTGTGAGGGGGATTGCTTCCACAGTGGGGGTACGATAGTAAGCTCCCTGCCATTCCAGAACATCAACCCTAGAACAGTGGGGAAATGCCCTCGATATGTCAAACAGACAAGCCTCCTTTTGGCTACAGGAATGAGAAACGTCCCAGAGAACCCCAA------------------------GACC------------------AGAGGCCTTTTTGGAGCGATTGCTGGATTCATAGAGAATGGATGGGAAGGTCTCATTGATGGATGGTATGGTTTCAGACATCAAAATGCACAAGGAGAAGGAACTGCAGCTGACTACAAAAGCACCCAATCTGCAATAGATCAGATCACAGGCAAATTGAATCGTCTAATTGACAAAACAAATCAACAGTTTGAACTGATAGACAATGAATTCAGTGAAATAGAACAACAAATTGGGAATGTCATTAACTGGACACGAGACTCAATGACTGAGGT-ATGGTCGTACAATGCTGAATTGCTGATAGCAATGGAAAATCAGCACACAATAGATCTTGCAGACTCAGAAATGAACAAACTTTACGAGCGTGTCAGGAAACAACTAAGGGAGAATGCTGAAGAAGATGGGACTGGATGCTTTGAGATATTTCATAAGTGTGATGATCAGTGTATGGAGAGCATAAGGAACAACACTTATGACCATACCCAATACAGAACAGAGTCACTGCAGAATAGAATACAGATAGACCCAGTGAAATTGAGTAGTGGATACAAAGACATAATCTTATGGTTTAGCTTCGGGGCATCATGTTTTCTTCTTCTAGCCATTGCAATGGGATTGGTTTTCATTTGCATAAAGAATGGAAACATGCGGTGCACTATTTGTATATAG"/>
<sequence taxon='H7N6_ans_A/northernshoveler/California/27985/2007_USA_California_2007|2007.06301369863' value="ATGAACACTCAAATTTTGGCACTCATTGCTTGTACGCTGATTGGAACTAAAGGAGACAAAATATGTCTTGGGCACCATGCTGTGGCAAATGGAACAAAAGTGAACACATTAACAGAGAGAGGAATTGAAGTAGTAAATGCCACAGAAACGGTGGAGACTGCAAATATTAAGAAAATATGCACTCAGGGAAAAAGGCCAACAGATCTGGGACAATGCGGACTTCTAGGAACCCTAATAGGACCTCCCCAATGCGATCAATTTCTGGAGTTTGATGCTGACTTGGTAATTGAACGAAGAGAAGGAACCGATGTGTGCTACCCCGGGAAGTTCACAAATGAAGAATCACTGAGGCAGATCCTTCGAGGGTCAGGAGGAATTGATAAGGAGTCAATGGGTTTCACCTATAGTGGAATAAGAACCAATGGGGCGACGAGTGCCTGCAGAAGATCAGG---TTCTTCTTTCTATGCGGAGATGAAGTGGTTACTGTCGAATTCAGACAATGCGGTATTTCCCCAAATGACTAAGTCGTATAGAAATCCCAGGAACAAACCAGCTCTGATAATTTGGGGAGTGCATCACTCTGGATCGGCTACTGAGCAGACCAAACTCTATGGAAGTGGAAACAAGTTGATAACAGTAGGAAGCTCGAAATACCAGCAATCATTCACCCCAAGTCCGGGAGCACGGCCACAGGTGAATGGGCAATCAGGAAGGATTGATTTTCACTGGCTACTCCTTGATCCTAATGACACAGTGACCTTCACTTTCAATGGGGCATTCATAGCTCCTGACAGGGCAAGTTTCTTTAGAGGAGAGTCGCTAGGAGTCCAGAGTGATGTTCCTTTGGATTCTGGTTGTGAGGGGGATTGCTTCCACAGTGGGGGTACGATAGTAAGCTCCCTGCCATTCCAGAACATCAACCCTAGAACAGTGGGGAAATGCCCTCGATATGTCAAACAGACAAGCCTCCTTTTGGCTACAGGAATGAGAAACGTCCCAGAGAACCCCAA------------------------GACC------------------AGAGGCCTTTTTGGAGCGATTGCTGGATTCATAGAGAATGGATGGGAAGGTCTCATTGATGGATGGTATGGTTTCAGACATCAAAATGCACAAGGAGAAGGAACTGCAGCTGACTACAAAAGCACCCAATCTGCAATAGATCAGATCACAGGCAAATTGAATCGTCTAATTGACAAAACAAATCAACAGTTTGAACTGATAGGCAATGAATTCAGTGAAATAGAACAACAAATTGGGAATGTCATTAACTGGACACGAGACTCAATGACTGAGGT-ATGGTCGTACAATGCTGAATTGCTGATAGCAATGGAAAATCAGCACACAATAGATCTTGCAGACTCAGAAATGAACAAACTTTACGAGCGTGTCAGGAAACAACTAAGGGAGAATGCTGAAGAAGATGGGACTGGATGCTTTGAGATATTTCATAAGTGTGATGATCAGTGTATGGAGAGCATAAGGAACAACACTTATGACCATACCCAATACAGAACAGAGTCACTGCAGAATAGAATACAGATAGACCCAGTGAAATTGAGTAGTGGATACAAAGACATAATCTTATGGTTTAGCTTCGGGGCATCATGTTTTCTTCTTCTAGCCATTGCAATGGGATTGGTTTTCATTTGCATAAAGAATGGAAACATGCGGTGCACTATTTGTATATAG"/>
<sequence taxon='H7N6_ans_A/northernshoveler/California/44287-179/2007_USA_California_2007|2007.06301369863' value="ATGAACACTCAAATTTTGGCACTCATTGCTTGTACGCTGATTGGAACTAAAGGAGACAAAATATGTCTTGGGCACCATGCTGTGGCAAATGGAACAAAAGTGAACACATTAACAGAGAGAGGAATTGAAGTAGTAAATGCCACAGAAACGGTGGAGACTGCAAATATTAAGAAAATATGCACTCAGGGAAAAAGGCCAACAGATCTGGGACAATGCGGACTTCTAGGAACCCTAATAGGACCTCCCCAATGCGATCAATTTCTGGAGTTTGATGCTGACTTGGTAATTGAACGAAGAGAAGGAACCGATGTGTGCTACCCCGGGAAGTTCACAAATGAAGAATCACTGAGGCAGATCCTTCGAGGGTCAGGAGGAATTGATAAGGAGTCAATGGGTTTCACCTATAGTGGAATAAGAACCAATGGGGCGACGAGTGCCTGCAGAAGATCAGG---TTCTTCTTTCTATGCGGAGATGAAGTGGTTACTGTCGAATTCAGACAATGCGGTATTTCCCCAAATGACTAAGTCGTATAGAAATCCCAGGAACAAACCAGCTCTGATAATTTGGGGAGTGCATCACTCTGGATCGGCTACTGAGCAGACCAAACTCTATGGAAGTGGAAACAAGTTGATAACAGTAGGAAGCTCGAAATACCAGCAATCATTCACCCCAAGTCCGGGAGCACGGCCACAGGTGAATGGGCAATCAGGAAGGATTGATTTTCACTGGCTACTCCTTGATCCTAATGACACAGTGACCTTCACCTTCAATGGGGCATTCATAGCTCCTGACAGGGCAAGTTTCTTTAGAGGAGAGTCGCTAGGAGTCCAGAGTGATGTTCCTTTGGATTCTGGTTGTGAGGGGGATTGCTTCCACAGTGGGGGTACGATAGTAAGCTCCCTGCCATTCCAGAACATCAACCCTAGAACAGTGGGGAAATGCCCTCGATATGTCAAACAGACAAGCCTCCTTTTGGCTACAGGAATGAGAAACGTCCCAGAGAACCCCAA------------------------GACC------------------AGAGGCCTTTTTGGAGCGATTGCTGGATTCATAGAGAATGGATGGGAAGGTCTCATTGATGGATGGTATGGTTTCAGACATCAAAATGCACAAGGAGAAGGAACTGCAGCTGACTACAAAAGCACCCAATCTGCAATAGATCAGATCACAGGCAAATTGAATCGTCTAATTGACAAAACAAATCAACAGTTTGAACTGATAGACAATGAATTCAGTGAAATAGAACAACAAATTGGGAATGTCATTAACTGGACACGAGACTCAATGACTGAGGT-ATGGTCGTACAATGCTGAATTGCTGATAGCAATGGAAAATCAGCACACAATAGATCTTGCAGACTCAGAAATGAACAAACTTTACGAGCGTGTCAGGAAACAACTAAGGGAGAATGCTGAAGAAGATGGGACTGGATGCTTTGAGATATTTCATAAGTGTGATGATCAGTGTATGGAGAGCATAAGGAACAACACTTATGACCATACCCAATACAGAACAGAGTCACTGCAGAATAGAATACAGATAGACCCAGTGAAATTGAGTAGTGGATACAAAGACATAATCTTATGGTTTAGCTTCGGGGCATCATGTTTTCTTCTTCTAGCCATTGCAATGGGATTGGTTTTCATTTGCATAAAGAATGGAAACATGCGGTGCACTATTTGTATATAG"/>
<sequence taxon='H7N3_ans_A/northernshoveler/Washington/44249-664/2006_USA_Washington_2006|2006.84931506849' value="ATGAACACTCAAATTTTGGCACTCATTGCTTGTATGCTGATTGGAGCTAAAGGAGACAAAATATGTCTTGGGCACCATGCTGTGGCAAATGGAACAAAAGTGAACACATTAACAGAGAGAGGAATTGAAGTAGTAAATGCCACAGAAACAGTGGAGACTGCAAATATTAAGAAAATATGCACTCAAGGAAAAAGGCCAACAGATCTGGGACAATGCGGACTTCTAGGAACCCTAATAGGACCTCCCCAATGCGATCAATTTCTGGAGTTTGACGCTGACTTGATAATTGAACGAAGAGAAGGAACCGATGTGTGCTACCCCGGGAAGTTCACAAATGAAGAATCACTGAGGCAGATCCTTCGAGGGTCAGGAGGAATTGATAAGGAGTCAATGGGTTTCACCTATAGTGGAATAAGAACCAATGGGGCGACGAGTGCCTGCAGAAGATCAGG---TTCTTCTTTCTATGCGGAGATGAAGTGGTTGCTGTCGAATTCAGACAATGCGGCATTTCCCCAAATGACTAAGTCGTATAGAAATCCCAGGAACAAACCAGCTCTGATAATTTGGGGAGTGCATCACTCTGGATCGGCTACTGAGCAGACCAAACTCTATGGAAGTGGAAACAAGTTGATAACAGTAGGAAGCTCGAAATACCAGCAATCATTCACCCCAAGTCCGGGAGCACGACCACAGGTGAATGGGCAATCAGGAAGGATTGATTTTCACTGGCTGCTCCTTGATCCTAATGACACAGTGACCTTCACTTTCAATGGGGCATTCATAGCTCCTGACAGGGCAAGTTTCTTTAGAGGAGAGTCGCTAGGAGTCCAGAGTGATGTTCCTTTGGATTCTGGTTGTAAGGGGGATTGCTTCCACAGTGGGGGTACGATAGTAAGCTCCCTGCCATTCCAGAACATCAACCCTAGAACAGTGGGGAAATGCCCTCGATATGTCAAACAGACAAGCCTCCTTTTGGCTACAGGAATGAGAAACGTCCCAGAGAACCCCAA------------------------GACC------------------AGAGGCCTTTTTGGAGCGATTGCTGGATTCATAGAGAATGGATGGGAAGGTCTCATTGATGGATGGTATGGTTTCAGACATCAAAACGCACAAGGAGAAGGAACTGCAGCTGACTACAAAAGCACCCAATCTGCAATAGATCAGATCACAGGCAAATTGAATCGTCTAATTGACAAAACAAATCAGCAGTTTGAACTGATAGACAATGAATTCAGTGAAATAGAACAACAAATTGGGAATGTCATTAACTGGACACGAGACTCAATGACTGAGGT-ATGGTCGTACAATGCTGAATTGCTGGTAGCAATGGAAAATCAGCACACAATAGATCTTGCAGACTCAGAAATGAACAAACTTTACGAGCGTGTCAGGAAACAACTAAGAGAGAATGCTGAAGAAGATGGGACTGGATGCTTTGAGATATTTCATAAGTGTGATGATCAATGTATGGAGAGCATAAGGAACAACACTTATGACCATACCCAATACAGAACAGAGTCACTGCAGAATAGAATACAGATAGACCCAGTGAAATTGAGTAGTGGATACAAAGACATAATCTTATGGTTTAGCTTCGGGGCATCATGTTTTCTTCTTCTAGCCATTGCAATGGGATTGGTTTTCATTTGCATAAAGAATGGAAACATGCGGTGCACTATTTGTATATAG"/>
<sequence taxon='H7N3_ans_A/northernshoveler/California/HKWF1372C/2007_USA_California_2007|2007.94520547945' value="ATGAATACTCAAATTTTGGCACTCATTGCTTGTATGCTGATTGGAGCTAAAGGAGACAAAATATGTCTTGGGCACCATGCTGTGGCAAATGGAACAAAAGTGAACACATTAACAGAAAGAGGAATTGAAGTAGTAAATGCCACAGAAACAGTGGAGACTGCAAATATTAAGAAAATATGCACTCAAGGAAAAAGGCCAACAGATCTGGGACAATGCGGACTTCTAGGAACCCTAATAGGACCTCCCCAATGCGATCAATTTCTGGAGTTTGACGCTGACTTGATAATTGAACGAAGAGAAGGAACCGATGTGTGCTACCCCGGGAAGTTCACAAATGAAGAATCACTGAGGCAGATCCTTCGAGGGTCAGGAGGAATTGATAAGGAGTCAATGGGTTTCACCTATAGTGGAATAAGAACCAATGGGGCGACGAGTGCCTGCAGAAGATCAGG---TTCTTCTTTCTATGCGGAGATGAAGTGGTTGCTGTCGAATTCAGACAATGCGGCATTTCCCCAAATGACTAAGTCGTATAGAAATCCCAGGAACAAACCAGCTCTGATAATTTGGGGAGTGCATCACTCTGGATCGGCTACTGAGCAGACCAAACTCTATGGAAGTGGAAACAAGTTGATAACAGTAGGAAGCTCGAAATACCAGCAATCATTCACCCCAAGTCCGGGAGCACGACCACAGGTGAATGGGCAATCAGGAAGGATTGATTTTCACTGGCTGCTCCTTGATCCTAATGACACAGTAACCTTCACTTTCAATGGGGCATTCATAGCTCCTGACAGGGCAAGTTTCTTTAGAGGAGAGTCGCTAGGAGTCCAGAGTGATGTCCCTTTGGATTCTGGTTGTGAGGGGGATTGCTTCCACAGTGGGGGTACGATAGTAAGCTCCCTGCCATTCCAGAACATCAACCCTAGAACAGTGGGGAAATGCCCTCGATATGTCAAACAGACAAGCCTCCTTTTAGCTACAGGAATGAGAAACGTCCCAGAGAACCCCAA------------------------GACC------------------AGAGGCCTTTTTGGAGCGATTGCTGGATTCATAGAGAATGGATGGGAAGGTCTCATTGATGGATGGTATGGTTTCAGACATCAAAACGCACAAGGAGAAGGAACTGCAGCTGACTACAAAAGCACCCAATCTGCAATAGATCAGATCACAGGCAAATTGAATCGTCTAATTGACAAAACAAATCAGCAGTTTGAACTGATAGACAATGAATTCAGTGAAATAGAACAACAAATTGGGAATGTCATTAACTGGACACGAGACTCAATGACTGAGGT-ATGGTCGTACAATGCTGAATTGCTGGTAGCAATGGAAAATCAGCACACAATAGATCTTGCAGACTCAGAAATGAACAAACTTTACGAGCGTGTCAGGAAACAACTAAGGGAGAATGCTGAAGAAGATGGGACTGGATGCTTTGAGATATTTCATAAGTGTGATGATCAATGTATGGAGAGCATAAGGAACAACACTTATGACCATACCCAATACAGAACAGAGTCACTGCAGAATAGAATACAGATAGACCCAGTGAAATTGAGTAGTGGATACAAAGACATAATCTTATGGTTTAGCTTCGGGGCGTCATGTTTTCTTCTTCTAGCCATTGCAATGGGATTGGTTTTCATTTGCATAAAGAATGGAAACATGCGGTGCACTATTTGTATATAG"/>
<sequence taxon='H7N4_cha_A/ruddyturnstone/NewJersey/604/2006_USA_NewJersey_2006|2006.45205479452' value="ATGAACACTCAAATTTTGGCATTCATTGCTTGTATGCTGATTGGAGCTAAAGGAGACAAAATATGTCTTGGGCACCATGCTGTGGCAAATGGAACAAGAGTGAACACATTGACAGAGAAGGGAATTGAAGTAGTGAATGCCACGGAGACGGTGGAGACTGTAAATATTAAGAAAATATGCACTCAAGGGAAAAGACCAACAGATCTGGGACAATGTGGACTTCTAGGGACCCTGATAGGGCCTCCCCAATGCGATCTATTTCTGGAGTTTGACGCTGATCTGATAATTGAACGGAGAGAAGGAACCGATGTGTGCTACCCCGGGAAGTTCACAAATGAAGAATCACTGAGGCAGATCCTTCGAAGGTCAGGAGGAATTAATAAGGAGTCAATGGGTTTCACCTACAGTGGAATAAGAACCAATGGGGCGACGAGTGCCTGCAGAAGATCAGG---TTCTTCTTTCTATGCGGAGATGAAGTGGTTACTGTCGAATTCAGACAATGCGGCATTTCCCCAAATGACTAAGTCGTATAGAAATCCCAGGAACAAACCAGCTCTGATAATTTGGGGAGTGCACCACTCTGGATCAGCTGATGAGCAGACCAAACTCTATGGAAGTGGAAACAAGTTGATAACAGTAGGAAGCTCAAAATACCAGCAATCATTCACTCCAAGTCCGGGAGCACGGCCACAGGTGAATGGACAATCAGGAAGGATTGATTTTCACTGGCTACTCCTTGATCCCAATGACACAGTGACCTTCACTTTCAATGGGGCATTCATAGCTCCTGACAGGGCAAGTTTCTTTAGAGGAGAATCGCTAGGAGTCCAGAGTGATGTTCCTTTGGATTCTGGTTGTGAGGGGGACTGCTTCCACAGTGGAGGCACGATAGTGAGCTCCCTGCCATTCCAGAACATCAACCCCAGAACAGTGGGGAAATGCCCTCGATATGTCAAACAGACAAGCCTCCTTTTGGCTACAGGAATGAGAAACGTCCCAGAGAACCCCAA------------------------GACC------------------AGGGGCCTTTTTGGAGCGATTGCTGGATTCATAGAAAATGGATGGGAAGGTCTCATTGATGGATGGTATGGTTTCAGACATCAAAACGCACAAGGAGAAGGAACTGCAGCTGACTACAAAAGCACTCAATCTGCAATAGATCAGATCACAGGTAAATTGAACCGTCTAATTGACAAAACAAATCAGCAGTTTGAAATGATAGACAATGAATTCAACGAAATAGAACAGCAAATTGGGAATGTCATTAATTGGACACGAGACTCAATGACTGAGGT-ATGGTCGTACAATGCTGAGTTGCTGGTAGCAATGGAAAATCAGCACACAATAGATCTTGCAGACTCAGAAATGAACAAACTTTACGAGCGTGTCAGAAAACAACTAAGGGAGAATGCTGAAGAAGATGGGACTGGATGCTTTGAGATATTTCATAAGTGTGATGACCAGTGTATGGAGAGCATAAGGAACAACACTTATGACCATACCCAATACAGAACAGAGTCACTGCAGAATAGAATACAGATAGACCCAGTGAAGTTGAGTAGTGGATACAAAGACATAATCTTATGGTTTAGCTTCGGGGCATCATGTTTCCTTCTTATAGCCATTGCAATGGGATTGGTTTTCATTTGCATAAAGAATGGAAACATGCGGTGCACTATTTGTATATAG"/>
<sequence taxon='H7N3_cha_A/ruddyturnstone/NewJersey/490/2006_USA_NewJersey_2006|2006.45205479452' value="ATGAACACTCAAATTTTGGCATTCATTGCTTGTATGCTGATTGGAGCTAAAGGAGACAAAATATGTCTTGGGCACCATGCTGTGGCAAATGGAACAAGAGTGAACACATTGACAGAGAAGGGAATTGAAGTAGTAAATGCCACGGAGACGGTGGAGACTGTAAATATTAAGAAAATATGCACTCAAGGGAAAAGACCAACAGATCTGGGACAATGTGGACTTCTAGGGACCCTGATAGGGCCTCCCCAATGCGATCTATTTCTGGAGTTTGACGCTGATCTGATAATTGAACGGAGAGAAGGAACCGATGTGTGCTACCCCGGGAAGTTCACAAATGAAGAATCACTGAGGCAGATCCTTCGAAGGTCAGGAGGAATTAATAAGGAGTCAATGGGTTTCACCTACAGTGGAATAAGAACCAATGGGGCGACGAGTGCCTGCAGAAGATCAGG---TTCTTCTTTCTATGCGGAGATGAAGTGGTTACTGTCGAATTCAGACAATGCGGCATTTCCCCAAATGACTAAGTCGTATAGAAATCCCAGGAACAAACCAGCTCTGATAATTTGGGGAGTGCACCACTCTGGATCAGCTGATGAGCAGACCAAACTCTATGGAAGTGGAAACAAGTTGATAACAGTAGGAAGCTCAAAATACCAGCAATCATTCACTCCAAGTCCGGGAGCACGGCCACAGGTGAATGGACAATCAGGAAGGATTGATTTTCACTGGCTACTCCTTGATCCCAATGACACAGTGACCTTCACTTTCAATGGGGCATTCATTGCTCCTGACAGGGCAAGTTTCTTTAGAGGAGAATCGCTAGGAGTCCAGAGTGATGTTCCTTTGGATTCTGGTTGTGAGGGGGACTGCTTCCACAGTGGAGGCACGATAGTGAGCTCCCTGCCATTCCAGAACATCAACCCCAGAACAGTGGGGAAATGCCCTCGATATGTCAAACAGACAAGCCTCCTTTTGGCTACAGGAATGAGAAACGTCCCAGAGAACCCCAA------------------------GACC------------------AGGGGCCTTTTTGGAGCGATTGCTGGATTCATAGAAAATGGATGGGAAGGTCTCATTGATGGATGGTATGGTTTCAGACATCAAAACGCACAAGGAGAAGGAACTGCAGCTGACTACAAAAGCACTCAATCTGCAATAGATCAGATCACAGGTAAATTGAACCGTCTAATTGACAAAACAAATCAGCAGTTTGAAATGATAGACAATGAATTCAACGAAATAGAACAGCAAATTGGGAATGTCATTAACTGGACACGAGACTCAATGACTGAGGT-ATGGTCGTACAATGCTGAGTTGCTGGTAGCAATGGAAAATCAGCACACAATAGATCTTGCAGACTCAGAAATGAACAAACTTTACGAGCGTGTCAGAAAACAACTAAGGGAGAATGCTGAAGAAGATGGGACTGGATGCTTTGAGATATTTCATAAGTGTGATGACCAGTGTATGGAGAGCATAAGGAACAACACTTATGACCATACCCAATACAGAACAGAGTCACTGCAGAATAGAATACAGATAGACCCAGTGAAGTTGAATAGTGGATACAAAGACATAATCTTATGGTTTAGCTTCGGGGCATCATGTTTCCTTCTTATAGCCATTGCAATGGGATTGGTTTTCATTTGCATAAAGAATGGAAACATGCGGTGCACTATTTGTATATAG"/>
<sequence taxon='H7N3_cha_A/ruddyturnstone/NewJersey/215/2006_USA_NewJersey_2006|2006.45205479452' value="ATGAACACTCAAATTTTGGCATTCATTGCTTGTATGCTGATTGGAGCTAAAGGAGACAAAATATGTCTTGGGCACCATGCTGTGGCAAATGGAACAAGAGTGAACACATTGACAGAGAAGGGAATTGAAGTAGTAAATGCCACGGAGACGGTGGAGACTGTAAATATTAAGAAAATATGCACTCAAGGGAAAAGACCAACAGATCTGGGACAATGTGGACTTCTAGGGACCCTGATAGGGCCTCCCCAATGCGATCTATTTCTGGAGTTTGACGCTGATCTGATAATTGAACGGAGAGAAGGAACCGATGTGTGCTACCCCGGGAAGTTCACAAATGAAGAATCACTGAGGCAGATCCTTCGAAGGTCAGGAGGAATTAATAAGGAGTCAATGGGTTTCACCTACAGTGGAATAAGAACCAATGGGGCGACGAGTGCCTGCAGAAGATCAGG---TTCTTCTTTCTATGCGGAGATGAAGTGGTTACTGTCGAATTCAGACAATGCGGCATTTCCCCAAATGACTAAGTCGTATAGAAATCCCAGGAACAAACCAGCTCTGATAATTTGGGGAGTGCACCACTCTGGATCAGCTGATGAGCAGACCAAACTCTATGGAAGTGGAAACAAGTTGATAACAGTAGGAAGCTCAAAATACCAGCAATCATTCACTCCAAGTCCGGGAGCACGGCCACAGGTGAATGGACAATCAGGAAGGATTGATTTTCACTGGCTACTCCTTGATCCCAATGACACAGTGACCTTCACTTTCAATGGGGCATTCATAGCTCCTGACAGGGCAAGTTTCTTTAGAGGAGAATCGCTAGGAGTCCAGAGTGATGTTCCTTTGGATTCTGGTTGTGAGGGGGACTGCTTCCACAGTGGAGGCACGATAGTGAGCTCCCTGCCATTCCAGAACATCAACCCCAGAACAGTGGGGAAATGCCCTCGATATGTCAAACAGACAAGCCTCCTTTTGGCTACAGGAATGAGAAACGTCCCAGAGAACCCCAA------------------------GACC------------------AGGGGCCTTTTTGGAGCGATTGCTGGATTCATAGAAAATGGATGGGAAGGTCTCATTGATGGATGGTATGGTTTCAGACATCAAAACGCACAAGGAGAAGGAACTGCAGCTGACTACAAAAGCACTCAATCTGCAATAGATCAGATCACAGGTAAATTGAACCGTCTAATTGACAAAACAAATCAGCAGTTTGAAATGATAGACAATGAATTCAACGAAATAGAACAGCAAATTGGGAATGTCATTAACTGGACACGAGACTCAATGACTGAGGT-ATGGTCGTACAATGCTGAGTTGCTGGTAGCAATGGAAAATCAGCACACAATAGATCTTGCAGACTCAGAAATGAACAAACTTTACGAGCGTGTCAGAAAACAACTAAGGGAGAATGCTGAAGAAGATGGGACTGGATGCTTTGAGATATTTCATAAGTGTGATGACCAGTGTATGGAGAGCATAAGGAACAACACTTATGACCATACCCAATACAGAACAGAGTCACTGCAGAATAGAATACAGATAGACCCAGTGAAGTTGAGTAGTGGGTACAAAGACATAATCTTATGGTTTAGCTTCGGGGCATCATGTTTCCTTCTTATAGCCATTGCAATGGGATTGGTTTTCATTTGCATAAAGAATGGAAACATGCGGTGCACTATTTGTATATAG"/>
<sequence taxon='H7N3_pas_A/sanderling/NewJersey/369/2006_USA_NewJersey_2006|2006.45205479452' value="ATGAACACTCAAATTTTGGCATTCATTGCTTGTATGCTGATTGGAGCTAAAGGAGACAAAATATGTCTTGGGCACCATGCTGTGGCAAATGGAACAAGAGTGAACACATTGACAGAGAAGGGAATTGAAGTAGTAAATGCCACGGAGACGGTGGAGACTGTAAATATTAAGAAAATATGCACTCAAGGGAAAAGACCAACAGATCTGGGACAATGTGGACTTCTAGGGACCCTGATAGGGCCTCCCCAATGCGATCTATTTCTGGAGTTTGACGCTGATCTGATAATTGAACGGAGAGAAGGAACCGATGTGTGCTACCCCGGGAAGTTCACAAATGAAGAATCACTGAGGCAGATCCTTCGAAGGTCAGGAGGAATTAATAAGGAGTCAATGGGTTTCACCTACAGTGGAATAAGAACCAATGGGGCGACGAGTGCCTGCAGAAGATCAGG---TTCTTCTTTCTATGCGGAGATGAAGTGGTTACTGTCGAATTCAGACAATGCGGCATTTCCCCAAATGACTAAGTCGTATAGAAATCCCAGGAACAAACCAGCTCTGATAATTTGGGGAGTGCACCACTCTGGATCAGCTGATGAGCAGACCAAACTCTATGGAAGTGGAAACAAGTTGATAACAGTAGGAAGCTCAAAATACCAGCAATCATTCACTCCAAGTCCGGGAGCACGGCCACAGGTGAATGGACAATCAGGAAGGATTGATTTTCACTGGCTACTCCTTGATCCCAATGACACAGTGACCTTCACTTTCAATGGGGCATTCATAGCTCCTGACAGGGCAAGTTTCTTTAGAGGAGAATCGCTAGGAGTCCAGAGTGATGTTCCTTTGGATTCTGGTTGTGAGGGGGACTGCTTCCACAGTGGAGGCACGATAGTGAGCTCCCTGCCATTCCAGAACATCAACCCCAGAACAGTGGGGAAATGCCCTCGATATGTCAAACAGACAAGCCTCCTTTTGGCTACAGGAATGAGAAACGTCCCAGAGAACCCCAA------------------------GACC------------------AGGGGCCTTTTTGGAGCGATTGCTGGATTCATAGAAAATGGATGGGAAGGTCTCATTGATGGATGGTATGGTTTCAGACATCAAAACGCACAAGGAGAAGGAACTGCAGCTGACTACAAAAGCACTCAATCTGCAATAGATCAGATCACAGGTAAATTGAACCGTCTAATTGACAAAACAAATCAGCAGTTTGAAATGATAGACAATGAATTCAACGAAATAGAACAGCAAATTGGGAATGTCATTAACTGGACACGAGACTCAATGACTGAGGT-ATGGTCGTACAATGCTGAGTTGCTGGTAGCAATGGAAAATCAGCACACAATAGATCTTGCAGACTCAGAAATGAACAAACTTTACGAGCGTGTCAGAAAACAACTAAGGGAGAATGCTGAAGAAGATGGGACTGGATGCTTTGAGATATTTCATAAGTGTGATGACCAGTGTATGGAGAGCATAAGGAACAACACTTATGACCATACCCAATACAGAACAGAGTCACTGCAGAATAGAATACAGATAGACCCAGTGAAGTTGAGTAGTGGATACAAGGACATAATCTTATGGTTTAGCTTCGGGGCATCATGTTTCCTTCTTATAGCCATTGCAATGGGATTGGTTTTCATTTGCATAAAGAATGGAAACATGCGGTGCACTATTTGTATATAG"/>
<sequence taxon='H7N7_cha_A/ruddyturnstone/Delaware/752/2006_USA_Delaware_2006|2006.45205479452' value="ATGAACACTCAAATTTTGGCATTCATTGCTTGTATGCTGATTGGAGCTAAAGGAGACAAAATATGTCTTGGGCACCATGCTGTGGCAAATGGAACAAGAGTGAACACATTGACAGAGAAGGGAATTGAAGTAGTAAATGCCACGGAGACGGTGGAGACTGTAAATATTAAGAAAATATGCACTCAAGGGAAAAGACCAACAGATCTGGGACAATGTGGACTTCTAGGGACCCTGATAGGGCCTCCCCAATGCGATCTATTTCTGGAGTTTGACGCTGATCTGATAATTGAACGGAGAGAAGGAACCGATGTGTGCTACCCCGGGAAGTTCACAAATGAAGAATCACTGAGGCAGATCCTTCGAAGGTCAGGAGGAATTAATAAGGAGTCAATGGGTTTCACCTACAGTGGAATAAGAACCAATGGGGCGACGAGTGCCTGCAGAAGATCAGG---TTCTTCTTTCTATGCGGAGATGAAGTGGTTACTGTCGAATTCAGACAATGCGGCATTTCCCCAAATGACTAAGTCGTATAGAAATCCCAGGAACAAACCAGCTCTGATAATTTGGGGAGTGCACCACTCTGGATCAGCTGATGAGCAGACCAAACTCTATGGAAGTGGAAACAAGTTGATAACAGTAGGAAGCTCAAAATACCAGCAATCATTCACTCCAAGTCCGGGAGCACGGCCACAGGTGAATGGACAATCAGGAAGGATTGATTTTCACTGGCTACTCCTTGATCCCAATGACACAGTGACCTTCACTTTCAATGGGGCATTCATAGCTCCTGACAGGGCAAGTTTCTTTAGAGGAGAATCGCTAGGAGTCCAGAGTGATGTTCCTTTGGATTCTGGTTGTGAGGGGGACTGCTTCCACAGTGGAGGCACGATAGTGAGCTCCCTGCCATTCCAGAACATCAACCCCAGAACAGTGGGGAAATGCCCTCGATATGTCAAACAGACAAGCCTCCTTTTGGCTACAGGAATGAGAAACGTCCCAGAGAACCCCAA------------------------GACC------------------AGGGGCCTTTTTGGAGCGATTGCTGGATTCATAGAAAATGGATGGGAAGGTCTCATTGATGGATGGTATGGTTTCAGACATCAAAACGCACAAGGAGAAGGAACTGCAGCTGACTACAAAAGCACTCAATCTGCAATAGATCAGATCACAGGTAAATTGAACCGTCTAATTGACAAAACAAATCAGCAGTTTGAAATGATAGACAATGAATTCAACGAAATAGAACAGCAAATTGGGAATGTCATTAACTGGACACGAGACTCAATGACTGAGGT-ATGGTCGTACAATGCTGAGTTGCTGGTAGCAATGGAAAATCAGCACACAATAGATCTTGCAGACTCAGAAATGAACAAACTTTACGAGCGTGTCAGAAAACAACTAAGGGAGAATGCTGAAGAAGATGGGACTGGATGCTTTGAGATATTTCATAAGTGTGATGACCAGTGTATGGAGAGCATAAGGAACAACACTTATGACCATACCCAATACAGAACAGAGTCACTGCAGAATAGAATACAGATAGACCCAGTGAAGTTGAGTAGTGGATACAAAGACATAATCTTATGGTTTAGCTTCGGGGCATCATGTTTCCTTCTTATAGCCATTGCAATGGGATTGGTTTTCATTTGCATAAAGAATGGAAACATGCGGTGCACTATTTGTATATAG"/>
<sequence taxon='H7N3_cha_A/ruddyturnstone/NewJersey/612/2006_USA_NewJersey_2006|2006.45205479452' value="ATGAACACTCAAATTTTGGCATTCATTGCTTGTATGCTGATTGGAGCTAAAGGAGACAAAATATGTCTTGGGCACCATGCTGTGGCAAATGGAACAAGAGTGAACACATTGACAGAGAAGGGAATTGAAGTAGTAAATGCCACGGAGACGGTGGAGACTGTAAATATTAAGAAAATATGCACTCAAGGGAAAAGACCAACAGATCTGGGACAATGTGGACTTCTAGGGACCCTGATAGGGCCTCCCCAATGCGATCTATTTCTGGAGTTTGACGCTGATCTGATAATTGAACGGAGAGAAGGAACCGATGTGTGCTACCCCGGGAAGTTCACAAATGAAGAATCACTGAGGCAGATCCTTCGAAGGTCAGGAGGAATTGATAAGGAGTCAATGGGTTTCACCTACAGTGGAATAAGAACCAATGGGGCGACGAGTGCCTGCAGAAGATCAGG---TTCTTCTTTCTATGCGGAGATGAAGTGGTTACTGTCGAATTCAGACAATGCGGCATTTCCCCAAATGACTAAGTCGTATATAAATCCCAGGAACAAACCAGCTCTGATAATTTGGGGAGTGCACCACTCTGGATCAGCTGATGAGCAGACCAAACTCTATGGAAGTGGAAACAAGTTGATAACAGTAGGAAGCTCAAAATACCAGCAATCATTCACTCCAAGTCCGGGAGCACGGCCACAGGTGAATGGACAATCAGGAAGGATTGATTTTCACTGGCTACTCCTTGATCCCAATGACACAGTGACCTTCACTTTCAATGGGGCATTCATAGCTCCTGACAGGGCAAGTTTCTTTAGAGGAGAATCGCTAGGAGTCCAGAGTGATGTTCCTTTGGATTCTGGTTGTGAGGGGGACTGCTTCCACAGTGGAGGCACGATAGTGAGCTCCCTGCCATTCCAGAACATCAACCCCAGAACAGTGGGGAAATGCCCTCGATATGTCAAACAGACAAGCCTCCTTTTGGCTACAGGAATGAGAAACGTCCCAGAGAACCCCAA------------------------GACC------------------AGGGGCCTTTTTGGAGCGATTGCTGGATTCATAGAAAATGGATGGGAAGGTCTCATTGATGGATGGTATGGTTTCAGACATCAAAACGCACAAGGAGAAGGAACTGCAGCTGACTACAAAAGCACTCAATCTGCAATAGATCAGATCACAGGTAAATTGAACCGTCTAATTGACAAAACAAATCAGCAGTTTGAAATGATAGACAATGAATTCAACGAAATAGAACAGCAAATTGGGAATGTCATTAACTGGACACGAGACTCAATGACTGAGGT-ATGGTCGTACAATGCTGAGTTGCTGGTAGCAATGGAAAATCAGCACACAATAGATCTTGCAGACTCAGAAATGAACAAACTTTACGAGCGTGTCAGAAAACAACTAAGGGAGAATGCTGAAGAAGATGGGACTGGATGCTTTGAGATATTTCATAAGTGTGATGACCAGTGTATGGAGAGCATAAGGAACAACACTTATGACCATACCCAATACAGAACAGAGTCACTGCAGAATAGAATACAGATAGACCCAGTGAAGTTGAGTAGTGGATACAAAGACATAATCTTATGGTTTAGCTTCGGGGCATCATGTTTCCTTCTTATAGCCATTGCAATGGGATTGGTTTTCATTTGCATAAAGAATGGAAACATGCGGTGCACTATTTGTATATAG"/>
<sequence taxon='H7N3_pas_A/sanderling/NewJersey/355/2006_USA_NewJersey_2006|2006.45205479452' value="ATGAACACTCAAATTTTGGCATTCATTGCTTGTATGCTGATTGGAGCTAAAGGAGACAAAATATGTCTTGGGCACCATGCTGTGGCAAATGGAACAAGAGTGAACACATTGACAGAGAAGGGAATTGAAGTAGTAAATGCCACGGAGACGGTGGAGACTGTAAATATTAAGAAAATATGCACTCAAGGGAAAAGACCAACAGATCTGGGACAATGTGGACTTCTAGGGACCCTGATAGGGCCTCCCCAATGCGATCTATTTCTGGAGTTTGACGCTGATCTGATAATTGAACGGAGAGAAGGAACCGATGTGTGCTACCCCGGGAAGTTCACAAATGAAGAATCACTGAGGCAGATCCTTCGAAGGTCAGGAGGAATTGATAAGGAGTCAATGGGTTTCACCTACAGTGGAATAAGAACCAATGGGGCGACGAGTGCCTGCAGAAGATCAGG---TTCTTCTTTCTATGCGGAGATGAAGTGGTTACTGTCGAATTCAGACAATGCGGCATTTCCCCAAATGACTAAGTCGTATAGAAATCCCAGGAACAAACCAGCTCTGATAATTTGGGGAGTGCACCACTCTGGATCAGCTGATGAGCAGACCAAACTCTATGGAAGTGGAAACAAGTTGATAACAGTAGGAAGCTCAAAATACCAGCAATCATTCACTCCAAGTCCGGGAGCACGGCCACAGGTGAATGGACAATCAGGAAGGATTGATTTTCACTGGCTACTCCTTGATCCCAATGACACAGTGACCTTCACTTTCAATGGGGCATTCATAGCTCCTGACAGGGCAAGTTTCTTTAGAGGAGAATCGCTAGGAGTCCAGAGTGATGTTCCTTTGGATTCTGGTTGTGAGGGGGACTGCTTCCACAGTGGAGGCACGATAGTGAGCTCCCTGCCATTCCAGAACATCAACCCCAGAACAGTGGGGAAATGCCCTCGATATGTCAAACAGACAAGCCTCCTTTTGGCTACAGGAATGAGAAACGTCCCAGAGAACCCCAA------------------------GACC------------------AGGGGCCTTTTTGGAGCGATTGCTGGATTCATAGAAAATGGATGGGAAGGTCTCATTGATGGATGGTATGGTTTCAGACATCAAAACGCACAAGGAGAAGGAACTGCAGCTGACTACAAAAGCACTCAATCTGCAATAGATCAGATCACAGGTAAATTGAACCGTCTAATTGACAAAACAAATCAGCAGTTTGAAATGATAGACAATGAATTCAACGAAATAGAACAGCAAATTGGGAATGTCATTAACTGGACACGAGACTCAATGACTGAGGT-ATGGTCGTACAATGCTGAGTTGCTGGTAGCAATGGAAAATCAGCACACAATAGATCTTGCAGACTCAGAAATGAACAAACTTTACGAGCGTGTCAGAAAACAACTAAGGGAGAATGCTGAAGAAGATGGGACTGGATGCTTTGAGATATTTCATAAGTGTGATGACCAGTGTATGGAGAGCATAAGAAACAACACTTATGACCATACCCAATACAGAACAGAGTCACTGCAGAATAGAATACAGATAGACCCAGTGAAGTTGAGTAGTGGATACAAAGACATAATCTTATGGTTTAGCTTCGGGGCATCATGTTTCCTTCTTATAGCCATTGCAATGGGATTGGTTTTCATTTGCATAAAGAATGGAAACATGCGGTGCACTATTTGTATATAG"/>
<sequence taxon='H7N3_cha_A/laughinggull/DelawareBay/46/2006_USA_DelawareBay_2006|2006.38630136986' value="ATGAACACTCAAATTTTGGCATTCATTGCTTGTATGCTGATTGGAGCTAAAGGAGACAAAATATGTCTTGGGCACCATGCTGTGGCAAATGGAACAAGAGTGAACACATTGACAGAGAAGGGAATTGAAGTAGTAAATGCCACGGAGACGGTGGAGACTGTAAATATTAAGAAAATATGCACTCAAGGGAAAAGAACAACAGATCTGGGACAATGTGGACTTCTAGGGACCCTGATAGGGCCTCCCCAATGCGATCTATTTCTGGAGTTTGACGCTGATCTGATAATTGAACGGAGAGAAGGAACCGATGTGTGCTACCCCGGGAAGTTCACAAATGAAGAATCACTGAGGCAGATCCTTCGAAGGTCAGGAGGAATTGATAAGGAGTCAATGGGTTTCACCTACAGTGGAATAAGAACCAATGGGGCGACGAGTGCCTGCAGAAGATCAGG---TTCTTCTTTCTATGCGGAGATGAAGTGGTTACTGTCGAATTCAGACAATGCGGCATTTCCCCAAATGACTAAGTCGTATAGAAATCCCAGGAACAAACCAGCTCTGATAATTTGGGGAGTGCACCACTCTGGATCAGCTGATGAGCAGACCAAACTCTATGGAAGTGGAAACAAGTTGATAACAGTAGGAAGCTCAAAATACCAGCAATCATTCACTCCAAGTCCGGGAGCACGGCCACAGGTGAATGGACAATCAGGAAGGATTGATTTTCACTGGCTACTCCTTGATCCCAATGACACAGTGACCTTCACTTTCAATGGGGCATTCATAGCTCCTGACAGGGCAAGTTTCTTTAGAGGAGAATCGCTAGGAGTCCAGAGTGATGTTCCTTTGGATTCTGGTTGTGAGGGGGACTGCTTCCACAGTGGAGGCACGATAGTGAGCTCCCTGCCATTCCAGAACATCAACCCCAGAACAGTGGGGAAATGCCCTCGATATGTCAAACAGACAAGCCTCCTTTTGGCTACAGGAATGAGAAACGTCCCAGAGAACCCCAA------------------------GACC------------------AGGGGCCTTTTTGGAGCGATTGCTGGATTCATAGAAAATGGATGGGAAGGTCTCATTGATGGATGGTATGGTTTCAGACATCAAAACGCACAAGGAGAAGGAACTGCAGCTGACTACAAAAGCACTCAATCTGCAATAGATCAGATCACAGGTAAATTGAACCGTCTAATTGACAAAACAAATCAGCAGTTTGAAATGATAGACAATGAATTCAACGAAATAGAACAGCAAATTGGGAATGTCATTAACTGGACACGAGACTCAATGACTGAGGT-ATGGTCGTACAATGCTGAGTTGCTGGTAGCAATGGAAAATCAGCACACAATAGATCTTGCAGACTCAGAAATGAACAAACTTTACGAGCGTGTCAGAAAACAACTAAGGGAGAATGCTGAAGAAGATGGGACTGGATGCTTTGAGATATTTCATAAGTGTGATGACCAGTGTATGGAGAGCATAAGGAACAACACTTATGACCATACCCAATACAGAACAGAGTCACTGCAGAATAGAATACAGATAGACCCAGTGAAGTTGAGTAGTGGATACAAAGACATAATCTTATGGTTTAGCTTCGGGGCATCATGTTTCCTTCTTATAGCCATTGCAATGGGATTGGTTTTCATTTGCATAAAGAATGGAAACATGCGGTGCACTATTTGTATATAG"/>
<sequence taxon='H7N3_cha_A/laughinggull/DelawareBay/42/2006_USA_DelawareBay_2006|2006.38630136986' value="ATGAACACTCAAATTTTGGCATTCATTGCTTGTATGCTGATTGGAGCTAAAGGAGACAAAATATGTCTTGGGCACCATGCTGTGGCAAATGGAACAAGAGTGAACACATTGACAGAGAAGGGAATTGAAGTAGTAAATGCCACGGAGACGGTGGAGACTGTAAATATTAAGAAAATATGCACTCAAGGGAAAAGAACAACAGATCTGGGACAATGTGGACTTCTAGGGACCCTGATAGGGCCTCCCCAATGCGATCTATTTCTGGAGTTTGACGCTGATCTGATAATTGAACGGAGAGAAGGAACCGATGTGTGCTACCCCGGGAAGTTCACAAATGAAGAATCACTGAGGCAGATCCTTCGAAGGTCAGGAGGAATTGATAAGGAGTCAATGGGTTTCACCTACAGTGGAATAAGAACCAATGGGGCGACGAGTGCCTGCAGAAGATCAGG---TTCTTCTTTCTATGCGGAGATGAAGTGGTTACTGTCGAATTCAGACAATGCGGCATTTCCCCAAATGACTAAGTCGTATAGAAATCCCAGGAACAAACCAGCTCTGATAATTTGGGGAGTGCACCACTCTGGATCAGCTGATGAGCAGACCAAACTCTATGGAAGTGGAAACAAGTTGATAACAGTAGGAAGCTCAAAATACCAGCAATCATTCACTCCAAGTCCGGGAGCACGGCCACAGGTGAATGGACAATCAGGAAGGATTGATTTTCACTGGCTACTCCTTGATCCCAATGACACAGTGACCTTCACTTTCAATGGGGCATTCATAGCTCCTGACAGGGCAAGTTTCTTTAGAGGAGAATCGCTAGGAGTCCAGAGTGATGTTCCTTTGGATTCTGGTTGTGAGGGGGACTGCTTCCACAGTGGAGGCACGATAGTGAGCTCCCTGCCATTCCAGAACATCAACCCCAGAACAGTGGGGAAATGCCCTCGATATGTCAAACAGACAAGCCTCCTTTTGGCTACAGGAATGAGAAACGTCCCAGAGAACCCCAA------------------------GACC------------------AGGGGCCTTTTTGGAGCGATTGCTGGATTCATAGAAAATGGATGGGAAGGTCTCATTGATGGATGGTATGGTTTCAGACATCAAAACGCACAAGGAGAAGGAACTGCAGCTGACTACAAAAGCACTCAATCTGCAATAGATCAGATCACAGGTAAATTGAACCGTCTAATTGACAAAACAAATCAGCAGTTTGAAATGATAGACAATGAATTCAACGAAATAGAACAGCAAATTGGGAATGTCATTAACTGGACACGAGACTCAATGACTGAGGT-ATGGTCGTACAATGCTGAGTTGCTGGTAGCAATGGAAAATCAGCACACAATAGATCTTGCAGACTCAGAAATGAACAAACTTTACGAGCGTGTCAGAAAACAACTAAGGGAGAATGCTGAAGAAGATGGGACTGGATGCTTTGAGATATTTCATAAGTGTGATGACCAGTGTATGGAGAGCATAAGGAACAACACTTATGACCATACCCAATACAGAACAGAGTCACTGCAGAATAGAATACAGATAGACCCAGTGAAGTTGAGTAGTGGATACAAAGACATAATCTTATGGTTTAGCTTCGGGGCATCATGTTTCCTTCTTATAGCCATTGCAATGGGATTGGTTTTCATTTGCATAAAGAATGGAAACATGCGGTGCACTATTTGTATATAG"/>
<sequence taxon='H7N3_cha_A/ruddyturnstone/Delaware/890/2006_USA_Delaware_2006|2006.45205479452' value="ATGAACACTCAAATTTTGGCATTCATTGCTTGTATGCTGATTGGAGCTAAAGGAGACAAAATATGTCTTGGGCACCATGCTGTGGCAAATGGAACAAGAGTGAACACATTGACAGAGAAGGGAATTGAAGTAGTAAATGCCACGGAGACGGTGGAGACTGTAAATATTAAGAAAATATGCACTCAAGGGAAAAGACCAACAGATCTGGGACAATGTGGACTTCTAGGGACCCTGATAGGGCCTCCCCAATGCGATCTATTTCTGGAGTTTGACGCTGATCTGATAATTGAACGGAGAGAAGGAACCGATGTGTGCTACCCCGGGAAGTTCACAAATGAAGAATCACTGAGGCAGATCCTTCGAAGGTCAGGAGGAATTGATAAGGAGTCAATGGGTTTCACCTACAGTGGAATAAGAACCAATGGGGCGACGAGTGCCTGCAGAAGATCAGGTTCTTCTTCTTTCTATGCGGAGATGAAGTGGTTACTGTCGAATTCAGACAATGCGGCATTTCCCCAAATGACTAAGTCGTATAGAAATCCCAGGAACAAACCAGCTCTGATAATTTGGGGAGTGCACCACTCTGGATCAGCTGATGAGCAGACCAAACTCTATGGAAGTGGAAACAAGTTGATAACAGTAGGAAGCTCAAAATACCAGCAATCATTCACTCCAAGTCCGGGAGCACGGCCACAGGTGAATGGACAATCAGGAAGGATTGATTTTCACTGGCTACTCCTTGATCCCAATGACACAGTGACCTTCACTTTCAATGGGGCATTCATAGCTCCTGACAGGGCAAGTTTCTTTAGAGGAGAATCGCTAGGAGTCCAGAGTGATGTTCCTTTGGATTCTGGTTGTGAGGGGGACTGCTTCCACAGTGGAGGCACGATAGTGAGCTCCCTGCCATTCCAGAACATCAACCCCAGAACAGTGGGGAAATGCCCTCGATATGTCAAACAGACAAGCCTCCTTTTGGCTACAGGAATGAGAAACGTCCCAGAGAACCCCAA------------------------GACC------------------AGGGGCCTTTTTGGAGCGATTGCTGGATTCATAGAAAATGGATGGGAAGGTCTCATTGATGGATGGTATGGTTTCAGACATCAAAACGCACAAGGAGAAGGAACTGCAGCTGACTACAAAAGCACTCAATCTGCAATAGATCAGATCACAGGTAAATTGAACCGTCTAATTGACAAAACAAATCAGCAGTTTGAAATGATAGACAATGAATTCAACGAAATAGAACAGCAAATTGGGAATGTCATTAACTGGACACGAGACTCAATGACTGAGGT-ATGGTCGTACAATGCTGAGTTGCTGGTAGCAATGGAAAATCAGCACACAATAGATCTTGCAGACTCAGAAATGAACAAACTTTACGAGCGTGTCAGAAAACAACTAAGGGAGAATGCTGAAGAAGATGGGACTGGATGCTTTGAGATATTTCATAAGTGTGATGACCAGTGTATGGAGAGCATAAGGAACAACACTTATGACCATACCCAATACAGAACAGAGTCACTGCAGAATAGAATACAGATAGACCCAGTGAAGTTGAGTAGTGGATACAAAGACATAATCTTATGGTTTAGCTTCGGGGCATCATGTTTCCTTCTTATAGCCATTGCAATGGGATTGGTTTTCATTTGCATAAAGAATGGAAACATGCGGTGCACTATTTGTATATAG"/>
<sequence taxon='H7N3_cha_A/ruddyturnstone/NewJersey/176/2006_USA_NewJersey_2006|2006.45205479452' value="ATGAACACTCAAATTTTGGCATTCATTGCTTGTATGCTGATTGGAGCTAAAGGAGACAAAATATGTCTTGGGCACCATGCTGTGGCAAATGGAACAAGAGTGAACACATTGACAGAGAAGGGAATTGAAGTAGTAAATGCCACGGAGACGGTGGAGACTGTAAATATTAAGAAAATATGCACTCAAGGGAAAAGACCAACAGATCTGGGACAATGTGGACTTCTAGGGACCCTGATAGGGCCTCCCCAATGCGATCTATTTCTGGAGTTTGACGCTGATCTGATAATTGAACGGAGAGAAGGAACCGATGTGTGCTACCCCGGGAAGTTCACAAATGAAGAATCACTGAGGCAGATCCTTCGAAGGTCAGGAGGAATTGATAAGGAGTCAATGGGTTTCACCTACAGTGGAATAAGAACCAATGGGGCGACGAGTGCCTGCAGAAGATCAGG---TTCTTCTTTCTATGCGGAGATGAAGTGGTTACTGTCGAATTCAGACAATGCGGCATTTCCCCAAATGACTAAGTCGTATAGAAATCCCAGGAACAAACCAGCTCTGATAATTTGGGGAGTGCACCACTCTGGATCAGCTGATGAGCAGACCAAACTCTATGGAAGTGGAAACAAGTTGATAACAGTAGGAAGCTCAAAATACCAGCAATCATTCACTCCAAGTCCGGGAGCACGGCCACAGGTGAATGGACAATCAGGAAGGATTGATTTTCACTGGCTACTCCTTGATCCCAATGACACAGTGACCTTCACTTTCAATGGGGCATTCATAGCTCCTGACAGGGCAAGTTTCTTTAGAGGAGAATCGCTAGGAGTCCAGAGTGATGTTCCTTTGGATTCTGGTTGTGAGGGGGACTGCTTCCACAGTGGAGGCACGATAGTGAGCTCCCTGCCATTCCAGAACATCAACCCCAGAACAGTGGGGAAATGCCCTCGATATGTCAAACAGACAAGCCTCCTTTTGGCTACAGGAATGAGAAACGTCCCAGAGAACCCCAA------------------------GACC------------------AGGGGCCTTTTTGGAGCGATTGCTGGATTCATAGAAAATGGATGGGAAGGTCTCATTGATGGATGGTATGGTTTCAGACATCAAAACGCACAAGGAGAAGGAACTGCAGCTGACTACAAAAGCACTCAATCTGCAATAGATCAGATCACAGGTAAATTGAACCGTCTAATTGACAAAACAAATCAGCAGTTTGAAATGATAGACAATGAATTCAACGAAATAGAACAGCAAATTGGGAATGTCATTAACTGGACACGAGACTCAATGACTGAGGT-ATGGTCGTACAATGCTGAGTTGCTGGTAGCAATGGAAAATCAGCACACAATAGATCTTGCAGACTCAGAAATGAACAAACTTTACGAGCGTGTCAGAAAACAACTAAGGGAGAATGCTGAAGAAGATGGGACTGGATGCTTTGAGATATTTCATAAGTGTGATGACCAGTGTATGGAGAGCATAAGGAACAACACTTATGACCATACCCAATACAGAACAGAGTCACTGCAGAATAGAATACAGATAGACCCAGTGAAGTTGAGTAGTGGATACAAAGACATAATCTTATGGTTTAGCTTCGGGGCATCATGTTTCCTTCTTATAGCCATTGCAATGGGATTGGTTTTCATTTGCATAAAGAATGGAAACATGCGGTGCACTATTTGTATATAG"/>
<sequence taxon='H7N3_cha_A/laughinggull/DelawareBay/50/2006_USA_DelawareBay_2006|2006.38630136986' value="ATGAACACTCAAATTTTGGCATTCATTGCTTGTATGCTGATTGGAGCTAAAGGAGACAAAATATGTCTTGGGCACCATGCTGTGGCAAATGGAACAAAAGTGAACACATTAACAGAGAAGGGAATTGAAGTAGTAAATGCCACGGAGACGGTGGAGACTGTAAATATTAAGAAAATATGCACTCAAGGGAAAAGACCAACAGATCTGGGACAATGTGGACTTCTAGGGACCCTGATAGGGCCTCCCCAATGCGATCTATTTCTGGAGTTTGACGCTGATCTGATAATTGAACGAAGAGAAGGAACCGATGTGTGCTACCCAGGGAAGTTCACAAATGAAGAATCACTGAGGCAGATCCTTCGAAGGTCAGGAGGAATTGATAAGGAGTCAATGGGTTTCACCTACAGTGGAATAAGAACCAATGGGGCGACGAGTGCCTGCAGAAGAACAGG---TTCTTCTTTCTATGCGGAGATGAAGTGGTTACTGTCGAATTCAGACAATGCGGCATTTCCCCAAATGACTAAGTCGTATAGAAATCCCAGGAACAAACCAGCTCTGATAATTTGGGGAGTGCACCACTCTGGATCAGCTGATGAGCAGACCAAACTCTATGGAAGTGGAAACAAGCTGATAACAGTAGGAAGCTCAAAATACCAGCAATCATTCACTCCAAGTCCGGGAGCACGGCCACAGGTGAATGGACAATCAGGAAGGATTGATTTTCACTGGCTACTCCTTGATCCCAATGACACAGTGACCTTCACTTTCAATGGGGCATTCATAGCTCCTGACAGGGCAAGTTTCTTTAGAGGAGAATCGCTAGGAGTCCAGAGTGATGTTCCTTTGGATWCTGGTTGTGAGGGGGACTGCTTCCACAGTGGAGGCACGATAGTGAGCTCCCTGCCATTCCAGAACATCAACCCCAGAACAGTGGGGAAATGCCCTCGATATGTCAAACAGACAAGCCTCCTTTTGGCTACAGGAATGAGAAACGTCCCAGAGAACCCCAA------------------------GACC------------------AGGGGCCTTTTTGGAGCGATTGCTGGATTCATAGAAAATGGATGGGAAGGTCTCATTGATGGATGGTATGGTTTCAGACATCAAAAYGCACAAGGAGAAGGAACTGCAGCTGACTACAAAAGCACTCAATCTGCAATAGATCAGATCACAGGTAAATTGAACCGTCTAATTGACAAAACAAATCAGCAGTTTGAAATGATAGACAATGAATTCAACGAAATAGAACAGCAAATTGGGAATGTCATTAACTGGACACGAGACTCAATGACTGAGGT-ATGGTCGTACAATGCTGAGTTGCTGGTAGCAATGGAAAATCAGCACACAATAGATCTTGCAGACTCAGAAATGAACAAACTTTACGAGCGTGTCAGAAAACAACTAAGGGAGAATGCTGAAGAAGATGGGACTGGATGCTTTGAGATATTTCATAAGTGTGATGACCAGTGTATGGAGAGCATAAGGAACAACACTTATGAYCATACCCAATACAGAACAGAGTCACTGCAGAATAGAATACAGATAAACCCAGTGAAGTTGAGTAGTGGATACAAAGACATAATCTTATGGTTTAGCTTCGGGGCATCATGTTTCCTTCTTATAGCCATTGCAATGGGATTGGTTTTCATTTGCATAAAGAATGGAAACATGCGGTGCACTATTTGTATATAG"/>
<sequence taxon='H7N3_cha_A/ruddyturnstone/NewJersey/204/2006_USA_NewJersey_2006|2006.45205479452' value="ATGAACACTCAAATTTTGGCATTCATTGCTTGTATGCTGATTGGAGCTAAAGGAGACAAAATATGTCTTGGGCACCATGCTGTGGCAAATGGAACAAAAGTGAACACATTAACAGAGAAGGGAATTGAAGTAGTAAATGCCACGGAGACGGTGGAGACTGTAAATATTAAGAAAATATGCACTCAAGGGAAAAGACCAACAGATCTGGGACAATGTGGACTTCTAGGGACCCTGATAGGGCCTCCCCAATGCGATCTATTTCTGGAGTTTGACGCTGATCTGATAATTGAACGGAGAGAAGGAACCGATGTGTGCTACCCAGGGAAGTTCACAAATGAAGAATCACTGAGGCAGATCCTTCGAAGGTCAGGAGGAATTGATAAGGAGTCAATGGGTTTCACCTACAGTGGAATAAGAACCAATGGGGCGACGAGTGCCTGCAGAAGATCAGA---TTCTTCTTTCTATGCGGAGATGAAGTGGTTACTGTCGAATTCAGACAATGTGGCATTTCCCCAAATGACTAAGTCGTATAGAAATCCCAGGAACAAACCAGCTCTGATAATTTGGGGAGTGCACCACTCTGGATCAGCTGATGAGCAGACCAAACTCTATGGAAGTGGAAACAAGCTGATAACAGTAGGAAGCTCAAAATACCAGCAATCATTCACTCCAAGTCCGGGAGCACGGCCACAGGTGAATGGACAATCAGGAAGGATTGATTTTCACTGGCTACTCCTTGATCCCAATGACACAGTGACCTTCACTTTCAATGGGGCATTCATAGCTCCTGACAGGGCAAGTTTCTTTAGAGGAGAATCGCTAGGAGTACAGAGTGATGTTCCTTTGGATTCTGGTTGTGAGGGGGACTGCTTCCACAGTGGAGGCACGATAGTGAGCTCCCTGCCATTCCAGAACATCAACCCCAGAACAGTGGGGAAATGCCCTCGATATGTCAAACAGACAAGCCTCCTTTTGGCTACAGGAATGAGAAACGTCCCAGAGAACCCCAA------------------------GACC------------------AGGGGCCTTTTTGGAGCGATTGCTGGATTCATAGAAAATGGATGGGAAGGTCTCATTGATGGATGGTATGGTTTCAGACATCAAAATGCACAAGGAGAAGGAACTGCAGCTGACTACAAAAGCACTCAATCTGCAATAGATCAGATCACAGGTAAATTGAACCGTCTAATTGACAAAACAAATCAGCAGTTTGAAATGATAGACAATGAATTCAACGAAATAGAACAGCAAATTGGGAATGTCATTAACTGGACACGAGACTCAATGACTGAGGT-ATGGTCGTACAATGCTGAGTTGCTGGTAGCAATGGAAAATCAGCACACAATAGATCTTGCAGACTCAGAAATGAACAAACTTTACGAGCGTGTCAGAAAACAACTAAGGGAGAATGCTGAAGAAGATGGGACTGGATGCTTTGAGATATTTCATAAGTGTGATGACCAGTGTATGGAGAGCATAAGGAACAACACTTATGATCATACCCAATACAGAACAGAGTCACTGCAGAATAGAATACAGATAAACCCAGTGAAGTTGAGTAGTGGATACAAAGACATAATCTTATGGTTTAGCTTCGGGGCATCATGTTTCCTTCTTATAGCCATTGCAATGGGATTGGTTTTCATTTGCATAAAGAATGGAAACATGCGGTGCACTATTTGTATATAG"/>
<sequence taxon='H7N3_cha_A/ruddyturnstone/DelawareBay/281/2006_USA_DelawareBay_2006|2006.38630136986' value="ATGAACACTCAAATTTTGGCATTCATTGCTTGTATGCTGATTGGAGCTAAAGGAGACAAAATATGTCTTGGGCACCATGCTGTGGCAAATGGAACAAAAGTGAACACATTAACAGAGAAGGGAATTGAAGTAGTAAATGCCACGGAAACGGTGGAGACTGTAAATATTAAGAAAATATGCACTCAAGGGAAAAGACCAACAGATCTGGGACAATGTGGACTTCTAGGGACCCTGATAGGGCCTCCCCAATGCGATCTATTTCTGGAGTTTGACGCTGATCTGATAATTGAACGGAGAGAAGGAACCGATGTGTGCTACCCAGGGAAGTTCACAAATGAAGAATCACTGAGGCAGATCCTTCGAAGGTCAGGAGGAATTGATAAGGAGTCAATGGGTTTCACCTACAGTGGAATAAGAACCAATGGGGCGACGAGTGCCTGCAGAAGATCAGG---TTCTTCTTTCTATGCGGAGATGAAGTGGTTACTGTCGAATTCAGACAATGCGGCATTTCCCCAAATGACTAAGTCGTATAGAAATCCCAGGAACAAACCAGCTCTGATAATTTGGGGAGTGCACCACTCTGGATCAGCTGATGAGCAGACCAAACTCTATGGAAGTGGAAACAAGCTGATAACAGTAGGAAGCTCAAAATACCAGCAATCATTCACTCCAAGTCCGGGAGCACGGCCACAGGTGAATGGACAATCAGGAAGGATTGATTTTCACTGGCTACTCCTTGATCCCAATGACACAGTGACCTTCACTTTCAATGGGGCATTCATAGCTCCTGACAGGGCAAGTTTCTTTAGAGGAGAATCGCTAGGAGTCCAGAGTGATGTTCCTTTGGATTCTGGTTGTGAGGGGGACTGCTTCCACAGTGGAGGCACGATAGTGAGCTCCCTGCCATTCCAGAACATCAACCCCAGAACAGTGGGGAAATGCCCTCGATATGTCAAACAGACAAGCCTCCTTTTGGCTACAGGAATGAGAAACGTCCCAGAGAACCCCAA------------------------GACC------------------AGGGGCCTTTTTGGAGCGATTGCTGGATTCATAGAAAATGGATGGGAAGGTCTCATTGATGGATGGTATGGTTTCAGACATCAAAATGCACAAGGAGAAGGAACTGCAGCTGACTACAAAAGCACTCAATCTGCAATAGATCAGATCACAGGTAAATTGAACCGTCTAATTGACAAAACAAATCAGCAGTTTGAAATGATAGACAATGAATTCAACGAAATAGAACAGCAAATTGGGAATGTCATTAACTGGACACGAGACTCAATGACTGAGGT-ATGGTCGTACAATGCTGAGTTGCTGGTAGCAATGGAAAATCAGCACACAATAGATCTTGCAGACTCAGAAATGAACAAACTTTACGAGCGTGTCAGAAAACAACTAAGGGAGAATGCTGAAGAAGATGGGACTGGATGCTTTGAGATATTTCATAAGTGTGATGACCAGTGTATGGAGAGCATAAGGAACAACACTTATGATCATACCCAATACAGAACAGAGTCACTGCAGAATAGAATACAGATAAACCCAGTGAAGTTGAGTAGTGGATACAAAGACATAATCTTATGGTTTAGCTTCGGGGCATCATGTTTCCTTCTTATAGCCATTGCAATGGGATTGGTTTTCATTTGCATAAAGAATGGAAACATGCGGTGCACTATTTGTATATAG"/>
<sequence taxon='H7N3_cha_A/ruddyturnstone/DelawareBay/283/2006_USA_DelawareBay_2006|2006.38630136986' value="ATGAACACTCAAATTTTGGCATTCATTGCTTGTATGCTGATTGGAGCTAAAGGAGACAAAATATGTCTTGGGCACCATGCTGTGGCAAATGGAACAAAAGTGAACACATTAACAGAGAAGGGAATTGAAGTAGTAAATGCCACGGAAACGGTGGAGACTGTAAATATTAAGAAAATATGCACTCAAGGGAAAAGACCAACAGATCTGGGACAATGTGGACTTCTAGGGACCCTGATAGGGCCTCCCCAATGCGATCTATTTCTGGAGTTTGACGCTGATCTGATAATTGAACGGAGAGAAGGAACCGATGTGTGCTACCCAGGGAAGTTCACAAATGAAGAATCACTGAGGCAGATCCTTCGAAGGTCAGGAGGAATTGATAAGGAGTCAATGGGTTTCACCTACAGTGGAATAAGAACCAATGGGGCGACGAGTGCCTGCAGAAGATCAGG---TTCTTCTTTCTATGCGGAGATGAAGTGGTTACTGTCGAATTCAGACAATGCGGCATTTCCCCAAATGACTAAGTCGTATAGAAATCCCAGGAACAAACCAGCTCTGATAATTTGGGGAGTGCACCACTCTGGATCAGCTGATGAGCAGACCAAACTCTATGGAAGTGGAAACAAGCTGATAACAGTAGGAAGCTCAAAATACCAGCAATCATTCACTCCAAGTCCGGGAGCACGGCCACAGGTGAATGGACAATCAGGAAGGATTGATTTTCACTGGCTACTCCTTGATCCCAATGACACAGTGACCTTCACTTTCAATGGGGCATTCATAGCTCCTGACAGGGCAAGTTTCTTTAGAGGAGAATCGCTAGGAGTCCAGAGTGATGTTCCTTTGGATTCTGGTTGTGAGGGGGACTGCTTCCACAGTGGAGGCACGATAGTGAGCTCCCTGCCATTCCAGAACATCAACCCCAGAACAGTGGGGAAATGCCCTCGATATGTCAAACAGACAAGCCTCCTTTTGGCTACAGGAATGAGAAACGTCCCAGAGAACCCCAA------------------------GACC------------------AGGGGCCTTTTTGGAGCGATTGCTGGATTCATAGAAAATGGATGGGAAGGTCTCATTGATGGATGGTATGGTTTCAGACATCAAAATGCACAAGGAGAAGGAACTGCAGCTGACTACAAAAGCACTCAATCTGCAATAGATCAGATCACAGGTAAATTGAACCGTCTAATTGACAAAACAAATCAGCAGTTTGAAATGATAGACAATGAATTCAACGAAATAGAACAGCAAATTGGGAATGTCATTAACTGGACACGAGACTCAATGACTGAGGT-ATGGTCGTACAATGCTGAGTTGCTGGTAGCAATGGAAAATCAGCACACAATAGATCTTGCAGACTCAGAAATGAACAAACTTTACGAGCGTGTCAGAAAACAACTAAGGGAGAATGCTGAAGAAGATGGGACTGGATGCTTTGAGATATTTCATAAGTGTGATGACCAGTGTATGGAGAGCATAAGGAACAACACTTATGATCATACCCAATACAGAACAGAGTCACTGCAGAATAGAATACAGATAAACCCAGTGAAGTTGAGTAGTGGATACAAAGACATAATCTTATGGTTTAGCTTCGGGGCATCATGTTTCCTTCTTATAGCCATTGCAATGGGATTGGTTTTCATTTGCATAAAGAATGGAAACATGCGGTGCACTATTTGTATATAG"/>
<sequence taxon='H7N3_cha_A/ruddyturnstone/DelawareBay/262/2006_USA_DelawareBay_2006|2006.38630136986' value="ATGAACACTCAAATTTTGGCATTCATTGCTTGTATGCTGATTGGAGCTAAAGGAGACAAAATATGTCTTGGGCACCATGCTGTGGCAAATGGAACAAAAGTGAACACATTAACAGAGAAGGGAATTGAAGTAGTAAATGCCACGGAGACGGTGGAGACTGTAAATATTAAGAAAATATGCACTCAAGGGAAAAGACCAACAGATCTGGGACAATGTGGACTTCTAGGGACCCTGATAGGGCCTCCCCAATGCGATCTATTTCTGGAGTTTGACGCTGATCTGATAATTGAACGGAGAGAAGGAACCGATGTGTGCTACCCAGGGAAGTTCACAAATGAAGAATCACTGAGGCAGATCCTTCGAAGGTCAGGAGGAATTGATAAGGAGTCAATGGGTTTCACCTACAGTGGAATAAGAACCAATGGGGCGACGAGTGCCTGCAGAAGATCTGG---TTCTTCTTTCTATGCGGAGATGAAGTGGTTACTGTCGAATTCAGACAATGCGGCATTTCCCCAAATGACTAAGTCGTATAGAAATCCCAGGAACAAACCAGCTCTGATAATTTGGGGAGTGCACCACTCTGGATCAGCTGATGAGCAGACCAAACTCTATGGAAGTGGAAACAAGCTGATAACAGTAGGAAGCTCAAAATACCAGCAATCATTCACTCCAAGTCCGGGAGCACGGCCACAGGTGAATGGACAATCAGGAAGGATTGATTTTCACTGGCTACTCCTTGATCCCAATGACACAGTGACCTTCACTTTCAATGGGGCATTCATAGCTCCTGACAGGGCAAGTTTCTTTAGAGGAGAATCGCTAGGAGTCCAGAGTGATGTTCCTTTGGATTCTGGTTGTGAGGGGGACTGCTTCCACAGTGGAGGCACGATAGTGAGCTCCCTGCCATTCCAGAACATCAACCCCAGAACAGTGGGGAAATGCCCTCGATATGTCAAACAGACAAGCCTCCTTTTGGCTACAGGAATGAGAAACGTCCCAGAGAACCCCAA------------------------GACC------------------AGGGGCCTTTTTGGAGCGATTGCTGGATTCATAGAAAATGGATGGGAAGGTCTCATTGATGGATGGTATGGTTTCAGACATCAAAATGCACAAGGAGAAGGAACTGCAGCTGACTACAAAAGCACTCAATCTGCAATAGATCAGATCACAGGTAAATTGAACCGTCTAATTGACAAAACAAATCAGCAGTTTGAAATGATAGACAATGAATTCAACGAAATAGAACAGCAAATTGGGAATGTCATTAACTGGACACGAGACTCAATGACTGAGGT-ATGGTCGTACAATGCTGAGTTGCTGGTAGCAATGGAAAATCAGCACACAATAGATCTTGCAGACTCAGAAATGAACAAACTTTACGAGCGTGTCAGAAAACAACTAAGGGAGAATGCTGAAGAAGATGGGACTGGATGCTTTGAGATATTTCATAAGTGTGATGACCAGTGTATGGAGAGCATAAGGAACAACACTTATGATCATACCCAATACAGAACAGAGTCACTGCAGAATAGAATACAGATAAACCCAGTGAAGTTGAGTAGTGGATACAAAGACATAATCTTATGGTTTAGCTTCGGGGCATCATGTTTCCTTCTTATAGCCATTGCAATGGGATTGGTTTTCATTTGCATAAAGAATGGAAACATGCGGTGCACTATTTGTATATAG"/>
<sequence taxon='H7N3_cha_A/ruddyturnstone/NewJersey/224/2006_USA_NewJersey_2006|2006.45205479452' value="ATGAACACTCAAATTTTGGCATTCATTGCTTGTATGCTGATTGGAGCTAAAGGAGACAAAATATGTCTTGGGCACCATGCTGTGGCAAATGGAACAAAAGTGAACACATTAACAGAGAAGGGAATTGAAGTAGTAAATGCCACGGAGACGGTGGAGACTGTAAATATTAAGAAAATATGCACTCAAGGGAAAAGACCAACAGATCTGGGACAATGTGGACTTCTAGGGACCCTGATAGGGCCTCCCCAATGCGATCTATTTCTGGAGTTTGACGCTGATCTGATAATTGAACGGAGAGAAGGAACCGATGTGTGCTACCCAGGGAAGTTCACAAATGAAGAATCACTGAGGCAGATCCTTCGAAGGTCAGGAGGAATTGATAAGGAGTCAATGGGTTTCACCTACAGTGGAATAAGAACCAATGGGGCGACGAGTGCCTGCAGAAGATCTGG---TTCTTCTTTCTATGCGGAGATGAAGTGGTTACTGTCGAATTCAGACAATGCGGCATTTCCCCAAATGACTAAGTCGTATAGAAATCCCAGGAACAAACCAGCTCTGATAATTTGGGGAGTGCACCACTCTGGATCAGCTGATGAGCAGACCAAACTCTATGGAAGTGGAAACAAGCTGATAACAGTAGGAAGCTCAAAATACCAGCAATCATTCACTCCAAGTCCGGGAGCACGGCCACAGGTGAATGGACAATCAGGAAGGATTGATTTTCACTGGCTACTCCTTGATCCCAATGACACAGTGACCTTCACTTTCAATGGGGCATTCATAGCTCCTGACAGGGCAAGTTTCTTTAGAGGAGAATCGCTAGGAGTCCAGAGTGATGTTCCTTTGGATTCTGGTTGTGAGGGGGACTGCTTCCACAGTGGAGGCACGATAGTGAGCTCCCTGCCATTCCAGAACATCAACCCCAGAACAGTGGGGAAATGCCCTCGATATGTCAAACAGACAAGCCTCCTTTTGGCTACAGGAATGAGAAACGTCCCAGAGAACCCCAA------------------------GACC------------------AGGGGCCTTTTTGGAGCGATTGCTGGATTCATAGAAAATGGATGGGAAGGTCTCATTGATGGATGGTATGGTTTCAGACATCAAAATGCACAAGGAGAAGGAACTGCAGCTGACTACAAAAGCACTCAATCTGCAATAGATCAGATCACAGGTAAATTGAACCGTCTAATTGACAAAACAAATCAGCAGTTTGAAATGATAGACAATGAATTCAACGAAATAGAACAGCAAATTGGGAATGTCATTAACTGGACACGAGACTCAATGACTGAGGT-ATGGTCGTACAATGCTGAGTTGCTGGTAGCAATGGAAAATCAGCACACAATAGATCTTGCAGACTCAGAAATGAACAAACTTTACGAGCGTGTCAGAAAACAACTAAGGGAGAATGCTGAAGAAGATGGGACTGGATGCTTTGAGATATTTCATAAGTGTGATGACCAGTGTATGGAGAGCATAAGGAACAACACTTATGATCATACCCAATACAGAACAGAGTCACTGCAGAATAGAATACAGATAAACCCAGTGAAGTTGAGTAGTGGATACAAAGACATAATCTTATGGTTTAGCTTCGGGGCATCATGTTTCCTTCTTATAGCCATTGCAATGGGATTGGTTTTCATTTGCATAAAGAATGGAAACATGCGGTGCACTATTTGTATATAG"/>
<sequence taxon='H7N4_cha_A/ruddyturnstone/DelawareBay/290/2006_USA_DelawareBay_2006|2006.38630136986' value="ATGAACACTCAAATTTTGGCATTCATTGCTTGTATGCTGATTGGAGCTAAAGGAGACAAAATATGTCTTGGGCACCATGCTGTGGCAAATGGAACAAAAGTGAACACATTAACAGAGAAGGGAATTGAAGTAGTAAATGCCACGGAGACGGTGGAGACTGTAAATATTAAGAAAATATGCACTCAAGGGAAAAGACCAACAGATCTGGGACAATGTGGACTTCTAGGGACCCTGATAGGGCCTCCCCAATGCGATCTATTTCTGGAGTTTGACGCTGATCTGATAATTGAACGGAGAGAAGGAACCGATGTGTGCTACCCAGGGAAGTTCACAAATGAAGAATCACTGAGGCAGATCCTTCGAAGGTCAGGAGGAATTGATAAGGAGTCAATGGGTTTCACCTACAGTGGAATAAGAACCAATGGGGCGACGAGTGCCTGCAGAAGATCTGG---TTCTTCTTTCTATGCGGAGATGAAGTGGTTACTGTCGAATTCAGACAATGCGGCATTTCCCCAAATGACTAAGTCGTATAGAAATCCCAGGAACAAACCAGCTCTGATAATTTGGGGAGTGCACCACTCTGGATCAGCTGATGAGCAGACCAAACTCTATGGAAGTGGAAACAAGCTGATAACAGTAGGAAGCTCAAAATACCAGCAATCATTCACTCCAAGTCCGGGAGCACGGCCACAGGTGAATGGACAATCAGGAAGGATTGATTTTCACTGGCTACTCCTTGATCCCAATGACACAGTGACCTTCACTTTCAATGGGGCATTCATAGCTCCTGACAGGGCAAGTTTCTTTAGAGGAGAATCGCTAGGAGTCCAGAGTGATGTTCCTTTGGATTCTGGTTGTGAGGGGGACTGCTTCCACAGTGGAGGCACGATAGTGAGCTCCCTGCCATTCCAGAACATCAACCCCAGAACAGTGGGGAAATGCCCTCGATATGTCAAACAGACAAGCCTCCTTTTGGCTACAGGAATGAGAAACGTCCCAGAGAACCCCAA------------------------GACC------------------AGGGGCCTTTTTGGAGCGATTGCTGGATTCATAGAAAATGGATGGGAAGGTCTCATTGATGGATGGTATGGTTTCAGACATCAAAATGCACAAGGAGAAGGAACTGCAGCTGACTACAAAAGCACTCAATCTGCAATAGATCAGATCACAGGTAAATTGAACCGTCTAATTGACAAAACAAATCAGCAGTTTGAAATGATAGACAATGAATTCAACGAAATAGAACAGCAAATTGGGAATGTCATTAACTGGACACGAGACTCAATGACTGAGGT-ATGGTCGTACAATGCTGAGTTGCTGGTAGCAATGGAAAATCAGCACACAATAGATCTTGCAGACTCAGAAATGAACAAACTTTACGAGCGTGTCAGAAAACAACTAAGGGAGAATGCTGAAGAAGATGGGACTGGATGCTTTGAGATATTTCATAAGTGTGATGACCAGTGTATGGAGAGCATAAGGAACAACACTTATGATCATACCCAATACAGAACAGAGTCACTGCAGAATAGAATACAGATAAACCCAGTGAAGTTGAGTAGTGGATACAAAGACATAATCTTATGGTTTAGCTTCGGGGCATCATGTTTCCTTCTTATAGCCATTGCAATGGGATTGGTTTTCATTTGCATAAAGAATGGAAACATGCGGTGCACTATTTGTATATAG"/>
<sequence taxon='H7N3_cha_A/ruddyturnstone/NewJersey/589/2006_USA_NewJersey_2006|2006.45205479452' value="ATGAACACTCAAATTTTGGCATTCATTGCTTGTATGCTGATTGGAGCTAAAGGAGACAAAATATGTCTTGGGCACCATGCTGTGGCAAATGGAACAAAAGTGAACACATTAACAGAGAAGGGAATTGAAGTAGTAAATGCCACGGAGACGGTGGAGACTGTAAATATTAAGAAAATATGCACTCAAGGGAAAAAACCAACAGATCTGGGACAATGTGGACTTCTAGGGACCCTGATAGGGCCTCCCCAATGCGATCTATTTCTGGAGTTTGACGCTGATCTGATAATTGAACGGAGAGAAGGAACCGATGTGTGCTACCCAGGGAAGTTCACAAATGAAGAATCACTGAGGCAGATCCTTCGAAGGTCAGGAGGAATTGATAAGGAGTCAATGGGTTTCACCTACAGTGGAATAAGAACCAATGGGGCGACGAGTGCCTGCAGAAGATCAGG---TTCTTCTTTCTATGCGGAGATGAAGTGGTTACTGTCGAATTCAGACAATGCGGCATTTCCCCAAATGACTAAGTCGTATAGAAATCCCAGGAACAAACCAGCTCTGATAATTTGGGGAGTGCACCACTCTGGATCAGCTGATGAGCAGACCAAACTCTATGGAAGTGGAAACAAGCTGATAACAGTAGGAAGCTCAAAATACCAGCAATCATTCACTCCAAGTCCGGGAGCACGGCCACAGGTGAATGGACAATCAGGAAGGATTGATTTTCACTGGCTACTCCTTGATCCCAATGACACAGTGACCTTCACTTTCAATGGGGCATTCATAGCTCCTGACAGGGCAAGTTTCTTTAGAGGAGAATCGCTAGGAGTCCAGAGTGATGTTCCTTTGGATTCTGGTTGTGAGGGGGACTGCTTCCACAGTGGAGGCACGATAGTGAGCTCCCTGCCATTCCAGAACATCAACCCCAGAACAGTGGGGAAATGCCCTCGATATGTCAAACAGACAAGCCTCCTTTTGGCTACAGGAATGAGAAACGTCCCAGAGAACCCCAA------------------------GACC------------------AGGGGCCTTTTTGGAGCGATTGCTGGATTCATAGAAAATGGATGGGAAGGTCTCATTGATGGATGGTATGGTTTCAGACATCAAAATGCACAAGGAGAAGGAACTGCAGCTGACTACAAAAGCACTCAATCTGCAATAGATCAGATCACAGGTAAATTGAACCGTCTAATTGACAAAACAAATCAGCAGTTTGAAATGATAGACAATGAATTCAACGAAATAGAACAGCAAATTGGGAATGTCATTAACTGGACACGAGACTCAATGACTGAGGT-ATGGTCGTACAATGCTGAGTTGCTGGTAGCAATGGAAAATCAGCACACAATAGATCTTGCAGACTCAGAAATGAACAAACTTTACGAGCGTGTCAGAAAACAACTAAGGGAGAATGCTGAAGAAGATGGGACTGGATGCTTTGAGATATTTCATAAGTGTGATGACCAGTGTATGGAGAGCATAAGGAACAACACTTATGATCATACCCAATACAGAACAGAGTCACTGCAGAATAGAATACAGATAAACCCAGTGAAGTTGAGTAGTGGATACAAAGACATAATCTTATGGTTTAGCTTCGGGGCATCATGTTTCCTTCTTATAGCCATTGCAATGGGATTGGTTTTCATTTGCATAAAGAATGGAAACATGCGGTGCACTATTTGTATATAG"/>
<sequence taxon='H7N7_cha_A/ruddyturnstone/Delaware/892/2006_USA_Delaware_2006|2006.45205479452' value="ATGAACACTCAAATTTTGGCATTCATTGCTTGTATGCTGATTGGAGCTAAAGGAGACAAAATATGTCTTGGGCACCATGCTGTGGCAAATGGAACAAAAGTGAACACATTAACAGAGAAGGGAATTGAAGTAGTAAATGCCACGGAGACGGTGGAGACTGTAAATATTAAGAAAATATGCACTCAAGGGAAAAGACCAACAGATCTGGGACAATGTGGACTTCTAGGGACCCTGATAGGGCCTCCCCAATGCGATCTATTTCTGGAGTTTGACGCTGATCTGATAATTGAACGGAGAGAAGGAACCGATGTGTGCTACCCAGGGAAGTTCACAAATGAAGAATCACTGAGGCAGATCCTTCGAAGGTCAGGAGGAATTGATAAGGAGTCAATGGGTTTCACCTACAGTGGAATAAGAACCAATGGGGCGACGAGTGCCTGCAGAAGATCAGG---TTCTTCTTTCTATGCGGAGATGAAGTGGTTACTGTCGAATTCAGACAATGCGGCATTTCCCCAAATGACTAAGTCGTATAGAAATCCCAGGAACAAACCAGCTCTGATAATTTGGGGAGTGCACCACTCTGGATCAGCTGATGAGCAGACCAAACTCTATGGAAGTGGAAACAAGCTGATAACAGTAGGAAGCTCAAAATACCAGCAATCATTCACTCCAAGTCCGGGAGCACGGCCACAGGTGAATGGACAATCAGGAAGGATTGATTTTCACTGGCTACTCCTTGATCCCAATGACACAGTGACCTTCACTTTCAATGGGGCATTCATAGCTCCTGACAGGGCAAGTTTCTTTAGAGGAGAATCGCTAGGAGTCCAGAGTGATGTTCCTTTGGATTCTGGTTGTGAGGGGGACTGCTTCCACAGTGGAGGCACGATAGTGAGCTCCCTGCCATTCCAGAACATCAACCCCAGAACAGTGGGGAAATGCCCTCGATATGTCAAACAGACAAGCCTCCTTTTGGCTACAGGAATGAGAAACGTCCCAGAGAACCCCAA------------------------GACC------------------AGGGGCCTTTTTGGAGCGATTGCTGGATTCATAGAGAATGGATGGGAAGGTCTCATTGATGGATGGTATGGTTTCAGACATCAAAATGCACAAGGAGAAGGAACTGCAGCTGACTACAAAAGCACTCAATCTGCAATAGATCAGATCACAGGTAAATTGAACCGTCTAATTGACAAAACAAATCAGCAGTTTGAAATGATAGACAATGAATTCAACGAAATAGAACAGCAAATTGGGAATGTCATTAACTGGACACGAGACTCAATGACTGAGGT-ATGGTCGTACAATGCTGAGTTGCTGGTAGCAATGGAAAATCAGCACACAATAGATCTTGCAGACTCAGAAATGAACAAACTTTACGAGCGTGTCAGAAAACAACTAAGGGAGAATGCTGAAGAAGATGGGACTGGATGCTTTGAGATATTTCATAAGTGTGATGACCAGTGTATGGAGAGCATAAGGAACAACACTTATGATCATACCCAATACAGAACAGAGTCACTGCAGAATAGAATACAGATAAACCCAGTGAAGTTGAGTAGTGGATACAAAGACATAATCTTATGGTTTAGCTTCGGGGCATCATGTTTCCTTCTTATAGCCATTGCAATGGGATTGGTTTTCATTTGCATAAAGAATGGAAACATGCGGTGCACTATTTGTATATAG"/>
<sequence taxon='H7N3_cha_A/ruddyturnstone/NewJersey/576/2006_USA_NewJersey_2006|2006.45205479452' value="ATGAACACTCAAATTTTGGCATTCATTGCTTGTATGCTGATTGGAGCTAAAGGAGACAAAATATGTCTTGGGCACCATGCTGTGGCAAATGGAACAAAAGTGAACACATTAACAGAGAAGGGAATTGAAGTAGTAAATGCCACGGAGACGGTGGAGACTGTAAATATTAAGAAAATATGCACTCAAGGGAAAAGACCAACAGATCTGGGACAATGTGGAATTCTAGGGACCCTGATAGGGCCTCCCCAATGCGATCTATTTCTGGAGTTTGACGCTGATCTGATAATTGAACGGAGAGAAGGAACCGATGTGTGCTACCCAGGGAAGTTCACAAATGAAGAATCACTGAGGCAGATCCTTCGAAGGTCAGGAGGAATTGATAAGGAGTCAATGGGTTTCACCTACAGTGGAATAAGAACCAATGGGGCGACGAGTGCCTGCAGAAGATCAGG---TTCTTCTTTCTATGCGGAGATGAAGTGGTTACTGTCGAATTCAGACAATGCGGCATTTCCCCAAATGACTAAGTCGTATAGAAATCCCAGGAACAAACCAGCTCTGATAATTTGGGGAGTGCACCACTCTGGATCAGCTGATGAGCAGACCAAACTCTATGGAAGTGGAAACAAGCTGATAACAGTAGGAAGCTCAAAATACCAGCAATCATTCACTCCAAGTCCGGGAGCACGGCCACAGGTGAATGGACAATCAGGAAGGATTGATTTTCACTGGCTACTCCTTGATCCCAATGACACAGTGACCTTCACTTTCAATGGGGCATTCATAGCTCCTGACAGGGCAAGTTTCTTTAGAGGAGAATCGCTAGGAGTCCAGAGTGATGTTCCTTTGGATACTGGTTGTGAGGGGGACTGCTTCCACAGTGGAGGCACGATAGTGAGCTCCCTGCCATTCCAGAACATCAACCCCAGAACAGTGGGGAAATGCCCTCGATATGTCAAACAGACAAGCCTCCTTTTGGCTACAGGAATGAGAAACGTCCCAGAGAACCCCAA------------------------GACC------------------AGGGGCCTTTTTGGAGCGATTGCTGGATTCATAGAAAATGGATGGGAAGGTCTCATTGATGGATGGTATGGTTTCAGACATCAAAATGCACAAGGAGAAGGAACTGCAGCTGACTACAAAAGCACTCAATCTGCAATAGATCAGATCACAGGTAAATTGAACCGTCTAATTGACAAAACAAATCAGCAGTTTGAAATGATAGACAATGAATTCAACGAAATAGAACAGCAAATTGGGAATGTCATTAACTGGACACGAGACTCAATGACTGAGGT-ATGGTCGTACAATGCTGAGTTGCTGGTAGCAATGGAAAATCAGCACACAATAGATCTTGCAGACTCAGAAATGAACAAACTTTACGAGCGTGTCAGAAAACAACTAAGGGAGAATGCTGAAGAAGATGGGACTGGATGCTTTGAGATATTTCATAAGTGTGATGACCAGTGTATGGAGAGCATAAGGAACAACACTTATGATCATACCCAATACAGAACAGAGTCACTGCAGAATAGAATACAGATAAACCCAGTGAAGTTGAGTAGTGGATACAAAGACATAATCTTATGGTTTAGCTTCGGGGCATCATGTTTCCTTCTTATAGCCATTGCAATGGGATTGGTTTTCATTTGCATAAAGAATGGAAACATGCGGTGCACTATTTGTATATAG"/>
<sequence taxon='H7N3_cha_A/laughinggull/DelawareBay/6/2006_USA_DelawareBay_2006|2006.38630136986' value="ATGAACACTCAAATTTTGGCATTCATTGCTTGTATGCTGATTGGAGCTAAAGGAGACAAAATATGTCTTGGGCACCATGCTGTGGCAAATGGAACAAAAGTGAACACATTAACAGAGAAGGGAATTGAAGTAGTAAATGCCACGGAGACGGTGGAGACTGTAAATATTAAGAAAATATGCACTCAAGGGAAAAGACCAACAGATCTGGGACAATGTGGACTTCTAGGGACCCTGATAGGGCCTCCCCAATGCGATCTATTTCTGGAGTTTGACGCTGATCTGATAATTGAACGGAGAGAAGGAACCGATGTGTGCTACCCAGGGAAGTTCACAAATGAAGAATCACTGAGGCAGATCCTTCGAAGGTCAGGAGGAATTGATAAGGAGTCAATGGGTTTCACCTACAGTGGAATAAGAACCAATGGGGCGACGAGTGCCTGCAGAAGATCAGG---TTCTTCTTTCTATGCGGAGATGAAGTGGTTACTGTCGAATTCAGACAATGCGGCATTTCCCCAAATGACTAAGTCGTATAGAAATCCCAGGAACAAACCAGCTCTGATAATTTGGGGAGTGCACCACTCTGGATCAGCTGATGAGCAGACCAAACTCTATGGAAGTGGAAACAAGCTGATAACAGTAGGAAGCTCAAAATACCAGCAATCATTCACTCCAAGTCCGGGAGCACGGCCACAGGTGAATGGACAATCAGGAAGGATTGATTTTCACTGGCTACTCCTTGATCCCAATGACACAGTGACCTTCACTTTCAATGGGGCATTCATAGCTCCTGACAGGGCAAGTTTCTTTAGAGGAGAATCGCTAGGAGTCCAGAGTGATGTTCCTTTGGATACTGGTTGTGAGGGGGACTGCTTCCACAGTGGAGGCACGATAGTGAGCTCCCTGCCATTCCAGAACATCAACCCCAGAACAGTGGGGAAATGCCCTCGATATGTCAAACAGACAAGCCTCCTTTTGGCTACAGGAATGAGAAACGTCCCAGAGAACCCCAA------------------------GACC------------------AGGGGCCTTTTTGGAGCGATTGCTGGATTCATAGAAAATGGATGGGAAGGTCTCATTGATGGATGGTATGGTTTCAGACATCAAAATGCACAAGGAGAAGGAACTGCAGCTGACTACAAAAGCACTCAATCTGCAATAGATCAGATCACAGGTAAATTGAACCGTCTAATTGACAAAACAAATCAGCAGTTTGAAATGATAGACAATGAATTCAACGAAATAGAACAGCAAATTGGGAATATCATTAACTGGACACGAGACTCAATGACTGAGGT-ATGGTCGTACAATGCTGAGTTGCTGGTAGCAATGGAAAATCAGCACACAATAGATCTTGCAGACTCAGAAATGAACAAACTTTACGAGCGTGTCAGAAAACAACTAAGGGAGAATGCTGAAGAAGATGGGACTGGATGCTTTGAGATATTTCATAAGTGTGATGACCAGTGTATGGAGAGCATAAGGAACAACACTTATGATCATACCCAATACAGAACAGAGTCACTGCAGAATAGAATACAGATAAACCCAGTGAAGTTGAGTAGTGGATACAAAGACATAATCTTATGGTTTAGCTTCGGGGCATCATGTTTCCTTCTTATAGCCATTGCAATGGGATTGGTTTTCATTTGCATAAAGAATGGAAACATGCGGTGCACTATTTGTATATAG"/>
<sequence taxon='H7N3_cha_A/shorebird/DelawareBay/513/2006_USA_DelawareBay_2006|2006.38904109589' value="ATGAACACTCAAATTTTGGCATTCATTGCTTGTATGCTGATTGGAGCTAAAGGAGACAAAATATGTCTTGGGCACCATGCTGTGGCAAATGGAACAAAAGTGAACACATTAACAGAGAAGGGAATTGAAGTAGTAAATGCCACGGAGACGGTGGAGACTGTAAATATTAAGAAAATATGCACTCAAGGGAAAAGACCAACAGATCTGGGACAATGTGGACTTCTAGGGACCCTGATAGGGCCTCCCCAATGCGATCTATTTCTGGAGTTTGACGCTGATCTGATAATTGAACGGAGAGAAGGAACCGATGTGTGCTACCCAGGGAAGTTCACAAATGAAGAATCACTGAGGCAGATCCTTCGAAGGTCAGGAGGAATTGATAAGGAGTCAATGGGTTTCACCTACAGTGGAATAAGAACCAATGGGGCGACGAGTGCCTGCAGAAGATCAGG---TTCTTCTTTCTATGCGGAGATGAAGTGGTTACTGTCGAATTCAGACAATGCGGCATTTCCCCAAATGACTAAGTCGTATAGAAATCCCAGGAACAAACCAGCTCTGATAATTTGGGGAGTGCACCACTCTGGATCAGCTGATGAGCAGACCAAACTCTATGGAAGTGGAAACAAGCTGATAACAGTAGGAAGCTCAAAATACCAGCAATCATTCACTCCAAGTCCGGGAGCACGGCCACAGGTGAATGGACAATCAGGAAGGATTGATTTTCACTGGCTACTCCTTGATCCCAATGACACAGTGACCTTCACTTTCAATGGGGCATTCATAGCTCCTGACAGGGCAAGTTTCTTTAGAGGAGAATCGCTAGGAGTCCAGAGTGATGTTCCTTTGGATACTGGTTGTGAGGGGGACTGCTTCCACAATGGAGGCACGATAGTGAGCTCCCTGCCATTCCAGAACATCAACCCCAGAACAGTGGGGAAATGCCCTCGATATGTCAAACAGACAAGCCTCCTTTTGGCTACAGGAATGAGAAACGTCCCAGAGAACCCCAA------------------------GACC------------------AGGGGCCTTTTTGGAGCGATTGCTGGATTCATAGAAAATGGATGGGAAGGTCTCATTGATGGATGGTATGGTTTCAGACATCAAAATGCACAAGGAGAAGGAACTGCAGCTGACTACAAAAGCACTCAATCTGCAATAGATCAGATCACAGGTAAATTGAACCGTCTAATTGACAAAACAAATCAGCAGTTTGAAATGATAGACAATGAATTCAACGAAATAGAACAGCAAATTGGGAATGTCATTAACTGGACACGAGACTCAATGACTGAGGT-ATGGTCGTACAATGCTGAGTTGCTGGTAGCAATGGAAAATCAGCACACAATAGATCTTGCAGACTCAGAAATGAACAAACTTTACGAGCGTGTCAGAAAACAACTAAGGGAGAATGCTGAAGAAGATGGGACTGGATGCTTTGAGATATTTCATAAGTGTGATGACCAGTGTATGGAGAGCATAAGGAACAACACTTATGATCATACCCAATACAGAACAGAGTCACTGCAGAATAGAATACAGATAAACCCAGTGAAGTTGAGTAGTGGATACAAAGACATAATCTTATGGTTTAGCTTCGGGGCATCATGTTTCCTTCTTATAGCCATTGCAATGGGATTGGTTTTCATTTGCATAAAGAATGGAAACATGCGGTGCACTATTTGTATATAG"/>
<sequence taxon='H7N3_cha_A/ruddyturnstone/Delaware/789/2006_USA_Delaware_2006|2006.45205479452' value="ATGAACACTCAAATTTTGGCATTCATTGCTTGTATGCTGATTGGAGCTAAAGGAGACAAAATATGTCTTGGGCACCATGCTGTGGCAAATGGAACAAAAGTGAACACATTAACAGAGAAGGGAATTGAAGTAGTAAATGCCACGGAGACGGTGGAGACTGTAAATATTAAGAAAATATGCACTCAAGGGAAAAGACCAACAGATCTGGGACAATGTGGACTTCTAGGGACCCTGATAGGGCCTCCCCAATGCGATCTATTTCTGGAGTTTGACGCTGATCTGATAATTGAACGGAGAGAAGGAACCGATGTGTGCTACCCAGGGAAGTTCACAAATGAAGAATCACTGAGGCAGATCCTTCGAAGGTCAGGAGGAATTGATAAGGAGTCAATGGGTTTCACCTACAGTGGAATAAGAACCAATGGGGCGACGAGTGCCTGCAGAAGATCAGG---TTCTTCTTTCTATGCGGAGATGAAGTGGTTACTGTCGAATTCAGACAATGCGGCATTTCCCCAAATGACTAAGTCGTATAGAAATCCCAGGAACAAACCAGCTCTGATAATTTGGGGAGTGCACCACTCTGGATCAGCTGATGAGCAGACCAAACTCTATGGAAGTGGAAACAAGCTGATAACAGTAGGAAGCTCAAAATACCAGCAATCATTCACTCCAAGTCCGGGAGCACGGCCACAGGTGAATGGACAATCAGGAAGGATTGATTTTCACTGGCTACTCCTTGATCCCAATGACACAGTGACCTTCACTTTCAATGGGGCATTCATAGCTCCTGACAGGGCAAGTTTCTTTAGAGGAGAATCGCTAGGAGTCCAGAGTGATGTTCCTTTGGATACTGGTTGTGAGGGGGACTGCTTCCACAGTGGAGGCACGATAGTGAGCTCCCTGCCATTCCAGAACATCAACCCCAGAACAGTGGGGAAATGCCCTCGATATGTCAAACAGACAAGCCTCCTTTTGGCTACAGGAATGAGAAACGTCCCAGAGAACCCCAA------------------------GACC------------------AGGGGCCTTTTTGGAGCGATTGCTGGATTCATAGAAAATGGATGGGAAGGTCTCATTGATGGATGGTATGGTTTCAGACATCAAAATGCACAAGGAGAAGGAACTGCAGCTGACTACAAAAGCACTCAATCTGCAATAGATCAGATCACAGGTAAATTGAACCGTCTAATTGACAAAACAAATCAGCAGTTTGAAATGATAGACAATGAATTCAACGAAATAGAACAGCAAATTGGGAATGTCATTAACTGGACACGAGACTCAATGACTGAGGT-ATGGTCGTACAATGCTGAGTTGCTGGTAGCAATGGAAAATCAGCACACAATAGATCTTGCAGACTCAGAAATGAACAAACTTTACGAGCGTGTCAGAAAACAACTAAGGGAGAATGCTGAAGAAGATGGGACTGGATGCTTTGAGATATTTCATAAGTGTGATGACCAGTGTATGGAGAGCATAAGGAACAACACTTATGATCATACCCAATACAGAACAGAGTCACTGCAGAATAGAATACAGATAAACCCAGTGAAGTTGAATAGTGGATACAAAGACATAATCTTATGGTTTAGCTTCGGGGCATCATGTTTCCTTCTTATAGCCATTGCAATGGGATTGGTTTTCATTTGCATAAAGAATGGAAACATGCGGTGCACTATTTGTATATAG"/>
<sequence taxon='H7N3_cha_A/ruddyturnstone/Delaware/779/2006_USA_Delaware_2006|2006.45205479452' value="ATGAACACTCAAATTTTGGCATTCATTGCTTGTATGCTGATTGGAGCTAAAGGAGACAAAATATGTCTTGGGCACCATGCTGTGGCAAATGGAACAAAAGTGAACACATTAACAGAGAAGGGAATTGAAGTAGTAAATGCCACGGAGACGGTGGAGACTGTAAATATTAAGAAAATATGCACTCAAGGGAAAAGACCAACAGATCTGGGACAATGTGGACTTCTAGGGACCCTGATAGGGCCTCCCCAATGCGATCTATTTCTGGAGTTTGACGCTGATCTGATAATTGAACGGAGAGAAGGAACCGATGTGTGCTACCCAGGGAAGTTCACAAATGAAGAATCACTGAGGCAGATCCTTCGAAGGTCAGGAGGAATTGATAAGGAGTCAATGGGTTTCACCTACAGTGGAATAAGAACCAATGGGGCGACGAGTGCCTGCAGAAGATCAGG---TTCTTCTTTCTATGCGGAGATGAAGTGGTTACTGTCGAATTCAGACAATGCGGCATTTCCCCAAATGACTAAGTCGTATAGAAATCCCAGGAACAAACCAGCTCTGATAATTTGGGGAGTGCACCACTCTGGATCAGCTGATGAGCAGACCAAACTCTATGGAAGTGGAAACAAGCTGATAACAGTAGGAAGCTCAAAATACCAGCAATCATTCACTCCAAGTCCGGGAGCACGGCCACAGGTGAATGGACAATCAGGAAGGATTGATTTTCACTGGCTACTCCTTGATCCCAATGACACAGTGACCTTCACTTTCAATGGGGCATTCATAGCTCCTGACAGGGCAAGTTTCTTTAGAGGAGAATCGCTAGGAGTCCAGAGTGATGTTCCTTTGGATACTGGTTGTGAGGGGGACTGCTTCCACAGTGGAGGCACGATAGTGAGCTCCCTGCCATTCCAGAACATCAACCCCAGAACAGTGGGGAAATGCCCTCGATATGTCAAACAGACAAGCCTCCTTTTGGCTACAGGAATGAGAAATGTCCCAGAGAACCCCAA------------------------GACC------------------AGGGGCCTTTTTGGAGCGATTGCTGGATTCATAGAAAATGGATGGGAAGGTCTCATTGATGGATGGTATGGTTTCAGACATCAAAATGCACAAGGAGAAGGAACTGCAGCTGACTACAAAAGCACTCAATCTGCAATAGATCAGATCACAGGTAAATTGAACCGTCTAATTGACAAAACAAATCAGCAGTTTGAAATGATAGACAATGAATTCAACGAAATAGAACAGCAAATTGGGAATGTCATTAACTGGACACGAGACTCAATGACTGAGGT-ATGGTCGTACAATGCTGAGTTGCTGGTAGCAATGGAAAATCAGCACACAATAGATCTTGCAGACTCAGAAATGAACAAACTTTACGAGCGTGTCAGAAAACAACTAAGGGAGAATGCTGAAGAAGATGGGACTGGATGCTTTGAGATATTTCATAAGTGTGATGACCAGTGTATGGAGAGCATAAGGAACAACACTTATGATCATACCCAATACAGAACAGAGTCACTGCAGAATAGAATACAGATAAACCCAGTGAAGTTGAGTAGTGGATACAAAGACATAATCTTATGGTTTAGCTTCGGGGCATCATGTTTCCTTCTTATAGCCATTGCAATGGGATTGGTTTTCATTTGCATAAAGAATGGAAACATGCGGTGCACTATTTGTATATAG"/>
<sequence taxon='H7N3_cha_A/shorebird/DelawareBay/332/2006_USA_DelawareBay_2006|2006.38904109589' value="ATGAACACTCAAATTTTGGCATTCATTGCTTGTATGCTGATTGGAGCTAAAGGAGACAAAATATGTCTTGGGCACCATGCTGTGGCAAATGGAACAAAAGTGGACACATTAACAGAGAAGGGAATTGAAGTAGTAAATGCCACGGAGACGGTGGAGACTGTAAATATTAAGAAAATATGCACTCAAGGGAAAAGACCAACAGATCTGGGACAATGTGGACTTCTAGGGACCCTGATAGGGCCTCCCCAATGCGATCTATTTCTGGAGTTTGACGCTGATCTGATAATTGAACGGAGAGAAGGAACCGATGTGTGCTACCCAGGGAAGTTCACAAATGAAGAATCACTGAGGCAGATCCTTCGAAGGTCAGGAGGAATTGATAAGGAGTCAATGGGTTTCACCTACAGTGGAATAAGAACCAATGGGGCGACGAGTGCCTGCAGAAGATCAGG---TTCTTCTTTCTATGCGGAGATGAAGTGGTTACTGTCGAATTCAGACAATGCGGCATTTCCCCAAATGACTAAGTCGTATAGAAATCCCAGGAACAAACCAGCTCTGATAATTTGGGGAGTGCACCACTCTGGATCAGCTGATGAGCAGACCAAACTCTATGGAAGTGGAAACAAGCTGATAACAGTAGGAAGCTCAAAATACCAGCAATCATTCACTCCAAGTCCGGGAGCACGGCCACAGGTGAATGGACAATCAGGAAGGATTGATTTTCACTGGCTACTCCTTGATCCCAATGACACAGTGACCTTCACTTTCAATGGGGCATTCATAGCTCCTGACAGGGCAAGTTTCTTTAGAGGAGAATCGCTAGGAGTCCAGAGTGATGTTCCTTTGGATACTGGTTGTGAGGGGGACTGCTTCCACAGTGGAGGCACGATAGTGAGCTCCCTGCCATTCCAGAACATCAACCCCAGAACAGTGGGGAAATGCCCTCGATATGTCAAACAGACAAGCCTCCTTTTGGCTACAGGAATGAGAAACGTCCCAGAGAACCCCAA------------------------GACC------------------AGGGGCCTTTTTGGAGCGATTGCTGGATTCATAGAAAATGGATGGGAAGGTCTCATTGATGGATGGTATGGTTTCAGACATCAAAATGCACAAGGAGAAGGAACTGCAGCTGACTACAAAAGCACTCAATCTGCAATAGATCAGATCACAGGTAAATTGAACCGTCTAATTGACAAAACAAATCAGCAGTTTGAAATGATAGACAATGAATTCAACGAAATAGAACAGCAAATTGGGAATGTCATTAACTGGACACGAGACTCAATGACTGAGGT-ATGGTCGTACAATGCTGAGTTGCTGGTAGCAATGGAAAATCAGCACACAATAGATCTTGCAGACTCAGAAATGAACAAACTTTACGAGCGTGTCAGAAAACAACTAAGGGAGAATGCTGAAGAAGATGGGACTGGATGCTTTGAGATATTTCATAAGTGTGATGACCAGTGTATGGAGAGCATAAGGAACAACACTTATGATCATACCCAATACAGAACAGAGTCACTGCAGAATAGAATACAGATAAACCCAGTGAAGTTGAGTAGTGGATACAAAGACATAATCTTATGGTTTAGCTTCGGGGCATCATGTTTCCTTCTTATAGCCATTGCAATGGGATTGGTTTTCATTTGCATAAAGAATGGAAACATGCGGTGCACTATTTGTATATAG"/>
<sequence taxon='H7N3_cha_A/ruddyturnstone/NewJersey/562/2006_USA_NewJersey_2006|2006.45205479452' value="ATGAACACTCAAATTTTGGCATTCATTGCTTGTATGCTGATTGGAGCTAAAGGAGACAAAATATGTCTTGGGCACCATGCTGTGGCAAATGGAACAAAAGTGAACACATTAACAGAGAAGGGAATTGAAGTAGTAAATGCCACGGAGACGGTGGAGACTGTAAATATCAAGAAAATATGCACTCAAGGGAAAAGACCAACAGATCTGGGACAATGTGGACTTCTAGGGACCCTGATAGGGCCTCCCCAATGCGATCTATTTCTGGAGTTTGACGCTGATCTGATAATTGAACGGAGAGAAGGAACCGATGTGTGCTACCCAGGGAAGTTCACAAATGAAGAATCACTGAGGCAGATCCTTCGAAGGTCAGGAGGAATTGATAAGGAGTCAATGGGTTTCACCTACAGTGGAATAAGAACCAATGGGGCGACGAGTGCCTGCAGAAGATCAGG---TTCTTCTTTCTATGCGGAGATGAAGTGGTTACTGTCGAATTCAGACAATGCGGCATTTCCCCAAATGACTAAGTCGTATAGAAATCCCAGGAACAAACCAGCTCTGATAATTTGGGGAGTGCACCACTCTGGATCAGCTGATGAGCAGACCAAACTCTATGGAAGTGGAAACAAGCTGATAACAGTAGGAAGCTCAAAATACCAGCAATCATTCACTCCAAGTCCGGGAGCACGGCCACAGGTGAATGGACAATCAGGAAGGATTGATTTTCACTGGCTACTCCTTGATCCCAATGACACAGTGACCTTCACTTTCAATGGGGCATTCATAGCTCCTGACAGGGCAAGTTTCTTTAGAGGAGAATCGCTAGGAGTCCAGAGTGATGTTCCTTTGGATACTGGTTGTGAGGGGGACTGCTTCCACAGTGGAGGCACGATAGTGAGCTCCCTGCCATTCCAGAACATCAACCCCAGAACAGTGGGGAAATGCCCTCGATATGTCAAACAGACAAGCCTCCTTTTGGCTACAGGAATGAGAAACGTCCCAGAGAACCCCAA------------------------GACC------------------AGGGGCCTTTTTGGAGCGATTGCTGGATTCATAGAAAATGGATGGGAAGGTCTCATTGATGGATGGTATGGTTTCAGACATCAAAATGCACAAGGAGAAGGAACTGCAGCTGACTACAAAAGCACTCAATCTGCAATAGATCAGATCACAGGTAAATTGAACCGTCTAATTGACAAAACAAATCAGCAGTTTGAAATGATAGACAATGAATTCAACGAAATAGAACAGCAAATTGGGAATGTCATTAACTGGACACGAGACTCAATGACTGAGGT-ATGGTCGTACAATGCTGAGTTGCTGGTAGCAATGGAAAATCAGCACACAATAGATCTTGCAGACTCAGAAATGAACAAACTTTACGAGCGTGTCAGAAAACAACTAAGGGAGAATGCTGAAGAAGATGGGACTGGATGCTTTGAGATATTTCATAAGTGTGATGACCAGTGTATGGAGAGCATAAGGAACAACACTTATGATCATACCCAATACAGAACAGAGTCACTGCAGAATAGAATACAGATAAACCCAGTGAAGTTGAGTAGTGGATACAAAGACATAATCTTATGGTTTAGCTTCGGGGCATCATGTTTCCTTCTTATAGCCATTGCAATGGGATTGGTTTTCATTTGCATAAAGAATGGAAACATGCGGTGCACTATTTGTATATAG"/>
<sequence taxon='H7N3_cha_A/shorebird/Delaware/22/06_USA_Delaware_2006|2006.45205479452' value="ATGAACACTCAAATTTTGGCATTCATTGCTTGTATGCTGATTGGAGCTAAAGGAGACAAAATATGTCTTGGGCACCATGCTGTGGCAAATGGAACAAAAGTGAACACATTAACAGAGAAGGGAATTGAAGTAGTAAATGCCACGGAGACGGTGGAGACTGTAAATATTAAGAAAATATGCACTCAAGGGAAAAGACCAACAGATCTGGGACAATGTGGACTTCTAGGGACCCTGATAGGGCCTCCCCAATGCGATCTATTTCTGGAGTTTGACGCTGATCTGATAATTGAACGGAGAGAAGGAACCGATGTGTGCTACCCAGGGAAGTTCACAAATGAAGAATCACTGAGGCAGATCCTTCGAAGGTCAGGAGGAATTGATAAGGAGTCAATGGGTTTCACCTACAGTGGAATAAGAACCAATGGGGCGACGAGTGCCTGCAGAAGATCAGG---TTCTTCTTTCTATGCGGAGATGAAGTGGTTACTGTCGAATTCAGACAATGCGGCATTTCCCCAAATGACTAAGTCGTATAGAAATCCCAGGAACAAACCAGCTCTGATAATTTGGGGAGTGCACCACTCTGGATCAGCTGATGAGCAGACCAAACTCTATGGAAGTGGAAACAAGCTGATAACAGTAGGAAGCTCAAAATACCAGCAATCATTCACTCCAAGTCCGGGAGCACGGCCACAGGTGAATGGACAATCAGGAAGGATTGATTTTCACTGGCTACTCCTTGATCCCAATGACACAGTGACCTTCACTTTCAATGGGGCATTCATAGCTCCTGACAGGGCAAGTTTCTTTAGAGGAGAATCGCTAGGAGTCCAGAGTGATGTTCCTTTGGATACTGGTTGTGAGGGGGACTGCTTCCACAGTGGAGGCACGATAGTGAGCTCCCTGCCATTCCAGAACATCAACCCCAGAACAGTGGGGAAATGCCCTCGATATGTCAAACAGACAAGCCTCCTTTTGGCTACAGGAATGAGAAACGTCCCAGAGAACCCCAA------------------------GACC------------------AGGGGCCTTTTTGGAGCGATTGCTGGATTCATAGAAAATGGATGGGAAGGTCTCATTGATGGATGGTATGGTTTCAGACATCAAAATGCACAAGGAGAAGGAACTGCAGCTGACTACAAAAGCACTCAATCTGCAATAGATCAGATCACAGGTAAATTGAACCGTCTAATTGACAAAACAAATCAGCAGTTTGAAATGATAGACAATGAATTCAACGAAATAGAACAGCAAATTGGGAATGTCATTAACTGGACACGAGACTCAATGACTGAGGT-ATGGTCGTACAATGCTGAGTTGCTGGTAGCAATGGAAAATCAGCACACAATAGATCTTGCAGACTCAGAAATGAACAAACTTTACGAGCGTGTCAGAAAACAACTAAGGGAGAATGCTGAAGAAGATGGGACTGGATGCTTTGAGATATTTCATAAGTGTGATGACCAGTGTATGGAGAGCATAAGGAACAACACTTATGATCATACCCAATACAGAACAGAGTCACTGCAGAATAGAATACAGATAAACCCAGTGAAGTTGAGTAGTGGATACAAAGACATAATCTTATGGTTTAGCTTCGGGGCATCATGTTTCCTTCTTATAGCCATTGCAATGGGATTGGTTTTCATTTGCATAAAGAATGGAAACATGCGGTGCACTATTTGTATATAG"/>
<sequence taxon='H7N3_cha_A/shorebird/DelawareBay/560/2006_USA_DelawareBay_2006|2006.38904109589' value="ATGAACACTCAAATTTTGGCATTCATTGCTTGTATGCTGATTGGAGCTAAAGGAGACAAAATATGTCTTGGGCACCATGCTGTGGCAAATGGAACAAAAGTGAACACATTAACAGAGAAGGGAATTGAAGTAGTAAATGCCACGGAGACGGTGGAGACTGTAAATATTAAGAAAATATGCACTCAAGGGAAAAGACCAACAGATCTGGGACAATGTGGACTTCTAGGGACCCTGATAGGGCCTCCCCAATGCGATCTATTTCTGGAGTTTGACGCTGATCTGATAATTGAACGGAGAGAAGGAACCGATGTGTGCTACCCAGGGAAGTTCACAAATGAAGAATCACTGAGGCAGATCCTTCGAAGGTCAGGAGGAATTGATAAGGAGTCAATGGGTTTCACCTACAGTGGAATAAGAACCAATGGGGCGACGAGTGCCTGCAGAAGATCAGG---TTCTTCTTTCTATGCGGAGATGAAGTGGTTACTGTCGAATTCAGACAATGCGGCATTTCCCCAAATGACTAAGTCGTATAGAAATCCCAGGAACAAACCAGCTCTGATAATTTGGGGAGTGCACCACTCTGGATCAGCTGATGAGCAGACCAAACTCTATGGAAGTGGAAACAAGCTGATAACAGTAGGAAGCTCAAAATACCAGCAATCATTCACTCCAAGTCCGGGAGCACGGCCACAGGTGAATGGACAATCAGGAAGGATTGATTTTCACTGGCTACTCCTTGATCCCAATGACACAGTGACCTTCACTTTCAATGGGGCATTCATAGCTCCTGACAGGGCAAGTTTCTTTAGAGGAGAATCGCTAGGAGTCCAGAGTGATGTTCCTTTGGATACTGGTTGTGAGGGGGACTGCTTCCACAGTGGAGGCACGATAGTGAGCTCCCTGCCATTCCAGAACATCAACCCCAGAACAGTGGGGAAATGCCCTCGATATGTCAAACAGACAAGCCTCCTTTTGGCTACAGGAATGAGAAACGTCCCAGAGAACCCCAA------------------------GACC------------------AGGGGCCTTTTTGGAGCGATTGCTGGATTCATAGAAAATGGATGGGAAGGTCTCATTGATGGATGGTATGGTTTCAGACATCAAAATGCACAAGGAGAAGGAACTGCAGCTGACTACAAAAGCACTCAATCTGCAATAGATCAGATCACAGGTAAATTGAACCGTCTAATTGACAAAACAAATCAGCAGTTTGAAATGATAGACAATGAATTCAACGAAATAGAACAGCAAATTGGGAATGTCATTAACTGGACACGAGACTCAATGACTGAGGT-ATGGTCGTACAATGCTGAGTTGCTGGTAGCAATGGAAAATCAGCACACAATAGATCTTGCAGACTCAGAAATGAACAAACTTTACGAGCGTGTCAGAAAACAACTAAGGGAGAATGCTGAAGAAGATGGGACTGGATGCTTTGAGATATTTCATAAGTGTGATGACCAGTGTATGGAGAGCATAAGGAACAACACTTATGATCATACCCAATACAGAACAGAGTCACTGCAGAATAGAATACAGATAAACCCAGTGAAGTTGAGTAGTGGATACAAAGACATAATCTTATGGTTTAGCTTCGGGGCATCATGTTTCCTTCTTATAGCCATTGCAATGGGATTGGTTTTCATTTGCATAAAGAATGGAAACATGCGGTGCACTATTTGTATATAG"/>
<sequence taxon='H7N3_gal_A/avian/DelawareBay/226/2006_USA_DelawareBay_2006|2006.38630136986' value="ATGAACACTCAAATTTTGGCATTCATTGCTTGTATGCTGATTGGAGCTAAAGGAGACAAAATATGTCTTGGGCACCATGCTGTGGCAAATGGAACAAAAGTGAACACATTAACAGAGAAGGGAATTGAAGTAGTAAATGCCACGGAGACGGTGGAGACTGTAAATATTAAGAAAATATGCACTCAAGGGAAAAGACCAACAGATCTGGGACAATGTGGACTTCTAGGGACCCTGATAGGGCCTCCCCAATGCGATCTATTTCTGGAGTTTGACGCTGATCTGATAATTGAACGGAGAGAAGGAACCGATGTGTGCTACCCAGGGAAGTTCACAAATGAAGAATCACTGAGGCAGATCCTTCGAAGGTCAGGAGGAATTGATAAGGAGTCAATGGGTTTCACCTACAGTGGAATAAGAACCAATGGGGCGACGAGTGCCTGCAGAAGATCAGG---TTCTTCTTTCTATGCGGAGATGAAGTGGTTACTGTCGAATTCAGACAATGCGGCATTTCCCCAAATGACTAAGTCGTATAGAAATCCCAGGAACAAACCAGCTCTGATAATTTGGGGAGTGCACCACTCTGGATCAGCTGATGAGCAGACCAAACTCTATGGAAGTGGAAACAAGCTGATAACAGTAGGAAGCTCAAAATACCAGCAATCATTCACTCCAAGTCCGGGAGCACGGCCACAGGTGAATGGACAATCAGGAAGGATTGATTTTCACTGGCTACTCCTTGATCCCAATGACACAGTGACCTTCACTTTCAATGGGGCATTCATAGCTCCTGACAGGGCAAGTTTCTTTAGAGGAGAATCGCTAGGAGTCCAGAGTGATGTTCCTTTGGATACTGGTTGTGAGGGGGACTGCTTCCACAGTGGAGGCACGATAGTGAGCTCCCTGCCATTCCAGAACATCAACCCCAGAACAGTGGGGAAATGCCCTCGATATGTCAAACAGACAAGCCTCCTTTTGGCTACAGGAATGAGAAACGTCCCAGAGAACCCCAA------------------------GACC------------------AGGGGCCTTTTTGGAGCGATTGCTGGATTCATAGAAAATGGATGGGAAGGTCTCATTGATGGATGGTATGGTTTCAGACATCAAAATGCACAAGGAGAAGGAACTGCAGCTGACTACAAAAGCACTCAATCTGCAATAGATCAGATCACAGGTAAATTGAACCGTCTAATTGACAAAACAAATCAGCAGTTTGAAATGATAGACAATGAATTCAACGAAATAGAACAGCAAATTGGGAATGTCATTAACTGGACACGAGACTCAATGACTGAGGT-ATGGTCGTACAATGCTGAGTTGCTGGTAGCAATGGAAAATCAGCACACAATAGATCTTGCAGACTCAGAAATGAACAAACTTTACGAGCGTGTCAGAAAACAACTAAGGGAGAATGCTGAAGAAGATGGGACTGGATGCTTTGAGATATTTCATAAGTGTGATGACCAGTGTATGGAGAGCATAAGGAACAACACTTATGATCATACCCAATACAGAACAGAGTCACTGCAGAATAGAATACAGATAAACCCAGTGAAGTTGAGTAGTGGATACAAAGACATAATCTTATGGTTTAGCTTCGGGGCATCATGTTTCCTTCTTATAGCCATTGCAATGGGATTGGTTTTCATTTGCATAAAGAATGGAAACATGCGGTGCACTATTTGTATATAG"/>
<sequence taxon='H7N3_cha_A/redknot/NewJersey/AI06-096/2006_USA_NewJersey_2006|2006.37260273973' value="ATGAACACTCAAATTTTGGCATTCATTGCTTGTATGCTGATTGGAGCTAAAGGAGACAAAATATGTCTTGGGCACCATGCTGTGGCAAATGGAACAAAAGTGAACACATTAACAGAGAAGGGAATTGAAGTAGTAAATGCCACGGAGACGGTGGAGACTGTAAATATTAAGAAAATATGCACTCAAGGGAAAAGACCAACAGATCTGGGACAATGTGGACTTCTAGGGACCCTGATAGGGCCTCCCCAATGCGATCTATTTCTGGAGTTTGACGCTGATCTGATAATTGAACGGAGAGAAGGAACCGATGTGTGCTACCCAGGGAAGTTCACAAATGAAGAATCACTGAGGCAGATCCTTCGAAGGTCAGGAGGAATTGATAAGGAGTCAATGGGTTTCACCTACAGTGGAATAAGAACCAATGGGGCGACGAGTGCCTGCAGAAGATCAGG---TTCTTCTTTCTATGCGGAGATGAAGTGGTTACTGTCGAATTCAGACAATGCGGCATTTCCCCAAATGACTAAGTCGTATAGAAATCCCAGGAACAAACCAGCTCTGATAATTTGGGGAGTGCACCACTCTGGATCAGCTGATGAGCAGACCAAACTCTATGGAAGTGGAAACAAGCTGATAACAGTAGGAAGCTCAAAATACCAGCAATCATTCACTCCAAGTCCGGGAGCACGGCCACAGGTGAATGGACAATCAGGAAGGATTGATTTTCACTGGCTACTCCTTGATCCCAATGACACAGTGACCTTCACTTTCAATGGGGCATTCATAGCTCCTGACAGGGCAAGTTTCTTTAGAGGAGAATCGCTAGGAGTCCAGAGTGATGTTCCTTTGGATACTGGTTGTGAGGGGGACTGCTTCCACAGTGGAGGCACGATAGTGAGCTCCCTGCCATTCCAGAACATCAACCCCAGAACAGTGGGGAAATGCCCTCGATATGTCAAACAGACAAGCCTCCTTTTGGCTACAGGAATGAGAAACGTCCCAGAGAACCCCAA------------------------GACC------------------AGGGGCCTTTTTGGAGCGATTGCTGGATTCATAGAAAATGGATGGGAAGGTCTCATTGATGGATGGTATGGTTTCAGACATCAAAATGCACAAGGAGAAGGAACTGCAGCTGACTACAAAAGCACTCAATCTGCAATAGATCAGATCACAGGTAAATTGAACCGTCTAATTGACAAAACAAATCAGCAGTTTGAAATGATAGACAATGAATTCAACGAAATAGAACAGCAAATTGGGAATGTCATTAACTGGACACGAGACTCAATGACTGAGGT-ATGGTCGTACAATGCTGAGTTGCTGGTAGCAATGGAAAATCAGCACACAATAGATCTTGCAGACTCAGAAATGAACAAACTTTACGAGCGTGTCAGAAAACAACTAAGGGAGAATGCTGAAGAAGATGGGACTGGATGCTTTGAGATATTTCATAAGTGTGATGACCAGTGTATGGAGAGCATAAGGAACAACACTTATGATCATACCCAATACAGAACAGAGTCACTGCAGAATAGAATACAGATAAACCCAGTGAAGTTGAGTAGTGGATACAAAGACATAATCTTATGGTTTAGCTTCGGGGCATCATGTTTCCTTCTTATAGCCATTGCAATGGGATTGGTTTTCATTTGCATAAAGAATGGAAACATGCGGTGCACTATTTGTATATAG"/>
<sequence taxon='H7N3_cha_A/shorebird/DelawareBay/555/2006_USA_DelawareBay_2006|2006.38904109589' value="ATGAACACTCAAATTTTGGCATTCATTGCTTGTATGCTGATTGGAGCTAAAGGAGACAAAATATGTCTTGGGCACCATGCTGTGGCAAATGGAACAAAAGTGAACACATTAACAGAGAAGGGAATTGAAGTAGTAAATGCCACGGAGACGGTGGAGACTGTAAATATTAAGAAAATATGCACTCAAGGGAAAAGACCAACAGATCTGGGACAATGTGGACTTCTAGGGACCCTGATAGGGCCTCCCCAATGCGATCTATTTCTGGAGTTTGACGCTGATCTGATAATTGAACGGAGAGAAGGAACCGATGTGTGCTACCCAGGGAAGTTCACAAATGAAGAATCACTGAGGCAGATCCTTCGAAGGTCAGGAGGAATTGATAAGGAGTCAATGGGTTTCACCTACAGTGGAATAAGAACCAATGGGGCGACGAGTGCCTGCAGAAGATCAGG---TTCTTCTTTCTATGCGGAGATGAAGTGGTTACTGTCGAATTCAGACAATGCGGCATTTCCCCAAATGACTAAGTCGTATAGAAATCCCAGGAACAAACCAGCTCTGATAATTTGGGGAGTGCACCACTCTGGATCAGCTGATGAGCAGACCAAACTCTATGGAAGTGGAAACAAGCTGATAACAGTAGGAAGCTCAAAATACCAGCAATCATTCACTCCAAGTCCGGGAGCACGGCCACAGGTGAATGGACAATCAGGAAGGATTGATTTTCACTGGCTACTCCTTGATCCCAATGACACAGTGACCTTCACTTTCAATGGGGCATTCATAGCTCCTGACAGGGCAAGTTTCTTTAGAGGAGAATCGCTAGGAGTCCAGAGTGATGTTCCTTTGGATACTGGTTGTGAGGGGGACTGCTTCCACAGTGGAGGCACGATAGTGAGCTCCCTGCCATTCCAGAACATCAACCCCAGAACAGTGGGGAAATGCCCTCGATATGTCAAACAGACAAGCCTCCTTTTGGCTACAGGAATGAGAAACGTCCCAGAGAACCCCAA------------------------GACC------------------AGGGGCCTTTTTGGAGCGATTGCTGGATTCATAGAAAATGGATGGGAAGGTCTCATTGATGGATGGTATGGTTTCAGACATCAAAATGCACAAGGAGAAGGAACTGCAGCTGACTACAAAAGCACTCAATCTGCAATAGATCAGATCACAGGTAAATTGAACCGTCTAATTGACAAAACAAATCAGCAGTTTGAAATGATAGACAATGAATTCAACGAAATAGAACAGCAAATTGGGAATGTCATTAACTGGACACGAGACTCAATGACTGAGGT-ATGGTCGTACAATGCTGAGTTGCTGGTAGCAATGGAAAATCAGCACACAATAGATCTTGCAGACTCAGAAATGAACAAACTTTACGAGCGTGTCAGAAAACAACTAAGGGAGAATGCTGAAGAAGATGGGACTGGATGCTTTGAGATATTTCATAAGTGTGATGACCAGTGTATGGAGAGCATAAGGAACAACACTTATGATCATACCCAATACAGAACAGAGTCACTGCAGAATAGAATACAGATAAACCCAGTGAAGTTGAGTAGTGGATACAAAGACATAATCTTATGGTTTAGCTTCGGGGCATCATGTTTCCTTCTTATAGCCATTGCAATGGGATTGGTTTTCATTTGCATAAAGAATGGAAACATGCGGTGCACTATTTGTATATAG"/>
<sequence taxon='H7N3_ans_A/northernshoveler/Washington/44249-749/2006_USA_Washington_2006|2006.93150684932' value="ATGAACACTCAAATTTTGGTATTCATTGCTTGTATGCTGATTGGAGCTAAAGGAGACAAAATATGTCTTGGGCACCATGCTGTGGCAAATGGAACAAAAGTGAACACATTAACAGAGAAGGGGATTGAAGTAGTAAATGCCACGGAGACGGTGGAGACTGTAAATGTTAAGAAAATATGCACTCAAGGGAAAAGGCCAACAGATCTGGGACAATGCGGACTTCTAGGGACCCTGATAGGGCCTCCCCAATGCGATCAATTTCTGGAGTTTGACGCTGATTTGATAATTGAACGAAGAGAAGGAACCGATGTGTGCTACCCCGGGAAGTTCACAAATGAAGAATCACTGAGGCAGATCCTTCGAGGGTCAGGAGGAATTGATAAGGAGTCAATGGGTTTCACCTACAGTGGAATAAGAACCAATGGGGCGACGAGTGCCTGCAGAAGATCAGG---TTCTTCTTTCTATGCAGAAATGAAGTGGTTACTGTCGAACTCAGACAATGCGGCATTTCCCCAAATGACTAAGTCGTATAGAAATCCCAGGAACAAACCAGCTCTGATAATTTGGGGAGTGCATCACTCTGGATCGGCTACTGAGCAGACCAAACTCTATGGGAGTGGAAACAAATTGATAACAGTAGGAAGCTCGAAATACCAGCAATCATTCACTCCAAGTCCGGGAGCACGGCCACAGGTGAATGGACAATCAGGAAGGATTGATTTTCACTGGTTACTCCTTGACCCCAATGACACAGTGACCTTCACTTTCAATGGGGCATTCATAGCTCCTGACAGGGCAAGTTTCTTTAGAGGAGAATCGCTAGGAGTTCAGAGTGATGTTCCTTTGGATTCTGGTTGTGAGGGGGACTGCTTCCACAGTGGAGGTACGATAGTGAGCTCCCTGCCATTCCAGAACATCAACCCTAGAACAGTGGGGAAATGCCCTCGATATGTCAAACAGACAAGTCTCCTTTTGGCTACAGGAATGAGAAACGTTCCAGAGAACCCCAA------------------------GACC------------------AGAGGCCTTTTTGGGGCGATTGCTGGATTCATAGAGAATGGGTGGGAAGGTCTCATTGATGGATGGTATGGTTTCAGACATCAAAATGCACAAGGAGAAGGAACTGCAGCTGACTACAAAAGCACTCAATCTGCAATAGATCAGATCACAGGCAAATTGAATCGTCTAATTGACAAAACAAATCAGCAGTTTGAACTGATAGACAATGAGTTCAATGAAATAGAACAGCAAATTGGGAATGTCATTAACTGGACACGAGATTCAATGACTGAGGT-ATGGTCGTACAATGCTGAGTTGCTGGTAGCAATGGAAAATCAGCACACAATAGATCTTGCAGACTCAGAAATGAACAAACTTTACGAGCGTGTCAGAAAACAACTAAGGGAGAATGCTGAAGAAGATGGGACTGGATGCTTTGAGATATTTCATAAGTGTGATGATCAGTGTATGGAGAGTATAAGGAACAACACTTATGACCATACCCAATACAGAACAGAGTCACTGCAGAATAGAATACAGATAGACCCAGTGAAATTGAGTAGTGGATACAAAGACATAATCTTATGGTTTAGCTTCGGGGCATCATGTTTTCTTCTTCTAGCCATTGCAATGGGATTGGTTTTCATTTGCATAAAGAATGGAAACATGCGGTGCACTATTTGTATATAG"/>
<sequence taxon='H7N3_ans_A/northernshoveler/Washington/44249-783/2006_USA_Washington_2006|2006.95068493151' value="ATGAACACTCAAATTTTGGTATTCATTGCTTGTATGCTGATTGGAGCTAAAGGAGACAAAATATGTCTTGGGCACCATGCTGTGGCAAATGGAACAAAAGTGAACACATTAACAGAGAAGGGGATTGAAGTAGTAAATGCCACGGAGACGGTGGAGACTGTAAATGTTAAGAAAATATGCACTCAAGGGAAAAGGCCAACAGATCTGGGACAATGCGGACTTCTAGGGACCCTGATAGGGCCTCCCCAATGCGATCAATTTCTGGAGTTTGACGCTGATTTGATAATTGAACGAAGAGAAGGAACCGATGTGTGCTACCCCGGGAAGTTCACAAATGAAGAATCACTGAGGCAGATCCTTCGAGGGTCAGGAGGAATTGATAAGGAGTCAATGGGTTTCACCTACAGTGGAATAAGAACCAATGGGGCGACGAGTGCCTGCAGAAGATCAGG---TTCTTCTTTCTATGCAGAAATGAAGTGGTTACTGTCGAACTCAGACAATGCGGCATTTCCCCAAATGACTAAGTCGTATAGAAATCCCAGGAACAAACCAGCTCTGATAATTTGGGGAGTGCATCACTCTGGATCGGCTACTGAGCAGACCAAACTCTATGGGAGTGGAAACAAATTGATAACAGTAGGAAGCTCGAAATACCAGCAATCATTCACTCCAAGTCCGGGAGCACGGCCACAGGTGAATGGACAATCAGGAAGGATTGATTTTCACTGGTTACTCCTTGACCCCAATGACACAGTGACCTTCACTTTCAATGGGGCATTCATAGCTCCTGACAGGGCAAGTTTCTTTAGAGGAGAATCGCTAGGAGTTCAGAGTGATGTTCCTTTGGATTCTGGTTGTGAGGGGGACTGCTTCCACAGTGGAGGTACGATAGTGAGCTCCCTGCCATTCCAGAACATCAACCCTAGAACAGTGGGGAAATGCCCTCGATATGTCAAACAGACAAGTCTCCTTTTGGCTACAGGAATGAGAAACGTTCCAGAGAACCCCAA------------------------GACC------------------AGAGGCCTTTTTGGGGCGATTGCTGGATTCATAGAGAATGGGTGGGAAGGTCTCATTGATGGATGGTATGGTTTCAGGCATCAAAATGCACAAGGAGAAGGAACTGCAGCTGACTACAAAAGCACTCAATCTGCAATAGATCAGATCACAGGCAAATTGAATCGTCTAATTGACAAAACAAATCAGCAGTTTGAACTGATAGACAATGAGTTCAATGAAATAGAACAGCAAATTGGGAATGTCATTAACTGGACACGAGACTCAATGACTGAGGT-ATGGTCGTACAATGCTGAGTTGCTGGTAGCAATGGAAAATCAGCACACAATAGATCTTGCAGACTCAGAAATGAACAAACTTTACGAGCGTGTCAGAAAACAACTAAGGGAGAATGCTGAAGAAGATGGGACTGGATGCTTTGAGATATTTCATAAGTGTGATGATCAGTGTATGGAGAGTATAAGGAACAACACTTATGACCATACCCAATACAGAACAGAGTCACTGCAGAATAGAATACAGATAGACCCAGTGAAATTGAGTAGTGGATACAAAGACATAATCTTATGGTTTAGCTTCGGGGCATCATGTTTTCTTCTTCTAGCCATTGCAATGGGATTGGTTTTCATTTGCATAAAGAATGGAAACATGCGGTGCACTATTTGTATATAG"/>
<sequence taxon='H7N3_ans_A/cinnamonteal/Mexico/2817/2006_Mexico_Mexico_2006|2006.12328767123' value="ATGAACACTCAAATTTTGGTATTCATTGCTTGTATGCTGATTGGAACTAAAGGAGACAAAATATGTCTTGGGCACCATGCTGTGGCAAATGGAACAAAAGTGAACACATTAACAGAGAAGGGAATTGAAGTAGTAAATGCCACGGAAACGGTGGAGACTGTAAATGTTAAGAAAATATGCACTCAAGGGAAAAGGCCAACAGATCTGGGACAATGTGGACTTCTAGGGACCCTGATAGGGCCTCCCCAATGCGATCAATTTCTGGAGTTTGACGCTGATTTGATAATTGAACGAAGAGAAGGAACCGATGTGTGCTACCCCGGGAAGTTCACAAATGAAGAATCACTGAGGCAGATCCTTCGAGGGTCAGGAGGAATTGATAAGGAGTCAATGGGTTTCACCTACAGTGGAATAAGAACCAATGGGGCAACGAGTGCCTGCAGAAGATCAGG---TTCTTCTTTCTATGCAGAGATGAAGTGGTTACTGTCGAATTCAGACAATGCGGCATTTCCCCAAATGACTAAGTCGTATAGAAATCCCAGGAACAAACCAGCTCTGATAATTTGGGGAGTGCATCACTCTGGATCAGCTGCTGAGCAGACCAAACTCTATGGAAGTGGAAACAAGTTGATAACAGTAGGAAGCTCGAAATACCAGCAATCATTCACTCCAAGTCCGGGAGCACGGCCACAGGTGAATGGACAATCAGGAAGGATTGATTTTCACTGGCTACTCCTTGATCCCAATGACACAGTGACCTTCACTTTCAATGGGGCATTCATAGCTCCTGACAGGGCAAGTTTCTTTAGAGGAGAATCGCTAGGAGTCCAGAGTGATGTTCCTTTGGATTCTGGTTGTGAGGGGGACTGCTTCCACAGTGGAGGTACGATAGTGAGCTCCCTGCCATTCCAGAACATCAACCCTAGAGCAGTGGGGAAATGCCCTCGATATGTCAAACAGACAAGCCTCCTTTTGGCTACAGGAATGAGAAACGTTCCAGAGAACCCTAA------------------------GACC------------------AGAGGCCTTTTTGGAGCGATTGCTGGATTCATAGAGAATGGGTGGGAAGGTCTCATTGATGGATGGTATGGTTTCAGACATCAAAATGCACAAGGAGAAGGAACTGCAGCTGACTACAAAAGCACTCAATCTGCAATAGATCAGATCACAGGCAAATTGAATCGTCTAATTGACAAGACAAATCAGCAGTTTGAACTGATAGACAATGAATTCAGTGAAATAGAACAGCAAATTGGGAATGTCATTAACTGGACACGAGACTCAATGACTGAGGT-ATGGTCGTACAATGCTGAGTTGCTGGTAGCAATGGAAAACCAGCACACAATAGATCTTGCAGACTCAGAAATGAACAAACTTTACGAGCGTGTCAGAAAACAACTAAGGGAGAATGCTGAAGAAGATGGGACTGGATGCTTTGAGATATTTCATAAGTGTGATGATCAGTGTATGGAGAGCATAAGGAACAACACTTATGACCATGCCCAATACAGAACAGAATCACTGCAGAATAGAATACAGATAGACCCAGTGAAATTGAGTAGTGGATACAAAGACATAATCTTATGGTTTAGCTTCGGGGCATCATGTTTTCTTCTTCTAGCCATTGCAATGGGATTGGTTTTCATTTGCATAAAGAATGGAAACATGCGGTGCACTATTTGTATATAG"/>


</alignment>


<typeTraitSet id="typeTraitSet" spec="TraitSet" traitname="type" value="H7N3_ans_A/green-wingedteal/MD/648/2004_USA_Maryland_2004|2004.45205479452=green-wingedteal,H7N3_ans_A/green-wingedteal/Ohio/648/2004_USA_Ohio_2004|2004.45205479452=green-wingedteal,H7N3_ans_A/blue-wingedteal/MD/658/2004_USA_Maryland_2004|2004.45205479452=blue-wingedteal,H7N3_ans_A/blue-wingedteal/Ohio/658/2004_USA_Ohio_2004|2004.66575342466=blue-wingedteal,H7N3_gal_A/chicken/BritishColumbia/NS-01827-4/2004_Canada_BritishColumbia_2004|2004.36712328767=other_gal,H7N3_gal_A/chicken/BritishColumbia/CN-7/2004_Canada_BritishColumbia_2004|2004.45205479452=other_gal,H7N3_gal_A/chicken/Canada/314514-1/2005_Canada_BritishColumbia_2005|2005.45205479452=other_gal,H7N3_gal_A/chicken/BritishColumbia/04_Canada_BritishColumbia_2004|2004.45205479452=other_gal,H7N1_ans_A/blue-wingedteal/Texas/578575/2002_USA_Texas_2002|2002.45205479452=blue-wingedteal,H7N3_ans_A/duck/PA/143585/2001_USA_Pennsylvania_2001|2001.45205479452=other_ans,H7N3_ans_A/blue-wingedteal/Texas/578585/2002_USA_Texas_2002|2002.45205479452=blue-wingedteal,H7N3_ans_A/mallard/Alberta/24/01_Canada_Alberta_2001|2001.45205479452=mallard,H7N1_ans_A/mallard/Alberta/34/2001_Canada_Alberta_2001|2001.56712328767=mallard,H7N3_ans_A/mallard/Alberta/22/2001_Canada_Alberta_2001|2001.56438356164=mallard,H7N3_ans_A/northernshoveler/California/HKWF1026/2007_USA_California_2007|2007.91780821918=northernshoveler,H7N3_ans_A/green-wingedteal/California/11275/2008_USA_California_2008|2008.94794520548=green-wingedteal,H7N3_ans_A/green-wingedteal/California/1841/2009_USA_California_2009|2009.04657534247=green-wingedteal,H7N6_ans_A/blackscoter/NewBrunswick/00014/2009_Canada_NewBrunswick_2009|2009.33150684932=other_ans,H7N6_ans_A/blackscoter/NewBrunswick/00003/2009_Canada_NewBrunswick_2009|2009.09589041096=other_ans,H7N3_gal_A/chicken/SK/HR-00011/2007_Canada_Saskatchewan_2007|2007.45205479452=other_gal,H7N3_ans_A/mallard/InteriorAlaska/6MP0984/2006_USA_InteriorAlaska_2006|2006.6301369863=mallard,H7N3_ans_A/cinnamonteal/California/JN1310/2007_USA_California_2007|2007.05205479452=other_ans,H7N3_ans_A/mallard/Alberta/243/2006_Canada_Alberta_2006|2006.60273972603=mallard,H7N3_ans_A/northernpintail/InteriorAlaska/8MP0262R2/2008_USA_InteriorAlaska_2008|2008.6=northernpintail,H7N8_ans_A/mallard/Ohio/11OS2010/2011_USA_Ohio_2011|2011.61917808219=mallard,H7N3_ans_A/northernshoveler/Wisconsin/10OS3226/2010_USA_Wisconsin_2010|2010.85753424658=northernshoveler,H7N3_ans_A/mallard/Wisconsin/10OS3171/2010_USA_Wisconsin_2010|2010.82739726027=mallard,H7N5_ans_A/mallard/California/1390/2010_USA_California_2010|2010.58904109589=mallard,H7N3_ans_A/northernpintail/Illinois/10OS3959/2010_USA_Illinois_2010|2010.88767123288=northernpintail,H7N3_ans_A/northernpintail/InteriorAlaska/10BM02539R0/2010_USA_InteriorAlaska_2010|2010.47123287671=northernpintail,H7N3_ans_A/mallard/InteriorAlaska/10CH00016R0/2010_USA_InteriorAlaska_2010|2010.45205479452=mallard,H7N6_ans_A/northernpintail/InteriorAlaska/10BM09015R0/2010_USA_InteriorAlaska_2010|2010.45205479452=northernpintail,H7N3_ans_A/mallard/InteriorAlaska/10BM04564R1/2010_USA_InteriorAlaska_2010|2010.54246575342=mallard,H7N3_ans_A/mallard/InteriorAlaska/10BM10829R0/2010_USA_InteriorAlaska_2010|2010.60547945205=mallard,H7N3_ans_A/mallard/InteriorAlaska/10BM09528R0/2010_USA_InteriorAlaska_2010|2010.45205479452=mallard,H7N3_ans_A/northernpintail/InteriorAlaska/10BM10476R0/2010_USA_InteriorAlaska_2010|2010.45205479452=northernpintail,H7N3_ans_A/mallard/InteriorAlaska/10BM09563R0/2010_USA_InteriorAlaska_2010|2010.45205479452=mallard,H7N3_ans_A/northernpintail/InteriorAlaska/10BM10166R0/2010_USA_InteriorAlaska_2010|2010.45205479452=northernpintail,H7N3_ans_A/northernpintail/InteriorAlaska/10BM11208R0/2010_USA_InteriorAlaska_2010|2010.45205479452=northernpintail,H7N3_ans_A/northernpintail/InteriorAlaska/10BM07399R0/2010_USA_InteriorAlaska_2010|2010.45205479452=northernpintail,H7N3_ans_A/northernpintail/InteriorAlaska/10BM07469R0/2010_USA_InteriorAlaska_2010|2010.45205479452=northernpintail,H7N3_ans_A/mallard/InteriorAlaska/10BM07072R0/2010_USA_InteriorAlaska_2010|2010.45205479452=mallard,H7N3_ans_A/mallard/InteriorAlaska/10BM12534R0/2010_USA_InteriorAlaska_2010|2010.45205479452=mallard,H7N3_ans_A/mallard/InteriorAlaska/10BM07085R0/2010_USA_InteriorAlaska_2010|2010.45205479452=mallard,H7N3_ans_A/northernpintail/InteriorAlaska/10BM06524R0/2010_USA_InteriorAlaska_2010|2010.57534246575=northernpintail,H7N3_ans_A/gadwall/Missouri/10OS4731/2010_USA_Missouri_2010|2010.94520547945=other_ans,H7N3_ans_A/northernshoveler/Mississippi/11OS289/2011_USA_Mississippi_2011|2011.04109589041=northernshoveler,H7N9_ans_A/guineafowl/Nebraska/17096-1/2011_USA_Nebraska_2011|2011.25753424658=other_ans,H7N9_ans_A/goose/Nebraska/17097-4/2011_USA_Nebraska_2011|2011.25753424658=other_ans,H7N3_gal_A/chicken/Jalisco/CPA1/2012_Mexico_Jalisco_2012|2012.44657534247=outbreak,H7N3_gal_A/chicken/Jalisco/12283/2012_Mexico_Jalisco_2012|2012.47123287671=outbreak,H7N3_ans_A/Americangreen-wingedteal/Illinois/10OS4014/2010_USA_Illinois_2010|2010.90410958904=green-wingedteal,H7N7_ans_A/Americangreen-wingedteal/Illinois/10OS3329/2010_USA_Illinois_2010|2010.82739726027=green-wingedteal,H7N7_ans_A/northernshoveler/Mississippi/11OS202/2011_USA_Mississippi_2011|2011.03561643836=northernshoveler,H7N7_ans_A/northernshoveler/Missouri/10OS4632/2010_USA_Missouri_2010|2010.94520547945=northernshoveler,H7N3_ans_A/Americangreen-wingedteal/Mississippi/11OS250/2011_USA_Mississippi_2011|2011.03835616438=green-wingedteal,H7N7_ans_A/Americangreen-wingedteal/Mississippi/11OS255/2011_USA_Mississippi_2011|2011.03835616438=green-wingedteal,H7N8_ans_A/Americanblackduck/Wisconsin/10OS3949/2010_USA_Wisconsin_2010|2010.87945205479=other_ans,H7N3_ans_A/northernshoveler/Missouri/10OS4750/2010_USA_Missouri_2010|2010.94520547945=northernshoveler,H7N9_ans_A/northernshoverl/Mississippi/11OS145/2011_USA_Mississippi_2011|2011.01917808219=northernshoveler,H7N7_ans_A/mallard/Missouri/10MO0551/2010_USA_Missouri_2010|2010.99178082192=mallard,H7N3_ans_A/mallard/Missouri/220/2009_USA_Missouri_2009|2009.93150684932=mallard,H7N4_ans_A/mallard/Missouri/10MO053/2010_USA_Missouri_2010|2010.87397260274=mallard,H7N7_ans_A/Americanblackduck/NewBrunswick/00344/2010_Canada_NewBrunswick_2010|2010.6=other_ans,H7N7_ans_A/green-wingedteal/NewBrunswick/00392/2010_Canada_NewBrunswick_2010|2010.60273972603=green-wingedteal,H7N6_ans_A/commongoldeneye/Wisconsin/10OS4202/2010_USA_Wisconsin_2010|2010.91780821918=other_ans,H7N3_ans_A/blue-wingedTeal/NorthDakota/AI09-3760/2009_USA_NorthDakota_2009|2009.67397260274=blue-wingedteal,H7N7_ans_A/Americangreen-wingedteal/Mississippi/09OS046/2009_USA_Mississippi_2009|2009.02191780822=green-wingedteal,H7N7_ans_A/northernshoveler/Mississippi/09OS643/2009_USA_Mississippi_2009|2009.03835616438=northernshoveler,H7N2_ans_A/northernshoveler/California/JN1447/2007_USA_California_2007|2007.0904109589=northernshoveler,H7N3_cha_A/ruddyturnstone/DelawareBay/124/2007_USA_DelawareBay_2007|2007.38630136986=cha,H7N7_ans_A/mallard/California/HKWF1971/2007_USA_California_2007|2007.97534246575=mallard,H7N3_ans_A/greenwingedteal/California/AKS1370/2008_USA_California_2008|2008.07123287671=green-wingedteal,H7N3_ans_A/northernshoveler/California/HKWF2031/2008_USA_California_2008|2008.0602739726=northernshoveler,H7N4_ans_A/mallard/NovaScotia/02286/2007_Canada_NovaScotia_2007|2007.63561643836=mallard,H7N3_ans_A/Americanblackduck/NewBrunswick/04388/2007_Canada_NewBrunswick_2007|2007.62191780822=other_ans,H7N3_ans_A/Americanblackduck/NB/2538/2007_Canada_NewBrunswick_2007|2007.45205479452=other_ans,H7N3_ans_A/Americanblackduck/NewBrunswick/02493/2007_Canada_NewBrunswick_2007|2007.7095890411=other_ans,H7N3_ans_A/Americanblackduck/NewBrunswick/02490/2007_Canada_NewBrunswick_2007|2007.7095890411=other_ans,H7N3_ans_A/Canadagoose/BC/3752/2007_Canada_BritishColumbia_2007|2007.45205479452=other_ans,H7N3_ans_A/northernshoveler/California/28327/2007_USA_California_2007|2007.07123287671=northernshoveler,H7N3_ans_A/northernshoveler/California/44287-364/2007_USA_California_2007|2007.07123287671=northernshoveler,H7N3_ans_A/cinnamonteal/California/JN611/2006_USA_California_2006|2006.92876712329=other_ans,H7N3_ans_A/northernshoveler/California/27820/2007_USA_California_2007|2007.06301369863=northernshoveler,H7N3_ans_A/Americangreen-wingedteal/California/44287-084/2007_USA_California_2007|2007.06301369863=green-wingedteal,H7N3_ans_A/Americangreen-wingedteal/California/44242-906/2007_USA_California_2007|2007.00547945205=green-wingedteal,H7N7_ans_A/northernshoveler/California/44287-164/2007_USA_California_2007|2007.06301369863=northernshoveler,H7N6_ans_A/Northernshoveler/NC/6412-052/2005_USA_NorthCarolina_2005|2005.45205479452=northernshoveler,H7N3_ans_A/mallard/Delaware/418/2005_USA_Delaware_2005|2005.95342465753=mallard,H7N3_ans_A/northernshoveler/NorthCarolina/6412-050/2005_USA_NorthCarolina_2005|2005.45205479452=northernshoveler,H7N9_ans_A/blue-wingedteal/Ohio/566/2006_USA_Ohio_2006|2006.45205479452=blue-wingedteal,H7N3_ans_A/northernshoveler/NorthCarolina/674-516/2005_USA_NorthCarolina_2005|2005.45205479452=northernshoveler,H7N6_ans_A/Americangreen-wingedteal/California/28228/2007_USA_California_2007|2007.07123287671=green-wingedteal,H7N6_ans_A/Americangreen-wingedteal/California/44287-305/2007_USA_California_2007|2007.07123287671=green-wingedteal,H7N6_ans_A/northernshoveler/California/27985/2007_USA_California_2007|2007.06301369863=northernshoveler,H7N6_ans_A/northernshoveler/California/44287-179/2007_USA_California_2007|2007.06301369863=northernshoveler,H7N3_ans_A/northernshoveler/Washington/44249-664/2006_USA_Washington_2006|2006.84931506849=northernshoveler,H7N3_ans_A/northernshoveler/California/HKWF1372C/2007_USA_California_2007|2007.94520547945=northernshoveler,H7N4_cha_A/ruddyturnstone/NewJersey/604/2006_USA_NewJersey_2006|2006.45205479452=cha,H7N3_cha_A/ruddyturnstone/NewJersey/490/2006_USA_NewJersey_2006|2006.45205479452=cha,H7N3_cha_A/ruddyturnstone/NewJersey/215/2006_USA_NewJersey_2006|2006.45205479452=cha,H7N3_pas_A/sanderling/NewJersey/369/2006_USA_NewJersey_2006|2006.45205479452=sanderling,H7N7_cha_A/ruddyturnstone/Delaware/752/2006_USA_Delaware_2006|2006.45205479452=cha,H7N3_cha_A/ruddyturnstone/NewJersey/612/2006_USA_NewJersey_2006|2006.45205479452=cha,H7N3_pas_A/sanderling/NewJersey/355/2006_USA_NewJersey_2006|2006.45205479452=sanderling,H7N3_cha_A/laughinggull/DelawareBay/46/2006_USA_DelawareBay_2006|2006.38630136986=cha,H7N3_cha_A/laughinggull/DelawareBay/42/2006_USA_DelawareBay_2006|2006.38630136986=cha,H7N3_cha_A/ruddyturnstone/Delaware/890/2006_USA_Delaware_2006|2006.45205479452=cha,H7N3_cha_A/ruddyturnstone/NewJersey/176/2006_USA_NewJersey_2006|2006.45205479452=cha,H7N3_cha_A/laughinggull/DelawareBay/50/2006_USA_DelawareBay_2006|2006.38630136986=cha,H7N3_cha_A/ruddyturnstone/NewJersey/204/2006_USA_NewJersey_2006|2006.45205479452=cha,H7N3_cha_A/ruddyturnstone/DelawareBay/281/2006_USA_DelawareBay_2006|2006.38630136986=cha,H7N3_cha_A/ruddyturnstone/DelawareBay/283/2006_USA_DelawareBay_2006|2006.38630136986=cha,H7N3_cha_A/ruddyturnstone/DelawareBay/262/2006_USA_DelawareBay_2006|2006.38630136986=cha,H7N3_cha_A/ruddyturnstone/NewJersey/224/2006_USA_NewJersey_2006|2006.45205479452=cha,H7N4_cha_A/ruddyturnstone/DelawareBay/290/2006_USA_DelawareBay_2006|2006.38630136986=cha,H7N3_cha_A/ruddyturnstone/NewJersey/589/2006_USA_NewJersey_2006|2006.45205479452=cha,H7N7_cha_A/ruddyturnstone/Delaware/892/2006_USA_Delaware_2006|2006.45205479452=cha,H7N3_cha_A/ruddyturnstone/NewJersey/576/2006_USA_NewJersey_2006|2006.45205479452=cha,H7N3_cha_A/laughinggull/DelawareBay/6/2006_USA_DelawareBay_2006|2006.38630136986=cha,H7N3_cha_A/shorebird/DelawareBay/513/2006_USA_DelawareBay_2006|2006.38904109589=cha,H7N3_cha_A/ruddyturnstone/Delaware/789/2006_USA_Delaware_2006|2006.45205479452=cha,H7N3_cha_A/ruddyturnstone/Delaware/779/2006_USA_Delaware_2006|2006.45205479452=cha,H7N3_cha_A/shorebird/DelawareBay/332/2006_USA_DelawareBay_2006|2006.38904109589=cha,H7N3_cha_A/ruddyturnstone/NewJersey/562/2006_USA_NewJersey_2006|2006.45205479452=cha,H7N3_cha_A/shorebird/Delaware/22/06_USA_Delaware_2006|2006.45205479452=cha,H7N3_cha_A/shorebird/DelawareBay/560/2006_USA_DelawareBay_2006|2006.38904109589=cha,H7N3_gal_A/avian/DelawareBay/226/2006_USA_DelawareBay_2006|2006.38630136986=other_gal,H7N3_cha_A/redknot/NewJersey/AI06-096/2006_USA_NewJersey_2006|2006.37260273973=cha,H7N3_cha_A/shorebird/DelawareBay/555/2006_USA_DelawareBay_2006|2006.38904109589=cha,H7N3_ans_A/northernshoveler/Washington/44249-749/2006_USA_Washington_2006|2006.93150684932=northernshoveler,H7N3_ans_A/northernshoveler/Washington/44249-783/2006_USA_Washington_2006|2006.95068493151=northernshoveler,H7N3_ans_A/cinnamonteal/Mexico/2817/2006_Mexico_Mexico_2006|2006.12328767123=other_ans">
     <taxa spec='TaxonSet' alignment='@alignment1'/>
   </typeTraitSet>


      <timeTraitSet spec='TraitSet' id='timeTraitSet' traitname="date-forward" 
 	  value="H7N3_ans_A/green-wingedteal/MD/648/2004_USA_Maryland_2004|2004.45205479452=2004.45205479452,H7N3_ans_A/green-wingedteal/Ohio/648/2004_USA_Ohio_2004|2004.45205479452=2004.45205479452,H7N3_ans_A/blue-wingedteal/MD/658/2004_USA_Maryland_2004|2004.45205479452=2004.45205479452,H7N3_ans_A/blue-wingedteal/Ohio/658/2004_USA_Ohio_2004|2004.66575342466=2004.66575342466,H7N3_gal_A/chicken/BritishColumbia/NS-01827-4/2004_Canada_BritishColumbia_2004|2004.36712328767=2004.36712328767,H7N3_gal_A/chicken/BritishColumbia/CN-7/2004_Canada_BritishColumbia_2004|2004.45205479452=2004.45205479452,H7N3_gal_A/chicken/Canada/314514-1/2005_Canada_BritishColumbia_2005|2005.45205479452=2005.45205479452,H7N3_gal_A/chicken/BritishColumbia/04_Canada_BritishColumbia_2004|2004.45205479452=2004.45205479452,H7N1_ans_A/blue-wingedteal/Texas/578575/2002_USA_Texas_2002|2002.45205479452=2002.45205479452,H7N3_ans_A/duck/PA/143585/2001_USA_Pennsylvania_2001|2001.45205479452=2001.45205479452,H7N3_ans_A/blue-wingedteal/Texas/578585/2002_USA_Texas_2002|2002.45205479452=2002.45205479452,H7N3_ans_A/mallard/Alberta/24/01_Canada_Alberta_2001|2001.45205479452=2001.45205479452,H7N1_ans_A/mallard/Alberta/34/2001_Canada_Alberta_2001|2001.56712328767=2001.56712328767,H7N3_ans_A/mallard/Alberta/22/2001_Canada_Alberta_2001|2001.56438356164=2001.56438356164,H7N3_ans_A/northernshoveler/California/HKWF1026/2007_USA_California_2007|2007.91780821918=2007.91780821918,H7N3_ans_A/green-wingedteal/California/11275/2008_USA_California_2008|2008.94794520548=2008.94794520548,H7N3_ans_A/green-wingedteal/California/1841/2009_USA_California_2009|2009.04657534247=2009.04657534247,H7N6_ans_A/blackscoter/NewBrunswick/00014/2009_Canada_NewBrunswick_2009|2009.33150684932=2009.33150684932,H7N6_ans_A/blackscoter/NewBrunswick/00003/2009_Canada_NewBrunswick_2009|2009.09589041096=2009.09589041096,H7N3_gal_A/chicken/SK/HR-00011/2007_Canada_Saskatchewan_2007|2007.45205479452=2007.45205479452,H7N3_ans_A/mallard/InteriorAlaska/6MP0984/2006_USA_InteriorAlaska_2006|2006.6301369863=2006.6301369863,H7N3_ans_A/cinnamonteal/California/JN1310/2007_USA_California_2007|2007.05205479452=2007.05205479452,H7N3_ans_A/mallard/Alberta/243/2006_Canada_Alberta_2006|2006.60273972603=2006.60273972603,H7N3_ans_A/northernpintail/InteriorAlaska/8MP0262R2/2008_USA_InteriorAlaska_2008|2008.6=2008.6,H7N8_ans_A/mallard/Ohio/11OS2010/2011_USA_Ohio_2011|2011.61917808219=2011.61917808219,H7N3_ans_A/northernshoveler/Wisconsin/10OS3226/2010_USA_Wisconsin_2010|2010.85753424658=2010.85753424658,H7N3_ans_A/mallard/Wisconsin/10OS3171/2010_USA_Wisconsin_2010|2010.82739726027=2010.82739726027,H7N5_ans_A/mallard/California/1390/2010_USA_California_2010|2010.58904109589=2010.58904109589,H7N3_ans_A/northernpintail/Illinois/10OS3959/2010_USA_Illinois_2010|2010.88767123288=2010.88767123288,H7N3_ans_A/northernpintail/InteriorAlaska/10BM02539R0/2010_USA_InteriorAlaska_2010|2010.47123287671=2010.47123287671,H7N3_ans_A/mallard/InteriorAlaska/10CH00016R0/2010_USA_InteriorAlaska_2010|2010.45205479452=2010.45205479452,H7N6_ans_A/northernpintail/InteriorAlaska/10BM09015R0/2010_USA_InteriorAlaska_2010|2010.45205479452=2010.45205479452,H7N3_ans_A/mallard/InteriorAlaska/10BM04564R1/2010_USA_InteriorAlaska_2010|2010.54246575342=2010.54246575342,H7N3_ans_A/mallard/InteriorAlaska/10BM10829R0/2010_USA_InteriorAlaska_2010|2010.60547945205=2010.60547945205,H7N3_ans_A/mallard/InteriorAlaska/10BM09528R0/2010_USA_InteriorAlaska_2010|2010.45205479452=2010.45205479452,H7N3_ans_A/northernpintail/InteriorAlaska/10BM10476R0/2010_USA_InteriorAlaska_2010|2010.45205479452=2010.45205479452,H7N3_ans_A/mallard/InteriorAlaska/10BM09563R0/2010_USA_InteriorAlaska_2010|2010.45205479452=2010.45205479452,H7N3_ans_A/northernpintail/InteriorAlaska/10BM10166R0/2010_USA_InteriorAlaska_2010|2010.45205479452=2010.45205479452,H7N3_ans_A/northernpintail/InteriorAlaska/10BM11208R0/2010_USA_InteriorAlaska_2010|2010.45205479452=2010.45205479452,H7N3_ans_A/northernpintail/InteriorAlaska/10BM07399R0/2010_USA_InteriorAlaska_2010|2010.45205479452=2010.45205479452,H7N3_ans_A/northernpintail/InteriorAlaska/10BM07469R0/2010_USA_InteriorAlaska_2010|2010.45205479452=2010.45205479452,H7N3_ans_A/mallard/InteriorAlaska/10BM07072R0/2010_USA_InteriorAlaska_2010|2010.45205479452=2010.45205479452,H7N3_ans_A/mallard/InteriorAlaska/10BM12534R0/2010_USA_InteriorAlaska_2010|2010.45205479452=2010.45205479452,H7N3_ans_A/mallard/InteriorAlaska/10BM07085R0/2010_USA_InteriorAlaska_2010|2010.45205479452=2010.45205479452,H7N3_ans_A/northernpintail/InteriorAlaska/10BM06524R0/2010_USA_InteriorAlaska_2010|2010.57534246575=2010.57534246575,H7N3_ans_A/gadwall/Missouri/10OS4731/2010_USA_Missouri_2010|2010.94520547945=2010.94520547945,H7N3_ans_A/northernshoveler/Mississippi/11OS289/2011_USA_Mississippi_2011|2011.04109589041=2011.04109589041,H7N9_ans_A/guineafowl/Nebraska/17096-1/2011_USA_Nebraska_2011|2011.25753424658=2011.25753424658,H7N9_ans_A/goose/Nebraska/17097-4/2011_USA_Nebraska_2011|2011.25753424658=2011.25753424658,H7N3_gal_A/chicken/Jalisco/CPA1/2012_Mexico_Jalisco_2012|2012.44657534247=2012.44657534247,H7N3_gal_A/chicken/Jalisco/12283/2012_Mexico_Jalisco_2012|2012.47123287671=2012.47123287671,H7N3_ans_A/Americangreen-wingedteal/Illinois/10OS4014/2010_USA_Illinois_2010|2010.90410958904=2010.90410958904,H7N7_ans_A/Americangreen-wingedteal/Illinois/10OS3329/2010_USA_Illinois_2010|2010.82739726027=2010.82739726027,H7N7_ans_A/northernshoveler/Mississippi/11OS202/2011_USA_Mississippi_2011|2011.03561643836=2011.03561643836,H7N7_ans_A/northernshoveler/Missouri/10OS4632/2010_USA_Missouri_2010|2010.94520547945=2010.94520547945,H7N3_ans_A/Americangreen-wingedteal/Mississippi/11OS250/2011_USA_Mississippi_2011|2011.03835616438=2011.03835616438,H7N7_ans_A/Americangreen-wingedteal/Mississippi/11OS255/2011_USA_Mississippi_2011|2011.03835616438=2011.03835616438,H7N8_ans_A/Americanblackduck/Wisconsin/10OS3949/2010_USA_Wisconsin_2010|2010.87945205479=2010.87945205479,H7N3_ans_A/northernshoveler/Missouri/10OS4750/2010_USA_Missouri_2010|2010.94520547945=2010.94520547945,H7N9_ans_A/northernshoverl/Mississippi/11OS145/2011_USA_Mississippi_2011|2011.01917808219=2011.01917808219,H7N7_ans_A/mallard/Missouri/10MO0551/2010_USA_Missouri_2010|2010.99178082192=2010.99178082192,H7N3_ans_A/mallard/Missouri/220/2009_USA_Missouri_2009|2009.93150684932=2009.93150684932,H7N4_ans_A/mallard/Missouri/10MO053/2010_USA_Missouri_2010|2010.87397260274=2010.87397260274,H7N7_ans_A/Americanblackduck/NewBrunswick/00344/2010_Canada_NewBrunswick_2010|2010.6=2010.6,H7N7_ans_A/green-wingedteal/NewBrunswick/00392/2010_Canada_NewBrunswick_2010|2010.60273972603=2010.60273972603,H7N6_ans_A/commongoldeneye/Wisconsin/10OS4202/2010_USA_Wisconsin_2010|2010.91780821918=2010.91780821918,H7N3_ans_A/blue-wingedTeal/NorthDakota/AI09-3760/2009_USA_NorthDakota_2009|2009.67397260274=2009.67397260274,H7N7_ans_A/Americangreen-wingedteal/Mississippi/09OS046/2009_USA_Mississippi_2009|2009.02191780822=2009.02191780822,H7N7_ans_A/northernshoveler/Mississippi/09OS643/2009_USA_Mississippi_2009|2009.03835616438=2009.03835616438,H7N2_ans_A/northernshoveler/California/JN1447/2007_USA_California_2007|2007.0904109589=2007.0904109589,H7N3_cha_A/ruddyturnstone/DelawareBay/124/2007_USA_DelawareBay_2007|2007.38630136986=2007.38630136986,H7N7_ans_A/mallard/California/HKWF1971/2007_USA_California_2007|2007.97534246575=2007.97534246575,H7N3_ans_A/greenwingedteal/California/AKS1370/2008_USA_California_2008|2008.07123287671=2008.07123287671,H7N3_ans_A/northernshoveler/California/HKWF2031/2008_USA_California_2008|2008.0602739726=2008.0602739726,H7N4_ans_A/mallard/NovaScotia/02286/2007_Canada_NovaScotia_2007|2007.63561643836=2007.63561643836,H7N3_ans_A/Americanblackduck/NewBrunswick/04388/2007_Canada_NewBrunswick_2007|2007.62191780822=2007.62191780822,H7N3_ans_A/Americanblackduck/NB/2538/2007_Canada_NewBrunswick_2007|2007.45205479452=2007.45205479452,H7N3_ans_A/Americanblackduck/NewBrunswick/02493/2007_Canada_NewBrunswick_2007|2007.7095890411=2007.7095890411,H7N3_ans_A/Americanblackduck/NewBrunswick/02490/2007_Canada_NewBrunswick_2007|2007.7095890411=2007.7095890411,H7N3_ans_A/Canadagoose/BC/3752/2007_Canada_BritishColumbia_2007|2007.45205479452=2007.45205479452,H7N3_ans_A/northernshoveler/California/28327/2007_USA_California_2007|2007.07123287671=2007.07123287671,H7N3_ans_A/northernshoveler/California/44287-364/2007_USA_California_2007|2007.07123287671=2007.07123287671,H7N3_ans_A/cinnamonteal/California/JN611/2006_USA_California_2006|2006.92876712329=2006.92876712329,H7N3_ans_A/northernshoveler/California/27820/2007_USA_California_2007|2007.06301369863=2007.06301369863,H7N3_ans_A/Americangreen-wingedteal/California/44287-084/2007_USA_California_2007|2007.06301369863=2007.06301369863,H7N3_ans_A/Americangreen-wingedteal/California/44242-906/2007_USA_California_2007|2007.00547945205=2007.00547945205,H7N7_ans_A/northernshoveler/California/44287-164/2007_USA_California_2007|2007.06301369863=2007.06301369863,H7N6_ans_A/Northernshoveler/NC/6412-052/2005_USA_NorthCarolina_2005|2005.45205479452=2005.45205479452,H7N3_ans_A/mallard/Delaware/418/2005_USA_Delaware_2005|2005.95342465753=2005.95342465753,H7N3_ans_A/northernshoveler/NorthCarolina/6412-050/2005_USA_NorthCarolina_2005|2005.45205479452=2005.45205479452,H7N9_ans_A/blue-wingedteal/Ohio/566/2006_USA_Ohio_2006|2006.45205479452=2006.45205479452,H7N3_ans_A/northernshoveler/NorthCarolina/674-516/2005_USA_NorthCarolina_2005|2005.45205479452=2005.45205479452,H7N6_ans_A/Americangreen-wingedteal/California/28228/2007_USA_California_2007|2007.07123287671=2007.07123287671,H7N6_ans_A/Americangreen-wingedteal/California/44287-305/2007_USA_California_2007|2007.07123287671=2007.07123287671,H7N6_ans_A/northernshoveler/California/27985/2007_USA_California_2007|2007.06301369863=2007.06301369863,H7N6_ans_A/northernshoveler/California/44287-179/2007_USA_California_2007|2007.06301369863=2007.06301369863,H7N3_ans_A/northernshoveler/Washington/44249-664/2006_USA_Washington_2006|2006.84931506849=2006.84931506849,H7N3_ans_A/northernshoveler/California/HKWF1372C/2007_USA_California_2007|2007.94520547945=2007.94520547945,H7N4_cha_A/ruddyturnstone/NewJersey/604/2006_USA_NewJersey_2006|2006.45205479452=2006.45205479452,H7N3_cha_A/ruddyturnstone/NewJersey/490/2006_USA_NewJersey_2006|2006.45205479452=2006.45205479452,H7N3_cha_A/ruddyturnstone/NewJersey/215/2006_USA_NewJersey_2006|2006.45205479452=2006.45205479452,H7N3_pas_A/sanderling/NewJersey/369/2006_USA_NewJersey_2006|2006.45205479452=2006.45205479452,H7N7_cha_A/ruddyturnstone/Delaware/752/2006_USA_Delaware_2006|2006.45205479452=2006.45205479452,H7N3_cha_A/ruddyturnstone/NewJersey/612/2006_USA_NewJersey_2006|2006.45205479452=2006.45205479452,H7N3_pas_A/sanderling/NewJersey/355/2006_USA_NewJersey_2006|2006.45205479452=2006.45205479452,H7N3_cha_A/laughinggull/DelawareBay/46/2006_USA_DelawareBay_2006|2006.38630136986=2006.38630136986,H7N3_cha_A/laughinggull/DelawareBay/42/2006_USA_DelawareBay_2006|2006.38630136986=2006.38630136986,H7N3_cha_A/ruddyturnstone/Delaware/890/2006_USA_Delaware_2006|2006.45205479452=2006.45205479452,H7N3_cha_A/ruddyturnstone/NewJersey/176/2006_USA_NewJersey_2006|2006.45205479452=2006.45205479452,H7N3_cha_A/laughinggull/DelawareBay/50/2006_USA_DelawareBay_2006|2006.38630136986=2006.38630136986,H7N3_cha_A/ruddyturnstone/NewJersey/204/2006_USA_NewJersey_2006|2006.45205479452=2006.45205479452,H7N3_cha_A/ruddyturnstone/DelawareBay/281/2006_USA_DelawareBay_2006|2006.38630136986=2006.38630136986,H7N3_cha_A/ruddyturnstone/DelawareBay/283/2006_USA_DelawareBay_2006|2006.38630136986=2006.38630136986,H7N3_cha_A/ruddyturnstone/DelawareBay/262/2006_USA_DelawareBay_2006|2006.38630136986=2006.38630136986,H7N3_cha_A/ruddyturnstone/NewJersey/224/2006_USA_NewJersey_2006|2006.45205479452=2006.45205479452,H7N4_cha_A/ruddyturnstone/DelawareBay/290/2006_USA_DelawareBay_2006|2006.38630136986=2006.38630136986,H7N3_cha_A/ruddyturnstone/NewJersey/589/2006_USA_NewJersey_2006|2006.45205479452=2006.45205479452,H7N7_cha_A/ruddyturnstone/Delaware/892/2006_USA_Delaware_2006|2006.45205479452=2006.45205479452,H7N3_cha_A/ruddyturnstone/NewJersey/576/2006_USA_NewJersey_2006|2006.45205479452=2006.45205479452,H7N3_cha_A/laughinggull/DelawareBay/6/2006_USA_DelawareBay_2006|2006.38630136986=2006.38630136986,H7N3_cha_A/shorebird/DelawareBay/513/2006_USA_DelawareBay_2006|2006.38904109589=2006.38904109589,H7N3_cha_A/ruddyturnstone/Delaware/789/2006_USA_Delaware_2006|2006.45205479452=2006.45205479452,H7N3_cha_A/ruddyturnstone/Delaware/779/2006_USA_Delaware_2006|2006.45205479452=2006.45205479452,H7N3_cha_A/shorebird/DelawareBay/332/2006_USA_DelawareBay_2006|2006.38904109589=2006.38904109589,H7N3_cha_A/ruddyturnstone/NewJersey/562/2006_USA_NewJersey_2006|2006.45205479452=2006.45205479452,H7N3_cha_A/shorebird/Delaware/22/06_USA_Delaware_2006|2006.45205479452=2006.45205479452,H7N3_cha_A/shorebird/DelawareBay/560/2006_USA_DelawareBay_2006|2006.38904109589=2006.38904109589,H7N3_gal_A/avian/DelawareBay/226/2006_USA_DelawareBay_2006|2006.38630136986=2006.38630136986,H7N3_cha_A/redknot/NewJersey/AI06-096/2006_USA_NewJersey_2006|2006.37260273973=2006.37260273973,H7N3_cha_A/shorebird/DelawareBay/555/2006_USA_DelawareBay_2006|2006.38904109589=2006.38904109589,H7N3_ans_A/northernshoveler/Washington/44249-749/2006_USA_Washington_2006|2006.93150684932=2006.93150684932,H7N3_ans_A/northernshoveler/Washington/44249-783/2006_USA_Washington_2006|2006.95068493151=2006.95068493151,H7N3_ans_A/cinnamonteal/Mexico/2817/2006_Mexico_Mexico_2006|2006.12328767123=2006.12328767123">   
 <taxa spec='TaxonSet' alignment='@alignment1'/>
   </timeTraitSet>


   <!-- Substitution model (HKY) -->
   <siteModel spec="SiteModel" id="siteModel">
     <mutationRate spec='RealParameter' id="mutationRate" value="1.0"/>
     <substModel spec="HKY">
       <kappa spec='RealParameter' id="hky.kappa" value="1.0"/>
       <frequencies estimate="false" spec='Frequencies'>
	 <frequencies spec='RealParameter' id="hky.freq" value="0.25 0.25 0.25 0.25"/>
       </frequencies>
     </substModel>
   </siteModel>
 
   <!-- Migration model -->
   <migrationModelVolz spec='MigrationModelVolz' id='migModel'>
     <rateMatrix spec='RealParameter' value="1.0" dimension="45" id="rateMatrix"/>
     <popSizes spec='RealParameter' value="1.0" dimension="10" id="popSizes"/>
   </migrationModelVolz>
 
   <!-- Parameter priors -->
   <input spec='CompoundDistribution' id='parameterPriors'>
     <distribution spec='beast.math.distributions.Prior' x="@mutationRate">
       <distr spec='LogNormalDistributionModel' M="0.0" S="4.0"/>
     </distribution>

     <distribution spec='beast.math.distributions.Prior' x="@hky.kappa">
       <distr spec='LogNormalDistributionModel' M="0.0" S="4.0"/>
     </distribution>

   <!-- Parameter priors
     <distribution spec='beast.math.distributions.Prior' x="@rateMatrix">
       <distr spec='LogNormalDistributionModel' M="0.0" S="4.0"/>
     </distribution>  -->
     
     <distribution spec='beast.math.distributions.Prior' x="@rateMatrix">
       <distr spec='Exponential'/>
     </distribution>
     
     <distribution spec='beast.math.distributions.Prior' x="@popSizes">
       <distr spec="LogNormalDistributionModel"  M="0.0" S="4.0"/>
     </distribution>
   </input>
 
   <!-- Probability of sequence data given tree  -->
   
   
   <input spec='TreeLikelihood' id="treeLikelihood1">
     <data idref="alignment1"/>
     <tree idref="tree"/>
     <siteModel idref='siteModel'/>   </input>
  
   
   <!-- Probability of tree given migration rates and population sizes -->

   <input spec='StructuredCoalescentTreeDensityVolz' id='treePrior'>
     <multiTypeTreeVolz idref="tree"/>
     <migrationModelVolz idref="migModel"/>
   </input>


   <run spec="MCMC" id="mcmc" chainLength="50000000" storeEvery="1000">
     
     <!-- initialize tree at random according to StCoal  -->

     <init spec='StructuredCoalescentMultiTypeTreeVolz' id='tree' nTypes="10">
         <migrationModelVolz spec='MigrationModelVolz'>
             <rateMatrix spec='RealParameter' value="1.0" dimension="45"/>
             <popSizes spec='RealParameter' value="1.0" dimension="10"/>
         </migrationModelVolz>
         <trait idref='typeTraitSet'/>
         <trait idref='timeTraitSet'/>
     </init>

    
 
     <state>
     
       <stateNode idref="tree"/>
     
       <stateNode idref="rateMatrix"/>
       <stateNode idref="popSizes"/>
       <stateNode idref="mutationRate"/>
       <stateNode idref="hky.kappa"/>
       <stateNode idref="hky.freq"/>
     </state>
     
     <distribution spec='CompoundDistribution' id='posterior'>

       <distribution idref="treeLikelihood1"/>
       <distribution idref='treePrior'/>

       <distribution idref="parameterPriors"/>
     </distribution>

 
     <!-- parameter scaling operators -->

     <operator spec='ScaleOperator' id='RateScaler'
 	      parameter="@rateMatrix"
 	      scaleFactor="0.8" weight="3">
     </operator>
     	   	          
     <operator spec="ScaleOperator" id="PopSizeScaler"
 	      parameter="@popSizes" scaleAll="True"
	      scaleFactor="0.8" weight="3"/>


<!-- -->
     <operator spec="ScaleOperator" id="muRateScaler"
	       parameter="@mutationRate"
	       scaleFactor="0.8" weight="0.1"/>


     <operator spec='ScaleOperator' id='kappaScaler'
	       parameter="@hky.kappa"
	       scaleFactor="0.8" weight="0.1">
     </operator>

     <operator spec="DeltaExchangeOperator" id="freqExchanger"
	       parameter="@hky.freq"
	       delta="0.01" weight="0.1"/>

<!--   
     <operator spec="UpDownOperator" id="upDown" scaleFactor="0.8" weight="1">   
       <up idref="popSizes"/>
       <down idref="mutationRate"/>
       <down idref="rateMatrix"/>
     </operator>
        -->


     <!-- Multi-type tree operators -->
     
     
     <operator spec='TypedSubtreeExchangeVolz' id='STX' weight="10" multiTypeTree="@tree" migrationModel="@migModel"/>
     <operator spec="TypedWilsonBaldingVolz" id="TWB" weight="10" multiTypeTree="@tree" migrationModel="@migModel" alpha="0.2"/>
     <operator spec="MultiTypeUniformVolz" id="MTU" weight="10" multiTypeTree="@tree" includeRoot="true" rootScaleFactor="0.9"/>
     <operator spec="MultiTypeTreeScaleVolz" id="MTTS2" weight="10" multiTypeTree="@tree" scaleFactor="0.98" useOldTreeScaler="true"/>

           
      <!--     
     <operator spec="MultiTypeTreeScaleVolz" id="MTTS1"
 	      weight="10" multiTypeTree="@tree"
 	      scaleFactor="0.98" useOldTreeScaler="true">
         <parameter idref="popSizes"/>         
         <parameterInverse idref="rateMatrix"/>
         <parameterInverse idref="mutationRate"/>
     </operator>
          -->


     <!-- Loggers -->
     
     <logger logEvery="1000" fileName="AIV_10pops_BASTA.log">

       <model idref='posterior'/>
       <log idref="posterior"/>
       <log spec='TreeRootTypeLoggerVolz' multiTypeTreeVolz='@tree'/>
       <log idref="rateMatrix"/>
       <log idref="popSizes"/>
       <log spec='MigrationCountsLoggerVolz' density='@treePrior'/>
       <log idref="mutationRate"/>
       <log idref="hky.kappa"/>
     </logger>


<!-- Loggers-->
     <logger logEvery="10000" fileName="AIV_10pops_BASTA.trees" mode="tree">
       <log idref="treePrior"/>
     </logger>


     <logger logEvery="100000">
       <model idref='posterior'/>
       <log idref="posterior"/>
       <!--log idref="rateMatrix"/-->
       <!--       -->
       <log idref="popSizes"/>
       
       <log idref="mutationRate"/>
       <ESS spec='ESS' name='log' arg="@rateMatrix"/>
  <!--         <ESS spec='ESS' name='log' arg="@popSizes"/>  -->
     </logger>
     
     

   </run>
   
 </beast>
