# Supplementary material for: New Routes to Phylogeography: A Bayesian Structured Coalescent Approximation
Source: PLoS Genet. 2015 Aug 12;11(8):e1005421. doi: 10.1371/journal.pgen.1005421 (PMC4534465; doi:10.1371/journal.pgen.1005421)
Supplement: S1 Dataset — Files are in xml format, so to make our analyses easily replicable in BEAST. (ZIP) [file pgen.1005421.s002.zip › S1_Dataset/AIV_5pops_DTA.xml]

<?xml version="1.0" standalone="yes"?>

<!-- Generated by BEAUTi v1.8.0                                              -->
<!--       by Alexei J. Drummond, Andrew Rambaut and Marc A. Suchard         -->
<!--       Department of Computer Science, University of Auckland and        -->
<!--       Institute of Evolutionary Biology, University of Edinburgh        -->
<!--       David Geffen School of Medicine, University of California, Los Angeles-->
<!--       http://beast.bio.ed.ac.uk/                                        -->
<beast>


	<!-- The list of taxa to be analysed (can also include dates/ages).          -->
	<!-- ntax=133                                                                -->
	<taxa id="taxa">
		<taxon id="H7N3_ans_A/green-wingedteal/MD/648/2004_USA_Maryland_2004|2004.45205479452">
			<date value="2004.45205479452" direction="forwards" units="years"/>
			<attr name="host">
				ans
			</attr>
		</taxon>
		<taxon id="H7N3_ans_A/green-wingedteal/Ohio/648/2004_USA_Ohio_2004|2004.45205479452">
			<date value="2004.45205479452" direction="forwards" units="years"/>
			<attr name="host">
				ans
			</attr>
		</taxon>
		<taxon id="H7N3_ans_A/blue-wingedteal/MD/658/2004_USA_Maryland_2004|2004.45205479452">
			<date value="2004.45205479452" direction="forwards" units="years"/>
			<attr name="host">
				ans
			</attr>
		</taxon>
		<taxon id="H7N3_ans_A/blue-wingedteal/Ohio/658/2004_USA_Ohio_2004|2004.66575342466">
			<date value="2004.66575342466" direction="forwards" units="years"/>
			<attr name="host">
				ans
			</attr>
		</taxon>
		<taxon id="H7N3_gal_A/chicken/BritishColumbia/NS-01827-4/2004_Canada_BritishColumbia_2004|2004.36712328767">
			<date value="2004.36712328767" direction="forwards" units="years"/>
			<attr name="host">
				gal
			</attr>
		</taxon>
		<taxon id="H7N3_gal_A/chicken/BritishColumbia/CN-7/2004_Canada_BritishColumbia_2004|2004.45205479452">
			<date value="2004.45205479452" direction="forwards" units="years"/>
			<attr name="host">
				gal
			</attr>
		</taxon>
		<taxon id="H7N3_gal_A/chicken/Canada/314514-1/2005_Canada_BritishColumbia_2005|2005.45205479452">
			<date value="2005.45205479452" direction="forwards" units="years"/>
			<attr name="host">
				gal
			</attr>
		</taxon>
		<taxon id="H7N3_gal_A/chicken/BritishColumbia/04_Canada_BritishColumbia_2004|2004.45205479452">
			<date value="2004.45205479452" direction="forwards" units="years"/>
			<attr name="host">
				gal
			</attr>
		</taxon>
		<taxon id="H7N1_ans_A/blue-wingedteal/Texas/578575/2002_USA_Texas_2002|2002.45205479452">
			<date value="2002.45205479452" direction="forwards" units="years"/>
			<attr name="host">
				ans
			</attr>
		</taxon>
		<taxon id="H7N3_ans_A/duck/PA/143585/2001_USA_Pennsylvania_2001|2001.45205479452">
			<date value="2001.45205479452" direction="forwards" units="years"/>
			<attr name="host">
				ans
			</attr>
		</taxon>
		<taxon id="H7N3_ans_A/blue-wingedteal/Texas/578585/2002_USA_Texas_2002|2002.45205479452">
			<date value="2002.45205479452" direction="forwards" units="years"/>
			<attr name="host">
				ans
			</attr>
		</taxon>
		<taxon id="H7N3_ans_A/mallard/Alberta/24/01_Canada_Alberta_2001|2001.45205479452">
			<date value="2001.45205479452" direction="forwards" units="years"/>
			<attr name="host">
				ans
			</attr>
		</taxon>
		<taxon id="H7N1_ans_A/mallard/Alberta/34/2001_Canada_Alberta_2001|2001.56712328767">
			<date value="2001.56712328767" direction="forwards" units="years"/>
			<attr name="host">
				ans
			</attr>
		</taxon>
		<taxon id="H7N3_ans_A/mallard/Alberta/22/2001_Canada_Alberta_2001|2001.56438356164">
			<date value="2001.56438356164" direction="forwards" units="years"/>
			<attr name="host">
				ans
			</attr>
		</taxon>
		<taxon id="H7N3_ans_A/northernshoveler/California/HKWF1026/2007_USA_California_2007|2007.91780821918">
			<date value="2007.91780821918" direction="forwards" units="years"/>
			<attr name="host">
				ans
			</attr>
		</taxon>
		<taxon id="H7N3_ans_A/green-wingedteal/California/11275/2008_USA_California_2008|2008.94794520548">
			<date value="2008.94794520548" direction="forwards" units="years"/>
			<attr name="host">
				ans
			</attr>
		</taxon>
		<taxon id="H7N3_ans_A/green-wingedteal/California/1841/2009_USA_California_2009|2009.04657534247">
			<date value="2009.04657534247" direction="forwards" units="years"/>
			<attr name="host">
				ans
			</attr>
		</taxon>
		<taxon id="H7N6_ans_A/blackscoter/NewBrunswick/00014/2009_Canada_NewBrunswick_2009|2009.33150684932">
			<date value="2009.33150684932" direction="forwards" units="years"/>
			<attr name="host">
				ans
			</attr>
		</taxon>
		<taxon id="H7N6_ans_A/blackscoter/NewBrunswick/00003/2009_Canada_NewBrunswick_2009|2009.09589041096">
			<date value="2009.09589041096" direction="forwards" units="years"/>
			<attr name="host">
				ans
			</attr>
		</taxon>
		<taxon id="H7N3_gal_A/chicken/SK/HR-00011/2007_Canada_Saskatchewan_2007|2007.45205479452">
			<date value="2007.45205479452" direction="forwards" units="years"/>
			<attr name="host">
				gal
			</attr>
		</taxon>
		<taxon id="H7N3_ans_A/mallard/InteriorAlaska/6MP0984/2006_USA_InteriorAlaska_2006|2006.6301369863">
			<date value="2006.6301369863" direction="forwards" units="years"/>
			<attr name="host">
				ans
			</attr>
		</taxon>
		<taxon id="H7N3_ans_A/cinnamonteal/California/JN1310/2007_USA_California_2007|2007.05205479452">
			<date value="2007.05205479452" direction="forwards" units="years"/>
			<attr name="host">
				ans
			</attr>
		</taxon>
		<taxon id="H7N3_ans_A/mallard/Alberta/243/2006_Canada_Alberta_2006|2006.60273972603">
			<date value="2006.60273972603" direction="forwards" units="years"/>
			<attr name="host">
				ans
			</attr>
		</taxon>
		<taxon id="H7N3_ans_A/northernpintail/InteriorAlaska/8MP0262R2/2008_USA_InteriorAlaska_2008|2008.6">
			<date value="2008.6" direction="forwards" units="years"/>
			<attr name="host">
				ans
			</attr>
		</taxon>
		<taxon id="H7N8_ans_A/mallard/Ohio/11OS2010/2011_USA_Ohio_2011|2011.61917808219">
			<date value="2011.61917808219" direction="forwards" units="years"/>
			<attr name="host">
				ans
			</attr>
		</taxon>
		<taxon id="H7N3_ans_A/northernshoveler/Wisconsin/10OS3226/2010_USA_Wisconsin_2010|2010.85753424658">
			<date value="2010.85753424658" direction="forwards" units="years"/>
			<attr name="host">
				ans
			</attr>
		</taxon>
		<taxon id="H7N3_ans_A/mallard/Wisconsin/10OS3171/2010_USA_Wisconsin_2010|2010.82739726027">
			<date value="2010.82739726027" direction="forwards" units="years"/>
			<attr name="host">
				ans
			</attr>
		</taxon>
		<taxon id="H7N5_ans_A/mallard/California/1390/2010_USA_California_2010|2010.58904109589">
			<date value="2010.58904109589" direction="forwards" units="years"/>
			<attr name="host">
				ans
			</attr>
		</taxon>
		<taxon id="H7N3_ans_A/northernpintail/Illinois/10OS3959/2010_USA_Illinois_2010|2010.88767123288">
			<date value="2010.88767123288" direction="forwards" units="years"/>
			<attr name="host">
				ans
			</attr>
		</taxon>
		<taxon id="H7N3_ans_A/northernpintail/InteriorAlaska/10BM02539R0/2010_USA_InteriorAlaska_2010|2010.47123287671">
			<date value="2010.47123287671" direction="forwards" units="years"/>
			<attr name="host">
				ans
			</attr>
		</taxon>
		<taxon id="H7N3_ans_A/mallard/InteriorAlaska/10CH00016R0/2010_USA_InteriorAlaska_2010|2010.45205479452">
			<date value="2010.45205479452" direction="forwards" units="years"/>
			<attr name="host">
				ans
			</attr>
		</taxon>
		<taxon id="H7N6_ans_A/northernpintail/InteriorAlaska/10BM09015R0/2010_USA_InteriorAlaska_2010|2010.45205479452">
			<date value="2010.45205479452" direction="forwards" units="years"/>
			<attr name="host">
				ans
			</attr>
		</taxon>
		<taxon id="H7N3_ans_A/mallard/InteriorAlaska/10BM04564R1/2010_USA_InteriorAlaska_2010|2010.54246575342">
			<date value="2010.54246575342" direction="forwards" units="years"/>
			<attr name="host">
				ans
			</attr>
		</taxon>
		<taxon id="H7N3_ans_A/mallard/InteriorAlaska/10BM10829R0/2010_USA_InteriorAlaska_2010|2010.60547945205">
			<date value="2010.60547945205" direction="forwards" units="years"/>
			<attr name="host">
				ans
			</attr>
		</taxon>
		<taxon id="H7N3_ans_A/mallard/InteriorAlaska/10BM09528R0/2010_USA_InteriorAlaska_2010|2010.45205479452">
			<date value="2010.45205479452" direction="forwards" units="years"/>
			<attr name="host">
				ans
			</attr>
		</taxon>
		<taxon id="H7N3_ans_A/northernpintail/InteriorAlaska/10BM10476R0/2010_USA_InteriorAlaska_2010|2010.45205479452">
			<date value="2010.45205479452" direction="forwards" units="years"/>
			<attr name="host">
				ans
			</attr>
		</taxon>
		<taxon id="H7N3_ans_A/mallard/InteriorAlaska/10BM09563R0/2010_USA_InteriorAlaska_2010|2010.45205479452">
			<date value="2010.45205479452" direction="forwards" units="years"/>
			<attr name="host">
				ans
			</attr>
		</taxon>
		<taxon id="H7N3_ans_A/northernpintail/InteriorAlaska/10BM10166R0/2010_USA_InteriorAlaska_2010|2010.45205479452">
			<date value="2010.45205479452" direction="forwards" units="years"/>
			<attr name="host">
				ans
			</attr>
		</taxon>
		<taxon id="H7N3_ans_A/northernpintail/InteriorAlaska/10BM11208R0/2010_USA_InteriorAlaska_2010|2010.45205479452">
			<date value="2010.45205479452" direction="forwards" units="years"/>
			<attr name="host">
				ans
			</attr>
		</taxon>
		<taxon id="H7N3_ans_A/northernpintail/InteriorAlaska/10BM07399R0/2010_USA_InteriorAlaska_2010|2010.45205479452">
			<date value="2010.45205479452" direction="forwards" units="years"/>
			<attr name="host">
				ans
			</attr>
		</taxon>
		<taxon id="H7N3_ans_A/northernpintail/InteriorAlaska/10BM07469R0/2010_USA_InteriorAlaska_2010|2010.45205479452">
			<date value="2010.45205479452" direction="forwards" units="years"/>
			<attr name="host">
				ans
			</attr>
		</taxon>
		<taxon id="H7N3_ans_A/mallard/InteriorAlaska/10BM07072R0/2010_USA_InteriorAlaska_2010|2010.45205479452">
			<date value="2010.45205479452" direction="forwards" units="years"/>
			<attr name="host">
				ans
			</attr>
		</taxon>
		<taxon id="H7N3_ans_A/mallard/InteriorAlaska/10BM12534R0/2010_USA_InteriorAlaska_2010|2010.45205479452">
			<date value="2010.45205479452" direction="forwards" units="years"/>
			<attr name="host">
				ans
			</attr>
		</taxon>
		<taxon id="H7N3_ans_A/mallard/InteriorAlaska/10BM07085R0/2010_USA_InteriorAlaska_2010|2010.45205479452">
			<date value="2010.45205479452" direction="forwards" units="years"/>
			<attr name="host">
				ans
			</attr>
		</taxon>
		<taxon id="H7N3_ans_A/northernpintail/InteriorAlaska/10BM06524R0/2010_USA_InteriorAlaska_2010|2010.57534246575">
			<date value="2010.57534246575" direction="forwards" units="years"/>
			<attr name="host">
				ans
			</attr>
		</taxon>
		<taxon id="H7N3_ans_A/gadwall/Missouri/10OS4731/2010_USA_Missouri_2010|2010.94520547945">
			<date value="2010.94520547945" direction="forwards" units="years"/>
			<attr name="host">
				ans
			</attr>
		</taxon>
		<taxon id="H7N3_ans_A/northernshoveler/Mississippi/11OS289/2011_USA_Mississippi_2011|2011.04109589041">
			<date value="2011.04109589041" direction="forwards" units="years"/>
			<attr name="host">
				ans
			</attr>
		</taxon>
		<taxon id="H7N9_ans_A/guineafowl/Nebraska/17096-1/2011_USA_Nebraska_2011|2011.25753424658">
			<date value="2011.25753424658" direction="forwards" units="years"/>
			<attr name="host">
				ans
			</attr>
		</taxon>
		<taxon id="H7N9_ans_A/goose/Nebraska/17097-4/2011_USA_Nebraska_2011|2011.25753424658">
			<date value="2011.25753424658" direction="forwards" units="years"/>
			<attr name="host">
				ans
			</attr>
		</taxon>
		<taxon id="H7N3_MexicoGal_A/chicken/Jalisco/CPA1/2012_Mexico_Jalisco_2012|2012.44657534247">
			<date value="2012.44657534247" direction="forwards" units="years"/>
			<attr name="host">
				MexicoGal
			</attr>
		</taxon>
		<taxon id="H7N3_MexicoGal_A/chicken/Jalisco/12283/2012_Mexico_Jalisco_2012|2012.47123287671">
			<date value="2012.47123287671" direction="forwards" units="years"/>
			<attr name="host">
				MexicoGal
			</attr>
		</taxon>
		<taxon id="H7N3_ans_A/Americangreen-wingedteal/Illinois/10OS4014/2010_USA_Illinois_2010|2010.90410958904">
			<date value="2010.90410958904" direction="forwards" units="years"/>
			<attr name="host">
				ans
			</attr>
		</taxon>
		<taxon id="H7N7_ans_A/Americangreen-wingedteal/Illinois/10OS3329/2010_USA_Illinois_2010|2010.82739726027">
			<date value="2010.82739726027" direction="forwards" units="years"/>
			<attr name="host">
				ans
			</attr>
		</taxon>
		<taxon id="H7N7_ans_A/northernshoveler/Mississippi/11OS202/2011_USA_Mississippi_2011|2011.03561643836">
			<date value="2011.03561643836" direction="forwards" units="years"/>
			<attr name="host">
				ans
			</attr>
		</taxon>
		<taxon id="H7N7_ans_A/northernshoveler/Missouri/10OS4632/2010_USA_Missouri_2010|2010.94520547945">
			<date value="2010.94520547945" direction="forwards" units="years"/>
			<attr name="host">
				ans
			</attr>
		</taxon>
		<taxon id="H7N3_ans_A/Americangreen-wingedteal/Mississippi/11OS250/2011_USA_Mississippi_2011|2011.03835616438">
			<date value="2011.03835616438" direction="forwards" units="years"/>
			<attr name="host">
				ans
			</attr>
		</taxon>
		<taxon id="H7N7_ans_A/Americangreen-wingedteal/Mississippi/11OS255/2011_USA_Mississippi_2011|2011.03835616438">
			<date value="2011.03835616438" direction="forwards" units="years"/>
			<attr name="host">
				ans
			</attr>
		</taxon>
		<taxon id="H7N8_ans_A/Americanblackduck/Wisconsin/10OS3949/2010_USA_Wisconsin_2010|2010.87945205479">
			<date value="2010.87945205479" direction="forwards" units="years"/>
			<attr name="host">
				ans
			</attr>
		</taxon>
		<taxon id="H7N3_ans_A/northernshoveler/Missouri/10OS4750/2010_USA_Missouri_2010|2010.94520547945">
			<date value="2010.94520547945" direction="forwards" units="years"/>
			<attr name="host">
				ans
			</attr>
		</taxon>
		<taxon id="H7N9_ans_A/northernshoverl/Mississippi/11OS145/2011_USA_Mississippi_2011|2011.01917808219">
			<date value="2011.01917808219" direction="forwards" units="years"/>
			<attr name="host">
				ans
			</attr>
		</taxon>
		<taxon id="H7N7_ans_A/mallard/Missouri/10MO0551/2010_USA_Missouri_2010|2010.99178082192">
			<date value="2010.99178082192" direction="forwards" units="years"/>
			<attr name="host">
				ans
			</attr>
		</taxon>
		<taxon id="H7N3_ans_A/mallard/Missouri/220/2009_USA_Missouri_2009|2009.93150684932">
			<date value="2009.93150684932" direction="forwards" units="years"/>
			<attr name="host">
				ans
			</attr>
		</taxon>
		<taxon id="H7N4_ans_A/mallard/Missouri/10MO053/2010_USA_Missouri_2010|2010.87397260274">
			<date value="2010.87397260274" direction="forwards" units="years"/>
			<attr name="host">
				ans
			</attr>
		</taxon>
		<taxon id="H7N7_ans_A/Americanblackduck/NewBrunswick/00344/2010_Canada_NewBrunswick_2010|2010.6">
			<date value="2010.6" direction="forwards" units="years"/>
			<attr name="host">
				ans
			</attr>
		</taxon>
		<taxon id="H7N7_ans_A/green-wingedteal/NewBrunswick/00392/2010_Canada_NewBrunswick_2010|2010.60273972603">
			<date value="2010.60273972603" direction="forwards" units="years"/>
			<attr name="host">
				ans
			</attr>
		</taxon>
		<taxon id="H7N6_ans_A/commongoldeneye/Wisconsin/10OS4202/2010_USA_Wisconsin_2010|2010.91780821918">
			<date value="2010.91780821918" direction="forwards" units="years"/>
			<attr name="host">
				ans
			</attr>
		</taxon>
		<taxon id="H7N3_ans_A/blue-wingedTeal/NorthDakota/AI09-3760/2009_USA_NorthDakota_2009|2009.67397260274">
			<date value="2009.67397260274" direction="forwards" units="years"/>
			<attr name="host">
				ans
			</attr>
		</taxon>
		<taxon id="H7N7_ans_A/Americangreen-wingedteal/Mississippi/09OS046/2009_USA_Mississippi_2009|2009.02191780822">
			<date value="2009.02191780822" direction="forwards" units="years"/>
			<attr name="host">
				ans
			</attr>
		</taxon>
		<taxon id="H7N7_ans_A/northernshoveler/Mississippi/09OS643/2009_USA_Mississippi_2009|2009.03835616438">
			<date value="2009.03835616438" direction="forwards" units="years"/>
			<attr name="host">
				ans
			</attr>
		</taxon>
		<taxon id="H7N2_ans_A/northernshoveler/California/JN1447/2007_USA_California_2007|2007.0904109589">
			<date value="2007.0904109589" direction="forwards" units="years"/>
			<attr name="host">
				ans
			</attr>
		</taxon>
		<taxon id="H7N3_cha_A/ruddyturnstone/DelawareBay/124/2007_USA_DelawareBay_2007|2007.38630136986">
			<date value="2007.38630136986" direction="forwards" units="years"/>
			<attr name="host">
				cha
			</attr>
		</taxon>
		<taxon id="H7N7_ans_A/mallard/California/HKWF1971/2007_USA_California_2007|2007.97534246575">
			<date value="2007.97534246575" direction="forwards" units="years"/>
			<attr name="host">
				ans
			</attr>
		</taxon>
		<taxon id="H7N3_ans_A/greenwingedteal/California/AKS1370/2008_USA_California_2008|2008.07123287671">
			<date value="2008.07123287671" direction="forwards" units="years"/>
			<attr name="host">
				ans
			</attr>
		</taxon>
		<taxon id="H7N3_ans_A/northernshoveler/California/HKWF2031/2008_USA_California_2008|2008.0602739726">
			<date value="2008.0602739726" direction="forwards" units="years"/>
			<attr name="host">
				ans
			</attr>
		</taxon>
		<taxon id="H7N4_ans_A/mallard/NovaScotia/02286/2007_Canada_NovaScotia_2007|2007.63561643836">
			<date value="2007.63561643836" direction="forwards" units="years"/>
			<attr name="host">
				ans
			</attr>
		</taxon>
		<taxon id="H7N3_ans_A/Americanblackduck/NewBrunswick/04388/2007_Canada_NewBrunswick_2007|2007.62191780822">
			<date value="2007.62191780822" direction="forwards" units="years"/>
			<attr name="host">
				ans
			</attr>
		</taxon>
		<taxon id="H7N3_ans_A/Americanblackduck/NB/2538/2007_Canada_NewBrunswick_2007|2007.45205479452">
			<date value="2007.45205479452" direction="forwards" units="years"/>
			<attr name="host">
				ans
			</attr>
		</taxon>
		<taxon id="H7N3_ans_A/Americanblackduck/NewBrunswick/02493/2007_Canada_NewBrunswick_2007|2007.7095890411">
			<date value="2007.7095890411" direction="forwards" units="years"/>
			<attr name="host">
				ans
			</attr>
		</taxon>
		<taxon id="H7N3_ans_A/Americanblackduck/NewBrunswick/02490/2007_Canada_NewBrunswick_2007|2007.7095890411">
			<date value="2007.7095890411" direction="forwards" units="years"/>
			<attr name="host">
				ans
			</attr>
		</taxon>
		<taxon id="H7N3_ans_A/Canadagoose/BC/3752/2007_Canada_BritishColumbia_2007|2007.45205479452">
			<date value="2007.45205479452" direction="forwards" units="years"/>
			<attr name="host">
				ans
			</attr>
		</taxon>
		<taxon id="H7N3_ans_A/northernshoveler/California/28327/2007_USA_California_2007|2007.07123287671">
			<date value="2007.07123287671" direction="forwards" units="years"/>
			<attr name="host">
				ans
			</attr>
		</taxon>
		<taxon id="H7N3_ans_A/northernshoveler/California/44287-364/2007_USA_California_2007|2007.07123287671">
			<date value="2007.07123287671" direction="forwards" units="years"/>
			<attr name="host">
				ans
			</attr>
		</taxon>
		<taxon id="H7N3_ans_A/cinnamonteal/California/JN611/2006_USA_California_2006|2006.92876712329">
			<date value="2006.92876712329" direction="forwards" units="years"/>
			<attr name="host">
				ans
			</attr>
		</taxon>
		<taxon id="H7N3_ans_A/northernshoveler/California/27820/2007_USA_California_2007|2007.06301369863">
			<date value="2007.06301369863" direction="forwards" units="years"/>
			<attr name="host">
				ans
			</attr>
		</taxon>
		<taxon id="H7N3_ans_A/Americangreen-wingedteal/California/44287-084/2007_USA_California_2007|2007.06301369863">
			<date value="2007.06301369863" direction="forwards" units="years"/>
			<attr name="host">
				ans
			</attr>
		</taxon>
		<taxon id="H7N3_ans_A/Americangreen-wingedteal/California/44242-906/2007_USA_California_2007|2007.00547945205">
			<date value="2007.00547945205" direction="forwards" units="years"/>
			<attr name="host">
				ans
			</attr>
		</taxon>
		<taxon id="H7N7_ans_A/northernshoveler/California/44287-164/2007_USA_California_2007|2007.06301369863">
			<date value="2007.06301369863" direction="forwards" units="years"/>
			<attr name="host">
				ans
			</attr>
		</taxon>
		<taxon id="H7N6_ans_A/Northernshoveler/NC/6412-052/2005_USA_NorthCarolina_2005|2005.45205479452">
			<date value="2005.45205479452" direction="forwards" units="years"/>
			<attr name="host">
				ans
			</attr>
		</taxon>
		<taxon id="H7N3_ans_A/mallard/Delaware/418/2005_USA_Delaware_2005|2005.95342465753">
			<date value="2005.95342465753" direction="forwards" units="years"/>
			<attr name="host">
				ans
			</attr>
		</taxon>
		<taxon id="H7N3_ans_A/northernshoveler/NorthCarolina/6412-050/2005_USA_NorthCarolina_2005|2005.45205479452">
			<date value="2005.45205479452" direction="forwards" units="years"/>
			<attr name="host">
				ans
			</attr>
		</taxon>
		<taxon id="H7N9_ans_A/blue-wingedteal/Ohio/566/2006_USA_Ohio_2006|2006.45205479452">
			<date value="2006.45205479452" direction="forwards" units="years"/>
			<attr name="host">
				ans
			</attr>
		</taxon>
		<taxon id="H7N3_ans_A/northernshoveler/NorthCarolina/674-516/2005_USA_NorthCarolina_2005|2005.45205479452">
			<date value="2005.45205479452" direction="forwards" units="years"/>
			<attr name="host">
				ans
			</attr>
		</taxon>
		<taxon id="H7N6_ans_A/Americangreen-wingedteal/California/28228/2007_USA_California_2007|2007.07123287671">
			<date value="2007.07123287671" direction="forwards" units="years"/>
			<attr name="host">
				ans
			</attr>
		</taxon>
		<taxon id="H7N6_ans_A/Americangreen-wingedteal/California/44287-305/2007_USA_California_2007|2007.07123287671">
			<date value="2007.07123287671" direction="forwards" units="years"/>
			<attr name="host">
				ans
			</attr>
		</taxon>
		<taxon id="H7N6_ans_A/northernshoveler/California/27985/2007_USA_California_2007|2007.06301369863">
			<date value="2007.06301369863" direction="forwards" units="years"/>
			<attr name="host">
				ans
			</attr>
		</taxon>
		<taxon id="H7N6_ans_A/northernshoveler/California/44287-179/2007_USA_California_2007|2007.06301369863">
			<date value="2007.06301369863" direction="forwards" units="years"/>
			<attr name="host">
				ans
			</attr>
		</taxon>
		<taxon id="H7N3_ans_A/northernshoveler/Washington/44249-664/2006_USA_Washington_2006|2006.84931506849">
			<date value="2006.84931506849" direction="forwards" units="years"/>
			<attr name="host">
				ans
			</attr>
		</taxon>
		<taxon id="H7N3_ans_A/northernshoveler/California/HKWF1372C/2007_USA_California_2007|2007.94520547945">
			<date value="2007.94520547945" direction="forwards" units="years"/>
			<attr name="host">
				ans
			</attr>
		</taxon>
		<taxon id="H7N4_cha_A/ruddyturnstone/NewJersey/604/2006_USA_NewJersey_2006|2006.45205479452">
			<date value="2006.45205479452" direction="forwards" units="years"/>
			<attr name="host">
				cha
			</attr>
		</taxon>
		<taxon id="H7N3_cha_A/ruddyturnstone/NewJersey/490/2006_USA_NewJersey_2006|2006.45205479452">
			<date value="2006.45205479452" direction="forwards" units="years"/>
			<attr name="host">
				cha
			</attr>
		</taxon>
		<taxon id="H7N3_cha_A/ruddyturnstone/NewJersey/215/2006_USA_NewJersey_2006|2006.45205479452">
			<date value="2006.45205479452" direction="forwards" units="years"/>
			<attr name="host">
				cha
			</attr>
		</taxon>
		<taxon id="H7N3_pas_A/sanderling/NewJersey/369/2006_USA_NewJersey_2006|2006.45205479452">
			<date value="2006.45205479452" direction="forwards" units="years"/>
			<attr name="host">
				pas
			</attr>
		</taxon>
		<taxon id="H7N7_cha_A/ruddyturnstone/Delaware/752/2006_USA_Delaware_2006|2006.45205479452">
			<date value="2006.45205479452" direction="forwards" units="years"/>
			<attr name="host">
				cha
			</attr>
		</taxon>
		<taxon id="H7N3_cha_A/ruddyturnstone/NewJersey/612/2006_USA_NewJersey_2006|2006.45205479452">
			<date value="2006.45205479452" direction="forwards" units="years"/>
			<attr name="host">
				cha
			</attr>
		</taxon>
		<taxon id="H7N3_pas_A/sanderling/NewJersey/355/2006_USA_NewJersey_2006|2006.45205479452">
			<date value="2006.45205479452" direction="forwards" units="years"/>
			<attr name="host">
				pas
			</attr>
		</taxon>
		<taxon id="H7N3_cha_A/laughinggull/DelawareBay/46/2006_USA_DelawareBay_2006|2006.38630136986">
			<date value="2006.38630136986" direction="forwards" units="years"/>
			<attr name="host">
				cha
			</attr>
		</taxon>
		<taxon id="H7N3_cha_A/laughinggull/DelawareBay/42/2006_USA_DelawareBay_2006|2006.38630136986">
			<date value="2006.38630136986" direction="forwards" units="years"/>
			<attr name="host">
				cha
			</attr>
		</taxon>
		<taxon id="H7N3_cha_A/ruddyturnstone/Delaware/890/2006_USA_Delaware_2006|2006.45205479452">
			<date value="2006.45205479452" direction="forwards" units="years"/>
			<attr name="host">
				cha
			</attr>
		</taxon>
		<taxon id="H7N3_cha_A/ruddyturnstone/NewJersey/176/2006_USA_NewJersey_2006|2006.45205479452">
			<date value="2006.45205479452" direction="forwards" units="years"/>
			<attr name="host">
				cha
			</attr>
		</taxon>
		<taxon id="H7N3_cha_A/laughinggull/DelawareBay/50/2006_USA_DelawareBay_2006|2006.38630136986">
			<date value="2006.38630136986" direction="forwards" units="years"/>
			<attr name="host">
				cha
			</attr>
		</taxon>
		<taxon id="H7N3_cha_A/ruddyturnstone/NewJersey/204/2006_USA_NewJersey_2006|2006.45205479452">
			<date value="2006.45205479452" direction="forwards" units="years"/>
			<attr name="host">
				cha
			</attr>
		</taxon>
		<taxon id="H7N3_cha_A/ruddyturnstone/DelawareBay/281/2006_USA_DelawareBay_2006|2006.38630136986">
			<date value="2006.38630136986" direction="forwards" units="years"/>
			<attr name="host">
				cha
			</attr>
		</taxon>
		<taxon id="H7N3_cha_A/ruddyturnstone/DelawareBay/283/2006_USA_DelawareBay_2006|2006.38630136986">
			<date value="2006.38630136986" direction="forwards" units="years"/>
			<attr name="host">
				cha
			</attr>
		</taxon>
		<taxon id="H7N3_cha_A/ruddyturnstone/DelawareBay/262/2006_USA_DelawareBay_2006|2006.38630136986">
			<date value="2006.38630136986" direction="forwards" units="years"/>
			<attr name="host">
				cha
			</attr>
		</taxon>
		<taxon id="H7N3_cha_A/ruddyturnstone/NewJersey/224/2006_USA_NewJersey_2006|2006.45205479452">
			<date value="2006.45205479452" direction="forwards" units="years"/>
			<attr name="host">
				cha
			</attr>
		</taxon>
		<taxon id="H7N4_cha_A/ruddyturnstone/DelawareBay/290/2006_USA_DelawareBay_2006|2006.38630136986">
			<date value="2006.38630136986" direction="forwards" units="years"/>
			<attr name="host">
				cha
			</attr>
		</taxon>
		<taxon id="H7N3_cha_A/ruddyturnstone/NewJersey/589/2006_USA_NewJersey_2006|2006.45205479452">
			<date value="2006.45205479452" direction="forwards" units="years"/>
			<attr name="host">
				cha
			</attr>
		</taxon>
		<taxon id="H7N7_cha_A/ruddyturnstone/Delaware/892/2006_USA_Delaware_2006|2006.45205479452">
			<date value="2006.45205479452" direction="forwards" units="years"/>
			<attr name="host">
				cha
			</attr>
		</taxon>
		<taxon id="H7N3_cha_A/ruddyturnstone/NewJersey/576/2006_USA_NewJersey_2006|2006.45205479452">
			<date value="2006.45205479452" direction="forwards" units="years"/>
			<attr name="host">
				cha
			</attr>
		</taxon>
		<taxon id="H7N3_cha_A/laughinggull/DelawareBay/6/2006_USA_DelawareBay_2006|2006.38630136986">
			<date value="2006.38630136986" direction="forwards" units="years"/>
			<attr name="host">
				cha
			</attr>
		</taxon>
		<taxon id="H7N3_cha_A/shorebird/DelawareBay/513/2006_USA_DelawareBay_2006|2006.38904109589">
			<date value="2006.38904109589" direction="forwards" units="years"/>
			<attr name="host">
				cha
			</attr>
		</taxon>
		<taxon id="H7N3_cha_A/ruddyturnstone/Delaware/789/2006_USA_Delaware_2006|2006.45205479452">
			<date value="2006.45205479452" direction="forwards" units="years"/>
			<attr name="host">
				cha
			</attr>
		</taxon>
		<taxon id="H7N3_cha_A/ruddyturnstone/Delaware/779/2006_USA_Delaware_2006|2006.45205479452">
			<date value="2006.45205479452" direction="forwards" units="years"/>
			<attr name="host">
				cha
			</attr>
		</taxon>
		<taxon id="H7N3_cha_A/shorebird/DelawareBay/332/2006_USA_DelawareBay_2006|2006.38904109589">
			<date value="2006.38904109589" direction="forwards" units="years"/>
			<attr name="host">
				cha
			</attr>
		</taxon>
		<taxon id="H7N3_cha_A/ruddyturnstone/NewJersey/562/2006_USA_NewJersey_2006|2006.45205479452">
			<date value="2006.45205479452" direction="forwards" units="years"/>
			<attr name="host">
				cha
			</attr>
		</taxon>
		<taxon id="H7N3_cha_A/shorebird/Delaware/22/06_USA_Delaware_2006|2006.45205479452">
			<date value="2006.45205479452" direction="forwards" units="years"/>
			<attr name="host">
				cha
			</attr>
		</taxon>
		<taxon id="H7N3_cha_A/shorebird/DelawareBay/560/2006_USA_DelawareBay_2006|2006.38904109589">
			<date value="2006.38904109589" direction="forwards" units="years"/>
			<attr name="host">
				cha
			</attr>
		</taxon>
		<taxon id="H7N3_gal_A/avian/DelawareBay/226/2006_USA_DelawareBay_2006|2006.38630136986">
			<date value="2006.38630136986" direction="forwards" units="years"/>
			<attr name="host">
				gal
			</attr>
		</taxon>
		<taxon id="H7N3_cha_A/redknot/NewJersey/AI06-096/2006_USA_NewJersey_2006|2006.37260273973">
			<date value="2006.37260273973" direction="forwards" units="years"/>
			<attr name="host">
				cha
			</attr>
		</taxon>
		<taxon id="H7N3_cha_A/shorebird/DelawareBay/555/2006_USA_DelawareBay_2006|2006.38904109589">
			<date value="2006.38904109589" direction="forwards" units="years"/>
			<attr name="host">
				cha
			</attr>
		</taxon>
		<taxon id="H7N3_ans_A/northernshoveler/Washington/44249-749/2006_USA_Washington_2006|2006.93150684932">
			<date value="2006.93150684932" direction="forwards" units="years"/>
			<attr name="host">
				ans
			</attr>
		</taxon>
		<taxon id="H7N3_ans_A/northernshoveler/Washington/44249-783/2006_USA_Washington_2006|2006.95068493151">
			<date value="2006.95068493151" direction="forwards" units="years"/>
			<attr name="host">
				ans
			</attr>
		</taxon>
		<taxon id="H7N3_ans_A/cinnamonteal/Mexico/2817/2006_Mexico_Mexico_2006|2006.12328767123">
			<date value="2006.12328767123" direction="forwards" units="years"/>
			<attr name="host">
				ans
			</attr>
		</taxon>
	</taxa>

	<!-- The sequence alignment (each sequence refers to a taxon above).         -->
	<!-- ntax=133 nchar=1729                                                     -->
	<alignment id="alignment1" dataType="nucleotide">
		<sequence>
			<taxon idref="H7N3_ans_A/green-wingedteal/MD/648/2004_USA_Maryland_2004|2004.45205479452"/>
			ATGAACACTCAAATTTTGGCATTCATTGCTTGTATGCTGATTGGAGCTAGAGGAGACAAAATATGTCTTGGGCACCATGCTGTGGCAAATGGAACAAAAGTGAACACACTAACAGAGAGGGGAATTGAAGTAGTAAATGCCACGGAGACGGTGGAAACTGTAAATATTAAGAAAATATGCACTCAAGGGAAAAGGCCAACAGATCTGGGACAATGTGGACTTCTAGGAACCCTAATAGGACCTCCCCAATGCGATCAATTTCTGGAGTTTGACGCTGATTTGATAATTGAACGAAGAGAAGGAACCGATGTGTGCTATCCCGGAAAGTTCACAAATGAAGAATCACTGAGGCAGATCCTTCGAGGATCAGGAGGAATTGATAAGGAGTCAATGGGTTTCACCTATAGTGGAATAAGAACCAATGGGGCGACGAGTGCTTGCAGAAGATCAGG---TTCTTCTTTCTATGCAGAGATGAAGTGGTTACTGTCGAATTCAGACAATGCAGCATTTCCCCAAATGACCAAATCGTATAGAAACCCCAGGAACAAACCAGCTCTGATAATTTGGGGAGTGCATCACTCTGGATCGGCTACTGAGCAGACCAAACTCTATGGAAGTGGAAACAAATTGATAACAGTAGGAAGCTCGAAATACCAGCAATCATTCACCCCAAGTCCGGGAGCACGGCCACAGGTGAATGGACAATCAGGAAGGATTGATTTTCACTGGCTACTCCTTGATCCCAATGACACGGTGACCTTCACTTTCAATGGGGCATTCATAGCTCCTGACAGGGCAAGTTTCTTTAGAGGAGAATCGCTAGGAGTCCAGAGTGATGTTCCTTTGGATTCTGGTTGTGAGGGGGATTGCTTCCACAGTGGGGGTACGATAGTAAGTTCCCTGCCATTCCAGAACATAAACCCTAGAACAGTGGGGAAATGCCCTCGATATGTCAAACAGACAAGCCTCCTTTTGGCTACAGGAATGAGAAACGTCCCAGAGAACCCCAA------------------------GGCC------------------AGAGGCCTTTTTGGAGCGATTGCTGGATTCATAGAGAATGGATGGGAAGGTCTCATTGATGGATGGTATGGTTTCAGACATCAAAATGCACAAGGAGAAGGAACTGCAGCTGACTACAAAAGCACCCAATCTGCAATAGATCAGATCACAGGCAAATTGAATCGTCTAATTGACAAAACAAATCAGCAGTTTGAGCTGATAGACAATGAATTCAGTGAAATAGAACAACAAATTGGGAATGTCATTAACTGGACACGAGACTCAATGACTGAGAT-ATGGTCGTATAATGCTGAATTGTTGGTGGCAATGGAAAATCAGCATACAATAGATCTTGCAGACTCAGAAATGAACAAACTTTACGAGCGCGTCAGAAAACAACTGAGGGAGAATGCCGAAGAAGATGGGACTGGATGCTTTGAGATATTTCATAAGTGTGATGATCAGTGTATGGAGAGCATAAGGAACAACACTTATGACCATACCCAATACAGAACAGAGTCACTACAGAATAGAATACAGATAGACCCAGTGAAATTGAGTAGTGGATACAAAGACATAATCTTATGGTTTAGCTTCGGGGCATCATGTTTTCTTCTTCTAGCCATTGCAATGGGATTGGTTTTCATTTGCATAAAGAATGGAAACATGCGGTGCACTATTTGTATATAG
		</sequence>
		<sequence>
			<taxon idref="H7N3_ans_A/green-wingedteal/Ohio/648/2004_USA_Ohio_2004|2004.45205479452"/>
			ATGAACACTCAAATTTTGGCATTCATTGCTTGTATGCTGATTGGAGCTAGAGGAGACAAAATATGTCTTGGGCACCATGCTGTGGCAAATGGAACAAAAGTGAACACACTAACAGAGAGGGGAATTGAAGTAGTAAATGCCACGGAGACGGTGGAAACTGTAAATATTAAGAAAATATGCACTCAAGGGAAAAGGCCAACAGATCTGGGACAATGTGGACTTCTAGGAACCCTAATAGGACCTCCCCAATGCGATCAATTTCTGGAGTTTGACGCTGATTTGATAATTGAACGAAGAGAAGGAACCGATGTGTGCTATCCCGGAAAGTTCACAAATGAAGAATCACTGAGGCAGATCCTTCGAGGATCAGGAGGAATTGATAAGGAGTCAATGGGTTTCACCTATAGTGGAATAAGAACCAATGGGGCGACGAGTGCTTGCAGAAGATCAGG---TTCTTCTTTCTATGCAGAGATGAAGTGGTTACTGTCGAATTCAGACAATGCAGCATTTCCCCAAATGACCAAATCGTATAGAAACCCCAGGAACAAACCAGCTCTGATAATTTGGGGAGTGCATCACTCTGGATCGGCTACTGAGCAGACCAAACTCTATGGAAGTGGAAACAAATTGATAACAGTAGGAAGCTCGAAATACCAGCAATCATTCACCCCAAGTCCGGGAGCACGGCCACAGGTGAATGGACAATCAGGAAGGATTGATTTTCACTGGCTACTCCTTGATCCCAATGACACGGTGACCTTCACTTTCAATGGGGCATTCATAGCTCCTGACAGGGCAAGTTTCTTTAGAGGAGAATCGCTAGGAGTCCAGAGTGATGTTCCTTTGGATTCTGGTTGTGAGGGGGATTGCTTCCACAGTGGGGGTACGATAGTAAGTTCCCTGCCATTCCAGAACATAAACCCTAGAACAGTGGGGAAATGCCCTCGATATGTCAAACAGACAAGCCTCCTTTTGGCTACAGGAATGAGAAACGTCCCAGAGAACCCCAA------------------------GGCC------------------AGAGGCCTTTTTGGAGCGATTGCTGGATTCATAGAGAATGGATGGGAAGGTCTCATTGATGGATGGTATGGTTTCAGACATCAAAATGCACAAGGAGAAGGAACTGCAGCTGACTACAAAAGCACCCAATCTGCAATAGATCAGATCACAGGCAAATTGAATCGTCTAATTGACAAAACAAATCAGCAGTTTGAGCTGATAGACAATGAATTCAGTGAAATAGAACAACAAATTGGGAATGTCATTAACTGGACACGAGACTCAATGACTGAGAT-ATGGTCGTATAATGCTGAATTGTTGGTGGCAATGGAAAATCAGCATACAATAGATCTTGCAGACTCAGAAATGAACAAACTTTACGAGCGCGTCAGAAAACAACTGAGGGAGAATGCCGAAGAAGATGGGACTGGATGCTTTGAGATATTTCATAAGTGTGATGATCAGTGTATGGAGAGCATAAGGAACAACACTTATGACCATACCCAATACAGAACAGAGTCACTACAGAATAGAATACAGATAGACCCAGTGAAATTGAGTAGTGGATACAAAGACATAATCTTATGGTTTAGCTTCGGGGCATCATGTTTTCTTCTTCTAGCCATTGCAATGGGATTGGTTTTCATTTGCATAAAGAATGGAAACATGCGGTGCACTATTTGTATATAG
		</sequence>
		<sequence>
			<taxon idref="H7N3_ans_A/blue-wingedteal/MD/658/2004_USA_Maryland_2004|2004.45205479452"/>
			ATGAACACTCAAATTTTGGCATTCATTGCTTGTATGCTGATTGGAGCTAGAGGAGACAAAATATGTCTTGGGCACCATGCTGTGGCAAATGGAACAAAAGTGAACACACTAACAGAGAGGGGAATTGAAGTAGTAAATGCCACGGAGACGGTGGAAACTGTAAATATTAAGAAAATATGCACTCAAGGGAAAAGGCCAACAGATCTGGGACAATGTGGACTTCTAGGAACCCTAATAGGACCTCCCCAATGCGATCAATTTCTGGAGTTTGACGCTGATTTGATAATTGAACGAAGAGAAGGAACCGATGTGTGCTATCCCGGAAAGTTCACAAATGAAGAATCACTGAGGCAGATCCTTCGAGGATCAGGAGGAATTGATAAGGAGTCAATGGGTTTCACCTATAGTGGAATAAGAACCAATGGGGCGACGAGTGCTTGCAGAAGATCAGG---TTCTTCTTTCTATGCAGAGATGAAGTGGTTACTGTCGAATTCAGACAATGCAGCATTTCCCCAAATGACCCAATCGTATAGAAACCCCAGGAACAAACCAGCTCTGATAATTTGGGGAGTGCATCACTCTGGATCGGCTACTGAGCAGACCAAACTCTATGGAAGTGGAAACAAATTGATAACAGTAGGAAGCTCGAAATACCAGCAATCATTCACCCCAAGTCCGGGAGCACGGCCACAGGTGAATGGACAATCAGGAAGGATTGATTTTCACTGGCTACTCCTTGATCCCAATGACACGGTGACCTTCACTTTCAATGGGGCATTCATAGCTCCTGACAGGGCAAGTTTCTTTAGAGGAGAATCGCTAGGAGTCCAGAGTGATGTTCCTTTGGATTCTGGTTGTGAGGGGGATTGCTTCCACAGTGGGGGTACGATAGTAAGTTCCCTGCCATTCCAGAACATAAACCCTAGAACAGTGGGGAAATGCCCTCGATATGTCAAACAGACAAGCCTCCTTTTGGCTACAGGAATGAGAAACGTCCCAGAGAACCCCAA------------------------GGCC------------------AGAGGCCTTTTTGGAGCGATTGCTGGATTCATAGAGAATGGATGGGAAGGTCTCATTGATGGATGGTATGGTTTCAGACATCAAAATGCACAAGGAGAAGGAACTGCAGCTGACTACAAAAGCACCCAATCTGCAATAGATCAGATCACAGGCAAATTGAATCGTCTAATTGACAAAACAAATCAGCAGTTTGAGCTGATAGACAATGAATTCAGTGAAATAGAACAACAAATTGGGAATGTCATTAACTGGACACGAGACTCAATGACTGAGAT-ATGGTCGTATAATGCTGAATTGTTGGTGGCAATGGAAAATCAGCATACAATAGATCTTGCAGACTCAGAAATGAACAAACTTTACGAGCGCGTCAGAAAACAACTGAGGGAGAATGCTGAAGAAGATGGGACTGGATGCTTTGAGATATTTCATAAGTGTGATGATCAGTGTATGGAGAGCATAAGGAACAACACTTATGACCATACCCAATACAGAACAGAGTCACTACAGAATAGAATACAGATAGACCCAGTGAAATTGAGTAGTGGATACAAAGACATAATCTTATGGTTTAGCTTCGGGGCATCATGTTTTCTTCTTCTAGCCATTGCAATGGGATTGGTTTTCATTTGCATAAAGAATGGAAACATGCGGTGCACTATTTGTATATAG
		</sequence>
		<sequence>
			<taxon idref="H7N3_ans_A/blue-wingedteal/Ohio/658/2004_USA_Ohio_2004|2004.66575342466"/>
			ATGAACACTCAAATTTTGGCATTCATTGCTTGTATGCTGATTGGAGCTAGAGGAGACAAAATATGTCTTGGGCACCATGCTGTGGCAAATGGAACAAAAGTGAACACACTAACAGAGAGGGGAATTGAAGTAGTAAATGCCACGGAGACGGTGGAAACTGTAAATATTAAGAAAATATGCACTCAAGGGAAAAGGCCAACAGATCTGGGACAATGTGGACTTCTAGGAACCCTAATAGGACCTCCCCAATGCGATCAATTTCTGGAGTTTGACGCTGATTTGATAATTGAACGAAGAGAAGGAACCGATGTGTGCTATCCCGGAAAGTTCACAAATGAAGAATCACTGAGGCAGATCCTTCGAGGATCAGGAGGAATTGATAAGGAGTCAATGGGTTTCACCTATAGTGGAATAAGAACCAATGGGGCGACGAGTGCTTGCAGAAGATCAGG---TTCTTCTTTCTATGCAGAGATGAAGTGGTTACTGTCGAATTCAGACAATGCAGCATTTCCCCAAATGACCCAATCGTATAGAAACCCCAGGAACAAACCAGCTCTGATAATTTGGGGAGTGCATCACTCTGGATCGGCTACTGAGCAGACCAAACTCTATGGAAGTGGAAACAAATTGATAACAGTAGGAAGCTCGAAATACCAGCAATCATTCACCCCAAGTCCGGGAGCACGGCCACAGGTGAATGGACAATCAGGAAGGATTGATTTTCACTGGCTACTCCTTGATCCCAATGACACGGTGACCTTCACTTTCAATGGGGCATTCATAGCTCCTGACAGGGCAAGTTTCTTTAGAGGAGAATCGCTAGGAGTCCAGAGTGATGTTCCTTTGGATTCTGGTTGTGAGGGGGATTGCTTCCACAGTGGGGGTACGATAGTAAGTTCCCTGCCATTCCAGAACATAAACCCTAGAACAGTGGGGAAATGCCCTCGATATGTCAAACAGACAAGCCTCCTTTTGGCTACAGGAATGAGAAACGTCCCAGAGAACCCCAA------------------------GGCC------------------AGAGGCCTTTTTGGAGCGATTGCTGGATTCATAGAGAATGGATGGGAAGGTCTCATTGATGGATGGTATGGTTTCAAACATCAAAATGCACAAGGAGAAGGAACTGCAGCTGACTACAAAAGCACCCAATCTGCAATAGATCAGATCACAGGCAAATTGAATCGTCTAATTGACAAAACAAATCAGCAGTTTGAGCTGATAGACAATGAATTCAGTGAAATAGAACAACAAATTGGGAATGTCATTAACTGGACACGAGACTCAATGACTGAGAT-ATGGTCGTATAATGCTGAATTGTTGGTGGCAATGGAAAATCAGCATACAATAGATCTTGCAGACTCAGAAATGAACAAACTTTACGAGCGCGTCAGAAAACAACTGAGGGAGAATGCTGAAGAAGATGGGACTGGATGCTTTGAGATATTTCATAAGTGTGATGATCAGTGTATGGAGAGCATAAGGAACAACACTTATGACCATACCCAATACAGAACAGAGTCACTACAGAATAGAATACAGATAGACCCAGTGAAATTGAGTAGTGGATACAAAGACATAATCTTATGGTTTAGCTTCGGGGCATCATGTTTTCTTCTTCTAGCCATTGCAATGGGATTGGTTTTCATTTGCATAAAGAATGGAAACATGCGGTGCACTATTTGTATATAG
		</sequence>
		<sequence>
			<taxon idref="H7N3_gal_A/chicken/BritishColumbia/NS-01827-4/2004_Canada_BritishColumbia_2004|2004.36712328767"/>
			ATGAATACTCAAATTTTGGCATTCATTGCTTGTATGCTGATTGGAACTAAAGGAGACAAAATATGTCTTGGGCACCATGCTGTGGCAAATGGGACAAAAGTGAACACACTAACAGAGAGGGGAATTGAAGTAGTCAATGCCACGGAGACGGTGGAAACTGTAAATATTAAGAAAATATGCACTCAAGGAAAAAGGCCAACAGATCTGGGACAATGTGGACTTCTAGGAACCCTAATAGGACCTCCCCAATGCGATCAATTTCTGGAGTTTGACGCTAATTTGATAATTGAACGAAGAGAAGGAACCGATGTGTGCTATCCCGGGAAGTTCACAAATGAAGAATCACTGAGGCAGATCCTTCGAGGGTCAGGAGGAATTGATAAAGAGTCAATGGGTTTCACCTATAGTGGAATAAGAACCAATGGGGCGACGAGTGCCTGCAGAAGATCAGG---TTCTTCTTTCTATGCGGAGATGAAGTGGTTACTGTCGAATTCAAACAATGCGGCATTTCCCCAAATGACTAAGTCGTATAGGAATCCCAGGAACAAACCAGCTCTGATAATCTGGGGAGTGCATCACTCTGGATCAGCTACTGAGCAGACCAAACTCTATGGAAGTGGAAACAAGTTGATAACAGTAGGAAGCTCGAAATACCAGCAATCATTCACTCCAAGCCCGGGAGCACGGCCACAAGTGAATGGACAATCAGGAAGGATTGATTTTCATTGGCTACTCCTTGACCCCAATGACACAGTGACCTTCACTTTCAATGGGGCATTCATAGCCCCTGACAGGGCAAGTTTCTTTAGAGGAGAATCGCTAGGAGTCCAGAGTGATGTTCCTTTGGATTCTGGTTGTGAAGGGGATTGCTTCCACAGTGGGGGTACGATAGTCAGTTCCCTGCCATTCCAAAACATCAACCCTAGAACAGTGGGGAAATGCCCTCGATATGTCAAACAGACAAGCCTCCTTTTGGCTACAGGAATGAGAAACGTTCCAGAGAACCCCAA------------------------GACC------------------AGAGGCCTTTTTGGAGCGATTGCTGGATTCACAGAGAATGGATGGGAAGGTCTCATCGATGGATGGTATGGTTTCAGACATCAAAATGCACAAGGAGAAGGAACTGCAGCTGACTACAAAAGCACCCAATCTGCAATAGATCAGATCACAGGCAAATTGAATCGTCTGATTGACAAAACAAACCAGCAGTTTGAACTGATAGACAATGAATTCAGTGAGATAGAACAACAAATCGGGAATGTCATTAACTGGACACGAGACTCAATGACTGAGGTAATGGTCGTAT-ATGCTGAGCTGTTGGTGGCAATGGAGAATCAGCATACGATAGATCTTGCAGACTCAGAAATGAACAAACTTTACGAACGCGTCAGAAAACAACTAAGGGAAAATGCTGAAGAAGATGGAACTGGATGCTTTGAGATATTCCATAAGTGTGATGATCAGTGTATGGAGAGCATAAGGAACAACACTTATGACCATACCCAATACAGGACAGAATCATTGCAGAATAGAATACAGATAGACCCAGTGAAATTGAGTAGTGGATACAAAGACATAATCTTATGGTTTAGCTTCGGGGCATCATGTTTTCTTCTTCTAGCCATTGCAATGGGATTGGTTTTCATTTGCATAAAGAATGGAAACATGCGGTGCACTATTTGTATATAG
		</sequence>
		<sequence>
			<taxon idref="H7N3_gal_A/chicken/BritishColumbia/CN-7/2004_Canada_BritishColumbia_2004|2004.45205479452"/>
			ATGAATACTCAAATTTTGGCATTCATTGCTTGTATGCTGATTGGAACTAAAGGAGACAAAATATGTCTTGGGCACCATGCTGTGGCAAATGGGACAAAAGTGAACACACTAACAGAGAGGGGAATTGAAGTAGTCAATGCCACGGAGACGGTGGAAACTGTAAATATTAAAAAAATATGCACTCAAGGAAAAAGGCCAACAGATCTGGGACAATGTGGACTTCTAGGAACCCTAATAGGACCTCCCCAATGCGATCAATTTCTGGAGTTTGACGCTAATTTGATAATTGAACGAAGAGAAGGAACCGATGTGTGCTATCCCGGGAAGTTCACAAATGAAGAATCACTGAGGCAGATCCTTCGAGGGTCAGGAGGAATTGATAAAGAGTCAATGGGTTTCACCTATAGTGGAATAAGAACCAATGGGGCGACGAGTGCCTGCAGAAGATCAGG---TTCTTCTTTCTATGCGGAGATGAAGTGGTTACTGTCGAATTCAGACAATGCGGCATTTCCCCAAATGACTAAGTCGTATAGGAATCCCAGGAACAAACCAGCTCTGATAATCTGGGGAGTGCATCACTCTGGATCAGCTACTGAGCAGACCAAACTCTATGGAAGTGGAAACAAGTTGATAACAGTAGGAAGCTCGAAATACCAGCAATCATTCACTCCAAGTCCGGGAGCACGGCCACAAGTGAATGGACAATCAGGAAGGATTGATTTTCATTGGCTACTCCTTGACCCCAATGACACAGTGACCTTCACTTTCAATGGGGCATTCATAGCCCCTGACAGGGCAAGTTTCTTTAGAGGAGAATCGCTAGGAGTCCAGAGTGATGTTCCTTTGGATTCTGGTTGTGAAGGGGATTGCTTCCACAGTGGGGGTACGATAGTCAGTTCCCTGCCATTCCAAAACATCAACCCTAGAACAGTGGGGAAATGCCCTCGATATGTCAAACAGACAAGCCTCCTTTTGGCTACAGGAATGAGAAACGTCCCAGAGAACCCCAA---GCAGGCCTACCGGAAACGGATGACC------------------AGAGGCCTTTTTGGAGCGATTGCTGGATTCATAGAGAATGGATGGGAAGGTCTCATCGATGGATGGTATGGTTTCAGACATCAAAATGCACAAGGAGAAGGAACTGCAGCTGACTACAAAAGCACCCAATCTGCAATAGATCAGATCACAGGCAAATTGAATCGTCTGATTGACAAAACAAACCAGCAGTTTGAACTGATAGACAATGAATTCAGTGAGATAGAACAACAAATCGGGAATGTCATTAACTGGACACGAGACTCAATGACTGAGGT-ATGGTCGTATAATGCTGAGCTGTTGGTGGCAATGGAGAATCAGCATACAATAGATCTTGCAGACTCAGAAATGAACAAACTTTACGAACGCGTCAGAAAACAACTAAGGGAAAATGCTGAAGAAGATGGAACTGGATGCTTTGAGATATTCCATAAGTGTGATGATCAGTGTATGGAGAGCATAAGGAACAACACTTATGACCATACCCAATACAGGACAGAGTCATTGCAGAATAGAATACAGATAGACCCAGTGAAATTGAGTAGTGGATACAAAGACATAATCTTATGGTTTAGCTTCGGGGCATCATGTTTTCTTCTTCTAGCCATTGCAATGGGATTGGTTTTCATTTGCATAAAGAATGGAAACATGCGGTGCACTATTTGTATATAG
		</sequence>
		<sequence>
			<taxon idref="H7N3_gal_A/chicken/Canada/314514-1/2005_Canada_BritishColumbia_2005|2005.45205479452"/>
			ATGAATACTCAAATTTTGGCATTCATTGCTTGTATGCTGATTGGAACTAAAGGAGACAAAATATGTCTTGGGCACCATGCTGTGGCAAATGGGACAAAAGTGAACACACTAACAGAGAGGGGAATTGAAGTAGTCAATGCCACGGAGACGGTGGAAACTGTAAATATTAAGAAAATATGCACTCAAGGAAAAAGGCCAACAGATCTGGGACAATGTGGACTTCTAGGAACCCTAATAGGACCTCCCCAATGCGATCAATTTCTGGAGTTTGACGCTAATTTGATAATTGAACGAAGAGAAGGAACCGATGTGTGCTATCCCGGGAAGTTCACAAATGAAGAATCACTGAGGCAGATCCTTCGAGGGTCAGGAGGAATTGATAAAGAGTCAATGGGTTTCACCTATAGTGGAATAAGAACCAATGGGGCGACGAGTGCCTGCAGAAGATCAGG---TTCTTCTTTCTATGCGGAGATGAAGTGGTTACTGTCGAATTCAGACAATGCGGCATTTCCCCAAATGACTAAGTCGTATAGGAATCCCAGGAACAAACCAGCTCTGATAATCTGGGGAGTGCATCACTCTGGATCAGCTACTGAGCAGACCAAACTCTATGGAAGTGGAAACAAGTTGATAACAGTAGGAAGCTCGAAATACCAGCAATCATTCACTCCAAGTCCGGGAGCACGGCCACAAGTGAATGGACAATCAGGAAGGATTGATTTTCATTGGCTACTCCTTGACCCCAATGACACAGTGACCTTCACTTTCAATGGGGCATTCATAGCCCCTGACAGGGCAAGTTTCTTTAGAGGAGAATCGCTAGGAGTCCAGAGTGATGTTCCTTTGGATTCTGGTTGTGAAGGGGATTGCTTCCACAGTGGGGGTACGATAGTCAGTTCCCTGCCATTCCAAAACATCAACCCTAGAACAGTGGGGAAATGCCCTCGATATGTCAAACAGACAAGCCTCCTTTTGGCTACAGGAATGAGAAACGTCCCAGAGAACCCCAA------------------------GACC------------------AGAGGCCTTTTTGGAGCGATTGCTGGATTCATAGAGAATGGATGGGAAGGTCTCATCGATGGATGGTATGGTTTCAGACATCAAAATGCACAAGGAGAAGGAACTGCAGCTGACTACAAAAGCACCCAATCTGCAATAGATCAGATCACAGGCAAATTGAATCGTCTGATTGACAAAACAAACCAGCAGTTTGAACTGATAGACAATGAATTCAGTGAGATAGAACAACAAATCGGGAATGTCATTAACTGGACACGAGACTCAATGACTGAGGT-ATGGTCGTATAATGCTGAGCTGTTGGTGGCAATGGAGAATCAGCATACAATAGATCTTGCAGACTCAGAAATGAACAAACTTTACGAACGCGTCAGAAAACAACTAAGGGAAAATGCTGAAGAAGATGGAACTGGATGCTTTGAGATATTCCATAAGTGTGATGATCAGTGTATGGAGAGCATAAGGAACAACACTTATGACCATACCCAATACAGGACAGAGTCATTGCAGAATAGAATACAGATAGACCCAGTGAAATTGAGTAGTGGATACAAAGACATAATCTTATGGTTTAGCTTCGGGGCATCATGTTTTCTTCTTCTAGCCATTGCAATGGGATTGGTTTTCATTTGCATAAAGAATGGAAACATGCGGTGCACTATTTGTATATAG
		</sequence>
		<sequence>
			<taxon idref="H7N3_gal_A/chicken/BritishColumbia/04_Canada_BritishColumbia_2004|2004.45205479452"/>
			ATGAATACTCAAATTTTGGCATTCATTGCTTGTATGCTGATTGGAACTAAAGGAGACAAAATATGTCTTGGGCACCATGCTGTGGCAAATGGGACAAAAGTGAACACACTAACAGAGAGGGGAATTGAAGTAGTCAATGCCACGGAGACGGTGGAAACTGTAAATATTAAGAAAATATGCACTCAAGGAAAAAGGCCAACAGATCTGGGACAATGTGGACTTCTAGGAACCCTAATAGGACCTCCCCAATGCGATCAATTTCTGGAGTTTGACGCTAATTTGATAATTGAACGAAGAGAAGGAACCGATGTGTGCTATCCCGGGAAGTTCACAAATGAAGAATCACTGAGGCAGATCCTTCGAGGGTCAGGAGGAATTGATAAAGAGTCAATGGGTTTCACCTATAGTGGAATAAGAACCAATGGGGCGACGAGTGCCTGCAGAAGATCAGG---TTCTTCTTTCTATGCGGAGATGAAGTGGTTACTGTCGAATTCAGACAATGCGGCATTTCCCCAAATGACTAAGTCGTATAGGAATCCCAGGAACAAACCAGCTCTGATAATCTGGGGAGTGCATCACTCTGGATCAGCTACTGAGCAGACCAAACTCTATGGAAGTGGAAACAAGTTGATAACAGTAGGAAGCTCGAAATACCAGCAATCATTCACTCCAAGTCCGGGAGCACGGCCACAAGTGAATGGACAATCAGGAAGGATTGATTTTCATTGGCTACTCCTTGACCCCAATGACACAGTGACCTTCACTTTCAATGGGGCATTCATAGCCCCTGACAGGGCAAGTTTCTTTAGAGGAGAATCGCTAGGAGTCCAGAGTGATGTTCCTTTGGATTCTGGTTGTGAAGGGGATTGCTTCCACAGTGGGGGTACGATAGTCAGTTCCCTGCCATTCCAAAACATCAACCCTAGAACAGTGGGGAAATGCCCTCGATATGTCAAACAGACAAGCCTCCTTTTGGCTACAGGAATGAGAAACGTCCCAGAGAACCCCAA---GCAGGCCTACCAGAAACAGATGACC------------------AGAGGCCTTTTTGGAGCGATTGCTGGATTCATAGAGAATGGATGGGAAGGTCTCATCGATGGATGGTATGGTTTCAGACATCAAAATGCACAAGGAGAAGGAACTGCAGCTGACTACAAAAGCACCCAATCTGCAATAGATCAGATCACAGGCAAATTGAATCGTCTGATTGACAAAACAAACCAGCAGTTTGAACTGATAGACAATGAATTCAGTGAGATAGAACAACAAATCGGGAATGTCATTAACTGGACACGAGACTCAATGACTGAGGT-ATGGTCGTATAATGCTGAGCTGTTGGTGGCAATGGAGAATCAGCATACAATAGATCTTGCAGACTCAGAAATGAACAAACTTTACGAACGCGTCAGAAAACAACTAAGGGAAAATGCTGAAGAAGATGGAACTGGATGCTTTGAGATATTCCATAAGTGTGATGATCAGTGTATGGAGAGCATAAGGAACAACACTTATGACCATACCCAATACAGGACAGAGTCATTGCAGAATAGAATACAGATAGACCCAGTGAAATTGAGTAGTGGATACAAAGACATAATCTTATGGTTTAGCTTCGGGGCATCATGTTTTCTTCTTCTAGCCATTGCAATGGGATTGGTTTTCATTTGCATAAAGAATGGAAACATGCGGTGCACTATTTGTATATAG
		</sequence>
		<sequence>
			<taxon idref="H7N1_ans_A/blue-wingedteal/Texas/578575/2002_USA_Texas_2002|2002.45205479452"/>
			ATGAACACTCAAATTTTGGCATTCATTGCTTGTATGCTGATTGGAGCTAAAGGAGACAAAATATGTCTTGGGCACCATGCTGTGGCAAATGGAACAAAAGTGAACACACTAACAGAGAGGGGAATTGAAGTAGTAAATGCCACGGAGACGGTGGAAACTGTAAATATTAAGAAAATATGCACTCAAGGGAAAAGGCCAACAGATCTGGGACAATGTGGACTTTTAGGAACCCTAATAGGACCTCCCCAATGCGATCAATTCCTGGAGTTTGACGCTGATTTGATAATTGAACGAAGAGAAGGAACCGATGTGTGCTATCCCGGGAAGTTCACAAATGAAGAATCACTGAGGCAGATCCTTCGAGGGTCAGGAGGAATTGATAAGGAGTCAATGGGTTTCACCTATAATGGAATAAGAACCAATGGAGCGACGAGTGCCTGCAGAAGATCAGG---TTCTTCTTTCTATGCGGAGATGAAGTGGTTGCTGTCGAATTCAGACAATGCGGTATTTCCCCAAATGACTAAGTCGTATAGAAATCCCAGGAACAAACCAGCTCTGATAATTTGGGGAGTGCATCACTCTGGATCGGCTACTGAGCAGACCAAACTTTATGGAAGTGGAAACAAGTTGATAACAGTAGGAAGCTCGAAATACCAGCAATCATTCACTCCAAGTCCGGGAGCACGGCCACAGGTGAATGGACAATCAGGAAGGATTGATTTTCACTGGTTACTCCTTGATCCCAATGACACAGTGACCTTCACCTTCAATGGGGCATTCATAGCTCCTGACAGGGCAAGCTTCTTTAGAGGAGAATCGCTAGGAATCCAGAGTGATGTTCCTTTGGACTCTGGTTGTGAGGGGGATTGCTTCCACAGTGGGGGTACGATAGTCAGTTCACTGCCATTCCAAAACATCAACCCTAGAACAGTGGGGAAATGCCCTCGATATGTCAAACAGACAAGCCTCCTTTTGGCTACAGGAATGAGAAACGTCCCAGAGAATCCCAA------------------------GACC------------------AGAGGCCTTTTTGGAGCGATTGCTGGATTCATAGAGAATGGATGGGAAGGTCTCATTGATGGATGGTATGGTTTCAGACATCAAAATGCACAAGGAGAAGGAACTGCAGCTGACTACAAAAGCACCCAATCTGCAATAGATCAGATCACAGGCAAATTGAATCGTCTGATTGACAAAACAAATCAGCAGTTTGAACTGATAGACAATGAGTTCAGTGAGATAGAACAACAAATCGGGAATGTCATTAACTGGACACGAGACTCAATGACTGAGGT-ATGGTCGTATAATGCTGAGTTGTTGGTGGCAATGGAAAATCAGCATACAATAGATCTTGCAGACTCAGAAATGAACAAACTTTATGAGCGTGTCAGAAAACAACTAAGGGAGAATGCTGAAGAAGATGGAACTGGATGCTTTGAGATATTCCATAAGTGTGATGATCAGTGCATGGAAAGCATAAGGAACAACACTTATGACCATACCCAATACAGAACAGAGTCATTGCAGAATAGAATACAGATAGACCCAGTGAAATTGAGTAGTGGATACAAAGACATAATCTTATGGTTTAGCTTCGGGGCATCATGTTTCCTTCTTCTAGCCATTGCAATGGGATTGGTTTTCATTTGCATAAAGAATGGAAACATGCGGTGCACTATTTGTATATAG
		</sequence>
		<sequence>
			<taxon idref="H7N3_ans_A/duck/PA/143585/2001_USA_Pennsylvania_2001|2001.45205479452"/>
			ATGAACACTCAAATTTTGGCATTCATTGCTTGTATGCTGATTGGAGCTAAAGGAGACAAAATATGTCTTGGGCACCATGCTGTGGCAAATGGAACAAAAGTGAACACACTAACAGAGAGGGGAATTGAAGTAGTAAATGCCACGGAGACGGTGGAAACTGTAAATATTAAGAAAATATGCACTCAAGGGAAAAGGCCAACAGATCTGGGACAATGTGGACTTCTAGGAACCCTAATAGGACCTCCCCAATGCGATCAATTTCTGGAGTTTGACGCTGATTTGATAATTGAACGAAGAGAAGGTACCGATGTGTGCTATCCCGGGAAGTTCACAAATGAAGAACCACTGAGGCAGATCCTTCGAGGATCCGGAGGGATTGATAAGGAGTCAATGGGTTTCACCTATAGTGGAATAAGAACCAGTGGGGCGACGAGTGCCTGCAGAAGATCAGG---TTCTTCTTTCTATGCGGAGATGAAGTGGTTACTGTCGAATTCAGACAATGCGGCATTTCCCCAAATGACTAAGTCGTATAGAAATCCCAGGAACAAACCAGCTCTGATAATTTGGGGAGTGCATCACTCTGGATCGGCTACTGAGCAGACCAAACTCTATGGAAGTGGAAACAAGTTGATAACAGTAGGAAGCTCGAAATACCAGCAGTCATTCACTCCAAGTCCGGGAGCACGACCACAAGTGAATGGACAATCAGGAAGGATTGATTTTCACTGGCTACTCCTTGATCCCAATGACACAGTGACCTTCACTTTCAATGGGGCATTCATAGCTCCTGACAGGGCAAGTTTCTTTAGAGGAGAATCGCTAGGAGTCCAGAGTGATGTTCCTTTGGATTCTGGTTGTGAGGGGGATTGCTTCCACAGTGGGGGTACGATAGTCAGTTCCCTGCCATTCCAAAACATCAACCCTAGAACAGTGGGGAAATGCCCTCGATATGTCAAACAGACAAGCCTCCTTTTGGCTACAGGAATGAGAAACGTCCCAGAGAACCCCAA------------------------GACC------------------AGAGGCCTTTTTGGAGCGATTGCCGGATTCATAGAGAATGGATGGGAAGGTCTCATCGATGGATGGTATGGTTTCAAACATCAAAATGCACAAGGAGAAGGAACTGCAGCTGACTACAAAAGCACCCAATCTGCAATAGATCAGATCACAGGCAAATTGAATCGTCTGATTGACAAAACAAATCAGCAGTTTGAACTGATAGACAATGAATTCAGTGAGATAGAACAACAAATCGGGAATGTCATCAACTGGACACGAGACTCAATGACTGAGGT-ATGGTCGTATAATGCTGAGTTGTTGGTGGCAATGGAAAATCAGCATACAATAGATCTTGCAGACTCAGAAATGAACAAACTTTACGAGCGTGTCAGAAAACAACTAAGGGAGAATGCTGAAGAAGATGGAACTGGATGCTTTGAGATATTTCATAAGTGTGATGATCAGTGTATGGAGAGCATAAGGAACAACACTTATGACCATACTCAATACAGAACAGAGTCATTGCAGAATAGAATACAAATAGACCCAGTGAAATTGAGTAGTGGATACAAAGACATAATCTTATGGTTTAGCTTCGGGGCATCATGTTTTCTTCTTCTAGCCATTGCAATGGGATTGGTTTTCATTTGCATAAAGAATGGAAACATGCGGTGCACTATTTGTATATAG
		</sequence>
		<sequence>
			<taxon idref="H7N3_ans_A/blue-wingedteal/Texas/578585/2002_USA_Texas_2002|2002.45205479452"/>
			ATGAACACTCAAATTTTGGCATTCATTGCTTGTATGCTGATTGGAGCTAAAGGAGACAAAATATGTCTTGGGCACCATGCTGTGGCAAATGGAACAAAAGTGAACACACTAACAGAGAGGGGAATTGAAGTAGTAAATGCCACGGAGACGGTGGAAACTGTAAATATTAAGAAAATATGCACTCAAGGGAAAAGGCCAACAGATCTGGGACAATGTGGACTTCTAGGAACTCTAATAGGACCTCCCCAATGCGATCAATTTCTGGAGTTTGACGCTGATTTGATAATTGAACGAAGAGAAGGAACCGATGTGTGCTATCCCGGGAAGTTCACAAATGAAGAATCACTGAGGCAGATCATTCGAGGGTCAGGAGGGATTGATAAGGAGTCAATGGGTTTCACCTATAGTGGAATAAGAACCAATGGGGCGACGAGTGCCTGCAGAAGATCAGG---TTCTTCTTTCTATGCGGAAATGAAGTGGTTACTGTCGAATTCAGACAATGCGGCATTTCCTCAAATGACTAAGTCGTATAGAAATCCCAGGAACAAACCAGCTCTGATAATTTGGGGAGTGCATCACTCTGGATCGGCTACTGAGCAGACCAAACTCTATGGAAGTGGAAACAAGTTGATAACAGTAGGAAGCTCGAAATACCAGCAATCATTCACTCCAAGTCCGGGAGCACGGCCACAAGTGAATGGACAATCAGGAAGGATTGATTTTCACTGGCTACTCCTTGATCCCAATGACACAGTGACCTTCACTTTCAATGGGGCATTCATAGCTCCTGACAGGGCAAGTTTCTTTAGAGGAGAATCGCTAGGAGTCCAGAGTGATGTTCCTTTGGATTCTAGTTGTGAGGGGGATTGCTTCCACAGTGGGGGTACGATAGTCAGTTCCCTGCCATTCCAAAACATCAACCCTAGAACAGTGGGGAAATGCCCTCGATATGTCAAACAGACAAGCCTCCTTTTGGCTACAGGAATGAGAAACGTCCCAGAAAACCCCAA------------------------GACC------------------AGAGGCCTTTTTGGAGCGATTGCTGGATTCATAGAGAATGGATGGGAGGGTCTCATCGATGGATGGTATGGTTTCAGACATCAAAATGCACAAGGAGAAGGAACTGCAGCTGACTACAAAAGCACCCAATCTGCAATAGATCAGATCACAGGCAAATTGAATCGTCTGATTGACAAAACAAATCAGCAGTTTGAACTGATAGACAATGAATTCAGTGAGATAGAACAACAAATCGGGAATGTCATTAATTGGACACGAGACTCAATGACTGAGGT-ATGGTCGTATAATGCTGAGTTGTTAGTGGCAATGGAAAATCAGCATACAATAGATCTTGCAGACTCAGAAATGAACAAACTTTACGAGCGTGTCAGAAAACAACTAAGGGAGAATGCTGAAGAAGATGGAACTGGATGCTTTGAGATATTCCATAAGTGTGATGATCAGTGTATGGAGAGCATAAGGAACAACACTTATGACCATACCCAATACAGAACAGAGTCATTGCAGAATAGAATACAGATAGACCCAGTGAAATTGAGTAGTGGATACAAAGACATAATCTTATGGTTTAGCTTCGGGGCATCATGTTTTCTTCTTCTAGCCATTGCAATGGGATTGGTTTTCATTTGCATAAAGAATGGAAACATGCGGTGCACTATTTGTATATAG
		</sequence>
		<sequence>
			<taxon idref="H7N3_ans_A/mallard/Alberta/24/01_Canada_Alberta_2001|2001.45205479452"/>
			ATGAACACTCAAATTTTGGCATTCATTGCTTGTATGCTGATTGGAGCTAAAGGAGACAAAATATGTCTTGGGCACCATGCTGTGGCAAATGGAACAAAAGTGAACACACTAACAGAGAAGGGAATTGAAGTAGTAAATGCCACGGAGACGGTGGAAACTGTAAATATTAAGAAAATATGCACTCAAGGGAAAAGGCCAACAGATCTGGGACAATGTGGACTTCTAGGAACCCTAATAGGACCTCCCCAATGCGATCAATTTCTGGAGTTTGACGCTGATTTGATAATTGAACGAAGAGAAGGAACCGATGTGTGCTATCCCGGGAAGTTCACAAATGAAGAATCACTGAGGCAGATCCTTCGAGGGTCAGGAGGAATTGATAAGGAGTCAATGGGTTTCACCTATAGTGGAATAAGAACCAATGGGGCAACGAGTGCCTGTAGAAGATCAGG---TTCTTCTTTCTATGCGGAGATGAAGTGGTTACTGTCGAATTCAGACAATGCGGAATTTCCCCAAATGACTAAGTCGTATAGAAATCCCAGGAACAAACCAGCTCTGATAATTTGGGGAGTGCATCACTCTGGATCGGCTACTGAGCAGACCAAACTCTATGGAAGTGGAAACAAGTTGATAACAGTAGGAAGCTCGAAATACCAGCAATCATTCACTCCAAGTCCGGGAGCACGGCCACAGGTGAATGGACAATCAGGAAGGATTGATTTTCACTGGCTACTCCTTGATCCCAATGACACAGTGACCTTCACTTTCAATGGGGCATTCATAGCTCCTGACAGGGCAAGTTTCTTTAGAGGAGAATCGCTAGGAGTCCAGAGTGATGTTCCTTTGGATTCTGGTTGTGAGGGGGATTGCTTCCACAGTGGGGGTACGATAGTCAGTTCCCTGCCATTCCAAAACATCAACCCTAGAACAGTGGGGAAATGCCCTCGATATGTCAAACAGACAAGCCTCCTTTTGGCTACAGGAATGAGAAACGTCCCAGAGAACCCCAA------------------------GACC------------------AGAGGCCTTTTTGGGGCGATTGCTGGGTTCATAGAGAATGGATGGGAAGGTCTCATCGATGGATGGTATGGTTTCAGACATCAAAATGCACAAGGAGAAGGAACTGCAGCTGACTACAAAAGCACCCAATCTGCAATAGATCAGATCACAGGCAAATTGAATCGTCTGATTGACAAAACAAATCAGCAGTTTGAACTGATAGACAATGAATTCAGTGAGATAGAACAACAAATCGGGAATGTCATTAACTGGACACGGGACTCAATGACTGAGGT-ATGGTCGTATAATGCTGAGTTGTTGGTGGCAATGGAAAATCAGCATACAATAGATCTTGCAAACTCAGAAATGAACAAACTTTACGAGCGTGTCAGAAAACAACTAAGGGAGAATGCTGAAGAAGATGGAACTGGATGCTTTGAGATATTCCATAAGTGTGATGATCAGTGTATGGAGAGCATAAGGAACAACACTTATGACCATACCCAATACAGAACAGAGTCATTGCAGAATAGAATACAGATAGACCCAGTGAAATTGAGTAGTGGATACAAAGACATAATCTTATGGTTTAGCTTCGGGGCATCATGTTTTATTCTTCTAGCCATTGCAATGGGATTGGTTTTCATTTGCATAAAGAATGGAAACATGCGGTGCACTATTTGTATATAG
		</sequence>
		<sequence>
			<taxon idref="H7N1_ans_A/mallard/Alberta/34/2001_Canada_Alberta_2001|2001.56712328767"/>
			ATGAACACTCAAATTTTGGCATTCATTGCTTGTATGCTGATTGGAGCTAAAGGAGACAAAATATGTCTTGGGCACCATGCTGTGGCAAATGGAACAAAAGTGAACACACTAACAGAGAGGGGAATTGAAGTAGTAAATGCCACGGAGACGGTGGAAACTGTAAATATTAAGAAAATATGCACTCAAGGGAAAAGGCCAACAGATCTGGGACAATGTGGACTTCTAGGAACCCTAATAGGACCTCCCCAATGCGATCAATTTCTGGAGTTTGACGCTGATTTGATAATTGAACGAAGAGAAGGAACCGATGTGTGCTATCCCGGGAAGTTCACAAATGAAGAATCACTGAGGCAGATCCTTCGAGGGTCAGGAGGAATTGATAAGGAGTCAATGGGTTTCACCTATAGTGGAATAAGAACCAATGGGGCGACGAGTGCCTGTAGAAGATCAGG---TTCTTCTTTCTATGCGGAGATGAAGTGGTTACTGTCGAATTCAGACAATGCGGCATTTCCCCAAATGACTAAGTCGTATAGAAATCCCAGGAACAAACCAGCTCTGATAATTTGGGGAGTGCATCACTCTGGATCGGCTACTGAGCAGACCAAACTCTATGGAAGTGGAAACAAGTTGATAACAGTAGGAAGCTCGAAATACCAGCAATCATTCACTCCAAGTCCGGGAGCACGGCCACAAGTGAATGGACAATCAGGAAGGATTGATTTTCACTGGCTACTCCTTGATCCCAATGACACAGTGACCTTCACTTTCAATGGGGCATTCATAGCTCCTGACAGGGCAAGTTTCTTTAGAGGAGAATCGCTAGGAGTCCAGAGTGATGTTCCTTTGGATTCTGGTTGTGAGGGGGACTGCTTCCACAGTGGGGGTACGATAGTCAGTTCCCTGCCATTCCAAAACATCAACCCTAGAACAGTGGGGAAATGCCCTCGATATGTCAAACAGACAAGCCTCCTTTTGGCTACAGGAATGAGAAACGTCCCAGAGAACCCCAA------------------------GACC------------------AGAGGCCTTTTTGGAGCGATTGCTGGGTTCATAGAGAATGGATGGGAAGGTCTCATCGATGGATGGTATGGTTTCAGACATCAAAATGCACAAGGAGAAGGAACTGCAGCTGACTACAAAAGCACCCAATCTGCAATAGATCAGATCACAGGCAAATTGAATCGTCTGATTGACAAAACAAATCAGCAGTTTGAACTGATAGACAATGAATTCAGTGAGATAGAACAACAAATCGGGAATGTCATTAACTGGACACGGGACTCAATGACTGAGGT-ATGGTCGTATAATGCTGAGTTGTTGGTGGCAATGGAAAATCAGCATACAATAGATCTTGCAGACTCAGAAATGAACAAACTTTACGAGCGTGTCAGAAAACAACTAAGGGAGAATGCTGAAGAAGATGGAACTGGATGCTTTGAGATATTCCATAAGTGTGATGATCAGTGTATGGAGAGCATAAGGAACAACACTTATGACCATACCCAATACAGAACAGAGTCATTGCAGAATAGAATACAGATAGACCCAGTGAAATTGAGTAGTGGATACAAAGACATAATCTTATGGTTTAGCTTCGGGGCATCATGTTTTATTCTTCTAGCCATTGCAATGGGATTGGTTTTCATTTGCATAAAGAATGGAAACATGCGGTGCACTATTTGTATATAG
		</sequence>
		<sequence>
			<taxon idref="H7N3_ans_A/mallard/Alberta/22/2001_Canada_Alberta_2001|2001.56438356164"/>
			ATGAACACTCAAATTTTGGCATTCATTGCTTGTATGCTGATTGGAGCTAAAGGAGACAAAATATGTCTTGGGCACCATGCTGTGGCAAATGGAACAAAAGTGAACACACTAACAGAGAGGGGAATTGAAGTAGTAAATGCCACGGAGACGGTGGAAACTGTAAATATTAAGAAAATATGCACTCAAGGGAAAAGGCCAACAGATCTGGGACAATGTGGACTTCTAGGAACCCTAATAGGACCTCCCCAATGCGATCAATTTCTGGAGTTTGACGCTGATTTGATAATTGAACGAAGAGAAGGAACCGATGTGTGCTATCCCGGGAAGTTCACAAATGAAGAATCACTGAGGCAGATCCTTCGAGGGTCAGGAGGAATTGATAAGGAGTCAATGGGTTTCACCTATAGTGGAATAAGAACCAATGGGGCGACGAGTGCCTGTAGAAGATCAGG---TTCTTCTTTCTATGCGGAGATGAAGTGGTTACTGTCGAATTCAGACAATGCGGCATTTCCCCAAATGACTAAGTCGTATAGAAATCCCAGGAACAAACCAGCTCTGATAATTTGGGGAGTGCATCACTCTGGATCGGCTACTGAGCAGACCAAACTCTATGGAAGTGGAAACAAGTTGATAACAGTAGGAAGCTCGAAATACCAGCAATCATTCACTCCAAGTCCGGGAGCACGGCCACAGGTGAATGGACAATCAGGAAGGATTGATTTTCACTGGCTACTCCTTGATCCCAATGACACAGTGACCTTCACTTTCAATGGGGCATTCATAGCTCCTGACAGGGCAAGTTTCTTTAGAGGAGAATCGCTAGGAGTCCAGAGTGATGTTCCTTTGGATTCTGGTTGTGAGGGGGATTGCTTCCACAGTGGGGGTACGATAGTCAGTTCCCTGCCATTCCAAAACATCAACCCTAGAACAGTGGGGAAATGCCCTCGATATGTCAAACAGACAAGCCTCCTTTTGGCTACAGGAATGAGAAACGTCCCAGAGAACCCCAA------------------------GACC------------------AGAGGCCTTTTTGGGGCGATTGCTGGGTTCATAGAGAATGGATGGGAAGGTCTCATCGATGGATGGTATGGTTTCAGACATCAAAATGCACAAGGAGAAGGAACTGCAGCTGACTACAAAAGCACCCAATCTGCAATAGATCAGATCACAGGCAAATTGAATCGTCTGATTGACAAAACAAATCAGCAGTTTGAACTGATAGACAATGAATTCAGTGAGATAGAACAACAAATCGGGAATGTCATTAACTGGACACGGGACTCAATGACTGAGGT-ATGGTCGTATAATGCTGAGTTGTTGGTGGCAATGGAAAATCAGCATACAATAGATCTTGCAGACTCAGAAATGAACAAACTTTACGAGCGTGTCAGAAAACAACTAAGGGAGAATGCTGAAGAAGATGGAACTGGATGCTTTGAGATATTCCATAAGTGTGATGATCAGTGTATGGAGAGCATAAGGAACAACACTTATGACCATACCCAATACAGAACAGAGTCATTGCAGAATAGAATACAGATAGACCCAGTGAAATTGAGTAGTGGATACAAAGACATAATCTTATGGTTTAGCTTCGGGGCATCATGTTTTATTCTTCTAGCCATTGCAATGGGATTGGTTTTCATTTGCATAAAGAATGGAAACATGCGGTGCACTATTTGTATATAG
		</sequence>
		<sequence>
			<taxon idref="H7N3_ans_A/northernshoveler/California/HKWF1026/2007_USA_California_2007|2007.91780821918"/>
			ATGAACACTCAAATTTTGGCACTCATTGCTTGTATGCTGATTGGAGCTAAAGGAGACAAAATATGTCTTGGGCACCATGCTGTGGCAAATGGAACAAAAGTGAACACATTAACAGGGAGAGGAATTGAAGTAGTAAACGCCACAGAAACGGTGGAGACTGCAAATATTAAGAAAATATGCACTCAAGGAAAAAGGCCAACAGATCTGGGACAATGCGGACTTCTAGGAACCCTAATAGGGCCTCCCCAGTGCGATCAATTTCTGGAGTTTGATGCTGACTTGATAATTGAACGAAGAGAAGGAACCGATGTGTGCTATCCCGGGAAGTTCACAAATGAAGAATCACTAAGGCAGATCCTTCGAGGGTCAGGAGGAATTGATAAGGAGTCAATGGGTTTCACCTATAGTGGAATAAGAACCAATGGGACAACGAGTGCTTGCAGAAGATCAGG---TTCTTCTTTCTATGCGGAGATGAAGTGGTTACTGTCGAATTCAAACAATGCGGCATTTCCCCAAATGACTAAGTCGTATAGAAATCCCAGGAACAAACCAGCTCTGATAATTTGGGGAGTGCATCACTCTGGATCGGATACTGAGCAGACCAAACTCTATGGAAGTGGAAACAAGTTGATAACAGTAGGAAGCTCGAAATACCAGCAATCATTCACCCCAAGTCCGGGAACACGACCACAGGTAAATGGGCAATCAGGAAGGATTGATTTTCACTGGCTACTCCTTGATCCTAATGACACAGTGACCTTCACTTTCAATGGGGCATTCATAGCTCCTGACAGGGCAAGTTTCCTTAGAGGAGAGTCACTAGGAGTTCAGAGTGACGTTCCTTTGGATTCTGGTTGTGAGGGGGATTGCTTCCACAGTGGGGGTACGATAGTAAGCTCCCTGCCATTCCAGAACATCAATCCTAGAACAGTGGGGAAATGCCCTAGATATGTCAAACAGACAAGCCTCCTTTTGGCTACAGGAATGAGAAACGTCCCAGAGAACCCCAA------------------------AACC------------------AGAGGCCTTTTTGGAGCGATTGCTGGATTCATAGAGAATGGATGGGAGGGTCTCATTGATGGATGGTATGGTTTCAGACATCAAAATGCACAAGGAGAAGGAACTGCAGCTGACTACAAAAGCACCCAATCTGCAATAGATCAGATCACAGGCAAATTGAACCGTCTAATTGACAAAACAAATCAGCAGTTTGAACTGATAGACAATGAATTCAGTGAAATAGAGCAACAAATTGGGAATGTCATTAACTGGACACGAGACTCAATGACTGAGGT-ATGGTCGTACAATGCTGAATTGCTGGTAGCAATGGAAAATCAGCACACAATAGATCTTGCAGACTCAGAAATGAACAAACTTTACGAGCGTGTCAGGAAACAACTAAGGGAGAATGCTGAAGAAGATGGGACTGGATGCTTTGAGATATTTCATAAGTGTGACGATCAGTGTATGGAGAGCATAAGGAACAACACTTATGACCATACCCAATACAGAACAGAGTCACTGCAGAATAGAATACAGATAGACCCAGTGAAACTGAGTAGTGGATACAAAGACATAATCTTATGGTTTAGCTTCGGGGCATCATGTTTTCTTCTTCTAGCCATTGCAATGGGATTGGTTTTCATTTGCATAAAGAATGGAAACATGCGGTGCACTATTTGTATATAG
		</sequence>
		<sequence>
			<taxon idref="H7N3_ans_A/green-wingedteal/California/11275/2008_USA_California_2008|2008.94794520548"/>
			ATGAACACTCAAATTTTGGCACTCATTGCTTGTATGCTGATTGGAGCTAAAGGAGACAAAATATGTCTTGGGCACCATGCCGTGGCAAATGGAACAAAAGTGAACACATTAACAGAAAGAGGAATTGAAGTAGTAAATGCCACAGAAACGGTGGAGACTGCAAATATTAAGAAAATATGCACTCAAGGGAAAAGGCCAACAGATCTGGGACAATGCGGACTTCTAGGAACCCTAATAGGACCTCCCCAGTGCGATCAATTTCTGGAGTTTGATGCTGACTTGATAATTGAACGAAGAGAAGGAACCGATGTGTGCTATCCCGGGAAGTTCACAAATGAAGAATCACTGAGGCAGATCCTTCGAGGGTCAGGAGGAATTGATAAGGAGTCAATGGGTTTCACCTATAGTGGAATAAGAACCAATGGGGCAACGAGTGCTTGCAGAAGATCAGG---TTCTTCTTTCTATGCGGAGATGAAGTGGTTGCTGTCGAATACCGACAATGCGGCATTTCCCCAAATGACTAAGTCGTATAGAAATCCCAGAAACAAACCAGCTCTGATACTTTGGGGAGTGCATCACTCTGGATCGGCTACTGAGCAGACCAAACTCTATGGAAGTGGAAACAAGTTGATAACAGTAGGAAGCTCGAAATACCAGCAATCATTCACCCCAAGTCCGGGAACACGACCACAGGTGAATGGGCAATCAGGAAGGATTGATTTTCACTGGCTACTCCTTGATCCTAATGACACAGTGACCTTCACTTTCAATGGGGCATTCATAGCTCCTGACAGGGCAAGTTTCCTTAGAGGAGAGTCACTAGGGGTTCAGAGTGATGTTCCTTTGGATTCTGGTTGTGAGGGGGATTGCTTCCACAGTGGGGGCACGATAGTAAGCTCCCTACCATTCCAGAACATCAATCCTAGAACAGTGGGGAAATGCCCCAGATATGTCAAACAGACAAGCCTCCTTTTGGCTACAGGAATGAGAAACGTCCCGGAGAACCCCAA------------------------AACC------------------AGAGGCCTTTTTGGAGCAATTGCTGGATTCATAGAGAATGGATGGGAAGGTCTCATTGATGGATGGTATGGTTTCAGACATCAAAATGCACAAGGAGAAGGGATTGCAGCTGATTACAAAAGTACCCAATCTGCAATAGATCAGATCACAGGCAAATTGAATCGCCTAATTGACAAAACAAATCAGCAGTTTGAACTGATAGACAATGAATTCAGTGAAATAGAGCAACAAATTGGGAATGTCATTAACTGGACACGAGACTCAATGACTGAGGT-ATGGTCGTACAATGCTGAATTGCTGGTAGCAATGGAAAATCAGCACACAATAGATCTTGCAGACTCAGAAATGAACAAACTTTACGAGCGAGTCAGGAAACAACTAAGGGAGAATGCTGAAGAAGATGGGACTGGATGCTTTGAGATATTTCATAAGTGTGATGATCAGTGTATGGAGAGCATAAGGAACAACACTTATGACCATACCCAATACAGAACAGAGTCACTGCAGAATAGAATACAGATAGACCCAGTGAAATTGAGTAGTGGATACAAAGACATAATCTTATGGTTTAGCTTCGGGGCATCATGTTTTCTTCTTCTAGCCATTGCAATGGGATTGGTTTTCATTTGCATAAAGAATGGAAACATGCGGTGCACTATTTGTATATAG
		</sequence>
		<sequence>
			<taxon idref="H7N3_ans_A/green-wingedteal/California/1841/2009_USA_California_2009|2009.04657534247"/>
			ATGAACACTCAAATTTTGGCACTCATTGCTTGTATGCTGATTGGAGCTAAAGGAGACAAAATATGTCTTGGGCACCATGCCGTGGCAAATGGAACAAAAGTGAACACATTAACAGAAAGAGGAATTGAAGTAGTAAATGCCACAGAAACGGTGGAGACTGCAAATATTAAGAAAATATGCACTCAAGGGAAAAGGCCAACAGATCTGGGACAATGCGGACTTCTAGGAACCCTAATAGGACCTCCCCAGTGCGATCAATTTCTGGAGTTTGATGCTGACTTGATAATTGAACGAAGAGAAGGAACCGATGTGTGCTATCCCGGGAAGTTCACAAATGAAGAATCACTGAGGCAGATCCTTCGAGGGTCAGGAGGAATTGATAAGGAGTCAATGGGTTTCACCTATAGTGGAATAAGAACCAATGGGGCAACGAGTGCTTGCAGAAGATCAGG---TTCTTCTTTCTATGCGGAGATGAAGTGGTTGCTGTCGAATACCGACAATGCGGCATTTCCCCAAATGACTAAGTCGTATAGAAATCCCAGAAACAAACCAGCTCTGATAATTTGGGGAGTGCATCACTCTGGATCGGCTACTGAGCAGACCAAACTCTATGGAAGTGGAAACAAGTTGATAACAGTAGGAAGCTCGAAATACCAGCAATCATTCACCCCAAGTCCGGGAACACGACCACAGGTGAATGGGCAATCAGGAAGGATTGATTTTCACTGGCTACTCCTTGATCCTAATGACACAGTGACCTTCACTTTCAATGGGGCATTCATAGCTCCTGACAGGGCAAGTTTCCTTAGAGGAGAGTCACTAGGGGTTCAGAGTGATGTTCCTTTGGATTCTGGTTGTGAGGGGGATTGCTTCCACAGTGGGGGCACGATAGTAAGCTCCCTACCATTCCAGAACATCAATCCTAGAACAGTGGGGAAATGCCCCAGATATGTCAAACAGACAAGCCTCCTTTTGGCTACAGGAATGAGAAACGTCCCGGAGAACCCCAA------------------------AACC------------------AGAGGCCTTTTTGGAGCAATTGCTGGATTCATAGAGAATGGATGGGAAGGTCTCATTGATGGATGGTATGGTTTCAGACATCAAAATGCACAAGGAGAAGGGATTGCAGCTGATTACAAAAGTACCCAATCTGCAATAGATCAGATCACAGGCAAATTGAATCGCCTAATTGACAAAACAAATCAGCAGTTTGAACTGATAGACAATGAATTCAGTGAAATAGAGCAACAAATTGGGAATGTCATTAACTGGACACGAGACTCAATGACTGAGGT-ATGGTCGTACAATGCTGAATTGCTGGTAGCAATGGAAAATCAGCACACAATAGATCTTGCAGACTCAGAAATGAACAAACTTTACGAGCGAGTCAGGAAACAACTAAGGGAGAATGCTGAAGAAGATGGGACTGGATGCTTTGAGATATTTCATAAGTGTGATGATCAGTGTATGGAGAGCATAAGGAACAACACTTATGACCATACCCAATACAGAACAGAGTCACTGCAGAATAGAATACAGATAGACCCAGTGAAATTGAGTAGTGGATACAAAGACATAATCTTATGGTTTAGCTTCGGGGCATCATGTTTTCTTCTTCTAGCCATTGCAATGGGATTGGTTTTCATTTGCATAAAGAATGGAAACATGCGGTGCACTATTTGTATATAG
		</sequence>
		<sequence>
			<taxon idref="H7N6_ans_A/blackscoter/NewBrunswick/00014/2009_Canada_NewBrunswick_2009|2009.33150684932"/>
			ATGAACACTCAAATTTTGGCACTCATTGCTTGTATGCTGATTGGAGCTAAAGGAGACAAAATATGTCTTGGGCACCATGCTGTGGCAAATGGAACAAAAGTGAACACATTAACAGAGAGAGGAATTGAAGTAGTAAATGCCACAGAAACGGTGGAGACTGCAAATAGTAAGAAAATATGCACTCAAGGAAAAAGGCCAACAGATCTGGGACAATGCGGACTTCTAGGAACCCTAATAGGACCTCCCCAATGCGATCAATTTCTGGAGTTTGACGCTGATTTGATAATTGAACGAAGAGAAGGAACTGATGTGTGCTACCCCGGGAAGTTCACAAATGAAGAATCACTGAGGCAGATCCTTCGAGGGTCAGGAGGAATTGAAAAGGAGTCGATGGGTTTCACCTATAGTGGAATAAGAACCAATGGGGCGACGAGTGCCTGCAAAAGATCAGG---TTCTTCTTTCTATGCGGAAATGAAGTGGTTACTGTCGAATTCAGACAATGCGGCATTTCCCCAAATGACTAGGTCGTACAGAAATCCCAGGAACAAACCAGCTCTGATACTTTGGGGAGTGCATCACTCTGGGTCGGCTACTGAGCAGACCAAACTCTATGGAAGTGGAAACAAGTTGATAACAGTAGGAAGCTCGAAATACCAGCAATCATTCACTCCAAGTCCGGGAGCACGGCCACAGGTGAATGGGCAATCAGGAAGGATTGATTTTCACTGGCTACTCCTTGATCCTAATGACACAGTGACTTTCACTTTCAATGGGGCATTCATAGCTCCTGACAGGGCAAGTTTCTTTAGAGGAGAATCGCTAGGAGTCCAGAGTGATGTTCCTTTGGATTCTGGCTGTGAGGGGGATTGCTTCCACAGTGGGGGTACGATAGTAAGCTCCCTGCCATTCCAGAACATCAACCCTAGAACAGTGGGAAAATGCCCTCGATATGTCAAACAGACAAGCCTCCTTTTGGCTACAGGAATGAAAAACGTCCCAGAAAACCCCAA------------------------GACC------------------AGAGGCCTTTTTGGAGCAATTGCCGGATTCATAGAGAATGGATGGGAAGGTCTCATTGATGGATGGTATGGTTTCAGACATCAAAATGCACAAGGAGAAGGAACTGCAGCTGACTACAAAAGCACCCAATCTGCGATAGATCAGATCACAGGCAAATTGAATCGTCTAATTGACAAAACAAATCAGCAGTTTGAACTGATAGACAATGAATTCAGTGAAATAGAACAACAAATTGGGAATGTCATTAATTGGACACGAGACTCAATGACTGAGGT-ATGGTCGTACAATGCTGAGTTGCTGGTAGCAATGGAAAATCAGCACACAATAGATCTTGCAGACTCAGAAATGAATAAACTTTACGAGCGTGTCAGGAGACAACTAAGGGAGAATGCTGAAGAAGATGGGACTGGATGCTTTGAGATATTTCATAAGTGTGATGATCAGTGTATGGAGAGTATAAGGAACAACACTTACGACCATAGACAGTACAGAACAGAGTCACTGCAGAATAGAATACAGATAGACCCAGTGAAATTGAGTAGTGGATACAAAGACATAATCTTATGGTTCAGCTTCGGGGCATCATGTTTTCTTCTTCTAGCCATTGCAATGGGATTGGTTTTCATTTGCATAAAGAATGGAAACATGCGGTGCACTATTTGTATATAG
		</sequence>
		<sequence>
			<taxon idref="H7N6_ans_A/blackscoter/NewBrunswick/00003/2009_Canada_NewBrunswick_2009|2009.09589041096"/>
			ATGAACACTCAAATTTTGGCACTCATTGCTTGTATGCTGATTGGAGCTAAAGGAGACAAAATATGTCTTGGGCACCATGCTGTGGCAAATGGAACAAAAGTGAACACATTAACAGAGAGAGGAATTGAAGTAGTAAATGCCACAGAAACGGTGGAGACTGCAAATAGTAAGAAAATATGCACTCAAGGAAAAAGGCCAACAGATCTGGGACAATGCGGACTTCTAGGAACCCTAATAGGACCTCCCCAATGCGATCAATTTCTGGAGTTTGACGCTGATTTGATAATTGAACGAAGAGAAGGAACTGATGTGTGCTACCCCGGGAAGTTCACAAATGAAGAATCACTGAGGCAGATCCTTCGAGGGTCAGGAGGAATTGAAAAGGAGTCGATGGGTTTCACCTATAGTGGAATAAGAACCAATGGGGCGACGAGTGCCTGCAAAAGATCAGG---TTCTTCTTTCTATGCGGAAATGAAGTGGTTACTGTCGAATTCAGACAATGCGGCATTTCCCCAAATGACTAGGTCGTACAGAAATCCCAGGAACAAACCAGCTCTGATACTTTGGGGAGTGCATCACTCTGGGTCGGCTACTGAGCAGACCAAACTCTATGGAAGTGGAAACAAGTTGATAACAGTAGGAAGCTCGAAATACCAGCAATCATTCACTCCAAGTCCGGGAGCACGGCCACAGGTGAATGGGCAATCAGGAAGGATTGATTTTCACTGGCTACTCCTTGATCCTAATGACACAGTGACTTTCACTTTCAATGGGGCATTCATAGCTCCTGACAGGGCAAGTTTCTTTAGAGGAGAATCGCTAGGAGTCCAGAGTGATGTTCCTTTGGATTCTGGCTGTGAGGGGGATTGCTTCCACAGTGGGGGTACGATAGTAAGCTCCCTGCCATTCCAGAACATCAACCCTAGAACAGTGGGAAAATGCCCTCGATATGTCAAACAGACAAGCCTCCTTTTGGCTACAGGAATGAAAAACGTCCCAGAAAACCCCAA------------------------GACC------------------AGAGGCCTTTTTGGAGCAATTGCCGGATTCATAGAGAATGGATGGGAAGGTCTCATTGATGGATGGTATGGTTTCAGACATCAAAATGCACAAGGAGAAGGAACTGCAGCTGACTACAAAAGCACCCAATCTGCGATAGATCAGATCACAGGCAAATTGAATCGTCTAATTGACAAAACAAATCAGCAGTTTGAACTGATAGACAATGAATTCAGTGAAATAGAACAACAAATTGGGAATGTCATTAATTGGACACGAGACTCAATGACTGAGGT-ATGGTCGTACAATGCTGAGTTGCTGGTAGCAATGGAAAATCAGCACACAATAGATCTTGCAGACTCAGAAATGAATAAACTTTACGAGCGTGTCAGGAGACAACTAAGGGAGAATGCTGAAGAAGATGGGACTGGATGCTTTGAGATATTTCATAAGTGTGATGATCAGTGTATGGAGAGTATAAGGAACAACACTTACGACCATACACAGTACAGAACAGAGTCACTGCAGAATAGAATACAGATAGACCCAGTGAAATTGAGTAGTGGATACAAAGACATAATCTTATGGTTCAGCTTCGGGGCATCATGTTTTCTTCTTCTAGCCATTGCAATGGGATTGGTTTTCATTTGCATAAAGAATGGAAACATGCGGTGCACTATTTGTATATAG
		</sequence>
		<sequence>
			<taxon idref="H7N3_gal_A/chicken/SK/HR-00011/2007_Canada_Saskatchewan_2007|2007.45205479452"/>
			ATGAACACTCAAATTTTGGCACTCATTGCTTGTATGCTGATTGGGGCTAAAGGAGACAAAATATGTCTTGGGCACCATGCTGTGGCAAATGGAACAAAAGTGAACACGTTAACAGAGAGAGGAATTGAAGTAGTAAATGCCACAGAAACGGTGGAGACTGCAAATATTAAGAAAATATGCACTCAAGGGAAAAGGCCAACAGATCTAGGACAATGCGGACTTCTAGGAACCCTAATAGGACCTCCCCAATGCGATCATTTTCTGGAGTTTGACGCTGACTTGATAATTGAACGAAGGGAAGGAACCGATGTGTGCTACCCCGGGAAGTTCGCAAATGAAGAATCACTGAAGCAGATCCTTCGAGGGTCAGGAGGAATTGATAAGGAGTCAATGGGTTTCACCTATAGTGGAATAAGAACCAATGGGGCGACGAGTGCCTGCAGAAGATCAGG---TTCTTCTTTCTATGCGGAGATGAAGTGGTTACTGTCGAATTCAGACAATGCGGCATTTCCCCAAATGACTAAGTCGTATAGAAATCCCAGGAACAAACCAGCTCTGATAATTTGGGGAGTGCATCACTCTGGATCGGCTACTGAGCAGACCAAACTCTATGGAAGTGGGAACAAGTTGATAACAGTAGGAAGCTCGAAATACCAGCAATCATTCACCCCAAGTCCGGGAGCACGGCCACAGGTGAATGGGCAATCAGGAAGGATTGATTTCCACTGGTTACTCCTTGATCCTAATGACACCGTTACCTTCACTTTCAATGGGGCATTCATAGCTCCTGACAGGGTTAGTTTCTTTAGAGGAGAATCGCTAGGAGTCCAGAGTGATGTTCCTTTGGATTCTGGTTGTGAAGGGGATCGCTTCCACAGTGGGGGTACGATAGTAAGCTCCCTGCCATTCCAGAACATCAACCCTAGAACAGTGGGGAAATGCCCTCGATATGTCAAACAGACAAGCCTCCTTTTGGCTACAGGAATGAGAAATGTCCCAGAGAACCCCAA------------------------GACCACGAAACCCCGACCCAGAAGAGGCCTTTTTGGAGCGATTGCTGGATTCATAGAGAATGGATGGGAAGGTCTCATTGATGGATGGTATGGTTTCAGACATCAAAATGCACAAGGAGAAGGAACTGCCGCTGACTACAAGAGCACCCAATCTGCAATAGATCAGATCACAGGCAAATTGAATCGTCTAATTGACAAAACAAATCAGCAGTTTGAACTGATAGACAATGAATTCAGTGAAATAGAACAACAAATTGGGAATGTTATTAACTGGACACGAGACTCAATGACTGAGGT-ATGGTCGTACAATGCTGAATTGCTGGTAGCAATGGAAAATCAGCACACAATAGATCTTGCAGACTCAGAAATGAACAAACTTTACGAGCGTGTCAGGAAACAACTAAGGGAGAATGCTGAAGAAGATGGGACTGGATGCTTTGAGATATTTCATAAGTGTGATGATCAGTGTATGGAGAGCATAAGGAACAACACTTATGACCATATCCAATACAGAACAGAGTCACTGCAGAATAGAATACAGATAGACCCAGTGAAATTGAGTAGTGGATACAAAGACATAATCTTATGGTTTAGCTTCGGGGCATCATGTTTTCTTCTTCTAGCCATTGCAATGGGATCGGTTTTCATTTGCATAAAGAATGGAAACATGCGGTGCACTATTTGTATATAG
		</sequence>
		<sequence>
			<taxon idref="H7N3_ans_A/mallard/InteriorAlaska/6MP0984/2006_USA_InteriorAlaska_2006|2006.6301369863"/>
			ATGAACACTCAAATTTTGGCATTCATTGCTTGTATGCTGATTGGAGCTAAAGGAGACAAAATATGTCTTGGGCACCATGCTGTGGCAAATGGAACAAAAGTGAACACATTAACAGAGAGGGGAATTGAAGTAGTAAATGCCACAGAGACGGTGGAGACTGTAAATATTAAGAAAATATGCACTCAAGGGAAAAGGCCAACAGATCTGGGACAATGTGGACTTCTAGGAACCCTAATAGGACCTCCCCAATGCGATCAATTTCTGGAGTTTGACGCTGATTTGATAATTGAACGAAGAGAAGGAACCGATGTGTGCTACCCCGGGAAGTTCACAAATGAAGAACCACTGAGGCAGATCCTTCGAGGGTCAGGAGGAATTGACAAGGAGTCAATGGGTTTCACCTATAGTGGAATAAGAACCAATGGGGCGACGAGTGCCTGCAGAAGATCAGG---TTCTTCTTTCTATGCGGAGATGAAGTGGTTACTGTCGAATTCAGACAATGCGGCATTTCCCCAAATGACTAAGTCGTATAGAAATCCCAGAAACAAACCAGCTCTGATAATTTGGGGAGTGCATCACTCTGGATCGGCTACTGAGCAGACCAAACTCTATGGAAGCGGAAACAAGTTGATAACAGTAGGAAGCTCGAAATACCAGCAATCATTCACCCCAAGTCCGGGAGCACGGCCACAGGTGAATGGACAATCAGGAAGAATTGATTTTCACTGGCTACTCCTTGATCCCAATGACACGGTGACCTTCACTTTCAATGGGGCATTCATAGCTCCTGACAGGGCAAGTTTCTTTAGAGGAGAATCGCTAGGAGTCCAGAGTGATGTTCCTTTGGATTCTGGTTGTGAGGGGAATTGCTTCCACAGTGGGGGTACGATAGTAAGCTCCCTGCCATTCCAGAACATCAACTCTAGAACAGTGGGGAAATGCCCTCGATATGTCAAACAGACAAGCCTCCTTTTGGCTACAGGAATGAGAAACGTCCCAGAGAACCCCAA------------------------GACC------------------AGAGGCCTTTTTGGAGCGATTGCTGGATTCATAGAGAATGGATGGGAAGGTCTCATTGATGGATGGTATGGTTTCAGACATCAAAATGCACAAGGAGAAGGAACTGCAGCTGACTACAAAAGCACCCAATCTGCAATAGATCAGATCACAGGCAAATTGAATCGTCTAATCGACAAAACAAATCAGCAGTTTGAACTGATAGACAATGAATTCAGTGAAATAGAACAACAAATTGGGAATGTCATTAACTGGACACGAGACTCAATGACTGAGGT-ATGGTCGTACAATGCTGAGTTGCTGGTAGCAATGGAAAATCAGCACACAATAGATCTTGCAGACTCAGAAATGAACAAACTTTACGAGCGTGTCAGAAAACAACTAAGGGAGAATGCTGAAGAAGATGGGACTGGATGCTTTGAGATATTTCATAAGTGTGATGATCAGTGTATGGAGAGCATAAGGAACAACACTTATGACCATACCCAATACAGAACAGAGTCATTGCAGAATAGAATACAGATAGACCCAGTGAAATTGAGTAGTGGATACAAAGACATAATCTTATGGTTTAGCTTCGGGGCATCATGTTTTCTTCTTCTAGCCATTGCAATGGGATTGGTTTTCATCTGCATAAAGAATGGAAACATGCGGTGCACTATTTGTATATAG
		</sequence>
		<sequence>
			<taxon idref="H7N3_ans_A/cinnamonteal/California/JN1310/2007_USA_California_2007|2007.05205479452"/>
			ATGAACACTCAAATTTTGGCATTCATTGCTTGTATGCTGATTGGAGCTAAAGGAGACAAAATATGTCTTGGGCACCATGCTGTGGCAAATGGAACAAAAGTGAACACATTAACAGAGAGGGGGATTGAAGTAGTAAATGCCACAGAGACGGTGGAGACTGTAAATATTAAGAAAATATGCACTCAAGGGAAAAGGCCAACAGACCTGGGACAATGTGGACTTCTAGGAACCCTAATAGGACCTCCCCAATGCGATCAATTTCTGGAGTTTGACGCTGATTTGATAATTGAACGAAGAGAAGGAACCGATGTGTGCTACCCCGGGAAGTTCACAAATGAAGAATCACTGAGGCAGATCCTTCGAGGGTCAGGAGGAATTGATAAGGAGTCAATGGGTTTCACTTATAGTGGAATAAGAACCAATGGGGCAACGAGTGCCTGCAGAAGATCAGG---TTCTTCTTTCTATGCGGAGATGAAGTGGTTACTGTCAAATTCAGACAATGCGGCATTTCCCCAAATGACTAAGTCGTATAGAAATCCCAGAAACAAACCAGCACTGATAATTTGGGGAGTGCATCACTCTGGATCGGCCACTGAGCAGACCAAACTCTATGGAAGTGGAAACAAGTTGATAACAGTAGGAAGCTCGAAATACCAGCAATCATTCACCCCAAGTCCGGGAGCACGGCCACAGGTGAATGGACAATCAGGAAGAATTGATTTTCACTGGCTACTCCTTGATCCCAATGACACAGTGACCTTCACTTTCAATGGGGCATTCATAGCTCCTGACAGGGCAAGTTTCTTTAGAGGAGAATCGCTAGGAGTCCAGAGTGATGTTCCTTTGGATTCTGGTTGTGAGGGGAATTGCTTCCACAGTGGGGGTACGATAGTAAGCTCCCTGCCATTCCAGAACATCAACTCTAGAACAGTGGGGAAATGCCCTCGATATGTCAAACAGACAAGCCTCCTTTTGGCTACAGGAATGAGAAACGTCCCAGAGAACCCCAA------------------------GACC------------------AGAGGCCTTTTTGGAGCGATTGCCGGATTCATAGAGAATGGATGGGAAGGTCTCATTGATGGATGGTATGGTTTCAGACATCAAAATGCACAAGGAGAAGGAACTGCAGCTGACTACAAAAGCACCCAATCTGCAATAGATCAGATCACAGGCAAATTGAATCGTCTAATCGACAAAACAAATCAGCAGTTTGAACTGATAGACAATGAATTCAGTGAAATAGAACAACAAATTGGGAATGTCATTAACTGGACACGAGACTCAATGACTGAGGT-ATGGTCGTACAATGCTGAGTTGCTGGTAGCAATGGAAAATCAGCACACAATAGATCTTGCAGACTCAGAAATGAACAACCTTTACGAGCGTGTCAGAAAACAACTAAGGGAGAATGCTGAAGAAGATGGGACTGGATGCTTTGAGATATTTCATAAGTGTGATGATCAGTGTATGGAGAGCATAAGGAACAACACTTATGACCATACCCAATACAGAACAGAGTCATTGCAGAATAGAATACAGATAGACCCAGTGAAATTGAGTAGTGGATACAAAGACATAATCTTATGGTTTAGCTTCGGGGCATCATGTTTTCTTCTTCTAGCCATTGCAATGGGATTGGTTTTCATTTGCATAAAGAATGGAAACATGCGGTGCACTATTTGTATATAG
		</sequence>
		<sequence>
			<taxon idref="H7N3_ans_A/mallard/Alberta/243/2006_Canada_Alberta_2006|2006.60273972603"/>
			ATGAACACTCAAATTTTGGCATTCATTGCTTGTATGCTGATTGGAGCTAAAGGAGACAAAATATGTCTTGGGCACCATGCTGTGGCAAATGGAACAAAAGTGAACACATTAACAGAGAGGGGAATTGAAGTAGTAAATGCCACAGAGACGGTGGAGACTGTAAATATCAAGAAAATATGCACTCAAGGGAAAAGGCCAACAGATCTGGGACAATGTGGACTTCTAGGAACCCTAATAGGACCTCCCCAATGCGATCAATTTCTGGAGTTTGACGCTGATTTGATAATTGAACGAAGAGAAGGAACCGATGTGTGCTACCCCGGGAAGTTCACAAATGAAGAATCACTGAGGCAGATCCTTCGAGGGTCAGGAGGAATTGATAAGGAGTCAATGGGTTTCACATATAGTGGAATAAGAACCAATGGGGCAACGAGTGCCTGCAGAAGATCAGG---TTCTTCTTTCTATGCAGAGATGAAGTGGTTACTGTCGAATTCAGACAATGCGGCATTTCCCCAAATGACTAAGTCGTATAGAAATCCCAGAAACAAGCCAGCTCTGATAATTTGGGGAGTGCATCACTCTGTATCGGCTACTGAGCAGACCAAACTCTATGGAAGTGGAAACAAGTTGATAACAGTAGGAAGCTCGAAATACCTGCAATCATTCACCCCAAGTCCGGGAGCACGGCCACAGGTGAATGGACAATCAGGAAGAATTGATTTTCACTGGCTACTCCTTGATCCCAATGACACAGTGACCTTCACTTTCAATGGGGCATTCATAGCTCCTGACAGGGCAAGTTTCTTTAGAGGAGAATCGCTAGGAGTCCAGAGTGATGTTCCTTTGGATTCTGGTTGTGAGGGGAATTGCTTCCACAGTGGGGGTACGATAGTAAGCTCCCTGCCATTCCAGAACATCAACTCTAGAACAGTTGGGAAATGCCCTCGATATGTCAAACAGACAAGCCTCCTTTTGGCTACAGGAATGAGAAACGTCCCAGAGAACCCCAA------------------------GACC------------------AGAGGCCTTTTTGGAGCGATTGCCGGATTCATAGAGAATGGATGGGAAGGTCTCATTGATGGATGGTATGGTTTCAGACATCAAAATGCACAAGGAGAAGGAACTGCAGCTGACTACAAAAGCACCCAATCTGCAATAGATCAGATCACAGGCAAATTGAATCGTCTAATCGACAAAACAAATCAGCAGTTTGAACTGATAGACAATGAATTCAGTGAAATAGAACAACAAATTGGGAATGTCATTAACTGGACACGAGACTCAATGACTGAGGT-ATGGTCGTACAATGCTGAGTTGCTGGTAGCAATGGAAAATCAGCACACAATAGATCTTGCAGACTCAGAAATGAACAAACTTTACGAGCGTGTCAGAAAACAACTAAGGGAGAATGCTGAAGAAGATGGGACTGGATGCTTTGAGATATTTCATAAGTGTGATGATCAGTGTATGGAGAGCATAAGGAACAACACTTATGACCATACCCAATACAGAACAGAGTCATTGCAGAATAGAATACAGATAGACCCAGTGAAATTGAGTAGTGGATACAAAGACATAATCTTATGGTTTAGCTTCGGGGCATCATGTTTTCTTCTTCTAGCCATTGCAATGGGATTGGTTTTCATTTGCATAAAGAATGGAAACATGCGGTGCACTATTTGTATATAG
		</sequence>
		<sequence>
			<taxon idref="H7N3_ans_A/northernpintail/InteriorAlaska/8MP0262R2/2008_USA_InteriorAlaska_2008|2008.6"/>
			ATGAACACTCAAATTTTGGCACTCATTGCTTGTATGCTGATTGGAGCTAAAGGAGACAAAATATGTCTTGGGCACCATGCTGTGGCAAATGGAACAAAAGTGAACACATTAACAGAGAGAGGAATTGAAGTAGTAAATGCCACAGAAACGGTGGAGACTGCAAATATTAAGAAAATATGCACTCAAGGGAAAAGGCCAACAGATCTGGGACAATGCGGACTTCTAGGAACCCTAATAGGACCTCCCCAATGCGATCAATTTCTGGAGTTTGACGCTGACTTGATAATTGAACGAAGAGAAGGAACCGATGTGTGCTACCCCGGGAAGTTCACAAATGAAGAATCACTGAGACAGATCCTTCGAGGGTCAGGAGGGATTGATAAGGAGTCAATGGGTTTCACCTATAGTGGAATAAGAACCAATGGGGCGACGAGTGCTTGCAGAAGATCAGG---TTCTTCCTTCTATGCGGAGATGAAGTGGTTACTGTCGAATTCAGACAATGCAGCATTTCCCCAGATGACTAAGTCGTATAGAAATCCCAGGAACAAACCAGCTCTGATAATTTGGGGAGTGCATCACTCTGGATCGGCTACTGAGCAGACCAAACTCTATGGAAGTGGAAACAAGTTGATAACAGTAGGAAGCTCGAAATACCAGCAATCATTCACCCCAAGCCCGGGAGCACGACCACAGGTGAATGGGCAATCAGGAAGGATTGATTTTCACTGGCTACTCCTTGATCCTAATGACACAGTGACCTTCACTTTCAATGGGGCATTCATAGCTCCTGATAGAGCAAGTTTCTTTAAAGGAGAGTCACTAGGAGTCCAGAGTGATGTTCCTTTGGATTCTGGTTGTGAGGGGGATTGCTTCCACAGTGGGGGTACAATAGTAAGCTCCCTGCCATTCCAGAACATCAACCCTAGAACAGTGGGGAAATGCCCTCGATATGTCAAACAGACAAGCCTCCGTTTGGCTACAGGGATGAGAAACGTCCCAGAGAACCCCAA------------------------GACC------------------AGAGGCCTTTTTGGAGCGATTGCTGGATTCATAGAGAATGGATGGGAAGGTCTCATTGATGGATGGTATGGTTTCAGACATCAAAATGCACAAGGAGAAGGAACTGCAGCTGACTACAAAAGCACCCAATCTGCAATAGATCAGATCACAGGCAAATTAAACCGTCTAATTGACAAAACAAATCAGCAGTTTGAACTGATAGACAATGAATTCAGTGAAATAGAACAACAAATTGGGAATGTCATTAACTGGACACGAGACTCAATGACTGAGGT-ATGGTCGTACAATGCTGAATTGCTGGTAGCAATGGAAAATCAGCACACAATAGATCTTGCAGACTCAGAAATGAACAAACTTTACGAGCGTGTAAGGAAACAACTGAGGGAGAATGCTGAAGAGGATGGGACTGGATGCTTTGAGATATTTCATAAGTGTGATGATCAGTGTATGGAGAGCATAAGGAACAACACTTATGACCATACCCAATACAGGACAGAGTCACTGCAGAATAGAATACAGATAGACCCAGTGAAATTGAGTAGTGGATACAAAGACATAATCTTATGGTTTAGCTTCGGGGCATCATGTTTTCTTCTTCTAGCCATTGCAATGGGATTGGTTTTCATTTGCATAAAGAATGGAAACATGCGGTGCACTATTTGTATATAG
		</sequence>
		<sequence>
			<taxon idref="H7N8_ans_A/mallard/Ohio/11OS2010/2011_USA_Ohio_2011|2011.61917808219"/>
			ATGAACACTCAAATTTTGGCACTCATTGCTTGTATGCTGATTGGAGCTAAAGGAGACAAAATATGTCTTGGGCACCATGCTGTGGCAAATGGAACAAAAGTGAACACATTAACAGAGAGAGGAATTGAAGTAGTAAATGCCACAGAAACGGTGGAAACTGCAAATATTAAGAAAATATGCACTCAAGGGAAAAGACCAACAGACCTGGGGCAATGCGGACTTCTAGGAACCCTAATAGGACCTCCCCAATGCGACCAATTTCTGGAATTTGACGCTGATTTAATAATTGAACGAAGAGAAGGAACCGATGTGTGCTACCCCGGGAAGTTCACAAATGAAGAATCACTGAGGCAAATCCTTCGAGGGTCAGGAGGAATTGATAAGGAGTCAATGGGTTTCACCTATAGTGGAATAAGAACCAATGGGGCGACGAGTGCTTGCAGAAGATCAGG---TTCTTCCTTCTATGCGGAGATGAAGTGGTTACTGTCAAATTCAGACAATGCGGCATTTCCCCAAATGACTAAGTCGTATAGAAATCCCAGGAACAAACCAGCTCTGATAATTTGGGGAGTGCATCACTCTGGATCGGCTACTGAGCAGACCAAACTCTATGGAAGTGGAAACAAGTTGATAACAGTAGGAAGCTCGAAATATCAGCAGTCATTCACTCCAAGCCCAGGAGCACGACCACAGGTGAATGGGCAATCAGGAAGGATTGATTTTCACTGGCTACTCCTTGATCCCAATGACACAGTGACCTTCACTTTCAATGGAGCATTCATAGCTCCTGACAGAGCAAGTTTCTTTAGGGGAGAGTCACTGGGAGTCCAAAGTGATGTTCCTTTGGATTCTGGTTGTGAAGGGGATTGCTTCCACAGTGGGGGTACGATAGTGAGTTCCCTGCCGTTCCAGAACATCAACCCTAGAACAGTAGGGAGATGCCCTCGATATGTCAAACAGACAAGCCTCCTTTTGGCCACAGGGATGAAAAACGTTCCGGAGAACCCCAA------------------------GACC------------------AGAGGCCTTTTTGGAGCAATTGCTGGATTCATAGAGAATGGATGGGAAGGTCTCATTGATGGATGGTATGGTTTCAGACATCAAAATGCACAAGGGGAAGGAACTGCAGCTGACTACAAAAGCACTCAATCTGCAATAGATCAGATCACAGGCAAATTGAATCGTCTAATTGACAAGACAAATCAGCAGTTTGAACTGATAGACAATGAATTCAGTGAAATAGAACAACAAATTGGGAATGTCATTAACTGGACACGAGACTCAATGACTGAGGT-ATGGTCGTACAATGCTGAATTGCTGGTAGCAATGGAAAATCAGCACACAATAGATCTTGCAGACTCAGAAATGAACAAACTTTACGAGCGTGTGAGGAAACAACTGAGGGAGAATGCTGAAGAGGATGGGACTGGATGCTTTGAGATATTTCATAAGTGTGATGATCAGTGCATGGAGAGCATAAGGAACAACACTTATGACCACACCCAATACAGAACAGAGTCACTGCAGAATAGAATACAGATAGACCCAGTGAAATTGAGTAGTGGATACAAGGACATAATCTTATGGTTTAGCTTCGGGGCATCATGTTTTCTTCTTCTAGCCATTGCAATGGGATTGGTTTTCATTTGCATAAAGAATGGAAACATGCGGTGCACTATTTGTATATAG
		</sequence>
		<sequence>
			<taxon idref="H7N3_ans_A/northernshoveler/Wisconsin/10OS3226/2010_USA_Wisconsin_2010|2010.85753424658"/>
			ATGAACATTCAAATTTTGGCACTCATCGCTTGTATGCTGATTGGAGCTAAAGGAGACAAAATATGTCTTGGGCACCATGCTGTGGCAAATGGAACAAAAGTGAACACATTAACAGAGAGAGGAATTGAAGTAGTAAATGCCACAGAAACGGTGGAAACTGCAAATATTAAGAAAATATGCACTCAAGGGAAAAGACCAACAGATCTGGGGCAATGCGGACTTCTAGGAACCCTAATAGGACCTCCCCAATGCGACCAATTTCTGGAATTTGACGCTGATTTAATAATTGAACGAAGAGAAGGAACCGATGTGTGCTACCCCGGGAAGTTCACAAATGAAGAATCACTGAGGCAAATCCTTCGAGGGTCAGGAGGAATTGATAAGGAGTCAATGGGTTTCACCTATAGTGGAATAAGAACCAATGGGGCGACGAGTGCTTGCAGAAGATCAGG---TTCTTCCTTCTATGCGGAGATGAAGTGGTTACTGTCAAATTCAGACAATGCGGCATTTCCCCAAATGACTAAGTCGTATAGAAATCCCAGGAACAAACCAGCTCTGATAATTTGGGGAGTGCATCACTCTGGATCGGCTACTGAGCAGACCAAACTCTATGGAAGTGGAAACAAGTTGATAACAGTAGGAAGCTCGAAATATCAGCAGTCATTCACTCCAAGCCCAGGAGCACGACCACAGGTGAATGGGCAATCAGGAAGGATTGATTTTCACTGGCTACTCCTTGATCCCAATGACACAGTGACCTTCACTTTCAATGGAGCATTCATAGCTCCTGACAGGGCAAGTTTCTTTAGGGGAGAGTCGCTGGGAGTCCAGAGTGATGTTCCTTTGGATTCTGGTTGTGAGGGGGATTGCTTCCACAGTGGGGGTACGATAGTGAGCTCCCTGCCATTTCAGAACATCAACCCTAGAACAGTAGGGAAATGCCCTCGATATGTCAAACAGACAAGCCTCCTTTTGGCTACAGGGATGAAAAACGTTCCGGAGAACCCCAA------------------------GACC------------------AGAGGCCTTTTTGGAGCAATTGCTGGATTCATAGAGAATGGATGGGAAGGTCTCATTGATGGATGGTATGGTTTCAGACATCAAAATGCACAAGGGGAAGGAACTGCAGCTGACTACAAAAGCACTCAATCTGCAATAGATCAGATCACAGGCAAATTGAATCGTCTAATTGACAAAACAAATCAACAGTTTGAACTGATAGACAATGAATTCAGTGAAATAGAACAACAAATTGGGAATGTCATTAACTGGACACGAGACTCAATGACTGAGGT-ATGGTCGTACAATGCTGAATTGCTGGTAGCAATGGAAAATCAGCACACAATAGATCTTGCAGACTCAGAAATGAACAAACTTTACGAGCGTGTAAGGAAACAACTGAGGGAGAATGCTGAAGAGGATGGGACTGGATGCTTTGAGATATTTCATAAGTGTGATGATCAGTGCATGGAGAGCATAAGGAACAACACTTATGACCACACCCAATACAGAACAGAGTCACTGCAGAATAGAATACAGATAGACCCAGTGAAATTGAGTAGTGGATACAAGGACATAATCTTATGGTTTAGCTTCGGGGCATCATGTTTTCTTCTTCTAGCCATTGCAATGGGATTGGTTTTCATTTGCATAAAGAATGGAAACATGCGGTGCACTATTTGTATATAG
		</sequence>
		<sequence>
			<taxon idref="H7N3_ans_A/mallard/Wisconsin/10OS3171/2010_USA_Wisconsin_2010|2010.82739726027"/>
			ATGAACACTCAAATTTTGGCACTCATCGCTTGTATGCTGATTGGAGCTAAAGGAGACAAAATATGTCTTGGGCACCATGCTGTGGCAAATGGAACAAAAGTGAACACATTAACAGAGAGAGGAATTGAAGTAGTAAATGCCACAGAAACGGTGGAAACTGCAAATATTAAGAAAATATGCACTCAAGGGAAAAGACCAACAGATCTGGGGCAATGCGGACTTCTAGGAACCCTAATAGGACCTCCCCAATGCGACCAATTTCTGGAATTTGACGCTGATTTAATAATTGAACGAAGAGAAGGAACCGATGTGTGCTACCCCGGGAAGTTCACAAATGAAGAATCACTGAGGCAAATCCTTCGAGGGTCAGGAGGAATTGATAAGGAGTCAATGGGTTTCACCTATAGTGGAATAAGAACCAATGGGGCGACGAGTGCTTGCAGAAGATCAGG---TTCTTCCTTCTATGCGGAGATGAAGTGGTTACTGTCAAATTCAGACAATGCGGCATTTCCCCAAATGACTAAGTCGTATAGAAATCCCAGGAACAAACCAGCTCTGATAATTTGGGGAGTGCATCACTCTGGATCGGCTACTGAGCAGACCAAACTCTATGGAAGTGGAAACAAGTTGATAACAGTAGGAAGCTCGAAATATCAGCAGTCATTCACTCCAAGCCCAGGAGCACGACCACAGGTGAATGGGCAATCAGGAAGGATTGATTTTCACTGGCTACTCCTTGATCCCAATGACACAGTGACCTTCACTTTCAATGGAGCATTCATAGCTCCTGACAGGGCAAGTTTCTTTAGGGGAGAGTCGCTGGGAGTCCAGAGTGATGTTCCTTTGGATTCTGGTTGTGAGGGGGATTGCTTCCACAGTGGGGGTACGATAGTGAGCTCCCTGCCATTTCAGAACATCAACCCTAGAACAGTAGGGAAATGCCCTCGATATGTCAAACAGACAAGCCTCCTTTTGGCTACAGGGATGAAAAACGTTCCGGAGAACCCCAA------------------------GACC------------------AGAGGCCTTTTTGGAGCAATTGCTGGATTCATAGAGAATGGATGGGAAGGTCTCATTGATGGATGGTATGGTTTCAGACATCAAAATGCACAAGGGGAAGGAACTGCAGCTGACTACAAAAGCACTCAATCTGCAATAGATCAGATCACAGGCAAATTGAATCGTCTAATTGACAAAACAAATCAACAGTTTGAACTGATAGACAATGAATTCAGTGAAATAGAACAACAAATTGGGAATGTCATTAACTGGACACGAGACTCAATGACTGAGGT-ATGGTCGTACAATGCTGAATTGCTGGTAGCAATGGAAAATCAGCACACAATAGATCTTGCAGACTCAGAAATGAACAAACTTTACGAGCGTGTAAGGAAACAACTGAGGGAGAATGCTGAAGAGGATGGGACTGGATGCTTTGAGATATTTCATAAGTGTGATGATCAGTGCATGGAGAGCATAAGGAACAACACTTATGACCACACCCAATACAGAACAGAGTCACTGCAGAATAGAATACAGATAGACCCAGTGAAATTGAGTAGTGGATACAAGGACATAATCTTATGGTTTAGCTTCGGGGCATCATGTTTTCTTCTTCTAGCCATTGCAATGGGATTGGTTTTCATTTGCATAAAGAATGGAAACATGCGGTGCACTATTTGTATATAG
		</sequence>
		<sequence>
			<taxon idref="H7N5_ans_A/mallard/California/1390/2010_USA_California_2010|2010.58904109589"/>
			ATGAACACTCAAATTTTGGCACTCATTGCTTGTATGCTGATTGGAGCTGAAGGAGACAAAATATGTCTTGGGCACCATGCTGTGGCAAATGGAACAAAAGTGAACACATTAACAGAGAGAGGAATTGAAGTAGTAAATGCCACAGAAACGGTGGAGACTGCAGATATTAAGAAAATATGCACTCAAGGGAAAAGACCAACAGATCTGGGACAATGCGGACTTTTAGGAACCCTAATAGGACCTCCCCAGTGCGATCAATTCCTGGAGTTTGACGCTGATTTAATAATTGAACGAAGAGAAGGAACCGATGTGTGTTATCCCGGGAAGTTCACAAATGAAGAATCACTGAGGCAGATCCTTCGAGGGTCAGGAGGAATTGATAAGGAGTCAATGGGTTTCACCTATAGTGGAATAAGAACCAATGGGGCGACAAGTGCTTGCAGAAGATCAGG---CTCTTCCTTCTATGCAGAGATGAAGTGGTTACTGTCGAATTCAGACAATGCGGCATTTCCCCAAATGACTAAGTCGTATAGAAATCCAAGAAACAAACCAGCCCTGATAATTTGGGGAGTGCATCACTCTGGATCGGCTACTGAGCAGACCAAACTCTATGGAAGTGGAAACAAGTTGATAACAGTAGGAAGCTCGAAATATCAGCAGTCATTCACCCCAAGTCCTGGAGCACGACCACAGGTGAATGGGCAATCAGGAAGAATTGATTTTCACTGGCTGCTCCTTGATCCCAATGACACAGTGACCTTCACTTTCAATGGGGCATTCATAGCTCCTGACAGAGCAAGTTTCTTTAGGGGAGAATCGCTAGGAGTTCAGAGTGATGTTCCTTTGGATTCTGGTTGTGAGGGGAATTGCTTCCACAGTGGGGGTACGATAGTGAGCTCCCTGCCATTCCAGAACATCAACCCTAGAACAGTAGGGAAATGCCCTCGATATGTCAAACAGACAAGTCTCCTTTTGGCTACAGGGATGAGAAACGTCCCAGAGAACCCCAA------------------------GACC------------------AGAGGCCTTTTTGGAGCGATTGCTGGATTCATAGAGAATGGATGGGAAGGTCTCATTGATGGATGGTATGGTTTCAGACATCAAAATGCGCAAGGAGAAGGAACCGCAGCTGACTACAAAAGCACTCAATCTGCAATAGATCAGATCACAGGCAAATTGAATCGTCTAATTGACAAAACAAATCAGCAGTTTGAACTGATAGACAATGAATTCAGTGAAATAGAACAACAAATTGGGAATGTCATTAACTGGACACGAGACTCAATGACTGAGAT-GTGGTCGTACAATGCTGAATTGCTGGTAGCAATGGAAAATCAGCACACAATAGATCTTGCAGACTCAGAAATGAACAAACTTTACGAGCGTGTAAGGAAACAACTGAGGGAGAATGCTGAAGAGGATGGGACTGGATGCTTTGAAATATTTCATAAGTGTGATGATCAGTGCATGGAGAGCATAAGGAACAACACTTATGACCATACCCAATACAGAACAGAGTCACTGCAGAATAGAATACAGATAGACCCAGTGAAATTGAGTAGTGGATACAAAGACATAATCTTATGGTTTAGCTTCGGGGCATCATGTTTTCTTCTTCTAGCCATTGCAATGGGATTGGTTTTCATTTGCATAAAGAATGGAAACATGCGGTGCACTATTTGTATATAA
		</sequence>
		<sequence>
			<taxon idref="H7N3_ans_A/northernpintail/Illinois/10OS3959/2010_USA_Illinois_2010|2010.88767123288"/>
			ATGAATACTCAAATTTTGGCACTCATTGCTTGTATGCTGATAGGAGCTAAAGGAGACAAAATATGTCTTGGGCACCATGCTGTGGCAAATGGAACAAAAGTGAACACATTAACTGAGAGAGGAATTGAAGTAGTAAACGCCACAGAAACGGTGGAGACTGCAAATATTAAGAAAATATGCACTCAAGGGAGAAGACCAACAGATCTGGGACAATGCGGACTTCTAGGAACTCTAATAGGACCTCCCCAATGCGACCAATTCCTGGAGTTTGACGCTGATTTAATAATTGAACGAAGAGAAGGAACCGATGTATGTTATCCCGGGAAGTTCACAAATGAAGAATCACTGAGGCAGATCCTTCGAGGGTCAGGAGGAATTGATAAGGAGTCAATGGGTTTCACCTATAGTGGAATAAGAACCAATGGGGCAACAAGTGCTTGCAGAAGATCAGG---TTCTTCCTTCTATGCAGAGATGAAGTGGTTACTGTCGAATTCAGACAATGCGGCATTTCCCCAAATGACTAAGTCGTATAGAAATCCAAGAAACAAACCAGCTCTGATAATTTGGGGAGTGCATCACTCTGGATCGGCTACTGAGCAGACCAAACTCTATGGAAGTGGAAACAAATTGATAACAGTAGGAAGCTCGAAATACCAGCAGTCATTCACCCCAAGCCCTGGAGCACGACCACAGGTGAATGGGCAATCAGGGAGGATTGATTTTCACTGGCTACTCCTTGATCCCAACGACACAGTGACCTTCACTTTCAATGGGGCATTCATAGCTCCTGACAGAGCAAGTTTCTTTAGAGGAGAATCGCTAGGAGTTCAGAGTGATGTTCCTTTGGATTCTGGTTGTGAGGGGAATTGCTTCCACAGTGGGGGTACGATAGTGAGCTCCCTGCCATTCCAGAACATCAACACTAGAACAGTGGGGAAATGCCCTCGATATGTCAAACAGACAAGTCTCCTTTTGGCCACAGGGATGAGAAACGTCCCAGAGAACCCCAA------------------------GACC------------------AGAGGCCTTTTTGGAGCGATTGCTGGATTCATAGAGAATGGATGGGAAGGTCTCATTGATGGATGGTATGGTTTCAGACATCAAAATGCGCAAGGAGAAGGAACTGCAGCTGACTACAAAAGCACTCAATCTGCAATAGATCAGATCACAGGCAAATTGAATCGTCTAATTGACAAAACAAATCAGCAGTTTGAACTGATAGACAATGAATTCAGTGAAATAGAACAACAGATTGGGAATGTCATTAACTGGACACGAGACTCAATGACTGAGGT-GTGGTCGTACAATGCTGAATTGCTGGTAGCAATGGAAAATCAGCACACAATAGATCTTGCAGACTCAGAAATGAACAAACTTTACGAGCGTGTAAGGAAACAACTGAGGGAGAATGCTGAAGAGGATGGGACTGGATGCTTTGAGATATTTCATAAGTGTGATGATCAGTGCATGGAGAGCATAAGGAACAACACTTATGACCACACCCAATACAGGACAGAGTCACTGCAGAATAGAATACAGATAGACCCAGTGAAATTGAGTAGTGGATACAAAGACATAATCTTATGGTTTAGCTTCGGGGCATCATGTTTTCTTCTTCTAGCCGTTGCAATGGGATTGGTTTTCATTTGCATAAAGAATGGAAACATGCGGTGCACTATTTGTATATAG
		</sequence>
		<sequence>
			<taxon idref="H7N3_ans_A/northernpintail/InteriorAlaska/10BM02539R0/2010_USA_InteriorAlaska_2010|2010.47123287671"/>
			ATGAATACTCAAATTTTGGCACTCATTGCTTGTATGCTGATTGGAGCTAAAGGAGACAAAATATGTCTTGGGCACCATGCTGTGGCAAATGGAACAAAAGTGAACACATTAACAGAGAGAGGAATTGAAGTAGTAAATGCCACAGAAACGGTGGAGACTGCAAATATTAAGAAAATATGCACTCAAGGGAAAAGACCAACAGATCTGGGACAATGCGGACTTCTAGGAACCCTAATAGGACCTCCCCAATGCGATCAATTCCTGGAGTTTGACGCTGATTTAATAATTGAACGAAGAGAAGGAACCGATGTGTGTTATCCCGGGAAGTTCACAAATGAAGAATCACTGAGGCAGATCCTTCGAGGGTCAGGAGGAATTGATAAGGAGTCAATGGGTTTCACCTATAGTGGAATAAGAACCAATGGGGCGACAAGTGCTTGCAGAAGATCAGG---TTCTTCCTTCTATGCAGAGATGAAGTGGTTACTGTCGAATTCAGACAATGCGGCATTTCCCCAAATGACTAAGTCGTATAGAAATCCAAGAAACAAACCAGCTCTGATAATTTGGGGAGTGCATCACTCTGGATCGGCTACTGAGCAGACCAAACTCTATGGAAGTGGAAACAAGTTGATAACAGTAGGGAGCTCGAAATACCAGCAGTCATTCACCCCAAGCCCCGGAGCACGACCACAGGTGAATGGGCAATCAGGAAGGATTGATTTTCACTGGCTACTCCTTGATCCCAATGACACAGTGACCTTCACTTTCAATGGGGCATTCATAGCTCCTGACAGAGCAAGTTTCTTTAGAGGAGAATCGCTAGGAGTTCAGAGTGATGTTCCTTTGGATTCTGGTTGTGAAGGGAATTGCTTCCACAGTGGGGGTACGATAGTGAGCTCCCTGCCATTCCAGAACATCAACCCTAGAACAGTGGGAAAATGCCCTCGATATGTCAAACAGACAAGTCTCCTTTTGGCTACAGGGATGAGAAACGTCCCAGAGAACCCCAA------------------------GACC------------------AGAGGCCTTTTTGGAGCGATTGCTGGATTCATAGAGAATGGATGGGAAGGTCTCATTGATGGATGGTATGGTTTCAGACATCAAAATGCGCAAGGAGAAGGAACTGCAGCTGACTACAAAAGCACTCAATCTGCAATAGATCAGATCACAGGCAAATTGAATCGTCTAATTGACAAAACAAATCAGCAGTTTGAACTGATAGACAATGAATTCAGTGAAATAGAACAACAAATAGGGAATGTCATTAACTGGACACGAGACTCAATGACTGAGGT-GTGGTCGTACAATGCTGAATTGCTGGTAGCAATGGAAAATCAGCACACAATAGATCTTGCAGACTCAGAAATGAACAAACTTTACGAGCGTGTAAGGAAACAACTGAGGGAGAATGCTGAAGAGGATGGGACTGGATGCTTTGAGATATTTCATAAGTGTGATGATCAGTGCATGGAGAGCATAAGGAACAACACTTATGACCATACCCAATACAGAACAGAGTCACTGCAGAATAGAATACAGATAGACCCAGTGAAATTGAGTAGTGGATACAAAGACATAATCTTATGGTTTAGCTTCGGGGCATCATGTTTTCTTCTTCTAGCCATTGCAGTGGGATTGGTTTTCATTTGCATAAAGAATGGAAACATGCGGTGCACTATTTGTATATAG
		</sequence>
		<sequence>
			<taxon idref="H7N3_ans_A/mallard/InteriorAlaska/10CH00016R0/2010_USA_InteriorAlaska_2010|2010.45205479452"/>
			ATGAATACTCAAATTTTGGCACTCATTGCTTGTATGCTGATTGGAGCTAAAGGAGACAAAATATGTCTTGGGCACCATGCTGTGGCAAATGGAACAAAAGTGAACACATTAACAGAGAGAGGAATTGAAGTAGTAAACGCCACAGAAACGGTGGAGACTGCAAATATTAAGAAAATATGCACTCAAGGGAGAAGACCAACAGATCTGGGACAATGCGGACTTCTAGGAACTCTAATAGGACCTCCCCAATGCGACCAATTCCTGGAGTTTGATGCTGATTTAATAATTGAACGAAGAGAAGGAACCGATGTGTGTTATCCCGGGAAGTTCACAAATGAAGAATCACTGAGGCAGATCCTTCGAGGGTCAGGAGGAATTGATAAGGAGTCAATGGGTTTCACCTATAGTGGAATAAGAACCAATGGGGCAACAAGTGCTTGCAGAAGATCAGG---TTCTTCCTTCTATGCAGAGATGAAGTGGTTACTGTCGAATTCAGACAATGCGGCATTTCCCCAAATGACTAAGTCGTATAGAAATCCAAGAAACAAACCAGCTCTGATAATTTGGGGAGTGCATCACTCTGGATCGGCTACTGAGCAGACCAAACTCTATGGAAGTGGAAACAAGTTGATAACAGTAGGAAGCTCGAAATACCAGCAGTCATTCACCCCAAGCCCTGGAGCACGACCACAGGTGAATGGGCAATCAGGAAGGATTGATTTTCACTGGCTACTCCTTGATCCCAATGACACAGTGACCTTCACTTTCAATGGGGCATTCATAGCTCCTGACAGAGCAAGTTTCTTTAGAGGAGAATCACTAGGAGTTCAGAGTGATGTTCCTTTGGATTCTGATTGTGAGGGGAATTGCTTCCACAGTGGGGGTACGATAGTGAGCTCCCTGCCATTCCAGAACATCAACCCTAGAACAGTGGGGAAATGCCCTCGATATGTCAAACAGATAAGTCTCCTTTTGGCCACAGGGATGAGAAACGTCCCAGAGAACCCCAA------------------------GACC------------------AGAGGCCTTTTTGGAGCGATTGCTGGATTCATAGAGAATGGGTGGGAAGGTCTCATTGATGGATGGTATGGTTTCAGACATCAAAATGCGCAAGGAGAAGGAACTGCAGCTGACTACAAAAGCACTCAATCTGCAATAGATCAGATCACAGGCAAATTGAATCGTCTAATTGACAAAACAAATCAGCAGTTTGAACTGATAGACAATGAATTCAGTGAAATAGAACAACAAATTGGGAATGTCATTAACTGGACACGAGACTCAATGACTGAGGT-GTGGTCGTACAATGCTGAATTGCTGGTAGCAATGGAAAATCAGCACACAATAGATCTTGCAGACTCAGAAATGAACAAACTTTACGAGCGTGTAAGGAAACAACTGAGGGAGAATGCTGAAGAGGATGGGACTGGATGCTTTGAGATATTTCATAAGTGTGATGATCAGTGCATGGAGAGCATAAGGAACAACACTTATGACCACACCCAATACAGAACAGAGTCACTGCAGAATAGAATACAGATAGACCCAGTGAAATTGAGTAGTGGATACAAAGACATAATCTTATGGTTTAGCTTCGGGGCATCATGTTTTCTTCTTCTAGCCATTGCAATGGGATTGATTTTCATTTGCATAAAGAATGGAAACATGCGGTGCACTATTTGTATATAG
		</sequence>
		<sequence>
			<taxon idref="H7N6_ans_A/northernpintail/InteriorAlaska/10BM09015R0/2010_USA_InteriorAlaska_2010|2010.45205479452"/>
			ATGAATACTCAAATTTTGGCACTCATTGCTTGTATGCTGATTGGAGCTAAAGGAGACAAAATATGTCTTGGGCACCATGCTGTGACAAATGGAACAAAAGTGAACACATTAACAGAGAGAGGAATTGAAGTAGTAAACGCCACAGAAACGGTGGAGACTGCAAATATTAAGAAAATATGCACTCAAGGGAAAAGACCAACAGATCTGGGACAATGCGGACTTCTAGGAACTCTAATAGGACCTCCCCAATGCGACCAATTCCTGGAGTTTGATGCTGATTTAATAATTGAACGAAGAGAAGGAACCGATGTGTGTTATCCCGGGAAGTTCACAAATGAAGAATCACTGAGGCAGATCCTTCGAGGGTCAGGAGGAATTGATAAGGAGTCAATGGGTTTCACCTATAGTGGAATAAGAACCAATGGGGCAACAAGTGCTTGCAGAAGATCAGG---TTCTTCCTTCTATGCAGAGATGAAGTGGTTACTGTCGAATTCAGACAATGCGGCATTTCCCCAAATGACTAAGTCGTATAGAAATCCAAGAAACAAACCAGCTCTGATAATTTGGGGAGTGCATCACTCTGGATCGGCTACTGAGCAGACCAAACTCTATGGAAGTGGAAACAAGTTGATAACAGTAGGAAGCTCGAAATACCAGCAGTCATTCACCCCAAGCCCTGGAGCACGACCACAGGTGAATGGGCAATCAGGAAGGATTGATTTTCACTGGCTACTCCTTGATCCCAATGACACAGTGACCTTCACTTTCAATGGGGCATTCATAGCTCCTGACAGAGCAAGTTTCTTTAGAGGAGAATCGCTAGGAGTTCAGAGTGATATTCCTTTGGATTCTGGTTGTGAGGGGAATTGCTTCCACAGTGGGGGTACGATAGTGAGCTCCCTGCCATTCCAGAACATCAACCCTAGAACAGTGGGGAAATGCCCTCGATATGTCAAACAGACAAGTCTCCTTTTGGCTACAGGGATGAGAAACGTCCCAGAGAACCCCAA------------------------GACC------------------AGAGGCCTTTTTGGAGCGATTGCTGGATTCATAGAGAATGGATGGGAAGGTCTCATTGATGGATGGTATGGTTTCAGACATCAAAATGCGCAAGGAGAAGGAACTGCAGCTGACTACAAAAGCACTCAATCTGCAATAGATCAGATCACAGGCAAATTGAATCGTCTAATTGACAAAACAAATCAGCAGTTTGAACTGATAGACAATGAATTCAGTGAAATAGAACAACAAATTGGGAATGTCATTAACTGGACACGAGACTCAATGACTGAGGT-GTGGTCGTACAATGCTGAACTGCTGATAGCAATGGAAAATCAGCACACAATAGATCTTGCAGACTCAGAAATGAACAAACTTTACGAGCGTGTAAGGAAACAACTGAGGGAGAATGCTGAAGAGGATGGGACTGGATGCTTTGAGATATTTCATAAGTGTGATGATCAGTGCATGGAGAGCATAAGGAACAACACTTATGACCATACCCAATACAGAACAGAGTCACTGCAGAATAGAATACAGATAGACCCAGTGAAATTGAGTAGTGGATACAAAGACATAATCTTATGGTTTAGCTTCGGGGCATCATGTTTTCTTCTTCTAGCCATTGCAATGGGATTGGTTTTCATTTGCATAAAGAATGGAAACATGCGGTGCACTATTTGTATATAG
		</sequence>
		<sequence>
			<taxon idref="H7N3_ans_A/mallard/InteriorAlaska/10BM04564R1/2010_USA_InteriorAlaska_2010|2010.54246575342"/>
			ATGAATACTCAAATTTTGGCACTCATTGCTTGTATGCTGATTGGAGCTAAAGGAGACAAAATATGTCTTGGGCACCATGCTGTGGCAAATGGAACAAAAGTGAACACATTAACAGAGAGAGGAATTGAAGTAGTAAACGCCACAGAAACGGTGGAGACTGCAAATATTAAGAAAATATGCACTCAAGGGAAAAGACCAACAGATCTGGGACAATGCGGACTTCTAGGAACTCTAATAGGACCTCCCCAATGCGACCAATTCCTGGAGTTTGATGCTGATTTAATAATTGAACGAAGAGAAGGAACCGATGTGTGTTATCCCGGGAAGTTCACAAATGAAGAATCACTGAGGCAGATCCTTCGAGGGTCAGGAGGAATTGATAAGGAGTCAATGGGTTTCACCTATAGTGGAATAAGAACCAATGGGGCAACAAGTGCTTGCAGAAGATCAGG---TTCTTCCTTCTATGCAGAGATGAAGTGGTTACTGTCGAATTCAGACAATGCGGCATTTCCCCAAATGACTAAGTCGTATAGAAATCCAAGAAACAAACCAGCTCTGATAATTTGGGGAGTGCATCACTCTGGATCGGCTACTGAGCAGACCAAACTCTATGGAAGTGGAAACAAGTTGATAACAGTAGGAAGCTCGAAATACCAGCAGTCATTCACCCCAAGCCCTGGAGCACGACCACAGGTGAATGGGCAATCAGGAAGGATTGATTTTCACTGGCTACTCCTTGATCCCAATGACACAGTGACCTTCACTTTCAATGGGGCATTCATAGCTCCTGACAGAGCAAGTTTCTTTAGAGGAGAATCGCTAGGAGTTCAGAGTGATGTTCCTTTGGATTCTGGTTGTGAGGGGAATTGCTTCCACAGTGGGGGTACGATAGTGAGCTCCCTGCCATTCCAGAACATCAACCCTAGAACAGTGGGGAAATGCCCTCGATATGTCAAACAGACAAGTCTCCTTTTGGCTACAGGGATGAGAAACGTCCCAGAGAACCCCAA------------------------GACC------------------AGAGGCCTTTTTGGAGCGATTGCTGGATTCATAGAGAATGGATGGGAAGGTCTCATTGATGGATGGTATGGTTTCAAACATCAAAATGCGCAAGGAGAAGGAACTGCAGCTGACTACAAAAGCACTCAATCTGCAATAGATCAGATCACAGGCAAATTGAATCGTCTAATTGACAAAACAAATCAGCAGTTTGAACTGATAGACAATGAATTCAGTGAAATAGAACAACAAATTGGGAATGTCATTAACTGGACACGAGACTCAATGACTGAGGT-GTGGTCGTACAATGCTGAATTGCTGGTAGCAATGGAAAATCAGCACACAATAGATCTTGCAGACTCAGAAATGAACAAACTTTACGAGCGTGTAAGGAAACAACTGAGGGAGAATGCTGAAGAGGATGGGACTGGATGCTTTGAGATATTTCATAAGTGTGATGATCAGTGCATGGAGAGCATAAGGAACAACACTTATGACCATACCCAATACAGAACAGAGTCACTGCAGAATAGAATACAGATAGACCCAGTGAAATTGAGTAGTGGACACAAAGACATAATCTTATGGTTTAGCTTCGGGGCATCATGTTTTCTTCTTCTAGCCATTGCAATGGGATTGGTTTTCATTTGCATAAAGAATGGAAACATGCGGTGCACTATTTGTATATAG
		</sequence>
		<sequence>
			<taxon idref="H7N3_ans_A/mallard/InteriorAlaska/10BM10829R0/2010_USA_InteriorAlaska_2010|2010.60547945205"/>
			ATGAATACTCAAATTTTGGCACTCATTGCTTGTATGCTGATTGGAGCTAAAGGAGACAAAATATGTCTTGGGCACCATGCTGTGGCAAATGGAACAAAAGTGAACACATTAACAGAGAGAGGAATTGAAGTAGTAAACGCCACAGAAACGGTGGAGACTGCAAATATTAAGAAAATATGCACTCAAGGGAAAAGACCAACAGATCTGGGACAATGCGGACTTCTAGGAACTCTAATAGGACCTCCCCAATGCGACCAATTCCTGGAGTTTGATGCTGATTTAATAATTGAACGAAGAGAAGGAACCGATGTGTGTTATCCCGGGAAGTTCACAAATGAAGAATCACTGAGGCAGATCCTTCGAGGGTCAGGAGGAATTGATAAGGAGTCAATGGGTTTCACCTATAGTGGAATAAGAACCAATGGGGCAACAAGTACTTGCAGAAGATCAGG---TTCTTCCTTCTATGCAGAGATGAAGTGGTTACTGTCGAATTCAGACAATGCGGCATTTCCCCAAATGACTAAGTCGTATAGAAATCCAAGAAACAAACCAGCTCTGATAATTTGGGGAGTGCATCACTCTGGATCGGCTACTGAGCAGACCAAACTCTATGGAAGTGGAAACAAGTTGATAACAGTAGGAAGCTCGAAATACCAGCAGTCATTCACCCCAAGCCCTGGAGCACGACCACAGGTGAATGGGCAATCAGGAAGGATTGATTTTCACTGGCTACTCCTTGATCCCAATGACACAGTGACCTTCACTTTCAATGGGGCATTCATAGCTCCTGACAGAGCAAGTTTCTTTAGAGGAGAATCGCTAGGAGTTCAGAGTGATGTTCCTTTGGATTCTGGTTGTGAGGGGAATTGCTTCCACAGTGGGGGTACGATAGTGAGCTCCCTGCCATTCCAGAACATCAACCCTAGAACAGTGGGGAAATGCCCTCGATATGTCAAACAGACAAGTCTCCTTTTGGCTACAGGGATGAGAAACGTCCCAGAGAACCCCAA------------------------GACC------------------AGAGGCCTTTTTGGAGCGATTGCTGGATTCATAGAGAATGGATGGGAAGGTCTCATTGATGGATGGTATGGTTTCAGACATCAAAATGCGCAAGGAGAAGGAACTGCAGCTGACTACAAAAGCACTCAATCTGCAATAGATCAGATCACAGGCAAATTGAATCGTCTAATTGACAAAACAAATCAGCAGTTTGAACTGATAGACAATGAATTCAGTGAAATAGAACAACAAATTGGGAATGTCATTAACTGGACACGAGACTCAATGACTGAGGT-GTGGTCGTACAATGCTGAATTGCTGATAGCAATGGAAAATCAGCACACAATAGATCTTGCAGACTCAGAAATGAACAAACTTTACGAGCGTGTAAGGAAACAACTGAGGGAGAATGCTGAAGAGGATGGGACTGGATGCTTTGAGATATTTCATAAGTGTGATGATCAGTGCATGGAGAGCATAAGGAACAACACTTATGACCATACCCAATACAGAACAGAGTCACTGCAGAATAGAATACAGATAGACCCAGTGAAATTGAGTAGTGGATACAAAGACATAATCTTATGGTTTAGCTTCGGGGCATCATGCTTTCTTCTTCTAGCCATTGCAATGGGATTGGTTTTCATTTGCATAAAGAATGGAAACATGCGGTGCACTATTTGTATATAG
		</sequence>
		<sequence>
			<taxon idref="H7N3_ans_A/mallard/InteriorAlaska/10BM09528R0/2010_USA_InteriorAlaska_2010|2010.45205479452"/>
			ATGAATACTCAAATTTTGGCACTCATTGCTTGTATGCTGATTGGAGCTAAAGGAGACAAAATATGTCTTGGGCACCATGCTGTGGCAAATGGAACAAAAGTGAACACATTAACAGAGAGAGGAATTGAAGTAGTAAACGCCACAGAAACGGTGGAGACTGCAAATATTAAGAAAATATGCACTCAAGGGAAAAGACCAACAGATCTGGGACAATGCGGACTTCTAGGAACTCTAATAGGACCTCCCCAATGCGACCAATTCCTGGAGTTTGATGCTGATTTAATAATTGAACGAAGAGAAGGAACCGATGTGTGTTATCCCGGGAAGTTCACAAATGAAGAATCACTGAGGCAGATCCTTCGAGGGTCAGGAGGAATTGATAAGGAGTCAATGGGTTTCACCTATAGTGGAATAAGAACCAATGGGGCAACAAGTGCTTGCAGAAGATCAGG---TTCTTCCTTCTATGCAGAGATGAAGTGGTTACTGTCGAATTCAGACAATGCGGCATTTCCCCAAATGACTAAGTCGTATAGAAATCCAAGAAACAAACCAGCTCTGATAATTTGGGGAGTGCATCACTCTGGATCGGCTACTGAGCAGACCAAACTCTATGGAAGTGGAAACAAGTTGATAACAGTAGGAAGCTCGAAATACCAGCAGTCATTCACCCCAAGCCCTGGAGCACGACCACAGGTTAATGGGCAATCAGGAAGGATTGATTTTCACTGGCTACTCCTTGATCCCAATGACACAGTGACCTTCACTTTCAATGGGGCATTCATAGCTCCTGACAGAGCAAGTTTCTTTAGAGGAGAATCGCTAGGAGTTCAGAGTGATGTTCCTTTGGATTCTGGTTGTGAGGGGAATTGCTTCCACAGTGGGGGTACGATAGTGAGCTCCCTGCCATTCCAGAACATCAACCCTAGAACAGTGGGGAAATGCCCTCGATATGTCAAACAGACAAGTCTCCTTTTGGCTACAGGGATGAGAAACGTCCCAGAGAACCCCAA------------------------GACC------------------AGAGGCCTTTTTGGAGCGATTGCTGGATTCATAGAGAATGGATGGGAAGGTCTCATTGATGGATGGTATGGTTTCAGACATCAAAATGCGCAAGGAGAAGGAACTGCAGCTGACTACAAAAGCACTCAATCTGCAATAGATCAGATCACAGGCAAATTGAATCGTCTAATTGACAAAACAAATCAGCAGTTTGAACTGATAGACAATGAATTCAGTGAAATAGAACAACAAATTGGGAATGTCATTAACTGGACACGAGACTCAATGACTGAGGT-GTGGTCGTACAATGCTGAATTGCTGATAGCAATGGAAAATCAGCACACAATAGATCTTGCAGACTCAGAAATGAACAAACTTTACGAGCGTGTAAGGAAACAACTGAGGGAGAATGCTGAAGAGGATGGGACTGGATGCTTTGAGATATTTCATAAGTGTGATGATCAGTGCATGGAGAGCATAAGGAACAACACTTATGACCATACCCAATACAGAACAGAGTCACTGCAGAATAGAATACAGATAGACCCAGTGAAACTGAGTAGTGGATACAAAGACATAATCTTATGGTTTAGCTTCGGGGCATCATGTTTTCTTCTTCTAGCCATTGCAATGGGATTGGTTTTCATTTGCATAAAGAATGGAAACATGCGGTGCACTATTTGTATATAG
		</sequence>
		<sequence>
			<taxon idref="H7N3_ans_A/northernpintail/InteriorAlaska/10BM10476R0/2010_USA_InteriorAlaska_2010|2010.45205479452"/>
			ATGAATACTCAAATTTTGGCACTCATTGCTTGTATGCTGATTGGAGCTAAAGGAGACAAAATATGTCTTGGGCACCATGCTGTGGCAAATGGAACAAAAGTGAACACATTAACAGAGAGAGGAATTGAAGTAGTAAACGCCACAGAAACGGTGGAGACTGCAAATATTAAGAAAATATGCACTCAAGGGAAAAGACCAACAGATCTGGGACAATGCGGACTTCTAGGAACTCTAATAGGACCTCCCCAATGCGACCGATTCCTGGAGTTTGATGCTGATTTAATAATTGAACGAAGAGAAGGAACCGATGTGTGTTATCCCGGGAAGTTCACAAATGAAGAATCACTGAGGCAGATCCTTCGAGGGTCAGGAGGAATTGATAAGGAGTCAATGGGTTTCACCTATAGTGGAATAAGAACCAATGGGGCAACAAGTGCTTGCAGAAGATCAGG---TTCTTCCTTCTATGCAGAGATGAAGTGGTTACTGTCGAATTCAGACAATGCGGCATTTCCCCAAATGACTAAGTCGTATAGAAATCCAAGAAACAAACCAGCTCTGATAATTTGGGGAGTGCATCACTCTGGATCGGCTACTGAGCAGACCAAACTCTATGGAAGTGGAAACAAGTTGATAACAGTAGGAAGCTCGAAATACCAGCAGTCATTCACCCCAAGCCCTGGAGCACGACCACAGGTGAATGGGCAATCAGGAAGGATTGATTTTCACTGGCTACTCCTTGATCCCAATGACACAGTGACCTTCACTTTCAATGGGGCATTCATAGCTCCTGACAGAGCAAGTTTCTTTAGAGGAGAATCGCTAGGAGTTCAGAGTGATGTTCCTTTGGATTCTGGTTGTGAGGGGAATTGCTTCCACAGTGGGGGTACGATAGTGAGCTCCCTGCCATTCCAGAACATCAACCCTAGAACAGTGGGGAAATGCCCTCGATATGTCAAACAGACAAGTCTCCTTTTGGCTACAGGGATGAGAAACGTCCCAGAGAACCCCAA------------------------GACC------------------AGAGGCCTTTTTGGAGCGATTGCTGGATTCATAGAGAATGGATGGGAAGGTCTCATTGATGGATGGTATGGTTTCAGACATCAAAATGCGCAAGGAGAAGGAACTGCAGCTGACTACAAAAGCACTCAATCTGCAATAGATCAGATCACAGGCAAATTGAATCGTCTAATTGACAAAACAAATCAGCAGTTTGAACTGATAGACAATGAATTCAGTGAAATAGAACAACAAATTGGGAATGTCATTAACTGGACACGAGACTCAATGACTGAGGT-GTGGTCGTACAATGCTGAATTGCTGATAGCAATGGAAAATCAGCACACAATAGATCTTGCAGACTCAGAAATGAACAAACTTTACGAGCGTGTAAGGAAACAACTGAGGGAGAATGCTGAAGAGGATGGGACTGGATGCTTTGAGATATTTCATAAGTGTGATGATCAGTGCATGGAGAGCATAAGGAACAACACTTATGACCATACCCAATACAGAACAGAGTCACTGCAGAATAGAATACAGATAGACCCAGTGAAATTGAGTAGTGGATACAAAGACATAATCTTATGGTTTAGCTTCGGGGCATCATGTTTTCTTCTTCTAGCCATTGCAATGGGATTAGTTTTCATTTGCATAAAGAATGGAAACATGCGGTGCACTATTTGTATATAG
		</sequence>
		<sequence>
			<taxon idref="H7N3_ans_A/mallard/InteriorAlaska/10BM09563R0/2010_USA_InteriorAlaska_2010|2010.45205479452"/>
			ATGAATACTCAAATTTTGGCACTCATTGCTTGTATGCTGATTGGAGCTAAAGGAGACAAAATATGTCTTGGGCACCATGCTGTGGCAAATGGAACAAAAGTGAACACATTAACAGAGAGAGGAATTGAAGTAGTAAACGCCACAGAAACGGTGGAGACTGCAAATATTAAGAAAATATGCACTCAAGGGAAAAGACCAACAGATCTGGGACAATGCGGACTTCTAGGAACTCTAATAGGACCTCCCCAATGCGACCAATTCCTGGAGTTTGATGCTGATTTAATAATTGAACGAAGAGAAGGAACCGATGTGTGTTATCCCGGGAAGTTCACAAATGAAGAATCACTGAGGCAGATCCTTCGAGGGTCAGGAGGAATTGATAAGGAGTCAATGGGTTTCACCTATAGTGGAATAAGAACCAATGGGGCAACAAGTGCTTGCAGAAGATCGGG---TTCTTCCTTCTATGCAGAGATGAAGTGGTTACTGTCGAATTCAGACAATGCGGCATTTCCCCAAATGACTAAGTCGTATAGAAATCCAAGAAACAAACCAGCTCTGATAATTTGGGGAGTGCATCACTCTGGATCGGCTACTGAGCAGACCAAACTCTATGGAAGTGGAAACAAGTTGATAACAGTAGGAAGCTCGAAATACCAGCAGTCATTCACCCCAAGCCCTGGAGCACGACCACAGGTGAATGGGCAATCAGGAAGGATTGATTTTCACTGGCTACTCCTTGATCCCAATGACACAGTGACCTTCACTTTCAATGGGGCATTCATAGCTCCTGACAGAGCAAGTTTCTTTAGAGGAGAATCGCTAGGAGTTCAGAGTGATGTTCCTTTGGATTCTGGTTGTGAGGGGAATTGCTTCCACAGTGGGGGTACGATAGTGAGCTCCCTGCCATTCCAGAACATCAACCCTAGAACAGTGGGGAAATGCCCTCGATATGTCAAACAGACAAGTCTCCTTTTGGCTACAGGGATGAGAAACGTCCCAGAGAACCCCAA------------------------GACC------------------AGAGGCCTTTTTGGAGCGATTGCTGGATTCATAGAGAATGGATGGGAAGGTCTCATTGATGGATGGTATGGTTTCAGACATCAAAATGCGCAAGGAGAAGGAACTGCAGCTGACTACAAAAGCACTCAATCTGCAATAGATCAGATCACAGGCAAATTGAATCGTCTAATTGACAAAACAAATCAGCAGTTTGAACTGATAGACAATGAATTCAGTGAAATAGAACAACAAATTGGGAATGTCATTAACTGGACACGAGACTCAATGACTGAGGT-GTGGTCGTACAATGCTGAATTGCTGATAGCAATGGAAAATCAGCACACAATAGATCTTGCAGACTCAGAAATGAACAAACTTTACGAGCGTGTAAGGAAACAACTGAGGGAGAATGCTGAAGAGGATGGGACTGGATGCTTTGAGATATTTCATAAGTGTGATGATCAGTGCATGGAGAGCATAAGGAACAACACTTATGACCATACCCAATACAGAACAGAGTCACTGCAGAATAGAATACAGATAGACCCAGTGAAATTGAGTAGTGGATACAAAGACATAATCTTATGGTTTAGCTTCGGGGCATCATGTTTTCTTCTTCTAGCCATTGCAATGGGATTAGTTTTCATTTGCATAAAGAATGGAAACATGCGGTGCACTATTTGTATATAG
		</sequence>
		<sequence>
			<taxon idref="H7N3_ans_A/northernpintail/InteriorAlaska/10BM10166R0/2010_USA_InteriorAlaska_2010|2010.45205479452"/>
			ATGAATACTCAAATTTTGGCACTCATTGCTTGTATGCTGATTGGAGCTAAAGGAGACAAAATATGTCTTGGGCACCATGCTGTGGCAAATGGAACAAAAGTGAACACATTAACAGAGAGAGGAATTGAAGTAGTAAACGCCACAGAAACGGTGGAGACTGCAAATATTAAGAAAATATGCACTCAAGGGAAAAGACCAACAGATCTGGGACAATGCGGACTTCTAGGAACTCTAATAGGACCTCCCCAATGCGACCAATTCCTGGAGTTTGATGCTGATTTAATAATTGAACGAAGAGAAGGAACCGATGTGTGTTATCCCGGGAAGTTCACAAATGAAGAATCACTGAGGCAGATCCTTCGAGGGTCAGGAGGAATTGATAAGGAGTCAATGGGTTTCACCTATAGTGGAATAAGAACCAATGGGGCAACAAGTGCTTGCAGAAGATCAGG---TTCTTCCTTCTATGCAGAGATGAAGTGGTTACTGTCGAATTCAGACAATGCGGCATTTCCCCAAATGACTAAGTCGTATAGAAATCCAAGAAACAAACCAGCTCTGATAATTTGGGGAGTGCATCACTCTGGATCGGCTACTGAGCAGACCAAACTCTATGGAAGTGGAAACAAGTTGATAACAGTAGGAAGCTCGAAATACCAGCAGTCATTCACCCCAAGCCTTGGAGCACGACCACAGGTGAATGGGCAATCAGGAAGGATTGATTTTCACTGGCTACTCCTTGATCCCAATGACACAGTGACCTTCACTTTCAATGGGGCATTCATAGCTCCTGACAGAGCAAGTTTCTTTAGAGGAGAATCGCTAGGAGTTCAGAGTGATGTTCCTTTGGATTCTGGTTGTGAGGGGAATTGCTTCCACAGTGGGGGTACGATAGTGAGCTCCCTGCCATTCCAGAACATCAACCCTAGAACAGTGGGGAAATGCCCTCGATATGTCAAACAGACAAGTCTCCTTTTGGCTACAGGGATGAGAAACGTCCCAGAGAACCCCAA------------------------GACC------------------AGAGGCCTTTTTGGAGCGATTGCTGGATTCATAGAGAATGGATGGGAAGGTCTCATTGATGGATGGTATGGTTTCAGACATCAAAATGCGCAAGGAGAAGGAACTGCAGCTGACTACAAAAGCACTCAATCTGCAATAGATCAGATCACAGGCAAATTGAATCGTCTAATTGACAAAACAAATCAGCAGTTTGAACTGATAGACAATGAATTCAGTGAAATAGAACAACAAATTGGGAATGTCATTAACTGGACACGAGACTCAATGACTGAGGT-GTGGTCGTACAATGCTGAATTGCTGATAGCAATGGAAAATCAGCACACAATAGATCTTGCAGACTCAGAAATGAACAAACTTTACGAGCGTGTAAGGAAACAACTGAGGGAGAATGCTGAAGAGGATGGGACTGGATGCTTTGAGATATTTCATAAGTGTGATGATCAGTGCATGGAGAGCATAAGGAACAACACTTATGACCATACCCAATACAGAACAGAGTCACTGCAGAATAGAATACAGATAGACCCAGTGAAATTGAGTAGTGGATACAAAGACATAATCTTATGGTTTAGCTTCGGGGCATCATGTTTTCTTCTTCTAGCCATTGCAATGGGATTAGTTTTCATTTGCATAAAGAATGGAAACATGCGGTGCACTATTTGTATATAG
		</sequence>
		<sequence>
			<taxon idref="H7N3_ans_A/northernpintail/InteriorAlaska/10BM11208R0/2010_USA_InteriorAlaska_2010|2010.45205479452"/>
			ATGAATACTCAAATTTTGGCACTCATTGCTTGTATGCTGATTGGAGCTAAAGGAGACAAAATATGTCTTGGGCACCATGCTGTGGCAAATGGAACAAAAGTGAACACATTAACAGAGAGAGGAATTGAAGTAGTAAACGCCACAGAAACGGTGGAGACTGCAAATATTAAGAAAATATGCACTCAAGGGAAAAGACCAACAGATCTGGGACAATGCGGACTTCTAGGAACTCTAATAGGACCTCCCCAATGCGACCAATTCCTGGAGTTTGATGCTGATTTAATAATTGAACGAAGAGAAGGAACCGATGTGTGTTATCCCGGGAAGTTCACAAATGAAGAACCACTGAGGCAGATCCTTCGAGGGTCAGGAGGAATTGATAAGGAGTCAATGGGTTTCACCTATAGTGGAATAAGAACCAATGGGGCAACAAGTGCTTGCAGAAGATCAGG---TTCTTCCTTCTATGCAGAGATGAAGTGGTTACTGTCGAATTCAGACAATGCGGCATTTCCCCAAATGACTAAGTCGTATAGAAATCCAAGAAACAAACCAGCTCTGATAATTTGGGGAGTGCATCACTCTGGATCGGCTACTGAGCAGACCAAACTCTATGGAAGTGGAAACAAGTTGATAACAGTAGGAAGCTCGAAATACCAGCAGTCATTCACCCCAAGCCCTGGAGCACGACCACAGGTGAATGGGCAATCAGGAAGGATTGATTTTCACTGGCTACTCCTTGATCCCAATGACACAGTGACCTTCACTTTCAATGGGGCATTCATAGCTCCTGACAGAGCAAGTTTCTTTAGAGGAGAATCGCTAGGAGTTCAGAGTGATGTTCCTTTGGATTCTGGTTGTGAGGGGAATTGCTTCCACAGTGGGGGTACGATAGTGAGCTCCCTGCCATTCCAGAACATCAACCCTAGAACAGTGGGGAAATGCCCTCGATATGTCAAACAGACAAGTCTCCTTTTGGCTACAGGGATGAGAAACGTCCCAGAGAACCCCAA------------------------GACC------------------AGAGGCCTTTTTGGAGCGATTGCTGGATTCATAGAGAATGGATGGGAAGGTCTCATTGATGGATGGTATGGTTTCAGACATCAAAATGCGCAAGGAGAAGGAACTGCAGCTGACTACAAAAGCACTCAATCTGCAATAGATCAGATCACAGGCAAATTGAATCGTCTAATTGACAAAACAAATCAGCAGTTTGAACTGATAGACAATGAATTCAGTGAAATAGAACAACAAATTGGGAATGTCATTAACTGGACACGAGACTCAATGACTGAGGT-GTGGTCGTACAATGCTGAATTGCTGATAGCAATGGAAAATCAGCACACAATAGATCTTGCAGACTCAGAAATGAACAAACTTTACGAGCGTGTAAGGAAACAACTGAGGGAGAATGCTGAAGAGGATGGGACTGGATGCTTTGAGATATTTCATAAGTGTGATGATCAGTGCATGGAGAGCATAAGGAACAACACTTATGACCATACCCAATACAGAACAGAGTCACTGCAGAATAGAATACAGATAGACCCAGTGAAATTGAGTAGTGGATACAAAGACATAATCTTATGGTTTAGCTTCGGGGCATCATGTTTTCTTCTTCTAGCCATTGCAATGGGATTGGTTTTCATTTGCATAAAGAATGGAAACATGCGGTGCACTATTTGTATATAG
		</sequence>
		<sequence>
			<taxon idref="H7N3_ans_A/northernpintail/InteriorAlaska/10BM07399R0/2010_USA_InteriorAlaska_2010|2010.45205479452"/>
			ATGAATACTCAAATTTTGGCACTCATTACTTGTATGCTGATTGGAGCAAAAGGAGACAAAATATGTCTTGGGCACCATGCTGTGGCAAATGGAACAAAAGTGAACACATTAACAGAGAGAGGAATTGAAGTAGTAAACGCCACAGAAACGGTGGAGACTGCAAATATTAAGAAAATATGCACTCAAGGGAAAAGACCAACAGATCTGGGACAATGCGGACTTCTAGGAGCTCTAATAGGACCTCCCCAATGCGACCAATTCCTGGAGTTTGATGCTGATTTAATAATTGAACGAAGAGAAGGAACCGATGTGTGTTATCCCGGGAAGTTCACAAATGAAGAATCACTGAGGCAGATCCTTCGAGGGTCAGGAGGAATTGATAAGGAGTCAATGGGTTTCACCTATAGTGGAATAAGAACCAATGGGGCAACAAGTGCTTGCAGAAGATCAGG---TTCTTCCTTCTATGCAGAGATGAAGTGGTTACTGTCGAATTCAGACAATGCGGCATTTCCCCAAATGACTAAGTCGTATAGAAATCCAAGAAACAAACCAGCTCTGATAATTTGGGGAGTGCATCACTCTGGATCGGCTACTGAGCAGACCAAACTCTATGGAAGTGGAAACAAGTTGATAACAGTAGGAAGCTCGAAATACCAGCAGTCATTCACCCCAAGCCCTGGAGCACGACCACAGGTGAATGGGCAATCAGGAAGGATTGATTTTCACTGGCTACTCCTTGATCCCAATGACACAGTGACCTTCACTTTCAATGGGGCATTCATAGCTCCTGACAGAGCAAGTTTCTTTAGAGGAGAATCGCTAGGAGTTCAGAGTGATGTTCCTTTGGATTCTGGTTGTGAGGGGAATTGCTTCCACAGTGGGGGTACGATAGTGAGCTCCCTGCCATTCCAGAACATCAACCCTAGAACAGTGGGGAAATGCCCTCGATATGTCAAACAGACAAGTCTCCTTTTGGCTACAGGGATGAGAAACGTCCCAGAGAACCCCAA------------------------GACC------------------AGAGGCCTTTTTGGAGCGATTGCTGGATTCATAGAGAATGGATGGGAAGGTCTCATTGATGGATGGTATGGTTTCAGACATCAAAATGCGCAAGGAGAAGGAACTGCAGCTGACTACAAAAGCACTCAATCTGCAATAGATCAGATCACAGGCAAATTGAATCGTCTAATTGACAAAACAAATCAGCAGTTTGAACTGATAGACAATGAATTCAGTGAAATAGAACAACAAATTGGGAATGTCATTAACTGGACACGAGACTCAATGACTGAGGT-GTGGTCGTACAATGCTGAATTGCTGATAGCAATGGAAAATCAGCACACAATAGATCTTGCAGACTCAGAAATGAACAAACTTTACGAGCGTGTAAGGAAACAACTGAGGGAGAATGCTGAAGAGGATGGGACTGGATGCTTTGAGATATTTCATAAGTGTGATGATCAGTGCATGGAGAGCATAAGGAACAACACTTATGACCATACCCAATACAGAACAGAGTCACTGCAGAATAGAATACAGATAGACCCAGTGAAATTGAGTAGTGGATACAAAGACATAATCTTATGGTTTAGCTTCGGGGCATCATGTTTTCTTCTTCTAGCCATTGCAATGGGATTGGTTTTCATTTGCATAAAGAATGGAAACATGCGGTGCACTATTTGTATATAG
		</sequence>
		<sequence>
			<taxon idref="H7N3_ans_A/northernpintail/InteriorAlaska/10BM07469R0/2010_USA_InteriorAlaska_2010|2010.45205479452"/>
			ATGAATACTCAAATTTTGGCACTCATTGCTTGTATGCTGATTGGAGCTAAAGGAGACAAAATATGTCTTGGGCACCATGCTGTGGCAAATGGAACAAAAGTGAACACATTAACAGAGAGAGGAATTGAAGTAGTAAACGCCACAGAAACGGTGGAGACTGCAAATATTAAGAAAATATGCACTCAAGGGAAAAGACCAACAGATCTGGGACAATGCGGACTTCTAGGAGCTCTAATAGGACCTCCCCAATGCGACCAATTCCTGGAGTTTGATGCTGATTTAATAATTGAACGAAGAGAAGGAACCGATGTGTGTTATCCCGGGAAGTTCACAAATGAAGAATCACTGAGGCAGATCCTTCGAGGGTCAGGAGGAATTGATAAGGAGTCAATGGGTTTCACCTATAGTGGAATAAGAACCAATGGGGCAACAAGTGCTTGCAGAAGATCAGG---TTCTTCCTTCTATGCAGAGATGAAGTGGTTACTGTCGAATTCAGACAATGCGGCATTTCCCCAAATGACTAAGTCGTATAGAAATCCAAGAAACAAACCAGCTCTGATAATTTGGGGAGTGCATCACTCTGGATCGGCTACTGAGCAGACCAAACTCTATGGAAGTGGAAACAAGTTGATAACAGTAGGAAGCTCGAAATACCAGCAGTCATTCACCCCAAGCCCTGGAGCACGACCACAGGTGAATGGGCAATCAGGAAGGATTGATTTTCACTGGCTACTCCTTGATCCCAATGACACAGTGACCTTCACTTTCAATGGGGCATTCATAGCTCCTGACAGAGCAAGTTTCTTTAGAGGAGAATCGCTAGGAGTTCAGAGTGATGTTCCTTTGGATTCTGGTTGTGAGGGGAATTGCTTCCACAGTGGGGGTACGATAGTGAGCTCCCTGCCATTCCAGAACATCAACCCTAGAACAGTGGGGAAATGCCCTCGATATGTCAAACAGACAAGTCTCCTTTTGGCTACAGGGATGAGAAACGTCCCAGAGAACCCCAA------------------------GACC------------------AGAGGCCTTTTTGGAGCGATTGCTGGATTCATAGAGAATGGATGGGAAGGTCTCATTGATGGATGGTATGGTTTCAGACATCAAAATGCGCAAGGAGAAGGAACTGCAGCTGACTACAAAAGCACTCAATCTGCAATAGATCAGATCACAGGCAAATTGAATCGTCTAATTGACAAAACAAATCAGCAGTTTGAACTGATAGACAATGAATTCAGTGAAATAGAACAAAAAATTGGGAATGTCATTAACTGGACACGAGACTCAATGACTGAGGT-GTGGTCGTACAATGCTGAATTGCTGATAGCAATGGAAAATCAGCACACAATAGATCTTGCAGACTCAGAAATGAACAAACTTTACGAGCGTGTAAGGAAACAACTGAGGGAGAATGCTGAAGAGGATGGGACTGGATGCTTTGAGATATTTCATAAGTGTGATGATCAGTGCATGGAGAGCATAAGGAACAACACTTATGACCATACCCAATACAGAACAGAGTCACTGCAGAATAGAATACAGATAGACCCAGTGAAATTGAGTAGTGGATACAAAGACATAATCTTATGGTTTAGCTTCGGGGCATCATGTTTTCTTCTTCTAGCCATTGCAATGGGATTGGTTTTCATTTGCATAAAGAATGGAAACATGCGGTGCACTATTTGTATATAG
		</sequence>
		<sequence>
			<taxon idref="H7N3_ans_A/mallard/InteriorAlaska/10BM07072R0/2010_USA_InteriorAlaska_2010|2010.45205479452"/>
			ATGAATACTCAAATTTTGGCACTCATTGCTTGTATGCTGATTGGAGCTAAAGGAGACAAAATATGTCTTGGGCACCATGCTGTGGCAAATGGAACAAAAGTGAACACATTAACAGAGAGAGGAATTGAAGTAGTAAACGCCACAGAAACGGTGGAGACTGCAAATATTAAGAAAATATGCACTCAAGGGAAAAGACCAACAGATCTGGGACAATGCGGACTTCTAGGAGCTCTAATAGGACCTCCCCAATGCGACCAATTCCTGGAGTTTGATGCTGATTTAATAATTGAACGAAGAGAAGGAACCGATGTGTGTTATCCCGGGAAGTTCACAAATGAAGAATCACTGAGGCAGATCCTTCGAGGGTCAGGAGGAATTGATAAGGAGTCAATGGGTTTCACCTATAGTGGAATAAGAACCAATGGGGCAACAAGTGCTTGCAGAAGATCAGG---TTCTTCCTTCTATGCAGAGATGAAGTGGTTACTGTCGAATTCAGACAATGCGGCATTTCCCCAAATGACTAAGTCGTATAGAAATCCAAGAAACAAACCAGCTCTGATAATTTGGGGAGTGCATCACTCTGGATCGGCTACTGAGCAGACCAAACTCTATGGAAGTGGAAACAAGTTGATAACAGTAGGAAGCTCGAAATACCAGCAGTCATTCACCCCAAGCCCTGGAGCACGACCACAGGTGAATGGGCAATCAGGAAGGATTGATTTTCACTGGCTACTCCTTGATCCCAATGACACAGTGACCTTCACTTTCAATGGGGCATTCATAGCTCCTGACAGAGCAAGTTTCTTTAGAGGAGAATCGCTAGGAGTTCAGAGTGATGTTCCTTTGGATTCTGGTTGTGAGGGGAATTGCTTCCACAGTGGGGGTACGATAGTGAGCTCCCTGCCATTCCAGAACATCAACCCTAGAACAGTGGGGAAATGCCCTCGATATGTCAAACAGACAAGTCTCCTTTTGGCTACAGGGATGAGAAACGTCCCAGAGAACCCCAA------------------------GACC------------------AGAGGCCTTTTTGGAGCGATTGCTGGATTCATAGAGAATGGATGGGAAGGTCTCATTGATGGATGGTATGGTTTCAGACATCAAAATGCGCAAGGAGAAGGAACTGCAGCTGACTACAAAAGCACCCAATCTGCAATAGATCAGATCACAGGCAAATTGAATCGTCTAATTGACAAAACAAATCAGCAGTTTGAACTGATAGACAATGAATTCAGTGAAATAGAACAACAAATTGGGAATGTCATTAACTGGACACGAGACTCAATGACTGAGGT-GTGGTCGTACAATGCTGAATTGCTGATAGCAATGGAAAATCAGCACACAATAGATCTTGCAGACTCAGAAATGAACAAACTTTACGAGCGTGTAAGGAAACAACTGAGGGAGAATGCTGAAGAGGATGGGACTGGATGCTTTGAGATATTTCATAAGTGTGATGATCAGTGCATGGAGAGCATAAGGAACAACACTTATGACCATACCCAATACAGAACAGAGTCACTGCAGAATAGAATACAGATAGACCCAGTGAAATTGAGTAGTGGATACAAAGACATAATCTTATGGTTTAGCTTCGGGGCATCATGTTTTCTTCTTCTAGCCATTGCAATGGGATTGGTTTTCATTTGCATAAAGAATGGAAACATGCGGTGCACTATTTGTATATAG
		</sequence>
		<sequence>
			<taxon idref="H7N3_ans_A/mallard/InteriorAlaska/10BM12534R0/2010_USA_InteriorAlaska_2010|2010.45205479452"/>
			ATGAATACTCAAATTTTGGCACTCATTGCTTGTATGCTGATTGGAGCTAAAGGAGACAAAATATGTCTTGGGCACCATGCTGTGGCAAATGGAACAAAAGTGAACACATTAACAGAGAGAGGAATTGAAGTAGTAAACGCCACAGAAACGGTGGAGACTGCAAATATTAAGAAAATATGCACTCAAGGGAAAAGACCAACAGATCTGGGACAATGCGGACTTCTAGGAGCTCTAATAGGACCTCCCCAATGCGACCAATTCCTGGAGTTTGATGCTGATTTAATAATTGAACGAAGAGAAGGAACCGATGTGTGTTATCCCGGGAAGTTCACAAATGAAGAATCACTGAGGCAGATCCTTCGAGGGTCAGGAGGAATTGATAAGGAGTCAATGGGTTTCACCTATAGTGGAATAAGAACCAATGGGGCAACAAGTGCTTGCAGAAGATCAGG---TTCTTCCTTCTATGCAGAGATGAAGTGGTTACTGTCGAATTCAGACAATGCGGCATTTCCCCAAATGACTAAGTCATATAGAAATCCAAGAAACAAACCAGCTCTGATAATTTGGGGAGTGCATCACTCTGGATCGGCTACTGAGCAGACCAAACTCTATGGAAGTGGAAACAAGTTGATAACAGTAGGAAGCTCGAAATACCAGCAGTCATTCACCCCAAGCCCTGGAGCACGACCACAGGTGAATGGGCAATCAGGAAGGATTGATTTTCACTGGCTACTCCTTGATCCCAATGACACAGTGACCTTCACTTTCAATGGGGCATTCATAGCTCCTGACAGAGCAAGTTTCTTTAGAGGAGAATCGCTAGGAGTTCAGAGTGATGTTCCTTTGGATTCTGGTTGTGAGGGGAATTGCTTCCACAGTGGGGGTACGATAGTGAGCTCCCTGCCATTCCAGAACATCAACCCTAGAACAGTGGGGAAATGCCCTCGATATGTCAAACAGACAAGTCTCCTTTTGGCTACAGGGATGAGAAACGTCCCAGAGAACCCCAA------------------------GACC------------------AGAGGCCTTTTTGGAGCGATTGCTGGATTCATAGAGAATGGATGGGAAGGTCTCATTGATGGATGGTATGGTTTCAGACATCAAAATGCGCAAGGAGAAGGAACTGCAGCTGACTACAAAAGCACTCAATCTGCAATAGATCAGATCACAGGCAAATTGAATCGTCTAATTGACAAAACAAATCAGCAGTTTGAACTGATAGACAATGAATTCAGTGAAATAGAACAACAAATTGGGAATGTCATTAACTGGACACGAGACTCAATGACTGAGGT-GTGGTCGTACAATGCTGAATTGCTGATAGCAATGGAAAATCAGCACACAATAGATCTTGCAGACTCAGAAATGAACAAACTTTACGAGCGTGTAAGGAAACAACTGAGGGAGAATGCTGAAGAGGATGGGACTGGATGCTTTGAGATATTTCATAAGTGTGATGATCAGTGCATGGAGAGCATAAGGAACAACACTTATGACCATACCCAATACAGAACAGAGTCACTGCAGAATAGAATACAGATAGACCCAGTGAAATTGAGTAGTGGATACAAAGACATAATCTTATGGTTTAGCTTCGGGGCATCATGTTTTCTTCTTCTAGCCATTGCAATGGGATTGGTTTTCATTTGCATAAAGAATGGAAACATGCGGTGCACTATTTGTATATAG
		</sequence>
		<sequence>
			<taxon idref="H7N3_ans_A/mallard/InteriorAlaska/10BM07085R0/2010_USA_InteriorAlaska_2010|2010.45205479452"/>
			ATGAATACTCAAATTTTGGCACTCATTGCTTGTATGCTGATTGGAGCTAAAGGAGACAAAATATGTCTTGGGCACCATGCTGTGGCAAATGGAACAAAAGTGAACACATTAACAGAGAGAGGAATTGAAGTAGTAAACGCCACAGAAACGGTGGAGACTGCAAATATTAAGAAAATATGCACTCAAGGGAAAAGACCAACAGATCTGGGACAATGCGGACTTCTAGGAGCTCTAATAGGACCTCCCCAATGCGACCAATTCCTGGAGTTTGATGCTGATTTAATAATTGAACGAAGAGAAGGAACCGATGTGTGTTATCCCGGGAAGTTCACAAATGAAGAATCACTGAGGCAGATCCTTCGAGGGTCAGGAGGAATTGATAAGGAGTCAATGGGTTTCACCTATAGTGGAATAAGAACCAATGGGGCAACAAGTGCTTGCAGAAGATCAGG---TTCTTCCTTCTATGCAGAGATGAAGTGGTTACTGTCGAATTCAGACAATGCGGCATTTCCCCAAATGACTAAGTCGTATAGAAATCCAAGAAACAAACCAGCTCTGATAATTTGGGGAGTGCATCACTCTGGATCGGCTACTGAGCAGACCAAACTCTATGGAAGTGGAAACAAGTTGATAACAGTAGGAAGCTCGAAATACCAGCAGTCATTCACCCCAAGCCCTGGAGCACGACCACAGGTGAATGGGCAATCAGGAAGGATTGATTTTCACTGGCTACTCCTTGATCCCAATGACACAGTGACCTTCACTTTCAATGGGGCATTCATAGCTCCTGACAGAGCAAGTTTCTTTAGAGGAGAATCGCTAGGAGTTCAGAGTGATGTTCCTTTGGATTCTGGTTGTGAGGGGAATTGCTTCCACAGTGGGGGTACGATAGTGAGCTCCCTGCCATTCCAGAACATCAACCCTAGAACAGTGGGGAAATGCCCTCGATATGTCAAACAGACAAGTCTCCTTTTGGCTACAGGGATGAGAAACGTCCCAGAGAACCCCAA------------------------GACC------------------AGAGGCCTTTTTGGAGCGATTGCTGGATTCATAGAGAATGGATGGGAAGGTCTCATTGATGGATGGTATGGTTTCAGACATCAAAATGCGCAAGGAGAAGGAACTGCAGCTGACTACAAAAGCACTCAATCTGCAATAGATCAGATCACAGGCAAATTGAATCGTCTAATTGACAAAACAAATCAGCAGTTTGAACTGATAGACAATGAATTCAGTGAAATAGAACAACAAATTGGGAATGTCATTAACTGGACACGAGACTCAATGACTGAGGT-GTGGTCGTACAATGCTGAATTGCTGATAGCAATGGAAAATCAGCACACAATAGATCTTACAGACTCAGAAATGAACAAACTTTACGAGCGTGTAAGGAAACAACTGAGGGAGAATGCTGAAGAGGATGGGACTGGATGCTTTGAGATATTTCATAAGTGTGATGATCAGTGCATGGAGAGCATAAGGAACAACACTTATGACCATACCCAATACAGAACAGAGTCACTGCAGAATAGAATACAGATAGACCCAGTGAAATTGAGTAGTGGATACAAAGACATAATCTTATGGTTTAGCTTCGGGGCATCATGTTTTCTTCTTCTAGCCATTGCAATGGGATTGGTTTTCATTTGCATAAAGAATGGAAACATGCGGTGCACTATTTGTATATAG
		</sequence>
		<sequence>
			<taxon idref="H7N3_ans_A/northernpintail/InteriorAlaska/10BM06524R0/2010_USA_InteriorAlaska_2010|2010.57534246575"/>
			ATGAATACTCAAATTTTGGCACTCATTGCTTGTATGCTGATTGGAGCTAAAGGAGACAAAATATGTCTTGGGCACCATGCTGTGGCAAATGGAACAAAAGTGAACACATTAACAGAGAGAGGAATTGAAGTAGTAAACGCCACAGAAACGGTGGAGACTGCAAATATTAAGAAAATATGCACTCAAGGGAAAAGACCAACAGATCTGGGACAATGCGGACTTCTAGGAGCTCTAATAGGACCTCCCCAATGCGACCAATTCCTGGAGTTTGATGCTGATTTAATAATTGAACGAAGAGAAGGAACCGATGTGTGTTATCCCGGGAAGTTCACAAATGAAGAATCACTGAGGCAGATCCTTCGAGGGTCAGGAGGAATTGATAAGGAGTCAATGGGTTTCACCTATAGTGGAATAAGAACCAATGGGGCAACAAGTGCTTGCAGAAGATCAGG---TTCTTCCTTCTATGCAGAGATGAAGTGGTTACTGTCGAATTCAGACAATGCGGCATTTCCCCAAATGACTAAGTCGTATAGAAATCCAAGAAACAAACCAGCTCTGATAATTTGGGGAGTGCATCACTCTGGATCGGCTACTGAGCAGACCAAACTCTATGGAAGTGGAAACAAGTTGATAACAGTAGGAAGCTCGAAATACCAGCAGTCATTCACCCCAAGCCCTGGAGCACGACCACAGGTGAATGGGCAATCAGGAAGGATTGATTTTCACTGGCTACTCCTTGATCCCAATGACACAGTGACCTTCACTTTCAATGGGGCATTCATAGCTCCTGACAGAGCAAGTTTCTTTAGAGGAGAATCGCTAGGAGTTCAGAGTGATGTTCCTTTGGATTCTGGTTGTGAGGGGAATTGCTTCCACAGTGGGGGTACGATAGTGAGCTCCCTGCCATTCCAGAACATCAACCCTAGAACAGTGGGGAAATGCCCTCGATATGTCAAACAGACAAGTCTCCTTTTGGCTACAGGGATGAGAAACGTCCCAGAGAACCCCAA------------------------GACC------------------AGAGGCCTTTTTGGAGCGATTGCTGGATTCATAGAGAATGGATGGGAAGGTCTCATTGATGGATGGTATGGTTTCAGACATCAAAATGCGCAAGGAGAAGGAACTGCAGCTGACTACAAAAGCACTCAATCTGCAATAGATCAGATCACAGGCAAATTGAATCGTCTAATTGACAAAACAAATCAGCAGTTTGAACTGATAGACAATGAATTCAGTGAAATAGAACAACAAATTGGGAATGTCATTAACTGGACACGAGACTCAATGACTGAGGT-GTGGTCGTACAATGCTGAATTGCTGATAGCAATGGAAAATCAGCACACAATAGATCTTGCAGACTCAGAAATGAACAAACTTTACGAGCGTGTAAGGAAACAACTGAGGGAGAATGCTGAAGAGGATGGGACTGGATGCTTTGAGATATTTCATAAGTGTGATGATCAGTGCATGGAGAGCATAAGGAACAACACTTATGACCATACCCAATACAGAACAGAGTCACTGCAGAATAGAATACAGATAGACCCAGTGAAATTGAGTAGTGGATACAAAGACATAATCTTATGGTTTAGCTTCGGGGCATCATGTTTTCTTCTTCTAGCCATTGCAATGGGATTGGTTTTCATTTGCATAAAGAATGGAAACATGCGGTGCACTATTTGTATATAG
		</sequence>
		<sequence>
			<taxon idref="H7N3_ans_A/gadwall/Missouri/10OS4731/2010_USA_Missouri_2010|2010.94520547945"/>
			ATGAACACTCAAATTTTGGCACTCATTGCTTGTATGCTAATTGGAGCTAAAGGAGACAAAATATGCCTTGGGCACCATGCTGTGGCAAATGGAACAAAAGTGAACACATTAACAGAGAGAGGAATCGAAGTAGTAAATGCCACAGAAACGGTGGAGACTGCAAATATTAAGAAAATATGCACTCAGGGGAAAAGACCAACAGATCTGGGACAATGCGGACTTCTAGGAACCCTAATAGGACCTCCCCAATGCGATCAATTTCTGGAGTTTGACGCTGATTTAATAATTGAACGAAGAGAAGGAACCGATGTGTGTTATCCCGGGAAGTTCACAAATGAAGAATCACTGAGGCAGATCCTTCGAGGGTCAGGAGGAATTGATAAGGAGTCAATGGGTTTCACCTATAGTGGAATAAGAACCAATGGGGCGACGAGTGCTTGCAGAAGATCAGG---TTCTTCCTTCTATGCGGAGATGAAGTGGTTACTGTCGAATTCAGACAATGCGGCTTTTCCCCAAATGACTAAGTCGTACAGAAATCCCAGGAACAAACCAGCTCTGATAATTTGGGGAGTGCATCACTCTGGATCGGCTAATGAGCAGACCAAACTCTATGGGAGTGGAAACAAGTTGATAACAGTAGGAAGCTCGAAATACCAGCAGTCATTCACCCCAAGCCCTGGGGCACGACCACAGGTGAATGGGCAATCAGGAAGGATTGATTTTCACTGGCTACTCCTTGATCCCAATGACACAGTGACCTTCACTTTCAATGGGGCATTCATAGCTCCTGACAGAGCAAGTTTCTTTAGAGGAGAGTCACTAGGAGTTCAGAGTGATGTTCCTTTGGATTCTGGTTGTGAGGGGAATTGCTTCCACAATGGGGGTACGATAGTGAGCTCCCTGCCATTCCAGAACATCAACCCTAGAACAGTGGGAAAATGCCCTCGATATGTCAAACAGACAAGCCTCCTTTTGGCTACAGGGATGAGAAACGTCCCAGAGAACCCCAA------------------------GACC------------------AGAGGCCTTTTTGGAGCGATTGCTGGATTCATAGAGAATGGATGGGAAGGTCTCATTGATGGATGGTATGGTTTCAGACATCAAAATGCACAAGGAGAAGGAACTGCAGCTGATTACAAAAGCACTCAATCTGCAATAGATCAGATCACAGGCAAATTGAATCGTCTAATTGACAAGACAAATCAGCAGTTTGAACTGATAGACAACGAATTCAGTGAAATAGAACAACAAATTGGGAATGTCATTAACTGGACACGAGATTCAATGACTGAGGT-ATGGTCGTACAATGCTGAATTGCTGGTAGCCATGGAAAATCAGCACACAATAGATCTTGCAGACTCAGAAATGAACAAGCTTTATGAGCGTGTAAGGAAACAACTGAGGGAGAATGCTGAAGAGGATGGGACTGGATGCTTTGAGATATTTCATAAGTGTGATGATCAGTGCATGGAGAGCATAAGGAACAACACTTATGACCATACCCAATACAGAACAGAGTCACTGCAGAATAGAATACAGATAGACCCAGTGAAATTGAGTAGTGGATACAAAGACATAATCTTATGGTTTAGCTTCGGGGCATCATGTTTTCTTCTTCTAGCCATTGCAATGGGATTGGTTTTCATTTGCATAAAGAATGGAAACATGCAGTGCACTATTTGTATATAG
		</sequence>
		<sequence>
			<taxon idref="H7N3_ans_A/northernshoveler/Mississippi/11OS289/2011_USA_Mississippi_2011|2011.04109589041"/>
			ATGAACACTCAAATTTTGGCAATCATTGCTTGTATGCTAATTGGAGCTAAAGGAGACAAAATATGCCTTGGGCACCATGCTGTGGCAAATGGAACAAAAGTGAACACATTAACAGAGAGAGGAATCGAAGTAGTAAATGCCACAGAAACGGTGGAGACTGCAAATATTAAGAAAATATGCACTCAGGGGAAAAGACCAACAGATCTGGGACAATGCGGACTTCTAGGAACCCTAATAGGACCTCCCCAATGCGATCAATTTCTGGAGTTTGACGCTGATTTAATAATTGAACGAAGAGAAGGAACCGATGTGTGTTATCCCGGGAAGTTCACAAATGAAGAATCACTGAGGCAGATCCTTCGAGGGTCAGGAGGAATTGATAAGGAGTCAATGGGTTTCACCTATAGTGGAATAAGAACCAATGGGGCGACGAGTGCTTGCAGAAGATCAGG---TTCTTCCTTCTATGCGGAGATGAAGTGGTTACTGTCGAATTCAGACAATGCAGCTTTTCCCCAAATGACTAAGTCGTACAGAAATCCCAGGAACAAACCAGCTCTGATAATTTGGGGAGTGCATCACTCTGGATCGGCTAATGAGCAGACCAAACTCTATGGGAGTGGAAACAAGTTGATAACAGTAGGAAGCTCGAAATACCAGCAGTCATTCGCCCCAAGCCCTGGGGCACGACCACAGGTGAATGGGCAATCAGGAAGGATTGATTTTCACTGGCTACTCCTTGATCCCAATGACACAGTGACCTTCACTTTCAATGGGGCATTCATAGCTCCTGACAGAGCAAGTTTCTTTAGAGGGGAGTCACTAGGAGTTCAGAGTGATGTTCCTTTGGATTCTGGTTGTGAGGGGGATTGCTTCCACAATGGGGGTACGATAGTGAGCTCCCTGCCATTCCAGAACATCAACCCTAGAACAGTGGGAAAATGCCCTCGATATGTCAAACAGACAAGCCTCCTTTTGGCTACAGGGATGAGAAACGTCCCAGAGAACCCCAA------------------------GACC------------------AGAGGCCTTTTTGGAGCGATTGCTGGATTCATAGAGAATGGATGGGAAGGTCTCATTGATGGATGGTATGGTTTCAGACATCAAAATGCACAAGGAGAAGGAACTGCAGCTGATTACAAAAGCACTCAATCTGCAATAGATCAGATCACAGGCAAATTGAATCGTCTAATTGACAAGACAAATCAGCAGTTTGAACTGATAGACAACGAATTCAGTGAAATAGAACAACAAATTGGGAATGTCATTAACTGGACACGAGATTCAATGACTGAGGT-ATGGTCGTACAATGCTGAATTGCTGGTAGCCATGGAAAATCAGCACACAATAGATCTTGCAGACTCAGAAATGAACAAGCTTTATGAGCGTGTAAGGAAACAACTGAGGGAGAATGCTGAAGAGGATGGGACTGGATGCTTTGAGATATTTCATAAGTGTGATGATCAGTGCATGGAGAGCATAAGGAACAACACTTATGACCATACCCAATACAGAACAGAGTCACTGCAGAATAGAATACAGATAGACCCAGTGAAATTGAGTAGTGGATACAAAGACATAATCTTATGGTTTAGCTTCGGGGCATCATGTTTTCTTCTTCTAGCCATTGCAATGGGGTTGGTTTTCATTTGCATAAAGAATGGAAACATGCGGTGCACTATTTGTATATAG
		</sequence>
		<sequence>
			<taxon idref="H7N9_ans_A/guineafowl/Nebraska/17096-1/2011_USA_Nebraska_2011|2011.25753424658"/>
			ATGAACACTCAAATTTTGGCACTCATTGCTTGTATGCTGATTGGAGCTAAAGGAGATAAAATATGTCTTGGGCACCATGCTGTGGCAAATGGAACAAAAGTGAACACATTAACAGAGAGAAGAATCGAAGTAGTAAATGCTACAGAAACGGTGGAGACTGCAAATATTAAGAAAATATGCACTCAGGGGAAAAGACCAACAGATCTGGGACAATGCGGACTTCTAGGAACCCTAATAGGACCTCCCCAATGCGATCAATTTCTGGAGTTTGACGCTGATTTAATAATTGAACGAAGAGAAGGAACCGATGTGTGTTATCCCGGGAAGTTCACAAATGAAGAATCACTGAGGCAGATCCTTCGAGGGTCAGGAGGAATTGATAAGGAGTCAATGGGTTTCACCTATAGTGGAATAAGAACCAATGGGGCGACGAGTGCTTGCAGAAGATCAGG---TTCTTCCTTCTATGCTGAGATGAAGTGGTTACTGTCGAATTCAAACAATGCAGCTTTTCCCCAAATGACTAAGTCGTACAGAAATCCCAGGAACAAACCAGCTCTGATAGTTTGGGGAGTGCATCACTCTGGATCGGCTACTGAGCAGACCAAACTCTATGGGAGTGGAAGCAAGTTGATAACAGTAGGAAGCTCGAAATACCAGCAGTCATTCACCCCAAGCCCGGGGGCACGACCACAGGTGAATGGGCAATCAGGAAGGATTGATTTTCACTGGCTACTCCTTGATCCCAATGACACAGTGACCTTCACTTTCAATGGGGCATTCATAGCTCCTGACAGAGCAAGTTTCTTTAGAGGGGAGTCACTAGGAGTTCAGAGTGATGTTCCTTTGGATTCTGGTTGTGAGGGGGATTGCTTCCACAAAGGGGGTACGATAGTGAGCTCCCTGCCATTCCAGAACATCAACCCTAGAACAGTGGGAAAATGCCCTCGATATGTCAAACAGACAAGCCTCCTTTTGGCTACAGGGATGAGAAACGTCCCAGAGAACCCCAA------------------------GACC------------------AGAGGCCTTTTTGGAGCGATTGCTGGATTCATAGAGAATGGATGGGAAGGTCTCATTGATGGATGGTATGGTTTCAGACATCAAAATGCACAAGGAGAAGGAACTGCAGCTGATTACAAAAGCACTCAATCTGCAATAGACCAGATCACAGGCAAATTGAATCGTCTAATCGACAAAACAAATCAGCAGTTTGAACTGATAGACAACGAATTCAGTGAAATAGAACAACAAATTGGGAATGTCATTAACTGGACACGAGATTCAATGACTGAGAT-ATGGTCGTACAATGCTGAATTGCTGGTAGCTATGGAAAATCAGCACACAATAGATCTTGCAGACTCAGAAATGAACAAACTTTATGAGCGTGTAAGGAAACAACTGAGGGAGAATGCTGAAGAGGATGGGACTGGGTGCTTTGAGATATTTCATAAGTGTGATGATCAGTGCATGGAGAGCATAAGGAACAACACTTATGACCATACTCAATACAGAGCGGAGTCATTGCAGAATAGAATACAGATAGACCCAGTGAAATTGAGTAGTGGATACAAAGACATAATCTTATGGTTTAGCTTCGGGGCATCATGTTTTCTTCTTCTAGCCATTGCAATGGGATTGGTTTTCATTTGCATAAAGAATGGAAACATGCGGTGCACTATTTGTATATAG
		</sequence>
		<sequence>
			<taxon idref="H7N9_ans_A/goose/Nebraska/17097-4/2011_USA_Nebraska_2011|2011.25753424658"/>
			ATGAACACTCAAATTTTGGCACTCATTGCTTGTATGCTGATTGGAGCTAAAGGAGATAAAATATGTCTTGGGCACCATGCTGTGGCAAATGGAACAAAAGTGAACACATTAACAGAGAGAGGAATCGAAGTAGTAAATGCTACAGAAACGGTGGAGACTGCAAATATTAAGAAAATATGCACTCAGGGGAAAAGACCAACAGATCTGGGACAATGCGGACTTCTAGGAACCCTAATAGGACCTCCCCAATGCGATCAATTTCTGGAGTTTGACGCTGATTTAATAATTGAACGAAGAGAAGGAACCGATGTGTGTTATCCCGGGAAGTTCACAAATGAAGAATCACTGAGGCAGATCCTTCGAGGGTCAGGAGGAATTGATAAGGAGTCAATGGGTTTCACCTATAGTGGAATAAGAACCAATGGGGCGACGAGTGCTTGCAGAAGATCAGG---TTCTTCCTTCTATGCTGAGATGAAGTGGTTACTGTCGAATTCAGACAATGCAGCTTTTCCCCAAATGACTAAGTCGTACAGAAATCCCAGGAACAAACCAGCTCTGATAGTTTGGGGAGTGCATCACTCTGCATCGGCTACTGAGCAGACCAAACTCTATGGGAGTGGAAGCAAGTTGATAACAGTAGGAAGCTCGAAATACCAGCAGTCATTCACCCCAAGCCCGGGGGCACGACCACAGGTGAATGGGCAATCAGGAAGGATTGATTTTCACTGGCTACTCCTTGATCCCAATGACACAGTGACCTTCACTTTCAATGGGGCATTCATAGCTCCTGACAGAGCAAGTTTCTTTAGAGGGGAGTCACTAGGAGTTCAGAGTGATGTTCCTTTGGATTCTGGTTGTGAGGGGGATTGCTTCCACAAAGGGGGTACGATAGTGAGCTCCCTGCCATTCCAGAACATCAACCCTAGAACAGTGGGAAAATGCCCTCGATATGTCAAACAGACAAGCCTCCTTTTGGCTACAGGGATGAGAAACGTCCCAGAGAACCCCAA------------------------GACC------------------AGAGGCCTTTTTGGAGCGATTGCTGGATTCATAGAGAATGGATGGGAAGGTCTCATTGATGGATGGTATGGTTTCAGACATCAAAATGCACAAGGAGAAGGAACTGCAGCTGATTACAAAAGCACTCAATCTGCAATAGACCAGATCACAGGCAAATTGAATCGTCTAATCGACAAAACAAATCAGCAGTTTGAACTGATAGACAACGAATTCAGTGAAATAGAACAACAAATTGGGAATGTCATTAACTGGACACGAGATTCAATGACTGAGAT-ATGGTCGTACAATGCTGAATTGCTGGTAGCTATGGAAAATCAGCACACAATAGATCTTGCAGACTCAGAAATGAACAAACTTTATGAGCGTGTAAGGAAACAACTGAGGGAGAATGCTGAAGAGGATGGGACTGGGTGCTTTGAGATATTTCATAAGTGTGATGATCAGTGCATGGAGAGCATAAGGAACAACACTTATGACCATACTCAATACAGAGCGGAGTCATTGCAGAATAGAATACAGATAGACCCAGTGAAATTGAGTAGTGGATACAAAGACATAATCTTATGGTTTAGCTTCGGGGCATCATGTTTTCTTCTTCTAGCCATTGCAATGGGATTGGTTTTCATTTGCATAAAGAATGGAAACATGCGGTGCACTATTTGTATATAG
		</sequence>
		<sequence>
			<taxon idref="H7N3_MexicoGal_A/chicken/Jalisco/CPA1/2012_Mexico_Jalisco_2012|2012.44657534247"/>
			ATGAACACTCAAATTTTGGCACTCATTGCTTGTATGCTGATTGGAGCTAAAGGAGATAAAATATGTCTTGGGCACCATGCTGTGGCAAATGGAACAAAAGTGAACACATTAACAGAGAGAGGAATCGAAGTAGTAAATGCCACAGAAACGGTGGAGACTGCAAATACTAAGAAAATATGCACTCAGGGGAAAAGACCAACAGATCTGGGACAATGCGGACTTCTAGGAACCCTAATAGGACCTCCCCAATGCGATCAATTTCTGGAATTTGACGCTGATTTAATAATTGAACGAAGAGAAGGAACCGATGTGTGTTATCCCGGGAAGTTCACAAATGAAGAATCACTGAGGCAAATCCTTCGAGGGTCAGGAGGAATTGATAAAGAGTCAATGGGTTTCACCTATAGTGGAATAAGAACCAATGGGGCGACAAGTGCTTGCAGAAGATCAGG---TTCTTCCTTCTATGCGGAGATGAAGTGGTTACTGTCGAATTCAGACAATGCGGCTTTTCCCCAAATGACTAAGTCGTACAGAAATCCCAGGAACAAACCAGCTCTGATAATTTGGGGAGTGCATCATTCTGGATCGGCTACTGAGCAGACCAAACTCTATGGGAGTGGAAACAAGTTGATAACAGTAGGAAGCTCGAAATACCAGCAGTCATTCACCCCAAGCCCGGGGGCACGACCACAGGTGAATGGGCAATCAGGAAGGATTGATTTTCACTGGCTACTCCTTGACCCCAATGACACAGTGACCTTCACTTTCAATGGGGCATTCATAGCCCCTGACAGAGCAAGTTTCTTTAGAGGAGAGTCAATAGGAGTTCAGAGTGATGTTCCTTTGGATTCTGGTTGTGAGGGGGATTGCTTCCACAATGGGGGTACGATAGTGAGTTCCCTGCCATTCCAGAACATCAACCCTAGAACAGTGGGAAAATGCCCTCGATATGTCAAACAGACAAGCCTCCTTTTGGCTACAGGGATGAGAAACGTCCCAGAGAACCCCAAGGATAGGAAGAGCCGACATCGAAGGACC------------------AGAGGCCTTTTTGGAGCGATTGCTGGATTCATAGAGAATGGATGGGAAGGTCTCATTGATGGATGGTATGGTTTCAGACATCAAAATGCACAAGGAGAAGGAACTGCAGCTGATTACAAAAGCACTCAATCTGCAATAGATCAGATCACAGGCAAATTGAATCGTCTAATTGACAAAACAAATCAGCAGTTTGAACTGATAGACAACGAATTCAGTGAAATAGAACAACAAATTGGGAATGTCATTAACTGGACACGAGATTCAATGACTGAGGT-ATGGTCGTACAATGCTGAATTGCTGGTAGCTATGGAAAATCAGCACACAATAGATCTTGCAGACTCAGAAATGAACAAACTTTATGAGCGTGTAAGGAAACAACTGAGGGAGAATGCTGAAGAGGATGGGACTGGATGCTTTGAGATATTTCATAAGTGTGATGATCAGTGCATGGAGAGCATCAGGAACAACACTTATGACCATACTCAATACAGAGCGGAGTCATTGCAGAATAGAATACAGATAGACCCAGTGAAATTGAGTAGTGGATACAAAGACATAATCTTATGGTTTAGCTTCGGGGCATCATGTTTTCTTCTTCTAGCCATTGCAATGGGATTGGTTTTCATTTGCATAAAGAATGGAAACATGCGGTGCACTATTTGTATATAG
		</sequence>
		<sequence>
			<taxon idref="H7N3_MexicoGal_A/chicken/Jalisco/12283/2012_Mexico_Jalisco_2012|2012.47123287671"/>
			ATGAACACTCAAATTTTGGCACTCATTGCTTGTATGCTGATTGGAGCTAAAGGAGATAAAATATGTCTTGGGCACCATGCTGTGGCAAATGGAACAAAAGTGAACACATTAACAGAGAGAGGAATCGAAGTAGTAAATGCCACAGAAACGGTGGAGACTGCAAATACTAAGAAAATATGCACTCAGGGGAAAAGACCAACAGATCTGGGACAATGCGGACTTCTAGGAACCCTAATAGGACCTCCCCAATGCGATCAATTTCTGGAATTTGACGCTGATTTAATAATTGAACGAAGAGAAGGAACCGATGTGTGTTATCCCGGGAAGTTCACAAATGAAGAATCACTGAGGCAAATCCTTCGAGGGTCAGGAGGAATTGATAAAGAGTCAATGGGTTTCACCTATAGTGGAATAAGAACCAATGGGGCGACAAGTGCTTGCAGAAGATCAGG---TTCTTCCTTCTATGCGGAGATGAAGTGGTTACTGTCGAATTCAGACAATGCGGCTTTTCCCCAAATGACTAAGTCGTACAGAAATCCCAGGAACAAACCAGCTCTGATAATTTGGGGAGTGCATCATTCTGGATCGGATACTGAGCAGACCAAACTCTATGGGAGTGGAAACAAGTTGATAACAGTAGGAAGCTCGAAATACCAGCAGTCATTCACCCCAAGCCCGGGGGCACGACCACAGGTGAATGGGCAATCAGGAAGGATTGATTTTCACTGGCTACTCCTTGACCCCAATGACACAGTGACCTTCACTTTCAATGGGGCATTCATAGCTCCTGACAGAGCAAGTTTCTTTAGAGGAGAGTCAATAGGAGTTCAGAGTGATGTTCCTTTGGATTCTGGTTGTGAGGGGGATTGCTTCCACAATGGGGGTACGATAGTGAGTTCCCTGCCATTCCAGAACATCAACCCTAGAACAGTGGGAAAATGCCCTCGATATGTCAAACAGACAAGCCTCCTTTTGGCTACAGGGATGAGAAACGTCCCAGAGAACCCCAAGGATAGGAAGAGCCGACATCGAAGGACC------------------AGAGGCCTTTTTGGAGCGATTGCTGGATTCATAGAGAATGGATGGGAAGGTCTCATTGATGGATGGTATGGTTTCAGACATCAAAATGCACAAGGAGAAGGAACTGCAGCTGATTACAAAAGCACTCAATCTGCAATAGATCAGATCACAGGCAAATTGAATCGTCTAATTGACAAAACAAATCAGCAGTTTGAACTGATAGACAACGAATTCAGTGAAATAGAACAACAAATTGGGAATGTCATTAACTGGACACGAGATTCAATGACTGAGGT-ATGGTCGTACAATGCTGAATTGCTGGTAGCTATGGAAAATCAGCACACAATAGATCTTGCAGACTCAGAAATGAACAAACTTTATGAGCGTGTAAGGAAACAACTGAGGGAGAATGCTGAAGAGGATGGGACTGGATGCTTTGAGATATTTCATAAGTGTGATGATCAGTGCATGGAGAGCATCAGGAACAACACTTATGACCATACTCAATACAGAGCGGAGTCATTGCAGAATAGAATACAGATAGACCCAGTGAAATTGAGTAGTGGATACAAAGACATAATCTTATGGTTTAGCTTCGGGGCATCATGTTTTCTTCTTCTAGCCATTGCAATGGGATTGGTTTTCATTTGCATAAAGAATGGAAACATGCGGTGCACTATTTGTATATAG
		</sequence>
		<sequence>
			<taxon idref="H7N3_ans_A/Americangreen-wingedteal/Illinois/10OS4014/2010_USA_Illinois_2010|2010.90410958904"/>
			ATGAACACTCAAATTTTGGCACTCATTGCTTGTATACTGATTGGAGCTAAAGGAGATAAAATATGTCTTGGGCACCATGCTGTGGCAAATGGAACAAAAGTGAACACATTAACAGAGAGAGGAATCGAAGTAGTAAATGCCACAGAAACGGTGGAGACTGCAAATATTAAGAAAATATGCACTCAGGGGAAAAGACCAACAGATCTGGGACAATGCGGACTTCTAGGAACCCTAATAGGACCTCCCCAATGCGATCAATTTCTGGAATTTGACGCTGATTTAATAATTGAACGAAGAGAAGGAACCGATGTGTGTTATCCCGGGAAATTCACAAATGAAGAATCACTGAGGCAGATCCTTCGAGGGTCAGGAGGAATTGATAAGGAGTCAATGGGTCTCACCTATAGTGGAATAAGAACCAATGGGGCGACGAGTGCTTGCAAAAGATCAGG---TTCTTCCTTCTATGCGGAGATGAGGTGGTTACTGTCGAATTCAGACAATGCGGCTTTTCCCCAAATGACTAAGTCGTACAGAAATCCCAGGAACAAACCAGCTCTGATAATTTGGGGAGTGCATCACTCTGGATCGGCCACTGAGCAGACCAAACTCTATGGGAGTGGAAACAAGTTGATAACAGTAGGAAGCTCGAAATACCAGCAGTCATTCACCCCAAGCCCGGGGGCACGACCACAGGTGAATGGACAATCAGGAAGGATTGATTTTCACTGGCTACTCCTTGATCCCAATGACACAGTGACCTTCACTTTCAATGGGGCATTCATAGCTCCTGACAGAGCAAGTTTCTTTAGAGGAGAGTCACTAGGAGTTCAGAGTGATGTTCCTTTGGATCCTGGTTGTGAGGGGGATTGCTTCCACAATGGGGGTACGATAGTGAGCTCCCTGCCATTCCAGAACATCAACCCTAGAACAGTGGGAAAATGCCCTCGATATGTCAAACAGACAAGCCTCCTTTTGGCTACAGGGATGAGAAATGTCCCAGAGAACCCCAA------------------------GACC------------------AGAGGCCTTTTTGGAGCGATTGCTGGATTCATAGAGAATGGATGGGAAGGTCTCATTGATGGATGGTATGGTTTCAGACATCAAAATGCACAGGGAGAAGGAACTGCAGCTGATTACAAAAGCACTCAATCTGCAATAGATCAGATCACAGGCAAATTGAATCGTCTAATTGACAAAACAAATCAGCAGTTTGAACTGATAGACAACGAATTCAGTGAAATAGAACAACAAATTGGGAATGTCATTAACTGGACACGAGATTCAATGACTGAGGT-ATGGTCGTACAATGCTGAATTGCTGGTAGCTATGGAAAATCAGCACACAATAGATCTTGCAGACTCAGAAATGAACAAACTTTATGAGCGTGTAAGGAAACAACTGAGGGAGAATGCTGAAGAGGATGGGACTGGATGCTTTGAGATATTTCATAAGTGTGATGATCAGTGCATGGAGAGCATAAGGAACAACACTTATGATCATACTCAATACAGAGCGGAGTCATTGCAGAATAGAATACAGATAGACCCAGTGAAATTGAGTAGTGGATACAAAGACATAATCTTATGGTTTAGCTTCGGGGCATCATGTTTTCTTCTTCTAGCCATTGCAATGGGATTGGTTTTCATTTGCATAAAGAATGGAAACATGCGGTGCACTATTTGTATATAG
		</sequence>
		<sequence>
			<taxon idref="H7N7_ans_A/Americangreen-wingedteal/Illinois/10OS3329/2010_USA_Illinois_2010|2010.82739726027"/>
			ATGAACACTCAAATTTTGGCACTCATTGCTTGTATGCTGATTGGAGCTAAAGGAGACAAAATATGTCTTGGGCACCATGCTGTGGCAAATGGAACAAAAGTGAACACATTAACAGAGAGAGGAATCGAAGTAGTAAATGCCACAGAAACGGTGGAGACTGCAAATATTAAGAAAATATGCACTCAGGGGAAAAGACCAACAGATCTGGGACAATGCGGACTTCTAGGAACCCTAATAGGACCTCCCCAATGCGATCAATTTCTGGAGTTTGACGCTGATTTAATAATTGAACGAAGAGAAGGAACCGATGTGTGTTATCCCGGGAAGTTCACAAATGAAGAATCACTGAGGCAGATCCTTCGAGGGTCAGGAGGAATTGATAAGGAGTCAATGGGTTTCACCTATAGTGGAATAAGAACCAATGGGGTGACGAGTGCTTGCAGAAGATCAGG---TTCTTCCTTCTATGCGGAGATGAAGTGGTTACTGTCGAATTCAGACAATGCGGCTTTTCCCCAAATGACTAAGTCGTACAGAAATCCCAGGAACAAACCAGCTCTGATAATTTGGGGAGTGCATCACTCTGGATCGGCTACCGAGCAGACCAAACTCTATGGGAGTGGAAACAAGTTGATAACAGTAGGAAGCTCGAAATACCAGCAGTCATTCACCCCAAGCCCGGGGGCACGACCACAGGTGAATGGGCAATCAGGAAGGATTGATTTTCACTGGCTACTCCTTGATCCCAATGACACAGTGACCTTCACTTTCAATGGGGCATTCATAGCTCCTGACAGAGCAAGTTTCTTTAGAGGAGAGTCACTAGGAGTTCAGAGTGATGTTCCTTTGGATTCTGGTTGTGAGGGGGATTGCTTCCACAATGGGGGTACGATAGTGAGCTCCCTGCCATTCCAGAACATCAACCCGAGAACAGTGGGAAAATGCCCTCGATATGTCAAACAGACAAGCCTCCTTTTGGCTACAGGGATGAGAAACGTCCCAGAGAACCCCAA------------------------GACC------------------AGAGGCCTTTTTGGAGCGATTGCTGGATTCATAGAGAATGGATGGGAAGGTCTCATTGATGGTTGGTATGGTTTCAGACATCAAAATGCACAAGGAGAAGGAACTGCAGCTGATTACAAAAGCACTCAATCTGCAATAGATCAGATCACAGGCAAATTGAATCGTCTAATTGACAAAACAAATCAGCAGTTTGAACTGATAGACAACGAATTCAGTGAAATAGAACAACAAATTGGGAATGTCATTAACTGGACACGAGATTCAATGACTGAGGT-ATGGTCGTACAATGCTGAATTGCTGGTAGCTATGGAAAATCAGCACACAATAGATCTTGCAGACTCAGAAATGAACAAACTTTATGAGCGTGTAAGGAAACAACTGAGGGAGAATGCTGAAGAGGATGGGACTGGATGCTTTGAGATATTTCATAAGTGTGATGATCAGTGCATGGAGAGCATAAGGAACAACACTTATGACCATACTCAATACAGAACAGAGTCATTGCAGAATAGAATACAGATAGACCCAGTGAAATTGAGTAGTGGATACAAAGACATAATCTTATGGTTTAGCTTCGGGGCATCATGTTTTCTTCTTCTAGCCATTGCAATGGGATTGGTTTTCATTTGCATAAAGAATGGAAACATGCGGTGCACTATTTGTATATAG
		</sequence>
		<sequence>
			<taxon idref="H7N7_ans_A/northernshoveler/Mississippi/11OS202/2011_USA_Mississippi_2011|2011.03561643836"/>
			ATGAACACTCAAATTTTGGCACTCATTGCTTGTATGCTGATTGGAGCTAGAGGAGACAAAATATGTCTTGGGCACCATGCTGTGGCAAATGGAACAAAAGTGAACACATTAACAGAGAGAGGAATCGAAGTAGTAAATGCCACAGAAACGGTGGAGACTGCAAATATTAAGAAAATATGCACTCAGGGGAAAAGACCAACAGATCTGGGACAATGCGGACTTCTAGGAACCCTAATAGGACCTCCCCAATGCGATCAATTTCTGGAGTTTGACGCTGATTTAATAATTGAACGAAGAGAAGGAACCGATGTGTGTTATCCCGGGAAGTTCACAAATGAAGAATCACTGAGGCAGATCCTTCGAGGGTCAGGAGGAATTGATAAGGAGTCAATGGGTTTCACCTATAGTGGAATAAGAACCAATGGGGCGACGAGTGCTTGCAGAAGATCAGG---TTCTTCCTTCTATGCGGAGATGAAGTGGTTACTGTCGAATTCAGACAATGGGGCTTTTCCCCAAATGACTAAGTCGTACAGAAATCCCAGGAACAAACCAGCTCTGATAATTTGGGGAGTGCATCACTCTGGATCGGCTACCGAGCAGACCAAACTCTATGGGAGTGGAAACAAGTTGATAACAGTAGGAAGCTCGAAATACCAGCAGTCATTCACCCCAAGCCCGGGGGCACGACCACAGGTGAATGGGCAATCAGGAAGGATTGATTTCCACTGGCTACTCCTTGATCCCAATGACACAGTGACCTTCACCTTCAATGGGGCATTCATAGCTCCTGACAGAGCAAGTTTCTTTAGAGGGGAGTCACTAGGAGTTCAGAGTGATGTTCCTTTGGATTCTGGTTGTGAGGGGGATTGCTTCCACAATGGGGGTACGATAGTGAGCTCCCTGCCATTCCAGAACATCAACCCTAGAACAGTTGGGAAATGCCCTCGATATGTCAAACAGACAAGCCTCCTTTTGGCTACAGGGATGAGAAACGTCCCAGAGAACCCCAA------------------------GACC------------------AGAGGCCTTTTTGGAGCGATTGCTGGATTCATAGAGAATGGATGGGAAGGTCTCATTGATGGTTGGTATGGTTTCAGACATCAAAATGCACAAGGAGAAGGAACTGCAGCTGATTACAAAAGCACTCAATCTGCAATAGATCAGATCACAGGCAAATTGAATCGTCTAATTGACAAAACAAATCAGCAGTTTGAACTGATAGACAACGAATTCAGTGAAATAGAACAACAAATTGGGAATGTCATTAACTGGACACGAGATTCAATGACTGAGGT-ATGGTCGTACAATGCTGAATTGCTGGTAGCTATGGAAAATCAGCACACAATAGATCTTGCAGACTCAGAAATGAACAAACTTTATGAGCGTGTAAGGAAACAACTGAGGGAGAATGCTGAAGAGGATGGGACTGGATGCTTTGAGATATTTCATAAGTGTGATGATCAGTGCATGGAGAGCATAAGGAACAACACTTATGACCATACTCAGTACAGAACAGAGTCATTGCAGAATAGAATACAGATAGACCCAGTGAAATTGAGTAGTGGATACAAAGACATAATCTTATGGTTTAGCTTCGGGGCATCATGTTTTCTTCTTCTAGCCATTGCAATGGGATTGGTTTTCATTTGCATAAAGAATGGGAACATGCGGTGCACTATTTGTATATAG
		</sequence>
		<sequence>
			<taxon idref="H7N7_ans_A/northernshoveler/Missouri/10OS4632/2010_USA_Missouri_2010|2010.94520547945"/>
			ATGAACACTCAAATTTTGGCACTCATTGCTTGTATGCTGATTGGAGCTAGAGGAGACAAAATATGTCTTGGGCACCATGCTGTGGCAAATGGAACAAAAGTGAACACATTAACAGAGAGAGGAATCGAAGTAGTAAATGCCACAGAAACGGTGGAGACTGCAAATATTAAGAAAATATGCACTCAGGGGAAAAGACCAACAGATCTGGGACAATGCGGACTTCTAGGAACCCTAATAGGACCTCCCCAATGCGATCAATTTCTGGAGTTTGACGCTGATTTAATAATTGAACGAAGAGAAGGAACCGATGTGTGTTATCCCGGGAAGTTCACAAATGAAGAATCACTGAGGCAGATCCTTCGAGGGTCAGGAGGAATTGATAAGGAGTCAATGGGTTTCACCTATAGTGGAATAAGAACCAATGGGGCGACGAGTGCTTGCAGAAGATCAGG---TTCTTCCTTCTATGCGGAGATGAAGTGGTTACTGTCGAATTCAGACAATGCGGCTTTTCCTCAAATGACTAAGTCGTACAGAAATCCCAGGAACAAACCAGCTCTGATAATTTGGGGAGTGCATCACTCTGGATCGGCTACCGAGCAGACCAAACTCTATGGGAGTGGAAACAAGTTGATAACAGTAGGAAGCTCGAAATACCAGCAGTCATTCACCCCAAGCCCGGGGGCACGACCACAGGTGAATGGGCAATCAGGAAGGATTGATTTTCACTGGCTACTCCTTGATCCCAATGACACAGTGACCTTCACTTTCAATGGGGCATTCATAGCTCCTGACAGAGCAAGTTTCTTTAGAGGGGAGTCACTAGGGGTTCAGAGTGATGTTCCTTTGGATTCTGGTTGTGAGGGGGATTGCTTCCACAATGGGGGTACGATAGTGAGCTCCCTGCCATTCCAGAACATCAACCCTAGAACAGTGGGGAAATGCCCTCGATATGTCAAACAGACAAGCCTCCTTTTGGCTACAGGGATGAGAAACGTCCCAGAGAGCCCCAA------------------------GGCC------------------AGAGGCCTTTTTGGAGCGATTGCTGGATTCATAGAGAATGGATGGGAAGGTCTCATTGATGGTTGGTATGGTTTCAGACATCAAAATGCACAAGGAGAAGGAACTGCAGCTGATTACAAAAGCACTCAATCTGCAATAGATCAGATCACAGGCAAATTGAATCGTCTAATTGACAAAACAAATCAGCAGTTTGAACTGATAGACAACGAATTCAGTGAAATAGAACAACAAATTGGGAATGTCATTAACTGGACACGAGATTCAATGACTGAGGT-ATGGTCGTACAATGCTGAATTGCTGGTAGCTATGGAAAATCAGCACACAATAGATCTTGCAGACTCAGAAATGAACAAACTTTATGAGCGTGTAAGGAAACAACTGAGGGAGAATGCTGAAGAGGATGGGACTGGATGCTTTGAGATATTTCATAAGTGTGATGATCAGTGCATGGAGAGCATAAGGAACAACACTTATGACCATACTCAGTACAGAACAGAGTCATTGCAGAATAGAATACAGATAGACCCAGTGAAATTGAGTAGTGGATACAAAGACATAATCTTATGGTTTAGCTTCGGGGCATCATGTTTTCTTCTTCTAGCCATTGCAATGGGATTGGTTTTCATTTGCATAAAGAATGGAAACATGCGGTGCACTATTTGTATATAG
		</sequence>
		<sequence>
			<taxon idref="H7N3_ans_A/Americangreen-wingedteal/Mississippi/11OS250/2011_USA_Mississippi_2011|2011.03835616438"/>
			ATGAACACTCAAATTTTGGCACTCATTGCTTGTATGCTGATTGGAGCTAGAGGAGACAAAATATGTCTTGGGCACCATGCTGTGGCAAATGGAACAAAAGTGAACACATTAACAGAGAGAGGAATCGAAGTAGTAAATGCCACAGAAACGGTGGAGACTGCAAATATTAAGAAAATATGCACTCAGGGGAAAAGACCAACAGATCTGGGACAATGCGGACTTCTAGGAACCCTAATAGGACCTCCCCAATGCGATCAATTTCTGGAGTTTGACGCTGATTTAATAATTGAACGAAGAGAAGGAACCGATGTGTGTTATCCCGGGAAGTTCACAAATGAAGAATCACTGAGGCAGATCCTTCGAGGGTCAGGAGGAATTGATAAGGAGTCAATGGGTTTCACCTATAGTGGAATAAGAACCAATGGGGCGACGAGTGCTTGCAGAAGATCAGG---TTCTTCCTTCTATGCGGAGATGAAGTGGTTACTGTCGAATTCAGACAATGCGGCTTTTCCCCAAATGACTAAGTCGTACAGAAATCCCAGGAACAAACCAGCTCTGATAATTTGGGGAGTGCATCACTCTGGATCGGCTACCGAGCAGACCAAACTCTATGGGAGTGGAAACAAGTTGATAACAGTAGGAAGCTCGAAATACCAGCAGTCATTCACCCCAAGCCCGGGGGCACGACCACAGGTGAATGGGCAATCAGGAAGGATTGATTTTCACTGGCTACTCCTTGATCCCAATGACACAGTGACCTTCACTTTCAATGGGGCATTCATAGCTCCTGACAGAGCAAGTTTCTTTAGAGGGGAGTCACTAGGAGTTCAGAGTGATGTTCCTTTGGATTCTGGTTGTGAGGGGGATTGCTTCCACAATGGGGGTACGATAGTGAGCTCCCTGCCATTCCAGAACATCAACCCTAGAACAGTGGGGAAATGCCCTCGATATGTCAAACAGACAAGCCTCCTTTTGGCTACAGGGATGAGAAACGTCCCAGAGAACCCCAA------------------------GACC------------------AGAGGCCTTTTTGGAGCGATTGCTGGATTCATAGAGAATGGATGGGAAGGTCTCATTGATGGTTGGTATGGTTTCAGACATCAAAATGCACAAGGAGAAGGAACTGCAGCTGATTACAAAAGCACTCAATCTGCAATAGATCAGATCACAGGCAAATTGAATCGTCTAATTGACAAAACAAATCAGCAGTTTGAACTGATAGACAACGAATTCAGTGAAATAGAACAACAAATTGGGAATGTCATTAACTGGACACGAGATTCAATGACTGAGGT-ATGGTCGTACAATGCTGAATTGCTGGTAGCTATGGAAAATCAGCACACAATAGATCTTGCAGACTCAGAAATGAACAAACTTTATGAGCGTGTAAGGAAACAACTGAGGGAGAATGCTGAAGAGGATGGGACTGGATGCTTTGAGATATTTCATAAGTGTGATGATCAGTGCATGGAGAGCATAAGGAACAACACTTATGACCATACTCAGTACAGAACAGAGTCATTGCAGAATAGAATACAGATAGACCCAGTGAAATTGAGTAGTGGATACAAAGACATAATCTTATGGTTTAGCTTCGGGGCATCATGTTTTCTTCTTCTAGCCATTGCAATGGGATTGGTTTTCATTTGCATAAAGAATGGAAACATGCGGTGCACTATTTGTATATAG
		</sequence>
		<sequence>
			<taxon idref="H7N7_ans_A/Americangreen-wingedteal/Mississippi/11OS255/2011_USA_Mississippi_2011|2011.03835616438"/>
			ATGAACACTCAAATTTTGGCACTCATTGCTTGTATGCTGATTGGAGCTAGAGGAGACAAAATATGTCTTGGGCACCATGCTGTGGCAAATGGAACAAAAGTGAACACATTAACAGAGAGAGGAATCGAAGTAGTAAATGCCACAGAGACGGTGGAGACTGCAAATATTAAGAAAATATGCACTCAGGGGAAAAGACCAACAGATCTGGGACAATGCGGACTTCTAGGAACCCTAATAGGACCTCCCCAATGCGATCAATTTCTGGAGTTTGACGCTGATTTAATAATTGAACGAAGAGAAGGAACCGATGTGTGTTATCCCGGGAAGTTCACAAATGAAGAATCACTGAGGCAGATCCTTCGAGGGTCAGGAGGAATTGATAAGGAGTCAATGGGTTTCACCTATAGTGGAATAAGAACCAATGGGGCGACGAGTGCTTGCAGAAGATCAGG---TTCTTCCTTCTATGCGGAGATGAAGTGGTTACTGTCGAATTCAGACAATGCGGCTTTTCCCCAAATGACTAAGTCGTACAGAAATCCCAGGAACAAACCAGCTCTGATAATTTGGGGAGTGCATCACTCTGGATCGGCTACCGAGCAGACCAAACTCTATGGGAGTGGAAACAAGTTGATAACAGTAGGAAGCTCGAAATACCAGCAGTCATTCACCCCAAGCCCAGGGGCACGACCACAGGTGAATGGGCAATCAGGAAGAATTGATTTTCACTGGCTACTCCTTGATCCCAATGACACAGTGACCTTCACTTTCAATGGGGCATTCATAGCTCCTGACAGAGCAAGTTTCTTTAGAGGGGAGTCACTAGGAGTTCAGAGTGATGTTCCTTTGGATTCTGGTTGTGAGGGGGATTGCTTCCACAATGGGGGTACGATAGTGAGCTCCCTGCCATTCCAGAACATCAACCCTAGAACAGTGGGGAAATGCCCTCGATATGTCAAACAGACAAGCCTCCTTTTGGCTACAGGGATGAGAAACGTCCCAGAGAACCCCAA------------------------GACC------------------AGAGGCCTTTTTGGAGCGATTGCTGGATTCATAGAGAATGGATGGGAAGGTCTCATTGATGGTTGGTATGGTTTCAGACATCAAAATGCACAAGGAGAAGGAACTGCAGCTGATTACAAAAGCACTCAATCTGCAATAGATCAGATCACAGGCAAATTGAATCGTCTAATTGACAAAACAAATCAGCAGTTTGAACTGATAGACAACGAATTCAGTGAAATAGAACAACAAATTGGGAATGTCATTAACTGGACACGAGATTCAATGACTGAGGT-ATGGTCGTACAATGCTGAATTGCTGGTAGCTATGGAAAATCAGCACACAATAGATCTTGCAGACTCAGAAATGAACAAACTTTATGAGCGTGTAAGGAAACAACTGAGGGAGAATGCTGAAGAGGATGGGACTGGATGCTTTGAGATATTTCATAAGTGTGATGATCAGTGCATGGAGAGCATAAGGAACAACACTTATGACCATACTCAGTACAGAACAGAGTCATTGCAGAATAGAATACAGATAGACCCAGTGAAATTGAGTAGTGGATACAAAGACATAATCTTATGGTTTAGCTTCGGGGCATCATGTTTTCTTCTTCTAGCCATTGCAATGGGATTGGTTTTCATTTGCATAAAGAATGGAAACATGCGGTGCACTATTTGTATATAG
		</sequence>
		<sequence>
			<taxon idref="H7N8_ans_A/Americanblackduck/Wisconsin/10OS3949/2010_USA_Wisconsin_2010|2010.87945205479"/>
			ATGAACACTCAAATTTTGGCACTCATTGCTTGTATGCTGATTGGAGCTAAAGGAGATAAAATATGTCTTGGGCACCATGCTGTGGCAAATGGAACAAAAGTGAACACATTAACAGAGAGGGGAATCGAAGTAGTAAATGCCACAGAAACGGTGGAGACTGCAAATATTAAGAAAATATGCACTCAGGGGAAAAGACCAACAGATCTGGGACAATGCGGACTTCTAGGAACCCTAATAGGACCTCCCCAATGCGATCAATTTCTGGAGTTTGACGCTGATTTAATAATTGAACGAAGAGAAGGAACCGATGTGTGTTATCCCGGGAAATTCACAAATGAAGAATCACTGAGGCAGATCCTTCGAGGGTCAGGAGGAATTGATAAGGAGTCAATGGGTTTCACCTATAGTGGAATAAGAACCAATGGGGCGACGAGTGCTTGCAGAAGATCAGG---TTCTTCCTTCTATGCGGAGATGAAGTGGTTACTGTCGAATTCAGACAATGCGGCTTTTCCCCAAATGACTAAGTCGTACAGAAATCCCAGGAACAAACCAGCTCTGATAATTTGGGGAGTGCATCACTCTGGATCGGCTACTGAGCAGACCAAACTCTATGGGAGTGGAAACAAGTTGATAACAGTAGGAAGCTCGAAATACCAGCAGTCATTCACCCCAAGCCCGGGGGCACGACCACAGGTGAATGGGCAATCAGGAAGGATTGATTTTCACTGGCTACTCCTTGATCCCAATGACACAGTGACCTTCACTTTCAATGGGGCATTCATAGCTCCTGACAGAGCAAGTTTCTTTAGAGGAGAGTCACTAGGAGTTCAGAGTGATGTTCCTTTGGATTCTGGTTGTGAGGGGGATTGCTTCCACAATGGGGGTACGATAGTGAGCTCCCTGCCATTCCAGAACATCAACCCTAGAACAGTGGGAAAATGCCCTCGATATGTCAAACAGACAAGCCTCCTTTTGGCTACAGGGATGAGAAACGTCCCAGAGAACCCCAA------------------------GACC------------------AGAGGCCTTTTTGGAGCGATTGCTGGATTCATAGAGAATGGATGGGAAGGTCTCATTGATGGATGGTATGGTTTCAGACATCAAAATGCACAAGGAGAAGGAACTGCAGCTGATTACAAAACCACTCAATCTGCAATAGATCAGATCACAGGCAAATTGAATCGTCTAATTGACAAAACAAATCAGCAGTTTGAACTGATAGACAACGAATTCAGTGAAATAGAACAACAAATTGGGAATGTCATTAACTGGACACGAGATTCAATGACTGAGGT-ATGGTCGTACAATGCTGAATTGCTGGTAGCTATGGAAAATCAGCACACAATAGATCTTGCAGACTCAGAAATGAACAAACTTTATGAGCGTGTAAGGAAACAACTGAGGGAGAATGCTGAAGAGGATGGGACTGGATGCTTTGAGATATTTCATAAGTGTGATGATCAGTGCATGGAGAGCATAAGGAACAACACTTATGACCATACTCAATACAGAGCGGAGTCATTGCAGAATAGAATACAGATAGACCCAGTGAAATTGAGTAGTGGATACAAAGACATAATCTTATGGTTTAGCTTCGGGGCATCATGTTTTCTTCTTCTAGCCATTGCAATGGGATTGGTTTTCATTTGCATAAAGAATGGAAACATGCGGTGCACTATTTGTATATAG
		</sequence>
		<sequence>
			<taxon idref="H7N3_ans_A/northernshoveler/Missouri/10OS4750/2010_USA_Missouri_2010|2010.94520547945"/>
			ATGAACACTCAAATTTTGGCACTCATTGCTTGTATGCTGATTGGAGCTAAAGGAGATAAAATATGTCTTGGGCACCATGCTGTGGCAAATGGAACAAAAGTGAACACATTAACAGAGAGAGGAATCGAAGTAGTAAATGCCACAGAAACGGTGGAGACTGCAAATATTAAGAAAATATGCACTCAGGGGAAAAGACCAACAGATCTGGGACAATGCGGACTTCTAGGAACCCTAATAGGACCTCCCCAATGCGATCAATTTCTGGAGTTTGACGCTGATTTAATAATTGAACGAAGAGAAGGAACCGATGTGTGTTATCCCGGGAAGTTCACAAATGAAGAATCACTGAGGCAGATCCTTCGAGGGTCAGGAGGAATTGATAAGGAGTCAATGGGTTTCACCTATAGTGGAATAAGAACCAATGGGGCGACGAGTGCTTGCAGAAGATCAGG---TTCTTCCTTCTATGCGGAGATGAAGTGGTTACTGTCGAATTCAGACAATGCGGCTTTTCCCCAAATGACTAAGTCGTACAGAAATCCCAGGAACAAACCTGCTCTGATAATTTGGGGAGTGCATCACTCTGGATCGGCTACTGAGCAGACCAAACTCTATGGGAGTGGAAACAAGTTGATAACAGTAGGAAGCTCGAAATACCAGCAGTCATTCACCCCAAGCCCGGGGGCACGACCACAGGTGAATGGGCAATCAGGAAGGATTGATTTTCACTGGCTACTCCTTGATCCCAATGACACAGTGACCTTCACTTTCAATGGGGCATTCATAGCTCCTGACAGAGCAAGTTTCTTTAGAGGAGAGTCACTAGGAGTTCAGAGTGATGTTCCTTTGGATTCTGGTTGTGAGGGGAATTGCTTCCACAATGGGGGTACGATAGTGAGCTCCCTGCCATTCCAGAACATCAACCCTAGAACAGTGGGAAAATGCCCTCGATATGTCAAACAGACAAGCCTCCTTTTGGCTACAGGGATGAGAAACGTCCCAGAGAACCCCAA------------------------GACC------------------AGAGGCCTTTTTGGAGCGATTGCTGGATTCATAGAGAATGGATGGGAAGGTCTCATTGATGGATGGTATGGTTTCAGACATCAAAATGCACAAGGAGAAGGAACTGCAGCTGATTACAAAAGCACTCAATCTGCAATAGATCAGATCACAGGCAAATTGAATCGTCTAATCGACAAAACAAATCAGCAGTTTGAACTGATAGACAACGAATTCAGTGAAATAGAACAACAAATTGGGAATGTCATTAACTGGACACGAGATTCAATGACTGAGGT-ATGGTCGTACAATGCTGAATTGCTGGTAGCTATGGAAAATCAGCACACAATAGATCTTGCAGACTCAGAAATGAACAAACTTTATGAGCGCGTAAGGAAACAACTGAGGGAGAATGCTGAAGAGGATGGGACTGGATGCTTTGAGATATTTCATAAGTGTGATGATCAGTGCATGGAGAGCATAAGGAACAACACTTATGACCATACTCAATACAGAGCGGAGTCATTGCAGAATAGAATACAGATAGACCCAGTGAAATTGAGTGGTGGATACAAAGACATAATCTTATGGTTTAGCTTCGGGGCATCATGTTTTCTTCTTCTAGCCATTGCAATGGGATTGGTTTTCATTTGCATAAAGAATGGAAACATGCGGTGCACTATTTGTATATAG
		</sequence>
		<sequence>
			<taxon idref="H7N9_ans_A/northernshoverl/Mississippi/11OS145/2011_USA_Mississippi_2011|2011.01917808219"/>
			ATGAACACTCAAATTTTGACACTCATTGCTTGTATGCTGATTGGAGCTAAAGGAGATAAAATATGTCTTGGGCACCATGCTGTGGCAAATGGAACAAAAGTGAACACATTAACAGAGAGAGGAATCGAAGTAGTAAATGCCACAGAAACGGTGGAGACTGCAAATATTAAGAAAATATGCACTCAGGGGAAAAGACCAACAGATCTGGGACAATGCGGACTCCTAGGAACCCTAATAGGACCTCCCCAATGCGATCAATTTCTGGAGTTTGACGCTGATTTAATAATTGAACGAAGAGAAGGAACCGATGTGTGTTATCCCGGGAAGTTCACAAATGAAGAATCACTGAGGCAGATCCTTCGAGGGTCAGGAGGAATTGATAAGGAGTCAATGGGTTTCACCTATAGTGGAATAAGAACCAATGGGGCGACGAGTGCTTGCAGAAGATCAGG---TTCTTCCTTCTATGCGGAGATGAAGTGGTTACTGTCGAATTCAGACAATGCGGCTTTTCCCCAAATGACTAAGTCGTACAGAAATCCCAGGAACAAACCAGCTCTGATAATTTGGGGAGTGCATCACTCTGGATCGGCTACTGAGCAGACCAAACTCTATGGGAGTGGAAATAAGTTGATAACAGTAGGAAGCTCGAAATACCAGCAGTCATTCACCCCAAGCCCGGGGGCACGACCACAGGTGAATGGGCAATCAGGAAGGATTGATTTTCACTGGCTACTCCTTGATCCCAATGACACAGTGACCTTCACTTTCAATGGGGCATTCATAGCTCCTGACAGAGCAAGTTTCTTTAGAGGAGAGTCACTAGGAGTTCAGAGTGATGTTCCTTTGGATTCTGGTTGTGAGGGGGATTGCTTCCACAATGGGGGTACGATAGTGAGCTCCCTGCCATTCCAGAACATCAACCCTAGAACAGTGGGAAAATGCCCTCGATATGTCAAACAGACAAGCCTCCTTTTGGCTACAGGGATGAGAAACGTCCCAGAGAACCCCAA------------------------GACC------------------AGAGGCCTTTTTGGAGCGATTGCTGGATTCATAGAGAATGGATGGGAAGGTCTCATTGATGGATGGTATGGTTTCAGACATCAAAATGCACAAGGAGAAGGAACTGCAGCTGATTATAAAAGCACTCAATCTGCAATAGATCAGATCACAGGCAAATTGAATCGTCTAATCGACAAAACAAATCAGCAGTTTGAACTGATAGACAACGAATTCAGTGAAATAGAACAACAAATTGGGAATGTCATTAACTGGACACGAGATTCAATGACTGAGGT-ATGGTCGTACAATGCTGAATTGCTGGTAGCTATGGAAAATCAGCACACAATAGATCTTGCAGACTCAGAAATGAACAAACTTTATGAGCGTGTAAGGAAACAACTGAGGGAGAATGCTGAAGAGGATGGGACTGGATGCTTTGAGATATTTCATAAGTGTGATGATCAGTGCATGGAGAGCATAAGGAACAACACTTATGACCATACTCAATACAGAGCGGAGTCATTGCAGAATAGAATACAGATAGACCCAGTGAAATTGAGTAGTGGATACAAAGACATAATCTTATGGTTTAGCTTCGGGGCATCATGTTTTCTTCTTCTAGCCATTGCAATGGGATTGGTTTTCATTTGCATAAAGAATGGAAACATGCGGTGCACTATTTGTATATAG
		</sequence>
		<sequence>
			<taxon idref="H7N7_ans_A/mallard/Missouri/10MO0551/2010_USA_Missouri_2010|2010.99178082192"/>
			ATGAACACTCAAATTTTGGCACTCATTGCTTGTATGCTGATTGGCGCTAAAGGAGATAAAATATGTCTTGGGCACCATGCTGTGGCAAATGGAACAAAAGTGAACACATTAACAGAGAGAGGAATCGAAGTAGTAAATGCCACAGAAACGGTGGAGACTGCAAATATTAAGAAAATATGCACTCAGGGGAAAAGACCAACAGATCTGGGACAATGCGGACTTCTAGGAACCCTAATAGGACCTCCCCAATGCGATCAATTTCTGGAGTTTGACGCTGATTTAATAATTGAACGAAGAGAAGGAACCGATGTGTGTTATCCCGGGAAGTTCACAAATGAAGAATCACTGAGGCAGATCCTTCGAGGGTCAGGAGGAATTGATAAGGAGTCAATGGGTTTCACCTATAGTGGAATAAGAACCAATGGGGCGACGAGTGCTTGCAGAAGATCAGG---TTCTTCCTTCTATGCGGAGATGAAGTGGTTACTGTCGAATTCAGACAATGCGGCTTTTCCCCAAATGACTAAGTCGTACAGAAATCCCAGGAACAAACCAGCTCTGATAATTTGGGGAGTGCATCACTCTGGATCGGCTACTGAGCAGACCAAACTCTATGGGAGTGGAAACAAGTTGATAACAGTAGGAAGCTCGAAATACCAGCAGTCATTCACCCCAAGCCCGGGGGCACGACCACAGGTGAATGGGCAATCAGGAAGGATTGATTTTCACTGGCTACTCCTTGATCCCAATGACACAGTGACCTTCACTTTCAATGGGGCATTCATAGCTCCTGACAGAGCAAGTTTCTTTAGAGGAGAGTCACTAGGAGTTCAGAGTGATGTTCCTTTGGATTCTGGTTGTGAGGGGGATTGCTTCCACAATGGGGGTACGATAGTGAGCTCCCTGCCATTCCAGAACATCAACCCTAGAACAGTGGGGAAATGCCCTCGATATGTCAAACAGACAAGCCTCCTTTTGGCTACAGGGATGAGAAACGTCCCAGAGAACCCCAA------------------------GACC------------------AGAGGCCTTTTTGGAGCGATTGCTGGATTCATAGAGAATGGATGGGAAGGTCTCATTGATGGATGGTATGGTTTCAGACATCAAAATGCACAAGGAGAAGGAACTGCAGCTGATTACAAAAGCACTCAATCTGCAATAGATCAGATCACAGGCAAATTGAATCGTCTAATCGACAAAACAAATCAGCAGTTTGAACTGATAGACAACGAATTCAGTGAAATAGAACAACAAATTGGGAATGTCATTAACTGGACACGAGATTCAATGACTGAGGT-ATGGTCGTACAATGCTGAACTGCTGGTAGCTATGGAAAATCAGCACACAATAGATCTTGCAGACTCAGAAATGAACAAACTTTATGAGCGTGTAAGGAAACAACTGAGGGAGAATGCTGAAGAGGATGGGACTGGATGCTTTGAGATATTTCATAAGTGTGATGATCAGTGCATGGAGAGCATAAGGAACAACACTTATGACCATACTCAATACAGAGCGGAGTCATTGCAGAATAGAATACAGATAGACCCAGTGAAATTGAGTAGTGGATACAAAGACATAATCTTATGGTTTAGCTTCGGGGCATCATGTTTTCTTCTTCTAGCCATTGCAATGGGATTGGTTTTCATTTGCATAAAGAATGGAAACATGCGGTGCACTATTTGTATATAG
		</sequence>
		<sequence>
			<taxon idref="H7N3_ans_A/mallard/Missouri/220/2009_USA_Missouri_2009|2009.93150684932"/>
			ATGAACACTCAAATTTTGGCACTCATTGCTTGTATGCTGATTGGGGCTAAAGGAGACAAAATATGTCTTGGGCACCATGCTGTGGCAAATGGAACAAAAGTGAACACATTAACAGAGAGAGGAATTGAAGTAGTAAATGCCACAGAAACGGTGGAAACTGCAAATATTAAGAAAATATGCACTCAAGGGAAAAGACCAACAGATCTGGGGCAATGCGGACTTCTAGGAACCCTAATAGGACCTCCCCAATGCGACCAATTTCTGGAGTTTGACGCTGATTTAATAATTGAACGAAGAGAAGGAACCGATGTGTGCTACCCCGGGAAGTTCACAAATGAAGAATCACTGAGGCAGATCCTTCGAGGGTCAGGAGGAATTGACAAGGAGTCAATGGGTTTCACCTATAGTGGAATAAGAACCAATGGGGCGACGAGTGCTTGCAGAAGATCAGG---TTCTTCCTTCTATGCGGAGATGAAGTGGTTACTGTCGAATTCAGACAATGCGGCATTTCCCCAAATGACTAAGTCGTATAGAAATCCCAGGAACAAACCAGCTCTGATAATTTGGGGAGTGCATCACTCTGGATCGGCTACTGAGCAGACCAAACTCTATGGAAGTGGAAACAAGTTGATAACAGTAGGAAGCTCGAAATACCAGCAGTCATTCACCCCAAGCCCGGGAGCACGACCACAGGTGAATGGGCAATCAGGAAGGATTGATTTTCACTGGCTACTCCTTGATCCCAATGACACAGTGACCTTCACTTTCAATGGAGCATTCATAGCTCCTGACAGAGCAAGTTTCTTTAGAGGAAAGTCGCTAGGAGTCCAGAGTGATGTTCCTTTGGATTCTGGTTGTGAGGGGGATTGCTTCCACAGTGGGGGTACGATAGTGAGCTCCCTGCCATTCCAGAACGTCAACCCTAGAACAGTGGGGAAATGCCCTCGATATGTCAAACAGACAAGCCTCCTTTTGGCTACAGGGATGAGAAACGTTCCAGAGAACCCCAA------------------------GACC------------------AGAGGCCTTTTTGGAGCGATTGCTGGATTCATAGAGAATGGATGGGAAGGTCTCATTGATGGATGGTATGGTTTCAGACATCAAAATGCACAAGGGGAAGGAACTGCAGCTGACTACAAAAGCACTCAATCTGCAATAGATCAGATCACAGGCAAATTGAATCGTCTAATTGACAAAACAAATCAGCAGTTTGAACTGATAGACAATGAATTCAGTGAAATAGAACAACAGATTGGGAATGTTATTAACTGGACACGAGACTCAATGACTGAGGT-ATGGTCGTACAATGCTGAACTGCTGGTAGCAATGGAAAATCAGCACACAATAGATCTTGCAGACTCAGAAATGAACAAACTTTACGAGCGTGTAAGGAAACAACTGAGGGAGAATGCTGAAGAGGATGGGACTGGATGCTTTGAGATATTTCATAAGTGTGATGATCAGTGCATGGAGAGCATAAGGAACAACACTTATGACCATACCCAATACAGAACAGAGTCATTGCAGAATAGAATACAGATAGACCCAGTGAAATTGAGTAGTGGATACAAGGACATAATCTTATGGTTTAGCTTCGGGGCATCATGTTTTCTTCTTCTAGCCATTGCAATGGGATTGGTTTTCATTTGCATAAAGAATGGAAACATGCGGTGCACTATTTGTATATAG
		</sequence>
		<sequence>
			<taxon idref="H7N4_ans_A/mallard/Missouri/10MO053/2010_USA_Missouri_2010|2010.87397260274"/>
			ATGAACACTCAAATTTTGGCACTCATTGCTTGTATGCTGATTGGAGCTAAAGGAGACAAAATATGTCTTGGGCACCATGCTGTGGCAAATGGAACAAAAGTGAACACATTAACAGAGAGAGGAATTGAAGTAGTAAATGCCACAGAAACGGTGGAAACTGCAAATATTAAGAAAATATGCACTCAAGGGAAAAGACCAACAGATCTGGGGCAATGCGGACTTCTAGGAACCCTAATAGGACCTCCCCAATGCGACCAATTTCTTGAGTTTGACGCTGATTTAATAATTGAACGAAGAGAAGGAACCGATGTGTGCTACCCCGGGAAGTTCACAAATGAAGAATCACTGAGGCAGATCCTTCGAGGGTCAGGAGGAATTGATAAGGAGTCAATGGGTTTCACCTATAGTGGAATAAGAACCAATGGGGCGACGAGTGCTTGCAGAAGATCAGG---CTCTTCCTTCTATGCGGAGATGAAGTGGTTACTGTCGAATTCAGACAATGCGGCATTTCCCCAAATGACTAAGTCGTATAGAAATCCCAGGAACAAACCAGCTCTGATAATTTGGGGAGTGCATCACTCTGGATCGGCTACTGAGCAGACCAAACTCTATGGAAGTGGAAACAAGTTGATAACAGTAGGAAGCTCGAAATACCAGCAGTCATTCACCCCAAGCCCGGGAGCACGACCACAGGTGAATGGGCAATCAGGAAGGATTGATTTTCACTGGCTACTCCTTGACCCCAATGACACAGTGACCTTCACTTTCAATGGAGCATTCATAGCTCCTGACAGAGCAAGTTTCTTTAGAGGAGAGTCGCTAGGAGTCCAGAGTGATGTTCCTTTGGATTCTGGTTGTGAGGGGGATTGCTTCCACAGTGGGGGTACGATAGTGAGCTCCCTGCCATTCCAGAACATCAACCCTAGAACAGTGGGGAAATGCCCTCGATATGTCAAACAGACAAGCCTCCTTTTGGCTACAGGGATGAGAAACGTTCCAGAGAACCCCAA------------------------GACC------------------AGAGGCCTTTTTGGAGCGATTGCTGGATTCATAGAGAATGGATGGGAAGGTCTCATTGATGGATGGTATGGTTTCAGACATCAAAATGCACAAGGGGAAGGAACGGCAGCTGACTACAAAAGCACTCAATCTGCAATAGATCAGATCACAGGCAAGTTGAATCGTCTAATTGACAAAACAAATCAGCAGTTTGAACTGATAGACAATGAATTCAGTGAAATAGAACAACAAATTGGGAATGTCATTAACTGGACACGAGACTCAATGACTGAGGT-ATGGTCGTACAATGCTGAATTGCTGGTAGCAATGGAAAATCAGCACACAATAGATCTTGCAGACTCAGAAATGAACAAACTTTACGAGCGTGTAAGGAAACAACTGAGGGAGAATGCTGAGGAGGATGGGACTGGATGCTTTGAGATATTTCATAAGTGTGATGATCAGTGCATGGAGAGCATAAGGAACAACACTTATAACCATACCCAATACAGAACAGAGTCACTGCAGAATAGAATACAGATAGACCCAGTGAAATTGAGTAGTGGATACAAGGACATAATCTTATGGTTTAGCTTCGGGGCATCATGTTTTCTTCTTCTAGCCATTGCAATGGGATTGGTTTTCATTTGCATAAAGAATGGAAACATGCGGTGCACTATTTGTATATAG
		</sequence>
		<sequence>
			<taxon idref="H7N7_ans_A/Americanblackduck/NewBrunswick/00344/2010_Canada_NewBrunswick_2010|2010.6"/>
			ATGAACACTCAAATTTTGGCACTCATTGCTTGTATGCTGATTGGAGTTAAAGGAGACAAAATATGTCTTGGGCACCATGCTGTGGCAAATGGAACAAAAGTGAACACATTAACAGAGAGAGGAATCGAAGTAGTAAATGCCACAGAAACGGTGGAGACTGCAAATATGAAGAAAATATGCACTCAAGGGAAAAGACCAACAGATCTGGGACAATGCGGACTTCTAGGAACCCTAATAGGACCTCCCCAATGCGATCAATTTCTGGAGTTTGACGCTGATTTAATAATTGAACGAAGAGAAGGAACCGATGTGTGTTATCCCGGGAAGTTCACAAATGAAGAATCACTGAGGCAGATCCTTCGAGGGTCAGGAGGAATTGATAAGGAGTCAATGGGTTTCACCTATAGTGGAATAAGAACCAATGGGGCAACGAGTGCTTGCAGAAGACCAGG---CTCTTCCTTCTATGCGGAGATGAAGTGGTTACTGTCGAATTCAGACAATGCGGCTTTTCCCCAAATGACCAAGTCGTATAGAAATCCCAGGAACAAACCAGCTCTGATAATTTGGGGAGTGCATCACTCTGTATCGGCCACTGAGCAGACCAAACTCTATGGAAGTGGGAACAAGTTGATAACAGTAGGAAGCTCGAAATACCAGCAGTCATTCACCCCAAGCCCGGGGGCACGACCACAGGTGAATGGGCAATCAGGAAGGATTGATTTTCACTGGCTACTCCTTGATCCCAACGACACAGTGACCTTCACTTTCAATGGGGCATTCATAGCTCCCGACAGAGCAAGTTTCTTTAGAGGAGAGTCGCTAGGAGTTCAGAGTGATGTTCCTTTGGATTCTGGTTGTGAGGGGGATTGCTTCCACAGTGGGGGTACGATAGTGAGCTCCCTGCCATTCCAGAACATCAACCCTAGAACAGTGGGAAAATGCCCTCGATATGTCAAACAGACAAGCCTCCTTTTGGCTACAGGGATGAGAAACGTCCCAGAGAACCCCAA------------------------GACC------------------AGAGGCCTTTTTGGAGCGATTGCTGGATTCATAGAGAATGGATGGGAAGGTCTCATTGATGGATGGTATGGTTTCAGACATCAAAATGCACAAGGAAAAGGAACTGCAGCTGACTACAAAAGCACTCAATCTGCAATAGATCAGATCACAGGCAAATTGAATCGTCTAATTGACAAAACAAATCAGCAGTTTGAACTGATAGACAACGAATTCAGTGAAGTAGAACAACAAATTGGGAACGTCATTAACTGGACACGAGACTCAATGACTGAGGT-ATGGTCATACAATGCTGAATTGCTGGTAGCAATGGAAAATCAGCACACAATAGATCTTGCAGACTCAGAAATGAACAAACTTTACGAGCGTGTAAGGAAACAACTGAGGGAGAATGCTGAAGAGGATGGGACTGGATGCTTTGAGATATTTCATAAGTGTGATGATCAGTGCATGGAGAGCATAAGGAACAACACTTATGACCATACCCAATACAGAACAGAGTCACTGCAGAATAGAATACAGATAGACCCAGTGAAATTGAGTAGTGGATACAAAGACATAATCTTATGGTTTAGCTTCGGAGCATCATGTTTTCTTCTTCTAGCCATTGCAATGGGATTGGTTTTCATTTGCATAAAGAATGGAAACATGCGGTGCACTATTTGTATATAG
		</sequence>
		<sequence>
			<taxon idref="H7N7_ans_A/green-wingedteal/NewBrunswick/00392/2010_Canada_NewBrunswick_2010|2010.60273972603"/>
			ATGAACACTCAAATTTTGGCACTCATTGCTTGTATGCTGATTAGAGTTAAAGGAGACAAAATATGTCTTGGGCACCATGCTGTGGCAAATGGAACAAAAGTGAACACATTAACAGAGAGAGGAATCGAAGTAGTAAATGCCACAGAAACGGTGGAGACTGCAAATATGAAGAAAATATGCACTCAAGGGAAAAGACCAACAGATCTGGGACAATGCGGACTTCTAGGAACCCTAATAGGACCTCCCCAATGCGATCAATTTCTGGAGTTTGACGCTGATTTAATAATTGAACGAAGAGAAGGAACCGATGTGTGTTATCCCGGGAAGTTCACAAATGAAGAATCACTGAGGCAGATCCTTCGAGGGTCAGGAGGAATTGATAAGGAGTCAATGGGTTTCACCTATAGTGGAATAAGAACCAATGGGGCAACGAGTGCTTGCAGAAGACCAGG---CTCTTCCTTCTATGCGGAGATGAAGTGGTTACTGTCGAATTCAGACAATGCGGCTTTTCCCCAAATGACCAAGTCGTATAGAAATCCCAGGAACAAACCAGCTCTGATAATTTGGGGAGTGCATCACTCTGTATCGGCCACTGAGCAGACCAAACTCTATGGAAGTGGGAACAAGTTGATAACAGTAGGAAGCTCGAAATACCAGCAGTCATTCACCCCAAGCCCGGGGGCACGACCACAGGTGAATGGGCAATCAGGAAGGATTGATTTTCACTGGCTACTCCTTGATCCCAACGACACAGTGACCTTCACTTTCAATGGGGCATTCATAGCTCCCGACAGAGCAAGTTTCTTTAGAGGAGAGTCGCTAGGAGTTCAGAGTGATGTTCCTTTGGATTCTGGTTGTGAGGGGGATTGCTTCCACAGTGGGGGTACGATAGTGAGCTCCCTGCCATTCCAGAACATCAACCCTAGAACAGTGGGAAAATGCCCTCGATATGTCAAACAGACAAGCCTCCTTTTGGCTACAGGGATGAGAAACGTCCCAGAGAACCCCAA------------------------GACC------------------AGAGGCCTTTTTGGAGCGATTGCTGGATTCATAGAGAATGGATGGGAAGGTCTCATTGATGGATGGTATGGTTTCAGACATCAAAATGCACAAGGAAAAGGAACTGCAGCTGACTACAAAAGCACTCAATCTGCAATAGATCAGATCACAGGCAAATTGAATCGTCTAATTGACAAAACAAATCAGCAGTTTGAACTGATAGACAACGAATTCAGTGAAGTAGAACAACAAATTGGGAACGTCATTAACTGGACACGAGACTCAATGACTGAGGT-ATGGTCATACAATGCTGAATTGCTGGTAGCAATGGAAAATCAGCACACAATAGATCTTGCAGACTCAGAAATGAACAAACTTTACGAGCGTGTAAGGAAACAACTGAGGGAGAATGCTGAAGAGGATGGGACTGGATGCTTTGAGATATTTCATAAGTGTGATGATCAGTGCATGGAGAGCATAAGGAACAACACTTATGACCATACCCAATACAGAACAGAGTCACTGCAGAATAGAATACAGATAGACCCAGTGAAATTGAGTAGTGGATACAAAGACATAATCTTATGGTTTAGCTTCGGAGCATCATGTTTTCTTCTTCTAGCCATTGCAATGGGATTGGTTTTCATTTGCATAAAGAATGGAAACATGCGGTGCACTATTTGTATATAG
		</sequence>
		<sequence>
			<taxon idref="H7N6_ans_A/commongoldeneye/Wisconsin/10OS4202/2010_USA_Wisconsin_2010|2010.91780821918"/>
			ATGAACACTCAAATTTTGGCACTCATTGCTTGTATGCTGATTGGAGCCAAAGGAGACAAAATATGTCTTGGGCACCATGCTGTGGCAAATGGAACAAAGGTGAACACATTAACAGAGAGAGGAATCGAAGTAGTAAATGCCACAGAAACAGTGGAGACTGCAGATATTAAGAAAATATGCACTCAGGGGAAAAGAACAACAGATCTGGGACAATGCGGACTTCTAGGAACCCTAATAGGACCTCCCCAATGCGATCATTTTCTGGAGTTTGACGCTGATTTAATAATTGAACGAAGAGAAGGAACCGATGTGTGTTATCCCGGGAGGTTCACAAATGAAGAATCACTGAGGCAGATCCTTCGAGAGTCTGGAGGAATTGATAAGGAGTCAATGGGCTTCACCTATAGTGGAATAAGAACCAATGGGGCGACGAGTGCTTGCAGAAGATCAGG---TTCTTCCTTCTATGCGGAGATGAAGTGGTTACTGTCGAATTCAGACAATGCGGCTTTTCCCCAAATGACTAAGTCGTATAGAAATCCCAGGAACAAACCAGCTCTGATAATTTGGGGAGTGCATCACTCTGGGTCGGCTACTGAGCAGACCAAACTCTATGGAAGTGGAAACAAGTTGATAACAGTAGGAAGCTCGAAATACCAGCAGTCATTCACCCCAAGCCCGGGGGCACGACCACAGGTGAATGGGCAATCAGGAAGGATTGATTTTCACTGGCTACTCCTTGATCCCAATGACACAGTGACCTTCACTTTCAATGGGGCATTCATAGCTCCTGACAGAGCAAGTTTCTTTAGAGGAGAGTCGCTAGGAGTCCAGAGTGATGTTCCTTTGGATTCTGGTTGTGAGGGGGATTGCTTCCACAATGGGGGTACGATAGTGAGCTCCCTGCCATTCCAGAACATCAACCCTAGAACAGTGGGAAAATGCCCTCGATATGTCAAACAGACAAGCCTCCTTTTGGCTACAGGGATGAGAAACGTCCCAGAGAACCCCAA------------------------GACC------------------AGAGGCCTTTTTGGAGCGATTGCTGGATTCATAGAGAATGGATGGGAAGGTCTCATTGATGGATGGTATGGTTTCAGACATCAAAATGCACAAGGAGAAGGAACTGCAGCTGACTACAAAAGCACTCAATCTGCAATAGATCAGATCACAGGCAAATTGAATCGTCTAATTGACAAAACAAATCAGCAGTTTGAACTGATAGACAACGAATTCAGTGAAATAGAACAACAAATTGGGAATGTCATTAACTGGACACGAGACTCAATGACTGAGGT-ATGGTCGTACAATGCTGAATTGCTGGTAGCAATGGAAAATCAGCACACAATAGATCTTGCAGACTCAGAAATGAACAAACTTTACGAGCGTGTAAGGAAACAACTGAGGGAGAATGCTGAAGAGGATGGGACTGGATGCTTTGAGATATTTCATAAGTGTGATGATCAGTGCATGGAGAGCATAAGGAACAACACTTATGACCATACCCAATACAGAACAGAGTCACTGCAGAATAGAATACAGATAGACCCAGTGAAATTGAGTAGTGGATACAAAGACATAATCTTATGGTTTAGCTTCGGGGCATCATGTTTTCTTCTTCTAGCCATTGCAATGGGATTGGTTTTCATTTGCATAAAGAATGGAAACATGCGGTGCACTATTTGTATATAG
		</sequence>
		<sequence>
			<taxon idref="H7N3_ans_A/blue-wingedTeal/NorthDakota/AI09-3760/2009_USA_NorthDakota_2009|2009.67397260274"/>
			ATGAACACTCAAATTTTGGCACTCATTGCTTGTATGCTGATTGGAGCTAAAGGAGACAAAATATGTCTTGGGCACCATGCTGTGGCAAATGGAACAAAAGTGAACACATTAACAGAGAGAGGAATCGAAGTAGTAAATGCCACAGAAACGGTGGAGACTGCAAATATTAAGAAAATATGCACTCAAGGGAAAAGACCAGCAGATCTGGGACAATGCGGACTTCTAGGAACCCTAATAGGACCTCCCCAATGCGATCAATTTCTGGAGTTTGACGCTGATTTAATAATTGAACGAAGAGAAGGAACCGATGTGTGTTATCCCGGGAAGTTCACAAATGAAGAATCACTAAGGCAGATCCTTCGAGGGTCAGGAGGAATTGATAAGGAGTCAATGGGTTTCACCTATAGTGGAATAAGAACCAATGGGGCGACGAGTGCTTGCAGAAGATCAGG---TTCTTCCTTCTATGCGGAGATGAAGTGGTTACTGTCGAATTCAGACAATGCAGCTTTTCCCCAGATGACTAAGTCGTATAGAAATCCCAGGAACAAACCAGCTCTGATAATTTGGGGAGTGCATCACTCTGGATCGGCCACTGAGCAGACCAAACTCTATGGAAGTGGAAACAAGTTGATAACAGTAGGAAGCTCGAAATACCAGCAGTCATTCACCCCAAGCCCGGGGGCACGACCACAGGTGAATGGGCAATCAGGAAGGATTGATTTTCACTGGCTACTCCTTGATCCCAATGACACAGTGACCTTCACTTTCAATGGGGCATTCATAGCTCCTGACAGAGCAAGTTTCTTTAGAGGAGAGTCGCTAGGAGTTCAGAGTGATGTTCCTTTGGATTCTGGTTGTGAGGGGGATTGCTTCCACAGTGGGGGTACGATAGTGAGCTCCCTGCCATTCCAGAACATCAACCCTAGAACAGTGGGAAAATGCCCTCGATATGTCAAACAGACAAGCCTCCTTTTGGCTACAGGGATGAGAAACGTCCCAGAGAACCCCAA------------------------GACC------------------AGAGGCCTTTTTGGAGCGATTGCTGGATTCATAGAGAATGGATGGGAAGGTCTCATTGATGGATGGTATGGTTTCAGACATCAAAATGCACAAGGAGAAGGAACTGCAGCTGACTACAAAAGCACTCAATCTGCAATAGATCAGATCACAGGCAAATTGAATCGTCTAATTGACAAAACAAATCAGCAGTTTGAACTGATAGACAACGAATTCAGTGAAATAGAACAACAAATTGGGAATGTCATTAACTGGACACGAGACTCAATGACTGAGGT-ATGGTCGTACAATGCTGAATTGCTGGTAGCAATGGAAAATCAGCACACAATAGATCTTGCAGACTCAGAAATGAACAAACTTTACGAGCGTGTAAGGAAACAACTGAGGGAGAATGCTGAAGAGGATGGGACTGGATGCTTTGAAATATTTCATAAGTGTGATGATCAGTGCATGGAGAGCATAAGGAACAACACTTATGACCATACCCAATACAGAACAGAGTCACTGCAGAATAGAATACAGATAGACCCAGTGAAATTGAGTAGTGGATACAAAGACATAATCTTATGGTTTAGCTTCGGGGCATCATGTTTTCTTCTTCTAGCCATTGCAATGGGATTGGTTTTCATTTGCATAAAGAATGGAAACATGCGGTGCACTATTTGTATATAG
		</sequence>
		<sequence>
			<taxon idref="H7N7_ans_A/Americangreen-wingedteal/Mississippi/09OS046/2009_USA_Mississippi_2009|2009.02191780822"/>
			ATGAACACTCAAATTTTGGCACTCATTGCTTGTATGCTGATTGGAGCTAAAGGAGACAAAATATGTCTTGGGCACCATGCTGTGGCAAATGGAACAAAAGTGAACACATTAACAGAGAGAGGAATTGAAGTAGTAAATGCCACAGAAACGGTGGAGACTGCAAATATTAAGAAAATATGCACTCAAGGGAAAAGACCAACAGATCTGGGACAATGCGGACTTCTAGGAACCCTAATAGGACCTCCCCAATGTGATCAATTTCTGGAGTTTGACGCTGATTTAATAATTGAACGAAGAGAAGGAACCGATGTGTGTTATCCCGGGAAGTTCACAAATGAAGAATCACTGAGGCAGATCCTTCGAGGGTCAGGAGGAATTGATAAGGAGTCAATGGGTTTCACCTATAGTGGAATAAGAACCAATGGGGCGACGAGTGCTTGCAGAAGATCAGG---TTCTTCCTTCTATGCGGAGATGAAGTGGTTACTGTCGAATTCAGACAATGCGGCTTTTCCCCAAATGACTAAGTCGTATAGAAATCCCAGGAACAAACCAGCTCTGATAATTTGGGGAGTGCATCACTCTGGATCGGCTACTGAGCAGACCAAACTCTATGGAAGTGGAAACAAGTTGATAACAGTAGGAAGCTCGAAATACCAGCAGTCATTCACCCCAAGCCCGGGAGCACGACCACAGGTGAATGGGCAATCAGGAAGGATTGATTTTCACTGGCTACTCCTTGATCCCAATGACACAGTGACCTTCACTTTCAATGGGGCATTCATAGCTCCTGACAGAGCAAGTTTCTTTAGAGGAGAGTCGCTAGGAGTTCAGAGTGATGTTCCTTTGGATTCTGGTTGTGAGGGGGATTGCTTCCACAGTGGGGGTACGATAGTGAGCTCCCTGCCATTCCAGAACATCAACCCTAGAACAGTGGGGAAATGCCCTCGATATGTCAAACAGACAAGCCTCCTTTTGGCTACAGGGATGAGAAACGTCCCAGAGAACCCCAA------------------------GACC------------------AGAGGCCTTTTTGGAGCGATTGCTGGATTCATAGAGAATGGATGGGAAGGTCTCATTGATGGATGGTATGGTTTCAGACATCAAAATGCACAAGGAGAAGGAACTGCAGCTGACTACAAAAGCACTCAATCTGCAATAGATCAGATCACAGGCAAATTGAATCGTCTAATTGACAAAACAAATCAGCAGTTTGAACTGATAGACAACGAATTCAGTGAAATAGAACAACAAATTGGGAATGTCATTAACTGGACACGAGACTCAATGACTGAGGT-ATGGTCGTACAATGCTGAATTGCTGGTAGCAATGGAAAATCAGCACACAATAGATCTTGCAGACTCAGAAATGAACAAACTTTACGAGCGTGTAAGGAAACAACTGAGGGAGAATGCTGAAGAGGATGGGACTGGATGCTTTGAGATATTTCATAAGTGTGATGATCAGTGCATGGAGAGCATAAGGAACAACACTTATGACCATACCCAATACAGAACAGAGTCACTGCAGAATAGAATACAGATAGACCCAGTGAAATTGAGTAGTGGATACAAAGACATAATCTTATGGTTTAGCTTCGGGGCATCATGTTTTCTTCTTCTAGCCATTGCAATGGGATTGGTTTTCATTTGCATAAAGAATGGAAACATGCGGTGCACTATTTGTATATAG
		</sequence>
		<sequence>
			<taxon idref="H7N7_ans_A/northernshoveler/Mississippi/09OS643/2009_USA_Mississippi_2009|2009.03835616438"/>
			ATGAACACTCAAATTTTGGCACTCATTGCTTGTATGCTGATTGGAGCTAAAGGAGACAAAATATGTCTTGGGCACCATGCTGTGGCAAATGGAACAAAAGTGAACACATTAACAGAGAGAGGAATTGAAGTAGTAAATGCCACAGAAACGGTGGAGACTGCAAATATTAAGAAAATATGCACTCAAGGGAAAAGACCAACAGATCTGGGACAATGCGGACTTCTAGGAACCCTAATAGGACCTCCCCAATGCGATCAATTTCTGGAGTTTGACGCTGATTTAATAATTGAACGAAGAGAAGGAACCGATGTGTGTTATCCCGGGAAGTTCACAAATGAAGAATCACTGAGGCAGATCCTTCGAGGGTCAGGAGGAATTGATAAGGAGTCAATGGGTTTCACCTATAGTGGAATAAGAACCAATGGGGCGACGAGTGCTTGCAGAAGATCAGG---TTCTTCCTTCTATGCGGAGATGAAGTGGTTACTGTCGAATTCAGACAATGCGGCTTTTCCCCAAATGACTAAGTCGTATAGAAATCCCAGGAACAAACCAGCTCTGATAATTTGGGGAGTGCATCACTCTGGATCGGCTACTGAGCAGACCAAACTCTATGGAAGTGGAAACAAGTTGATAACAGTAGGAAGCTCGAAATACCAGCAGTCATTCACCCCAAGCCCGGGAGCACGACCACAGGTGAATGGGCAATCAGGAAGGATTGATTTTCACTGGCTACTCCTTGATCCCAATGACACAGTGACCTTCACTTTCAATGGGGCATTCATAGCTCCTGACAGAGCAAGTTTCTTTAGAGGAGAGTCGCTAGGAGTTCAGAGTGATGTTCCTTTGGATTCTGGTTGTGAGGGGGATTGCTTCCACAGTGGGGGTACGATAGTGAGCTCCCTGCCATTCCAGAACATCAACCCTAGAACAGTGGGGAAATGCCCTCGATATGTCAAACAGACAAGCCTCCTTTTGGCTACAGGGATGAGAAACGTCCCAGAGAACCCCAA------------------------GACC------------------AGAGGCCTTTTTGGAGCGATTGCTGGATTCATAGAGAATGGATGGGAAGGTCTCATTGATGGATGGTATGGTTTCAGACATCAAAATGCACAAGGAGAAGGAACTGCAGCTGACTACAAAAGCACTCAATCTGCAATAGATCAGATCACAGGCAAATTGAATCGTCTAATTGACAAAACAAATCAGCAGTTTGAACTGATAGACAACGAATTCAGTGAAATAGAACAACAAATTGGGAATGTCATTAACTGGACACGAGACTCAATGACTGAGGT-ATGGTCGTACAATGCTGAATTGCTGGTAGCAATGGAAAATCAGCACACAATAGATCTTGCAGACTCAGAAATGAACAAACTTTACGAGCGTGTAAGGAAACAACTGAGGGAGAATGCTGAAGAGGATGGGACTGGATGCTTTGAGATATTTCATAAGTGTGATGATCAGTGCATGGAGAGCATAAGGAACAACACTTATGACCATACCCAATACAGAACAGAGTCACTGCAGAATAGAATACAGATAGACCCAGTGAAATTGAGTAGTGGATACAAAGACATAATCTTATGGTTTAGCTTCGGGGCATCATGTTTTCTTCTTCTAGCCATTGCAATGGGATTGGTTTTCATTTGCATAAAGAATGGAAACATGCGGTGCACTATTTGTATATAG
		</sequence>
		<sequence>
			<taxon idref="H7N2_ans_A/northernshoveler/California/JN1447/2007_USA_California_2007|2007.0904109589"/>
			ATGAACACTCAAATTTTGGCACTCATTGCTTGTATGCTGATTGGAGCTAAAGGAGACAAAATATGTCTTGGGCACCATGCTGTGGCAAATGGGACAAAAGTGAACACATTAACAGAGAGAGGAATTGAAGTAGTAAATGCCACAGAAACGGTGGAGACTGCAAATATTAAGAAAATATGTACTCAAGGAAAAAGGCCAACAGATCTGGGACAATGCGGACTTCTAGGAACCCTAATAGGACCCCCCCAATGCGATCAATTTCTGGAGTTTGACGCTGACTTGATAATTGAACGAAAAGAAGGAACCGATGTGTGCTACCCCGGGAAGTTCACAAATGAAGAATCACTGAGGCAGATCCTTCGGGGGTCAGGAGGAATTGACAAGGAGTCAATGGGTTTCACCTATAGTGGAATAAGAACCAATGGGGCGACGAGTGCCTGCAGAAGATCAGG---TTCTTCTTTCTATGCGGAGATGAAGTGGTTACTGTCAAATTCAGACAATGCGGCATTTCCCCAAATGACTAAGTCGTATAGGAATCCCAGGAACAAACCAGCTCTGATAATTTGGGGAGTGCATCACTCTGGATCGGCTACTGAGCAGACCAAACTCTATGGAAGTGGAAACAAGTTGATAACAGTAGGAAGCTCGAAATACCAGCAATCATTCACCCCAAGTCCGGGAGCACGACCACAGGTGAATGGGCAATCAGGAAGGATTGATTTTCACTGGCTACTCCTTGACCCTAATGACACAGTGACCTTTACTTTCAATGGGGCATTCATAGCTCCTGACAGGGCAAGTTTCTTTAGAGGAGAGTCACTAGGAGTCCAGAGTGATATTCCTTTGGATTCTGGTTGTGAGGGGGATTGCTTCCACAGTGGGGGTACGATAGTAAGCTCCCTGCCATTCCAGAACATCAACCCTAGGACAGTGGGGAAATGCCCTCGATATGTCAAACAGACAAGCCTCCTTTTGGCTACAGGAATGAGAAACGTCCCAGAGAACCCCAA------------------------GACC------------------AGAGGCCTTTTTGGGGCGATTGCTGGATTCATAGAGAATGGATGGGAAGGTCTCATTGATGGATGGTATGGTTTCAGACATCAAAATGCACAAGGAGAAGGAACTGCCGCTGACTACAAAAGCACCCAATCTGCAATAGATCAGATCACAGGCAAATTGAATCGTCTAATTGACAAAACAAATCAGCAGTTTGAATTGATAGACAATGAATTCAGTGAAATAGAACAACAAATTGGGAATGTTATTAACTGGACACGAGACTCAATGACTGAGAT-ATGGTCGTACAATGCTGAATTGCTGGTAGCAATGGAAAATCAGCACACAATAGATCTTACAGACTCAGAAATGAACAAACTTTACGAGCGTGTCAGGAAACAACTAAGGGAGAATGCTGAGGAAGATGGGACTGGATGCTTTGAGATATTTCATAAGTGTGATGATCAGTGTATGGAGAGCATAAGGAACAACACTTATGACCATACCCAATACAGAACAGAGTCACTGCAGAATAGAATACAGATAGACCCAGTGAAATTGAGTAGTGGATACAAAGACATAATCTTATGGTTTAGCTTCGGGGCATCATGTTTTCTTCTTCTAGCCATTGCAATGGGATTGGTTTTCATTTGCATAAAGAATGGAAACATGCGGTGCACTATTTGTATATAG
		</sequence>
		<sequence>
			<taxon idref="H7N3_cha_A/ruddyturnstone/DelawareBay/124/2007_USA_DelawareBay_2007|2007.38630136986"/>
			ATGAACACTCAAATTTTGGCACTCATTGCTTGTATGCTGATTGGAACTGAAGGAGACAAAATATGTCTTGGGCACCATGCTGTGGCAAATGGAACAAAAGTGAACACATTAACAGAGAGAGGAATTGAAGTGGTAAATGCCACAGAAACGGTGGAGACTGCAAATATTAAGAAAATATGCACTCAAGGAAAAAGGTCAACAGATCTGGGACAATGCGGACTTCTAGGAACCCTAATAGGACCTCCCCAATGCGATCAATTTCTGGAGTTTGACGCTGACTTGATAATTGAACGAAGAGAAGGAACCGATGTGTGCTACCCCGGGAAGTTCACAAATGAAGAGTCACTGAGGCAGATCCTTCGAGGATCAGGAGGAATTGATAAGGAGTCAATGGGTTTCACCTATAGTGGAATAAGAACCAATGGGGCGACGAGTGCCTGCAGAAGATCAGG---TTCTTCTTTCTATGCGGAGATGAAGTGGTTACTGTCGAATTCAGACAATGCGGCATTTCCCCAAATGACTAAGTCGTATAGAAATCCCAGGAACAAACCAGCTCTGATAATTTGGGGAGTGCATCACTCTGGATCGGCTACTGAGCAGACCAAACTCTATGGAAGTGGAAACAAGTTGATAACAGTAGGAAGCTCGAAATACCAGCAATCATTCACTCCAAGCCCGGGAGCACGGCCACAGGTGAATGGGCAATCAGGAAGGATTGATTTTCACTGGCTACTCCTTGATCCTAATGACACAGTGACCTTCACTTTCAATGGGGCATTCATAGCTCCTGACAGGGCAAGTTTCTTTAGAGGAGAATCGCTAGGAGTCCAGAGTGATGTTCCTTTGGATTCTGGTTGTGAGGGGGATTGCTTCCACAGTGGGGGTACGATAGTAAGCTCCCTGCCATTCCAGAACATCAACCCTAGAACAGTGGGGAAATGCCCTCGATATGTCAAACAGACAAGCCTCCTTTTGGCTACAGGAATGAGAAACGTCCCAGAAAACCCCAA------------------------GACC------------------AGAGGCCTTTTTGGAGCGATTGCCGGATTCATAGAGAATGGATGGGAAGGTCTCATTGATGGATGGTATGGTTTCAGACATCAAAATGCACAAGGAGAAGGAACTGCAGCTGACTACAAAAGCACCCAATCTGCAATAGATCAGATCACAGGCAAATTGAATCGTCTAATTGACAAAACAAATCAGCAGTTTGAACTGATAGACAATGAATTCAGTGAAATAGAACAACAAATTGGAAATGTCATTAACTGGACACGAGACTCAATGACTGAGGT-ATGGTCGTACAATGCTGAATTGCTGGTAGCAATGGAAAATCAGCATACAATAGATCTTGCAGACTCAGAAATGAACAAACTTTACGAGCGTGTCAGGAGACAACTAAGGGAGAATGCTGAAGAAGATGGAACTGGATGCTTTGAGATATTTCATAAGTGTGATGATCAGTGTATGGAGAGTATAAGGAACAACACTTATGACCATACCCAGTACAGAACAGAGTCACTGCAGAATAGAATACAGATAGACCCAGTGAAATTGAGTAGTGGATACAAAGACATAATCTTATGGTTTAGCTTCGGGGCATCATGTTTTCTTTTTCTAGCCATTGCAATGGGATTGGTTTTCATTTGCATAAAGAATGGAAACATGCGGTGCACTATTTGTATATAG
		</sequence>
		<sequence>
			<taxon idref="H7N7_ans_A/mallard/California/HKWF1971/2007_USA_California_2007|2007.97534246575"/>
			ATGAACACTCAAATTTTGGCACTCATTGCTTGTATGCTGATTGGAGCTAAAGGAGACAAAATATGTCTTGGGCACCATGCTGTGGCAAATGGAACAAAGGTGAACACATTAACAGAGAGAGGAATCGAAGTAGTAAATGCCACAGAAACGGTGGAGACTGCAAATATTAAGAAAATATGCACTCAAGGAAAAAGGCCAACAGATCTAGGACAATGCGGACTTCTAGGAACCCTAATAGGACCTCCCCAATGCGATCAATTTCTGGAGTTTGACGCTGACTTGATAATTGAACGAAGAGAAGGAACCGATGTGTGCTACCCCGGGAAGTTCACAAATGAAGAATCACTGAGGCAGATCCTTCGAGGGTCAGGAGGAATTGATAAGGAGTCAATGGGTTTCACCTATAGTGGAATAAGAACCAATGGGGCGACGAGTGCCTGCAGAAGATCAGG---TTCTTCTTTCTATGCGGAGATGAAGTGGTTACTGTCGAATTCAGACAATGCGGCATTTCCCCAAATGACTAAGTCGTATAGAAATCCCAGGAACAAACCAGCTCTGATAATTTGGGGAGTGCATCACTCTGGATCGGCTACTGAGCAGACCAAACTCTATGGAAGTGGAAACAAGTTGATAACAGTAGGAAGCTCGAAATACCAGCAATCATTCACCCCAAGTCCAGGAGCACGACCACAGGTGAATGGGCAATCAGGAAGGATTGATTTTCACTGGCTACTCCTTGATCCTAATGACACAGTGACCTTCACTTTCAATGGGGCTTTCATAGCTCCTGACAGGGCTAGTTTCTTTAGAGGAGGGTCGCTAGGAGTCCAGAGCGATGTTCCTTTGGATTCTGGTTGTGAAGGGGATTGCTTCCACAGTGGGGGTACGATAGTAAGCTCTCTGCCATTCCAGAACATCAACCCTAGAACAGTGGGGAAATGCCCTCGATATGTCAAACAGACAAGCCTCCTTTTGGCTACAGGAATGAGAAACGTCCCAGAGAACCCCAA------------------------GACC------------------AGAGGCCTTTTTGGAGCTATTGCTGGATTCATAGAGAATGGATGGGAAGGTCTCATTGATGGATGGTATGGTTTCAGACATCAAAATGCACAAGGGGAAGGAACTGCCGCTGACTACAAGAGCACCCAATCTGCAATAGATCAGATCACAGGCAAATTGAATCGTCTAATTGACAAAACAAATCAGCAGTTTGAACTGATAGACAATGAATTCAATGAAATAGAACAACAAATTGGGAATGTCATTAACTGGACACGAGACTCAATGACTGAAGT-ATGGTCGTACAATGCTGAATTGCTGGTAGCAATGGAAAATCAGCACACAATAGATCTTGCAGACTCAGAAATGAACAAACTTTACGAGCGTGTCAGGAAACAACTAAGGGAGAATGCTGAAGAAGATGGGACTGGATGCTTTGAGATATTTCATAAGTGTGATGATCAGTGTATGGAGAGCATAAGGAACAACACTTATGACCATACCCAATACAGAACAGAGTCACTGCAGAATAGAATACAGATAAACCCAGTGAAATTGAGTAGTGGATACAAAGACATAATCTTGTGGTTTAGCTTCGGGGCATCATGTTTTCTTCTTCTAGCCATTGCAATGGGATTGGTTTTCATTTGCATAAAGAATGGAAACATGCGGTGCACTATTTGTATATAG
		</sequence>
		<sequence>
			<taxon idref="H7N3_ans_A/greenwingedteal/California/AKS1370/2008_USA_California_2008|2008.07123287671"/>
			ATGAACACTCAAATTTTGGCACTCATTGCTTGTATGCTGATTGGAGCTAAAGGAGACAAAATATGTCTTGGGCACCATGCTGTGGCAAATGGAACAAAAGTGAACACATTAACAGAGAGAGGAATTGAAGTAGTAAATGCCACAGAAACGGTGGAGACTGCAAATATTAAGAAAATATGCACTCAAGGAAAAAGGCCAACAGATCTAGGACAATGCGGACTTCTAGGAACCCTAATAGGACCTCCCCAATGCGATCAATTTCTGGAGTTTGACGCTGACTTGATAATTGAACGAAGAGAAGGAACCGATGTGTGCTACCCCGGGAAATTCACAAATGAAGAATCACTGAGGCAGATCCTTCGAGGATCAGGAGGAATTGATAAGGAGTCAATGGGTTTCACCTATAGTGGAATAAGAACCAATGGGGCGACGAGTGCCTGCAGAAGATCAGG---TTCTTCTTTCTATGCGGAGATGAAGTGGTTACTGTCGAATTCAGACAATGCGGCATTTCCCCAAATGACTAAGTCGTATAGAAATCCCAGGAACAAACCAGCTCTGATAATCTGGGGAGTGCATCACTCTGGATCGGCTACTGAGCAGACCAAGCTCTATGGAAGTGGAAACAAGTTGATAACAGTAGGAAGCTCGAAATACCAGCAATCATTCACCCCAAGTCCGGGAGCACGACCACAGGTGAATGGGCAATCAGGAAGGATTGATTTTCACTGGCTACTCCTTGATCCTAATGACACAGTGACCTTCACTTTCAATGGGGCATTCATCGCTCCTGACAGGGCAAGTTTCTTTAGAGGAGAGTCGCTAGGAGTCCAGAGTGATATTCCTTTGGATTCTGGTTGTGAAGGGGATTGCTTCCACAGTGGGGGTACGATAGTAAGCTCCCTGCCTTTCCAGAACATCAACCCTAGGACAGTGGGGAAATGCCCTCGATATGTCAAACAGACAAGCCTCCTTTTGGCTACAGGAATGAGAAACGTCCCAGAAAACCCCAA------------------------GACC------------------AGAGGCCTTTTTGGAGCAATTGCTGGATTCATAGAGAATGGATGGGAAGGTCTCATTGATGGATGGTATGGTTTCAGACATCAAAATGCACAAGGAGAAGGAACTGCCGCTGACTACAAAAGCACCCAATCCGCAATAGATCAGATCACAGGCAAATTGAATCGTCTAATTGACAAAACAAATCAGCAGTTTGAACTGATAGACAATGAATTCAGTGAAATAGAACAACAAATTGGGAATGTCATTAACTGGACACGAGACTCAATGACTGAGGT-ATGGTCGTACAATGCTGAATTGCTGGTAGCAATGGAAAATCAGCACACAATAGACCTTGCAGACTCAGAAATGAACAAACTTTACGAGCGTGTCAGGAAACAACTAAGGGAGAATGCTGAAGAAGATGGGACTGGATGCTTTGAGATATTTCATAAGTGTGATGATCAGTGTATGGAGAGCATAAGGAACAACACTTATGACCATACTCAATACAGAACAGAGTCACTGCAGAATAGAATACAGATAGACCCAGTAAAATTGAGTAGTGGATACAAAGACATAATCTTATGGTTTAGCTTCGGGGCATCATGTTTTCTTCTTCTAGCCATTGCAATGGGATTGGTTTTCATTTGCATAAAGAATGGAAACATGCGGTGCACTATTTGTATATAG
		</sequence>
		<sequence>
			<taxon idref="H7N3_ans_A/northernshoveler/California/HKWF2031/2008_USA_California_2008|2008.0602739726"/>
			ATGAACACTCAAATTTTGGCACTCATTGCTTGTATGCTGATTGGAGCTAAAGGAGACAAAATATGTCTTGGGCACCATGCTGTGGCAAATGGAACAAAAGTGAACACATTAACAGAGAGAGGAATTGAAGTAGTAAATGCCACAGAAACGGTGGAGACTGCAAATATTAAGAAAATATGCACTCAAGGGAAAAGGCCAACAGATCTAGGACAATGCGGACTTCTAGGAACCCTAATAGGACCTCCCCAATGCGATCAATTTCTGGAGTTTGACGCTGACTTGATAATTGAACGAAGAGAAGGAACCGATGTGTGCTACCCCGGGAAGTTCACAAATGAAGAATCACTGAGGCAGATCCTTCGAGGATCAGGAGGAATTGATAAGGAGTCAATGGGTTTCACCTATAGTGGAATAAGAACCAATGGGGCGACGAGTGCCTGCAGAAGATCAGG---TTCTTCTTTCTATGCGGAGATGAAGTGGTTACTGTCGAATTCAGACAATGCGGCATTTCCCCAAATGACTAAGTCGTATAGAAATCCCAGGAACAAACCAGCTCTGATAATTTGGGGAGTGCATCACTCTGGATCGGCTGCTGAGCAGACCAAGCTCTATGGAAGTGGAAACAAGTTGATAACAGTAGGAAGCTCGAAATACCAGCAATCATTCACCCCAAGTCCGGGAGCACGACCACAGGTGAATGGGCAATCAGGAAGGATTGATTTTCACTGGCTACTCCTTGATCCTAATGACACAGTGACCTTCACTTTCAATGGGGCATTCATCGCTCCTGACAGGGCAAGTTTCTTTAGAGGAGAGTCGCTAGGAGTCCAGAGTGATATTCCTTTGGATTCTGGTTGTGAAGGGGATTGCTTCCACAGTGGGGGTACGATAGTAAGCTCCCTGCCTTTCCAGAACATCAACCCTAGGACAGTGGGGAAATGCCCTCGATATGTCAAACAGACAAGCCTCCTTTTGGCTACAGGAATGAGAAACGTCCCAGAAAACCCCAA------------------------GACC------------------AGAGGCCTTTTTGGAGCAATTGCTGGATTCATAGAGAATGGATGGGAAGGTCTCATTGATGGATGGTATGGTTTCAGACATCAAAATGCACAAGGAGAAGGAACTGCCGCTGACTACAAAAGCACCCAATCTGCAATAGATCAGATCACAGGCAAATTGAATCGTCTAATTGACAAAACAAATCAGCAGTTTGAACTGATAGACAATGAATTCAGTGAAATAGAACAACAAATTGGGAATGTCATTAATTGGACACGAGACTCAATGACTGAGGT-ATGGTCGTACAACGCTGAATTGCTGGTAGCAATGGAAAATCAGCACACAATAGACCTTGCAGACTCAGAAATGAACAAACTTTACGAGCGTGTCAGGAAACAACTAAGGGAGAATGCTGAAGAAGATGGGACTGGATGCTTTGAGATATTTCATAAGTGTGATGATCAGTGTATGGAGAGCATAAGGAACAACACTTATGACCATACTCAATACAGAACAGAGTCACTGCAGAATAGAATACAGATAGACCCAGTAAAATTGAGTAGCGGATACAAAGACATAATCTTATGGTTTAGCTTCGGGGCATCATGTTTTCTTCTTCTAGCCATTGCAATGGGATTGGTTTTCATTTGCATAAAGAATGGAAACATGCGGTGCACTATTTGTATATAG
		</sequence>
		<sequence>
			<taxon idref="H7N4_ans_A/mallard/NovaScotia/02286/2007_Canada_NovaScotia_2007|2007.63561643836"/>
			ATGAACACTCAAATTTTGGCACTTATTGCTTGTATGCTGGTTGGAGCTAAAGGAGACAAAATATGTCTTGGGCACCATGCTGTGGCAAATGGAACCAAAGTGAACACATTAACAGAGAGAGGAATTGAAGTAGTAAATGCCACAGAAACGGTGGAGACTGCAAATATTAAGAAAATATGCACCCAAGGAAAAAGGCCAACAGATCTGGGACAATGCGGACTTCTAGGAACCCTGATAGGACCTCCCCAATGCGATCAATTTCTGGAGTTTGACGCTGACTTGATAATTGAACGAAGAGAAGGAACCGATGTGTGCTACCCCGGGAAGTTCACAAATGAAGAATCACTGAGGCAGATCCTTCGAGGATCAGGAGGAATTGATAAGGAGTCAATGGGTTTCACCTATAGTGGAATAAGAACCAATGGGGCAACGAGTGCCTGCAGAAGATCAGG---TTCTTCTTTCTATGCGGAGATGAAGTGGTTACTGTCGAATTCAGACAATGCGGCATTTCCCCAAATGACTAAGTCGTATAGAAACCCCAGGGACAAACCAGCTCTGATAATTTGGGGAGTGCATCACTCTGGATCGGCTACTGAGCAGACCAAACTCTATGGAAGTGGAAACAAGTTGATAACAGTAGGAAGCTCGAAATACCAGCAATCATTCACCCCAAGTCCGGGAGCACGGCCACAGGTGAATGGGCAATCAGGAAGGATTGATTTTCACTGGCTACTCCTTGATCCTAATGACACAGTGACCTTCACTTTCAATGGGGCATTCATAGCTCCTGACAGGGCAAGTTTCTTTAGAGGAGAGTCGCTGGGAGTCCAGAGTGATGTTCCTTTGGATTCTGATTGTGAGGGGGATTGCTTCCACAGTGGGGGTACAATAGTAAGCTCCCTGCCATTCCAGAACATCAACCCTAGAACAGTGGGAAAATGCCCTCGATATGTCAAACAGACAAGCCTCCTTTTGGCTACAGGAATGAGAAACGTCCCAGAGAACCCCAA------------------------GACC------------------AGAGGCCTTTTTGGAGCGATTGCTGGATTCATAGAGAATGGATGGGAAGGTCTCATTGATGGATGGTATGGTTTCAGACATCAAAATGCACAAGGAGAAGGAACTGCAGCTGACTACAAAAGCACCCAATCTGCAATAGACCAGATCACAGGCAAATTGAATCGTCTAATTGACAAAACAAATCAGCAGTTTGAACTGATAGACAATGAATTCAGTGAAATAGAACAACAAATTGGGAATGTCATTAACTGGACACGAGACTCAATGACTGAGGT-ATGGTCGTACAATGCTGAATTGCTGATAGCAATGGAAAATCAGCACACAATAGATCTTGCAGACTCAGAAATGAACAAACTTTACGAGCGTGTCAGGAAACAACTAAGGGAGAATGCTGAAGAAGATGGGACTGGATGCTTTGAGATATTTCATAAGTGTGATGATCAGTGTATGGAGAGCATAAGGAACAACACTTATGACCATACCCAATACAGAACAGAGTCACTGCAGAATAGAATACAGATAGACCCAGTGAAATTGAGTAGTGGATACAAAGACATAATCTTATGGTTTAGCTTCGGGGCATCATGTTTCCTTCTTCTAGCCATTGCAATGGGATTGGTTTTCATTTGCATAAAGAATGGAAACATGCGGTGCACTATTTGTATATAG
		</sequence>
		<sequence>
			<taxon idref="H7N3_ans_A/Americanblackduck/NewBrunswick/04388/2007_Canada_NewBrunswick_2007|2007.62191780822"/>
			ATGAACACTCAAATTTTGGCACTCATTGCTTGTATGCTGGTTAGAGCTAAAGGAGACAAAATATGTCTTGGGCACCATGCTGTGGCAAATGGAACCAAAGTGAACACATTAACAGAGAGAGGAATTGAAGTAGTAAATGCCACAGAAACGGTGGAGACTGCAAATATTAAGAAAATATGCACTCAAGGAAAAAGGCCAACAGATCTGGGACAATGCGGACTTCTAGGAACCCTGATAGGACCTCCCCAATGCGATCAATTTCTGGAGTTTGACGCTGACTTGATAATTGAACGAAGAGAAGGAACCGATGTGTGCTACCCCGGGAAGTTCACAAATGAAGAATCACTGAGGCAGATCCTTCGAGGATCAGGAGGAATTGATAAGGAGTCAATGGGTTTCACCTATAGTGGAATAAGAACCAATGGGGCAACGAGTACCTGCAGAAGATCAGG---TTCTTCTTTCTATGCGGAGATGAAGTGGTTACTGTCGAATTCAGACAATGCGGCATTTCCCCAAATGACTAAGTCATATAGAAACCCCAGGAACAAACCAGCTCTGATAATTTGGGGAGTGCATCACTCTGGATCGGCTACTGAGCAGACCAAACTCTATGGAAGTGGAAACAAGTTGATAACAGTAGGAAGCTCGAAATACCAGCAATCATTCACCCCAAGTCCGGGAGCACGGCCACCGGTGAATGGGCAATCAGGAAGGATTGATTTTCACTGGCTACTCCTTGATCCTAATGACACAGTGACCTTCACTTTCAATGGGGCATTCATAGCTCCTGACAGGGCAAGTTTCTTTAGAGGAGAGTCACTGGGAGTCCAGAGTGATGTTCCTTTGGATTCTGGTTGTGAGGGGGATTGCTTCCACAGTGGGGGTACAATAGTAAGCTCCCTGCCATTCCAGAACATCAACCCTAGAACAGTGGGAAAATGCCCTCGATATGTCAAACAGACAAGCCTCCTTTTGGCTACAGGAATGAGAAACGTCCCAGAGAACCCCAA------------------------GACC------------------AGAGGCCTTTTTGGAGCGATTGCTGGATTCATAGAGAATGGATGGGAAGGTCTCATTGATGGATGGTATGGTTTCAGACATCAAAATGCACAAGGAGAAGGAACTGCAGCTGACTACAAAAGCACTCAATCTGCAATAGATCAGATCACAGGCAAATTGAATCGTCTAATTGACAAAACAAATCAGCAGTTTGAACTGATAGACAATGAATTCAGTGAAATAGAACAACAAATTGGGAATGTCATTAACTGGACACGAGACTCAATGACTGAGGT-ATGGTCGTACAATGCTGAATTGCTGATAGCAATGGAAAATCAGCACACAATAGATCTTGCAGACTCAGAAATGAACAAACTTTACGAGCGTGTCAGGAAACAGCTAAGGGAGAATGCTGAAGAAGATGGGACTGGATGCTTTGAGATATTTCATAAGTGTGATGATCGGTGTATGGAGAGCATAAGGAACAACACTTATGACCATACCCAATACAGAACAGAGTCACTGCAGAATAGAATACAGATAGACCCAGTGAAATTGAGTAGTGGATACAAAGACATAATCTTATGGTTTAGCTTCGGGGCATCATGTTTTCTTCTTCTAGCCATTGCAATGGGATTGGTTTTCATTTGCATAAAGAATGGAAACATGCGGTGCACTATTTGTATATAG
		</sequence>
		<sequence>
			<taxon idref="H7N3_ans_A/Americanblackduck/NB/2538/2007_Canada_NewBrunswick_2007|2007.45205479452"/>
			ATGAACACTCAAATTTTGGCACTCATTGCTTGTATGCTGGTTAGAGCTAAAGGAGACAAAATATGTCTTGGGCACCATGCTGTGGCAAATGGAACCAAAGTGAACACATTAACAGAGAGAGGAATTGAAGTAGTAAATGCCACAGAAACGGTGGAGACTGCAAATATTAAGAAAATATGCACTCAAGGAAAAAGGCCAACAGATCTGGGACAATGCGGACTTCTAGGAACCCTGATAGGACCTCCCCAATGCGATCGATTTCTGGAGTTTGACGCTGACTTGATAATTGAACGAAGAGAAGGAACCGATGTGTGCTACCCCGGGAAGTTCACAAATGGAGAATCACTGAGGCAGATCCTTCGAGGATCAGGAGGAATTGATAAGGAGTCAATGGGTTTCACCTATAGTGGAATAAGAACCAATGGGGCAACGAGTGCCTGCAGAAGATCAGG---TTCTTCTTTCTATGCGGAGATGAAGTGGTTACTGTCGAATTCAGACAATGCGGCATTTCCCCAAATGACTAAGTCATATAGAAACCCCAGGAACAAACCAGCTCTGATAATTTGGGGAGTGCATCACTCTGGATCGGCCACTGAGCAGACCAAACTCTATGGAAGTGGAAACAAGTTGATAACAGTAGGAAGCTCGAAATACCAGCAATCATTCACCCCAAGTCCGGGAGCACGGCCACCGGTGAATGGGCAATCAGGAAGGATTGATTTTCACTGGCTACTCCTTGATCCTAATGACACAGTGACCTTCACTTTCAATGGGGCATTCATAGCTCCTGACAGGGCAAGTTTCTTTAGAGGAGAGTCGCTGGGAGTCCAGAGTGATGTTCCTTTGGATTCTGGTTGTGAGGGGGATTACTTCCACAGTGGGGGTACAATAGTAAGCTCCCTGCCATTCCAGAACATCAACCCTAGAACAGTGGGAAAATGCCCTCGATATGTCAAACAGACAAGCCTCCTTTTGGCTACAGGAATGAGAAACGTCCCAGAGAACCCCAA------------------------GACC------------------AGAGGCCTTTTTGGAGCGATTGCTGGATTTATAGAGAATGGATGGGAAGGTCTCATTGATGGATGGTATGGTTTCAGACATCAAAATGCACAAGGAGAAGGAACTGCAGCTGACTACAAAAGCACTCAATCTGCAATAGATCAGATCACAGGCAAATTGAATCGTCTAATTGACAAAACAAATCAGCAGTTTGAACTGATAGACAATGAATTCAGTGAAATAGAACAACAAATTGGGAATGTCATTAACTGGACACGAGACTCAATGACTGAGGT-ATGGTCGTACAATGCTGAATTGCTGATAGCAATGGAAAATCAGCACACAATAGATCTTGCAGACTCAGAAATGAACAAACTTTACGAGCGTGTCAGGAAACAGCTAAGGGAGAATGCTGAAGAAGATGGGACTGGATGCTTTGAGATATTTCATAAGTGTGATGATCGGTGTATGGAGAGCATAAGGAACAACACTTATGACCATACCCAATACAGAACAGAGTCACTGCAGAATAGAATACAGATAGACCCAGTGAAATTGAGTAGTGGATACAAAGACATAATCTTATGGTTTGGCTTCGGGGCATCATGTTTTCTTCTTCTGGCCATTGCAATGGGATTGGTTTTCATTTGCATAAAGAATGGAAACATGCGGTGCACTATTTGTATATAG
		</sequence>
		<sequence>
			<taxon idref="H7N3_ans_A/Americanblackduck/NewBrunswick/02493/2007_Canada_NewBrunswick_2007|2007.7095890411"/>
			ATGAACACTCAAATTTTGGCACTCATTGCTTGTATGCTGGTTAGAGCTAAAGGAGACAAAATATGTCTTGGGCACCATGCTGTGGCAAATGGAACCAAAGTGAACACATTAACAGAGAGAGGAATTGAAGTAGTAAATGCCACAGAAACGGTGGAGACTGCAAATATTAAGAAAATATGCACTCAAGGAAAAAGGCCAACAGATCTGGGACAATGCGGACTTCTAGGAACCCTGATAGGACCTCCCCAATGCGATCAATTTCTGGAGTTTGACACTGACTTGATAATTGAACGAAGAGAAGGAACCGATGTGTGCTACCCCGGGAAGTTCACAAATGAAGAATCACTGAGGCAGATCCTTCGAGGATCAGGAGGAATTGATAAGGAGTCAATGGGTTTCACCTATAGTGGAATAAGAACCAATGGGGCAACGAGTGCCTGCAGAAGATCAGG---TTCTTCTTTCTATGCGGAGATGAAGTGGTTACTGTCGAATTCAGACAATGCGGCATTTCCCCAAATGACTAAGTCATATAGAAACCCCAGGAACAAACCAGCTCTGATAATTTGGGGAGTGCATCACTCTGGATCGGCCACTGAGCAGACCAAACTCTATGGAAGTGGAAACAAGTTGATAACAGTAGGAAGCTCGAAATACCAGCAATCATTCACCCCAAGTCCGGGAGCACGGCCACCGGTGAATGGGCAATCAGGAAGGATTGATTTTCACTGGCTACTCCTTGATCCCAATGACACAGTGACCTTCACTTTCAATGGGGCATTCATAGCTCCTGACAGGGCAAGTTTCTTTAGAGGAGAGTCGCTGGGAGTCCAGAGTGATGTTCCTTTGGATTCTGGTTGTGAGGGGGATTGCTTCCACAGTGGGGGTACAATAGTAAGCTCCCTGCCATTCCAGAACATCAACCCTAGAACAGTGGGAAAATGCCCTCGATATGTCAAACAGACAAGCCTCCTTTTGGCTACAGGAATGAGAAACGTCCCAGAGAACCCCAA------------------------GACC------------------AGAGGCCTTTTTGGAGCGATTGCTGGATTTATAGAGAATGGATGGGAAGGTCTCATTGATGGATGGTATGGTTTCAGACATCAAAATGCACAAGGAGAAGGAACTGCAGCTGACTACAAAAGCACTCAATCTGCAATAGATCAGATCACAGGCAAATTGAATCGTCTAATTGACAAAACAAATCAGCAGTTTGAACTGATAGACAATGAATTCAGTGAAATAGAACAACAAATTGGGAATGTCATTAACTGGACACGAGACTCAATGACTGAGGT-ATGGTCGTACAATGCTGAATTGCTGATAGCAATGGAAAATCAGCACACAATAGATCTTGCAGACTCAGAAATGAACAAACTTTACGAGCGTGTCAGGAAACAGCTAAGGGAGAATGCTGAAGAAGATGGGACTGGATGCTTTGAGATATTTCATAAGTGTGATGATCGGTGTATGGAGAGCATAAGGAACAACACTTATGACCATACCCAATACAGAACAGAGTCACTGCAGAATAGAATACAGATAGACCCAGTGAAATTGAGTAGTGGATACAAAGACATAATCTTATGGTTTAGCTTCGGGGCATCATGTTTTCTTCTTCTGGCCATTGCAATGGGATTGGTTTTCATTTGCATAAAGAATGGAAACATGCGGTGCACTATTTGTATATAG
		</sequence>
		<sequence>
			<taxon idref="H7N3_ans_A/Americanblackduck/NewBrunswick/02490/2007_Canada_NewBrunswick_2007|2007.7095890411"/>
			ATGAACACTCAAATTTTGGCACTCATTGCTTGTATGCTGGTTAGAGCTAAAGGAGACAAAATATGTCTTGGGCACCATGCTGTGGCAAATGGAACCAAAGTGAACACATTAACAGAGAGAGGAATTGAAGTAGTAAATGCCACAGAAACGGTGGAGACTGCAAATATTAAGAAAATATGCACTCAAGGAAAAAGGCCAACAGATCTGGGACAATGCGGACTTCTAGGAACCCTGATAGGACCTCCCCAATGCGATCAATTTCTGGAGTTTGACGCTGACTTGATAATTGAACGAAGAGAAGGAACCGATGTGTGCTACCCCGGGAAGTTCACAAATGAAGAATCACTGAGGCAGATCCTTCGAGGATCAGGAGGAATTGATAAGGAGTCAATGGGTTTCACCTATAGTGGAATAAGAACCAATGGGGCAACGAGTGCCTGCAGAAGATCAGG---TTCTTCTTTCTATGCGGAGATGAAGTGGTTACTGTCGAATTCAGACAATGCGGCATTTCCCCAAATGACTAAGTCATATAGAAACCCCAGGAACAAACCAGCTCTGATAATTTGGGGAGTGCATCACTCTGGATCGGCCACTGAGCAGACCAAACTCTATGGAAGTGGAAACAAGTTGATAACAGTAGGAAGCTCGAAATACCAGCAATCATTCACCCCAAGTCCGGGAGCACGGCCACCGGTGAATGGGCAATCAGGAAGGATTGATTTTCACTGGCTACTCCTTGATCCCAATGACACAGTGACCTTCACTTTCAATGGGGCATTCATAGCTCCTGACAGGGCAAGTTTCTTTAGAGGAGAGTCGCTGGGAGTCCAGAGTGATGTTCCTTTGGATTCTGGTTGTGAGGGGGATTGCTTCCACAGTGGGGGTACAATAGTAAGCTCCCTGCCATTCCAGAACATCAACCCTAGAACAGTGGGAAAATGCCCTCGATATGTCAAACAGACAAGCCTCCTTTTGGCTACAGGAATGAGAAACGTCCCAGAGAACCCCAA------------------------GACC------------------AGAGGCCTTTTTGGAGCGATTGCTGGATTTATAGAGAATGGATGGGAAGGTCTCATTGATGGATGGTATGGTTTCAGACATCAAAATGCACAAGGAGAAGGAACTGCAGCTGACTACAAAAGCACTCAATCTGCAATAGATCAGATCACAGGCAAATTGAATCGTCTAATTGACAAAACAAATCAGCAGTTTGAACTGATAGACAATGAATTCAGTGAAATAGAACAACAAATTGGGAATGTCATTAACTGGACACGAGACTCAATGACTGAGGT-ATGGTCGTACAATGCTGAATTGCTGATAGCAATGGAAAATCAGCACACAATAGATCTTGCAGACTCAGAAATGAACAAACTTTACGAGCGTGTCAGGAAACAGCTAAGGGAGAATGCTGAAGAAGATGGGACTGGATGCTTTGAGATATTTCATAAGTGTGATGATCGGTGTATGGAGAGCATAAGGAACAACACTTATGACCATACCCAATACAGAACAGAGTCACTGCAGAATAGAATACAGATAGACCCAGTGAAATTGAGTAGTGGATACAAAGACATAATCTTATGGTTTAGCTTCGGGGCATCATGTTTTCTTCTTCTGGCCATTGCAATGGGATTGGTTTTCATTTGCATAAAGAATGGAAACATGCGGTGCACTATTTGTATATAG
		</sequence>
		<sequence>
			<taxon idref="H7N3_ans_A/Canadagoose/BC/3752/2007_Canada_BritishColumbia_2007|2007.45205479452"/>
			ATGAACACTCAAATTTTGGCACTCATTGCTTGTATGCTGATTGGAGCTAAAGGAGACAAAATATGTCTTGGGCACCATGCTGTGGCAAATGGAACAAAAGTGAACACATTAACAGAGAGAGGAATTGAAGTAGTAAATGCCACAGAAACGGTGGAGACTGCAAATATTAAGAAAATATGCACTCAAGGAAAAAGGCCAACAGATCTAGGACAATGCGGACTTCTAGGAACCGTAATAGGACCTCCCCAATGCGATCAATTTCTGGAGTTTGACGCTGACTTGATAATTGAACGAAGAGAAGGAACCGATGTGTGCTACCCCGGGAAGTTCACAAATGAAGAATCACTGAGGCAGATCCTTCGAGGGTCAGGAGGAATTGATAAGGAGTCAATGGGTTTCACCTATAGTGGAATAAGAACCAATGGGGCGACGAGTGCCTGCAGAAGATCAGG---TTCTTCTTTCTATGCGGAGATGAAGTGGTTACTGTCGAATTCAGACAATGCGGCATTTCCCCAAATGACTAAGTCGTATAGAAATCCCAGGAACAAACCAGCTCTGATTATTTGGGGAGTGCATCACTCTGGATCGGCTACTGAGCAGACCAAACTCTATGGAAGTGGAAACAAGTTGATAACAGTAGGAAGCTCGAAATACCAGCAATCATTCACCCCAAGTCCAGGAGCACGACCACAGGTGAATGGGCAATCAGGAAGGATTGATTTTCACTGGCTACTCCTTGATCCTAATGACACAGTGACCTTCACTTTCAATGGGGCATTCATAGCTCCTGACAGGGCAAGTTTCTTTAGAGGAGAGTCGCTAGGAGTCCAGAGTGATGTTCCTTTGGACTCTGGTTGTGGAGGGGATTGCTTCCACAGTGGGGGTACGATAGTAAGCTCCCTGCCATTCCAGAACATCAACCCTAGAACAGTGGGGAAATGCCCTCGATATGTCAAACAGACAAGCCTCCTTTTGGCTACAGGAATGAGAAACGTCCCAGAGAATCCCAA------------------------GACC------------------AGAGGCCTTTTTGGAGCGATTGCTGGATTCATAGAGAATGGATGGGAAGGTCTCATTGATGGATGGTATGGTTTCAGACATCAAAATGCACAAGGAGAAGGAACTGCCGCTGACTACAAAAGCACCCAATCTGCAATAGATCAGATCACAGGCAAATTGAATCGTCTAATTGACAAAACAAATCAGCAGTTTGAACTGATAGACAATGAATTCAGTGAAATAGAACAACAAATTGGGAATGTCATTAACTGGACACGAGACTCAATGACTGAGGT-ATGGTCGTACAATGCTGAATTGCTGGTAGCAATGGAAAATCAGCACACAATAGATCTTGCAGACTCAGAGATGAACAAACTTTACGAGCGTGTCAGGAAACAACTAAGGGAGAATGCTGAAGAAGACGGGACTGGATGCTTTGAGATATTTCATAAGTGTGATGACCAGTGTATGGAGAGTATAAGGAACAACACTTATGACCATACTCAATACAGAACAGAGTCACTGCAGAATAGAATACGGATAGACCCAGTGAAATTGAGTAGTGGATACAAAGACATAATCTTATGGTTTAGCTTCGGGGCATCATGTTTTCTTCTTCTAGCCATTGCAATGGGATTGGTTTTCATTTGCATAAAGAATGGAAACATGCGGTGCACTATTTGTATATAG
		</sequence>
		<sequence>
			<taxon idref="H7N3_ans_A/northernshoveler/California/28327/2007_USA_California_2007|2007.07123287671"/>
			ATGAACACTCAAATTTTGGCACTCATTGCCTGCATGCTGATTGGAGCTAAAGGAGACAAAATATGTCTTGGGCACCATGCTGTGGCAAATGGAACAAAAGTGAACACATTAACAGAGAGAGGAATTGAAGTAGTAAATGCCACAGAAACGGTGGAGACTGCAAATATTAAGAAAATATGCACTCAAGGAAAAAGGCCAACAGATCTAGGACAATGCGGACTTCTAGGAACCCTAATAGGACCTCCCCAATGCGATCAATTTCTGGAGTTTGACGCTGACTTGATAATTGAACGAAGAGAAGGAACCGATGTGTGCTACCCCGGGAAGTTCACAAATGAAGAATCACTGAGGCAGATCCTTCGAGGGTCAGGGGGAATTGGTAAGGAGTCAATGGGTTTCACCTATAGTGGGATAAGAACCAATGGGGCGACGAGTGCCTGCAGAAGATCAGG---TTCTTCTTTCTATGCGGAGATGAAGTGGTTACTGTCGAATTCAGACAATGCGGCATTTCCCCAAATGACTAAGTCGTATAGAAATCCCAGGAATAAACCAGCTCTGATTATTTGGGGAGTGCATCACTCTGGATCGGCTACTGAGCAGACCAAACTCTATGGAAGTGGAAACAAGTTGATAACAGTAGGAAGCTCGAAATACCAGCAATCATTCACCCCAAGTCCGGGAGCACGGCCACAGGTGAATGGGCAATCAGGAAGGATTGATTTTCACTGGCTACTCCTTGATCCTAATGACACAGTGACCTTCACTTTCAATGGGGCATTCATAGCTCCTGACAGGGCAAGTTTCTTTAGAGGAGAGTCGCTAGGAGTCCAGAGTGATGTTCCTTTGGATTCTGGTTGTGAAGGGGATTGTTTCCACAGTGGGGGTACGATTGTAAGCTCCCTGCCATTCCAGAACATCAACCCTAGAACAGTGGGGAAATGCCCTCGATATGTCAAACAGACAAGCCTCCTTTTGGCTACAGGAATGAAAAACGTCCCAGAGAACCCCAA------------------------GACC------------------AGAGGCCTTTTTGGAGCGATTGCTGGATTCATAGAGAATGGATGGGAAGGTCTCATTGATGGATGGTATGGTTTCAGACATCAAAATGCACAAGGAGAAGGAACTGCCGCTGACTACAAAAGCACCCAATCTGCAATAGATCAGATCACAGGCAAATTGAATCGTCTAATTGACAGAACAAATCATCAGTTTGAACTGATAGACAATGAATTCAGTGAAATAGAACAACAAATTGGGAATGTCATTAACTGGACACGAGACTCAATGACTGAGGT-ATGGTCGTACAATGCTGAATTACTGGTAGCAATGGAAAATCAGCACACAATAGATCTTGCAGACTCAGAAATGAACAAACTTTACGAGCGTGTCAGGAAACAACTAAGGGAGAATGCTGAAGAAGACGGGACTGGATGCTTTGAGATATTTCATAAGTGTGATGATCAGTGTATGGAGAGCATAAGGAACAACACTTATGACCATACTCAATACAGAACAGAGTCACTTCAGAATAGAATACGGATAGACCCAGTGAAATTGAGTAGTGGATACAAAGACATAATCTTATGGTTTAGCTTCGGGGCATCATGTTTCCTTCTTCTAGCCATTGCAATGGGATTGGTTTTCATTTGCATAAAGAATGGAAACATGCGGTGCACTATTTGTATATAG
		</sequence>
		<sequence>
			<taxon idref="H7N3_ans_A/northernshoveler/California/44287-364/2007_USA_California_2007|2007.07123287671"/>
			ATGAACACTCAAATTTTGGCACTCATTGCCTGCATGCTGATTGGAGCTAAAGGAGACAAAATATGTCTTGGGCACCATGCTGTGGCAAATGGAACAAAAGTGAACACATTAACAGAGAGAGGAATTGAAGTAGTAAATGCCACAGAAACGGTGGAGACTGCAAATATTAAGAAAATATGCACTCAAGGAAAAAGGCCAACAGATCTAGGACAATGCGGACTTCTAGGAACCCTAATAGGACCTCCCCAATGCGATCAATTTCTGGAGTTTGACGCTGACTTGATAATTGAACGAAGAGAAGGAACCGATGTGTGCTACCCCGGGAAGTTCACAAATGAAGAATCACTGAGGCAGATCCTTCGAGGGTCAGGGGGAATTGGTAAGGAGTCAATGGGTTTCACCTATAGTGGGATAAGAACCAATGGGGCGACGAGTGCCTGCAGAAGATCAGG---TTCTTCTTTCTATGCGGAGATGAAGTGGTTACTGTCGAATTCAGACAATGCGGCATTTCCCCAAATGACTAAGTCGTATAGAAATCCCAGGAATAAACCAGCTCTGATTATTTGGGGAGTGCATCACTCTGGATCGGCTACTGAGCAGACCAAACTCTATGGAAGTGGAAACAAGTTGATAACAGTAGGAAGCTCGAAATACCAGCAATCATTCACCCCAAGTCCGGGAGCACGGCCACAGGTGAATGGGCAATCAGGAAGGATTGATTTTCACTGGCTACTCCTTGATCCTAATGACACAGTGACCTTCACTTTCAATGGGGCATTCATAGCTCCTGACAGGGCAAGTTTCTTTAGAGGAGAGTCGCTAGGAGTCCAGAGTGATGTTCCTTTGGATTCTGGTTGTGAAGGGGATTGTTTCCACAGTGGGGGTACGATTGTAAGCTCCCTGCCATTCCAGAACATCAACCCTAGAACAGTGGGGAAATGCCCTCGATATGTCAAACAGACAAGCCTCCTTTTGGCTACAGGAATGAGAAACGTCCCAGAGAACCCCAA------------------------GACC------------------AGAGGCCTTTTTGGAGCGATTGCTGGATTCATAGAGAATGGATGGGAAGGTCTCATTGATGGATGGTATGGTTTCAGACATCAAAATGCACAAGGAGAAGGAACTGCCGCTGACTACAAAAGCACCCAATCTGCAATAGATCAGATCACAGGCAAATTGAATCGTCTAATTGACAGAACAAATCATCAGTTTGAACTGATAGACAATGAATTCAGTGAAATAGAACAACAAATTGGGAATGTCATTAACTGGACACGAGACTCAATGACTGAGGT-ATGGTCGTACAATGCTGAATTACTGGTAGCAATGGAAAATCAGCACACAATAGATCTTGCAGACTCAGAAATGAACAAACTTTACGAGCGTGTCAGGAAACAACTAAGGGAGAATGCTGAAGAAGACGGGACTGGATGCTTTGAGATATTTCATAAGTGTGATGATCAGTGTATGGAGAGCATAAGGAACAACACTTATGACCATACTCAATACAGAACAGAGTCACTTCAGAATAGAATACGGATAGACCCAGTGAAATTGAGTAGTGGATACAAAGACATAATCTTATGGTTTAGCTTCGGGGCATCATGTTTCCTTCTTCTAGCCATTGCAATGGGATTGGTTTTCATTTGCATAAAGAATGGAAACATGCGGTGCACTATTTGTATATAG
		</sequence>
		<sequence>
			<taxon idref="H7N3_ans_A/cinnamonteal/California/JN611/2006_USA_California_2006|2006.92876712329"/>
			ATGAACACTCAAATTTTGGCACTCATTGCCTGCATGCTGATTGGAGCTAAAGGAGACAAAATATGTCTTGGGCACCATGCTGTGGCAAATGGAACAAAAGTGAACACATTAACAGAGAGAGGAATTGAAGTAGTAAATGCCACAGAAACGGTGGAGACTGCAAATATTAAGAAAATATGCACTCAAGGAAAAAGGCCAACAGATCTAGGACAATGCGGACTTCTAGGAACCCTAATAGGACCTCCCCAATGCGATCAATTTCTGGAGTTTGACGCTGACTTGATAATTGAACGAAGAGAAGGAACCGATGTGTGCTACCCCGGGAAGTTCACAAATGAAGAATCACTGAGGCAGATCCTTCGAGGGTCAGGGGGAATTGATAAGGAGTCAATGGGTTTCACCTATAGTGGGATAAGAACCAATGGGGCGACGAGTGCCTGCAGAAGATCAGG---TTCTTCTTTCTATGCGGAGATGAAGTGGTTACTGTCGAATTCAGACAATGCGGCATTTCCCCAAATGACTAAGTCGTATAGAAATCCCAGGAATAAACCAGCTCTGATTATTTGGGGAGTGCATCACTCTGGATCGGCTACTGAGCAGACCAAACTCTATGGAAGTGGAAACAAGTTGATAACAGTAGGAAGCTCGAAATACCAGCAATCATTCACCCCAAGTCCGGGAGCACGACCACAGGTGAATGGGCAATCAGGAAGGATTGATTTTCACTGGCTACTCCTTGATCCTAATGACACAGTGACCTTCACTTTCAATGGGGCATTCATAGCTCCTGACAGGGCAAGTTTCTTTAGAGGAGAGTCGCTAGGAGTCCAGAGTGATGTTCCTTTGGATTCTGGTTGTGAAGGGGATTGCTTCCACAGTGGGGGTACGATAGTAAACTCCCTGCCATTCCAGAACATCAACCCTAGAACAGTTGGGAAATGCCCTCGATATGTCAAACAGACAAGCCTCCTTTTGGCTACAGGAATGAGAAACGTCCCAGAGAACCCCAA------------------------GACC------------------AGAGGCCTTTTTGGAGCGATTGCTGGATTCATAGAGAATGGATGGGAAGGTCTCATTGATGGATGGTATGGTTTCAGACATCAAAATGCACAAGGAGAAGGAACTGCCGCTGACTACAAAAGCACCCAATCTGCAATAGATCAGATCACAGGCAAATTGAATCGTCTAATTGACAAAACAAATCAGCAGTTTGAACTGATAGACAATGAATTCAATGAAATAGAACAACAAATTGGGAATGTCATTAACTGGACACGAGACTCAATGACTGAGGT-ATGGTCGTACAATGCTGAATTGCTGGTAGCAATGGAAAATCAGCACACAATAGATCTTGCAGACTCAGAAATGAACAAACTTTACGAGCGTGTCAGGAAACAACTAAGGGAGAATGCTGAAGAAGACGGGACTGGATGCTTTGAGATATTTCATAAGTGTGATGATCAGTGTATGGAGAGCATAAGGAACAACACTTATGACCATACTCAATACAGAACAGAGTCACTGCAGAATAGAATACGGATAGACCCAGTGAAATTGAGTAGTGGATACAAAGACATAATCTTATGGTTTAGCTTCGGGGCATCATGTTTCCTTCTTCTAGCCATTGCAATGGGATTGGTTTTCATTTGCATAAAGAATGGAAACATGCGGTGCACTATTTGTATATAG
		</sequence>
		<sequence>
			<taxon idref="H7N3_ans_A/northernshoveler/California/27820/2007_USA_California_2007|2007.06301369863"/>
			ATGAACACTCAAATTTTGGCACTCATTGCCTGCATGCTGATTGGAGCTAAAGGAGACAAAATATGTCTTGGGCACCATGCTGTGGCAAATGGAACAAAAGTGAACACATTAACAGAGAGAGGAATTGAAGTAGTAAATGCCACAGAAACGGTGGAGACTGCAAATATTAAGAAAATATGCACTCAAGGAAAAAGGCCAACAGATCTAGGACAATGCGGACTTCTAGGAACCCTAATAGGACCTCCCCAATGCGATCAATTTCTGGAGTTTGACGCTGACTTGATAATTGAACGAAGAGAAGGAACCGATGTGTGCTACCCCGGGAAGTTCACAAATGAAGAATCACTGAGGCAGATCCTTCGAGGGTCAGGGGGAATTGATAAGGAGTCAATGGGTTTCACCTATAGTGGGATAAGAACCAATGGGGCGACGAGTGCCTGCAGAAGATCAGG---TTCTTCTTTCTATGCGGAGATGAAGTGGTTACTGTCGAATTCAGACAATGCGGCATTTCCCCAAATGACTAAGTCGTATAGAAATCCCAGGAATAAACCAGCTCTGATTATTTGGGGAGTGCATCACTCTGGATCGGCTACTGAGCAGACCAAACTCTATGGAAGCGGAAACAAGTTGATAACAGTAGGAAGCTCGAAATACCAGCAATCATTCACCCCAAGTCCGGGAGCACGACCACAGGTGAATGGGCAATCAGGAAGGATTGATTTTCACTGGCTACTCCTTGATCCTAATGACACAGTGACCTTCACTTTCAATGGGGCATTCATAGCTCCTGACAGGGCAAGTTTCTTTAGAGGAGAGTCGCTAGGAGTCCAGAGTGATGTTCCTTTGGATTCTGGTTGTGAAGGGGATTGCTTCCACAATGGGGGTACGATAGTAAGCTCCCTGCCATTCCAGAACATCAACCCTAGAACAGTGGGGAAATGCCCTCGATATGTCAAACAGACAAGCCTCCTTTTGGCTACAGGAATGAGAAACGTCCCAGAGAACCCCAA------------------------GACC------------------AGAGGCCTTTTTGGAGCGATTGCTGGATTCATAGAGAATGGATGGGAAGGTCTCATTGATGGATGGTATGGTTTCAGACATCAAAATGCACAAGGAGAAGGAACTGCCGCTGACTACAAAAGCACCCAATCTGCAATAGATCAGATCACAGGCAAATTGAATCGTCTAATTGACAAAACAAATCAGCAGTTTGAACTGATAGACAATGAATTCAGTGAAATAGAACAACAAATTGGGAATGTCATTAACTGGACACGAGACTCAATGACTGAGGT-ATGGTCGTACAATGCTGAATTGCTGGTAGCAATGGAAAATCAGCACACAATAGATCTTGCAGACTCAGAAATGAACAAACTTTACGAGCGTGTCAGGAAACAACTAAGGGAGAATGCTGAAGAAGACGGGACTGGATGCTTTGAGATATTTCATAAGTGTGATGATCAGTGTATGGAGAGCATAAGGAACAACACTTATGACCATACTCAATACAGAACAGAGTCACTGCAGAATAGAATACGGATAGACCCAGTGAAATTGAGTAGTGGATACAAAGACATAATCTTATGGTTTAGCTTCGGGGCATCATGTTTCCTTCTTCTAGCCATTGCAATGGGATTGGTTTTCATTTGCATAAAGAATGGAAACATGCGGTGCACTATTTGTATATAG
		</sequence>
		<sequence>
			<taxon idref="H7N3_ans_A/Americangreen-wingedteal/California/44287-084/2007_USA_California_2007|2007.06301369863"/>
			ATGAACACTCAAATTTTGGCACTCATTGCCTGCATGCTGATTGGAGCTAAAGGAGACAAAATATGTCTTGGGCACCATGCTGTGGCAAATGGAACAAAAGTGAACACATTAACAGAGAGAGGAATTGAAGTAGTAAATGCCACAGAAACGGTGGAGACTGCAAATATTAAGAAAATATGCACTCAAGGAAAAAGGCCAACAGATCTAGGACAATGCGGACTTCTAGGAACCCTAATAGGACCTCCCCAATGCGATCAATTTCTGGAGTTTGACGCTGACTTGATAATTGAACGAAGAGAAGGAACCGATGTGTGCTACCCCGGGAAGTTCACAAATGAAGAATCACTGAGGCAGATCCTTCGAGGGTCAGGGGGAATTGATAAGGAGTCAATGGGTTTCACCTATAGTGGGATAAGAACCAATGGGGCGACGAGTGCCTGCAGAAGATCAGG---TTCTTCTTTCTATGCGGAGATGAAGTGGTTACTGTCGAATTCAGACAATGCGGCATTTCCCCAAATGACTAAGTCGTATAGAAATCCCAGGAATAAACCAGCTCTGATTATTTGGGGAGTGCATCACTCTGGATCGGCTACTGAGCAGACCAAACTCTATGGAAGCGGAAACAAGTTGATAACAGTAGGAAGCTCGAAATACCAGCAATCATTCACCCCAAGTCCGGGAGCACGACCACAGGTGAATGGGCAATCAGGAAGGATTGATTTTCACTGGCTACTCCTTGATCCTAATGACACAGTGACCTTCACTTTCAATGGGGCATTCATAGCTCCTGACAGGGCAAGTTTCTTTAGAGGAGAGTCGCTAGGAGTCCAGAGTGATGTTCCTTTGGATTCTGGTTGTGAAGGGGATTGCTTCCACAATGGGGGTACGATAGTAAGCTCCCTGCCATTCCAGAACATCAACCCTAGAACAGTGGGGAAATGCCCTCGATATGTCAAACAGACAAGCCTCCTTTTGGCTACAGGAATGAGAAACGTCCCAGAGAACCCCAA------------------------GACC------------------AGAGGCCTTTTTGGAGCGATTGCTGGATTCATAGAGAATGGATGGGAAGGTCTCATTGATGGATGGTATGGTTTCAGACATCAAAATGCACAAGGAGAAGGAACTGCCGCTGACTACAAAAGCACCCAATCTGCAATAGATCAGATCACAGGCAAATTGAATCGTCTAATTGACAAAACAAATCAGCAGTTTGAACTGATAGACAATGAATTCAGTGAAATAGAACAACAAATTGGGAATGTCATTAACTGGACACGAGACTCAATGACTGAGGT-ATGGTCGTACAATGCTGAATTGCTGGTAGCAATGGAAAATCAGCACACAATAGATCTTGCAGACTCAGAAATGAACAAACTTTACGAGCGTGTCAGGAAACAACTAAGGGAGAATGCTGAAGAAGACGGGACTGGATGCTTTGAGATATTTCATAAGTGTGATGATCAGTGTATGGAGAGCATAAGGAACAACACTTATGACCATACTCAATACAGAACAGAGTCACTGCAGAATAGAATACGGATAGACCCAGTGAAATTGAGTAGTGGATACAAAGACATAATCTTATGGTTTAGCTTCGGGGCATCATGTTTCCTTCTTCTAGCCATTGCAATGGGATTGGTTTTCATTTGCATAAAGAATGGAAACATGCGGTGCACTATTTGTATATAG
		</sequence>
		<sequence>
			<taxon idref="H7N3_ans_A/Americangreen-wingedteal/California/44242-906/2007_USA_California_2007|2007.00547945205"/>
			ATGAACACTCAAATTTTGGCACTCATTGCCTGCATGCTGATTGGAGCTAAAGGAGACAAAATATGTCTTGGACACCATGCTGTGGCAAATGGAACAAAAGTGAACACATTAACAGAGAGAGGAATTGAAGTAGTAAATGCCACAGAAACGGTGGAGACTGCAAATATTAAGAAAATATGCACTCAAGGAAAAAGGCCAACAGATCTAGGACAATGCGGACTTCTAGGAACCCTAATAGGACCTCCCCAATGCGATCAATTTCTGGAGTTTGACGCTGACTTGATAATTGAACGAAGAGAAGGAACCGATGTGTGCTACCCCGGGAAGTTCACAAATGAAGAATCACTGAGGCAGATCCTTCGAGGGTCAGGGGGAATTGATAAGGAGTCAATGGGTTTCACCTATAGTGGGATAAGAACCAATGGGGCGACGAGTGCCTGCAGAAGATCAGG---TTCTTCTTTCTATGCGGAGATGAAGTGGTTACTGTCGAATTCAGACAATGCGGCATTTCCCCAAATGACTAAGTCGTATAGAAATCCCAGGAATAAACCAGCTCTGATTATTTGGGGAGTGCATCACTCTGGATCGGCTACTGAGCAGACCAAACTCTATGGAAGTGGAAACAAGTTGATAACAGTAGGAAGCTCGAAATACCAGCAATCATTCACCCCAAGTCCGGGAGCACGACCACAGGTGAATGGGCAATCAGGAAGGATTGATTTTCACTGGCTACTCCTTGATCCTAATGACACAGTGACCTTCACTTTCAATGGGGCATTCATAGCTCCTGACAGGGCAAGTTTCTTTAGAGGAGAGTCGCTAGGAGTCCAGAGTGATGTTCCTTTGGATTCTGGTTGTGAAGGGGATTGCTTCCACAGTGGGGGTACGATAGTAAGCTCCCTGCCATTCCAGAACATCAACCCTAGAACAGTGGGGAAATGCCCTCGATATGTCAAACAGACAAGCCTCCTTTTGGCTACAGGAATGAGAAACGTCCCAGAGAACCCCAA------------------------GACC------------------AGAGGCCTTTTTGGAGCGATTGCTGGATTCATAGAGAATGGATGGGAAGGTCTCATTGATGGATGGTATGGTTTCAGACATCAAAATGCACAAGGAGAAGGAACTGCCGCTGACTACAAAAGCACCCAATCTGCAATAGATCAGATCACAGGCAAATTGAATCGTCTAATTGACAAAACAAATCAGCAGTTTGAACTGATAGACAATGAATTCAGTGAAATAGAACAACAAATTGGGAATGTCATTAACTGGACACGAGACTCAATGACTGAGGT-ATGGTCGTACAATGCTGAATTGCTGGTAGCAATGGAAAATCAGCACACAATAGATCTTGCAGACTCAGAAATGAACAAACTTTACGAGCGTGTCAGGAAACAACTAAGGGAGAATGCTGAAGAAGACGGGACTGGATGCTTTGAGATATTTCATAAGTGTGATGATCAGTGTATGGAGAGCATAAGGAACAACACTTATGACCATACTCAATACAGAACAGAGTCACTGCAGAATAGAATACGGATAGACCCAGTGAAATTGAGTAGTGGATACAAAGACATAATCTTATGGTTTAGCTTCGGGGCATCATGTTTCCTTCTTCTAGCCATTGCAATGGGATTGGTTTTCATTTGCATAAAGAATGGGAACATGCGGTGCACTATTTGTATATAG
		</sequence>
		<sequence>
			<taxon idref="H7N7_ans_A/northernshoveler/California/44287-164/2007_USA_California_2007|2007.06301369863"/>
			ATGAACACTCAAATTTTGGCACTCATTGCCTGCATGCTGATTGGAGCTAAAGGAGACAAAATATGTCTTGGGCACCATGCTGTGGCAAATGGAACAAAAGTGAACACATTAACAGAGAGAGGAATTGAAGTAGTAAATGCCACAGAAACGGTGGAGACTGCAAATATTAAGAAAATATGCACTCAAGGAAAAAGGCCAACAGATCTAGGACAATGCGGACTTCTAGGAACCCTAATAGGACCTCCCCAATGCGATCAATTTCTGGAGTTTGACGCTGACTTGATAATTGAACGAAGAGAAGGAACCGATGTGTGCTACCCCGGGAAGTTCACAAATGAAGAATCACTGAGGCAGATCCTTCGAGGGTCAGGGGGAATTGATAAGGAGTCAATGGGTTTCACCTATAGTGGGATAAGAACCAATGGGGCGACGAGTGCCTGCAGAAGATCAGG---TTCTTCTTTCTATGCGGAGATGAAGTGGTTACTGTCGAATTCAGACAATGCGGCATTTCCCCAAATGACTAAGTCGTATAGAAATCCCAGGAATAAACCAGCTCTGATTATTTGGGGAGTGCATCACTCTGGATCGGCTGCTGAGCAGACCAAACTCTATGGAAGTGGAAACAAGTTGATAACAGTAGGAAGCTCGAAATACCAGCAATCATTCACCCCAAGTCCGGGAGCACGACCACAGGTGAATGGGCAATCAGGAAGGATTGATTTTCACTGGCTACTCCTTGATCCTAATGACACAGTGACCTTCACTTTCAATGGGGCATTCATAGCTCCTGACAGGGCAAGTTTCTTTAGAGGAGAGTCGCTAGGAGTCCAGAGTGATGTTCCTTTGGATTCTGGTTGTGAAGGGGATTGCTTCCACAGTGGGGGTACGATAGTAAGCTCCCTGCCATTCCAGAACATCAACCCTAGAACAGTGGGGAAATGCCCTCGATATGTCAAACAGACAAGCCTCCTTTTGGCTACAGGAATGAGAAACGTCCCAGAGAACCCCAA------------------------GACC------------------AGAGGCCTTTTTGGAGCGATTGCTGGATTCATAGAGAATGGATGGGAAGGTCTCATTGATGGATGGTATGGTTTCAGACATCAAAATGCACAAGGAGAAGGAACTGCCGCTGACTACAAAAGCACCCAATCTGCAATAGATCAGATCACAGGCAAATTGAATCGTCTAATTGACAAAACAAATCAGCAGTTTGAACTGATAGACAATGAATTCAGTGAAATAGAACAACAAATTGGGAATGTCATTAACTGGACACGAGACTCAATGACTGAGGT-ATGGTCGTACAATGCTGAATTGCTGGTAGCAATGGAAAATCAGCACACAATAGATCTTGCAGACTCAGAAATGAACAAACTTTACGAGCGTGTCAGGAAACAACTAAGGGAGAATGCTGAAGAAGACGGGACTGGATGCTTTGAGATATTTCATAAGTGTGATGATCAGTGTATGGAGAGCATAAGGAACAACACTTATGACCATACTCAATACAGAACAGAGTCACTGCAGAATAGAATACGGATAGACCCAGTGAAATTGAGTAGTGGATACAAAGACATAATCTTATGGTTTAGCTTCGGGGCATCATGTTTCCTTCTTCTAGCCATTGCAATGGGATTGGTTTTCATTTGCATAAAGAATGGAAACATGCGGTGCACTATTTGTATATAG
		</sequence>
		<sequence>
			<taxon idref="H7N6_ans_A/Northernshoveler/NC/6412-052/2005_USA_NorthCarolina_2005|2005.45205479452"/>
			ATGAACACTCAAATTTTGGCACTCATTGCTTGTATGCTGATTGGAGTTAAAGGAGACAAAATATGTCTTGGGCACCATGCTGTGGCAAATGGAACAAAAGTGAACACATTAACAGAGAGAGGAATTGAAGTAGTAAATGCCACGGAAACGGTGGAGACTGCAAATATTAAGAAAATATGCACTCAAGGAAAAAGGCCAACAGATCTGGGACAATGCGGACTTCTAGGAACCCTAATAGGACCTCCCCAATGCGATCAATTTCTGGAGTTTGACGCTGACTTGATAATTGAACGAAGAGAAGGAACCGATGTGTGCTACCCCGGGAAGTTCACAAATGAAGAATCACTGAGGCAGATCCTTCGAGGGTCAGGAGGAATTGATAAGGAGTCAATGGGTTTCACCTATAGTGGAATAAGAACCAATGGGGCGACGAGTGCCTGCAGAAGATCAGG---TTCTTCTTTCTATGCGGAGATGAAGTGGTTACTGTCGAATTCAGACAATGCGGCATTTCCCCAAATGACTAAGTCGTATAGAAATCCCAGGAACAAACCAGCTCTGATAATTTGGGGAGTGCATCACTCTGGATCGGCGACTGAGCAGACCAAACTCTATGGAAGTGGAAACAAGTTGATAACAGTAGGAAGCTCGAAATACCAGCAATCATTCACCCCAAGTCCGGGAGCACGGCCACAGGTGAATGGGCAATCAGGAAGGATTGATTTTCACTGGCTACTCCTTGATCCTAATGACACAGTGACCTTCACTTTCAATGGGGCATTCATAGCTCCTGACAGGGCAAGTTTCTTTAGAGGAGAATCTCTAGGAGTCCAGAGTGATGTTCCTTTGGATTCTGGTTGTGAGGGGGATTGCTTCCACAGTGGGGGTACGATAGTAAGCTCCCTGCCATTCCAGAACATCAACCCTAGAACAGTGGGGAAATGCCCTCGATATGTCAAACAGACAAGCCTCCTTTTGGCTACAGGAATGAAAAACGTCCCAGAGAACCCCAA------------------------GACC------------------AGAGGCCTTTTTGGAGCGATTGCTGGATTCATAGAGAATGGATGGGAAGGTCTCATTGACGGATGGTATGGCTTCAGACATCAAAATGCACAAGGAGAAGGAACTGCAGCTGACTACAAAAGCACCCAATCTGCAATAGATCAGATCACAGGCAAATTGAATCGTCTAATTGACAAAACAAATCAGCAGTTTGAACTGATAGACAATGAATTCAGTGAAATAGAACAACAAATTGGGAATGTCATTAACTGGACACGAGACTCAATGACTGAGGT-ATGGTCGTACAATGCTGAATTGCTGGTAGCAATGGAAAATCAGCACACAATAGATCTTGCAGACTCAGAAATGAACAAACTTTACGAGCGTGTCAGGAAACAACTAAGGGAGAATGCTGAAGAAGATGGGACTGGATGCTTTGAGATATTTCATAAGTGTGATGATCAGTGTATGGAGAGCATAAGGAACAACACTTATGACCATACCCAATACAGAACAGAGTCACTGCAAAATAGAATACAGATAGACCCAGTGAAATTGAGTAGTGGATACAAAGACATAATCTTATGGTTTAGCTTCGGGGCATCATGTTTTCTTCTTCTAGCCATTGCAATGGGATTGGTTTTCATTTGCATAAAGAATGGAAACATGCGGTGCACTATTTGTATATAG
		</sequence>
		<sequence>
			<taxon idref="H7N3_ans_A/mallard/Delaware/418/2005_USA_Delaware_2005|2005.95342465753"/>
			ATGAACACTCAAATTTTGGCACTCATTGCTTGTATGCTGATTGGAGCTAAAGGAGACAAAATATGTCTTGGGCACCATGCTGTGGCAAATGGAACAAAAGTGGACACATTAACAGGGAGAGGAATTGAAGTAGTAAATGCCACGGAAACGGTGGAGACTGCAAATATTAAGAAAATATGCACTCAAGGAAAAAGGCCAACAGATCTGGGACAATGCGGACTTCTAGGAACCCTAATAGGACCTCCCCAATGCGATCAATTTCTGGAGTTTGACACTGACTTGATAATTGAACGAAGAGAAGGAACCGATGTGTGCTACCCCGGGAAGTTCACAAATGAAGAATCACTGAGGCAGATCCTTCGAGGATCAGGAGGAATTGATAAGGAGTCAATGGGTTTCACCTATAGTGGAATAAGAACCAATGGGGCGACGAGTGCCTGCAGAAGATCAGG---TTCTTCTTTCTATGCGGAGATGAAGTGGTTACTGTCGAATTCAGACAATGCGGCATTTCCCCAAATGACTAAGTCGTATAGAAATCCCAGGAACAAACCAGCTCTGATAATTTGGGGAGTGCATCACTCTGGATCGGCGACTGAGCAGACCAAACTCTATGGAAGTGGAAACAAGTTGATAACAGTAGGAAGCTCGAAATACCAGCAATCATTCACCCCAAGTCCGGGAGCACGGCCACAGGTGAATGGGCAATCAGGAAGGATTGATTTTCACTGGCTACTCCTTGATCCTAATGACACAGTGACCTTCACTTTCAACGGGGCATTCATAGCTCCTGACAGGGCAAGTTTCTTTAGAGGAGAATCGCTAGGAGTCCAGAGTGATGTTCCTTTGGATTCTGGTTGTGAGGGGGATTGCTTCCACAGTGGGGGTACGATAGTAAGCTCCTTGCCATTCCAGAACATCAACCCTAGAACAGTGGGGAAATGCCCTCGATATGTCAAACAGACAAGCCTCCTTTTGGCTACAGGAATGAGAAACGTCCCAGAGAACCCCAA------------------------GACC------------------AGAGGCCTTTTTGGAGCGATTGCTGGATTCATAGAGAATGGATGGGAAGGTCTCATTGACGGATGGTATGGTTTCAGACATCAAAATGCACAAGGAGAAGGAACTGCAGCTGACTACAAAAGCACCCAATCTGCAATAGATCAGATCACAGGCAAATTGAATCGTCTAATTGACAAAACAAATCAGCAGTTTGAACTGATAGACAATGAATTCAGTGAAATAGAACAACAAATTGGGAATGTCATTAACTGGACACGAGACTCAATGACTGAGGT-ATGGTCGTACAATGCTGAATTGCTGGTAGCAATGGAAAATCAGCACACAATAGATCTTGCAGACTCAGAAATGAACAAACTTTACGAGCGTGTCAGAAAACAACTAAGGGAGAATGCTGAAGAAGATGGGACTGGATGCTTTGAGATATTTCATAAGTGTGATGATCAGTGTATGGAGAGCATAAGGAACAACACTTATGACCATACCCAATACAGAACAGAGTCACTGCAGAATAGAATACAGATAGACCCAGTGAAATTGAGTAGTGGATACAAAGACATAATCTTATGGTTTAGCTTCGGGGCATCATGTTTTCTTCTTCTAGCCATTGCAATGGGATTGGTTTTCATTTGCATAAAGAATGGAAACATGCGGTGCACTATTTGTATATAG
		</sequence>
		<sequence>
			<taxon idref="H7N3_ans_A/northernshoveler/NorthCarolina/6412-050/2005_USA_NorthCarolina_2005|2005.45205479452"/>
			ATGAACACTCAAATTTTGGCACTCATTGCTTGTATGCTGATTGGAGCTAAAGGAGACAAAATATGTCTTGGGCACCATGCTGTGGCAAATGGAACAAAAGTGAACACATTAACAGAGAGAGGAATTGAAGTGGTAAATGCCACGGAAACGGTGGAGACTGCAAATATTAAGAAAATATGCACTCAAGGAAAAAGGCCAACAGATCTGGGACAATGCGGACTTCTAGGAACCCTAATAGGACCTCCCCAATGCGATCAATTTCTGGAGTTTGACACTGACTTGATAATTGAACGAAGAGAAGGAACTGATGTGTGCTACCCCGGGAAGTTCACAAATGAAGAATCACTGAGGCAGATCCTTCGAGAATCAGGAGGAATTGATAAGGAGTCAATGGGTTTCACCTATAGTGGAATAAGAACCAATGGGGCGACGAGTGCCTGCAGAAGATCAGG---TTCTTCTTTCTATGCGGAGATGAAGTGGTTACTGTCGAATTCAGACAATGCGGCATTTCCCCAAATGACTAAGTCGTATAGAAATCCCAGGAACAAACCAGCTCTGATAATTTGGGGAGTGCATCACTCTGGATCGGCGACTGAGCAGACCAAACTCTATGGAAGTGGAAACAAGTTGATAACAGTAGGAAGCTCGAAATACCAGCAATCATTTACCCCAAGTCCGGGAGCACGGCCACAGGTGAATGGGCAATCAGGAAGGATTGATTTTCACTGGCTACTCCTTGATCCTAATGACACAGTGACCTTCACTTTCAACGGGGCATTCATAGCTCCTGACAGGGCAAGTTTCTTTAGAGGAGAATCGCTAGGAGTCCAGAGTGATGTTCCTTTGGATTCTGGTTGTGAGGGGGATTGCTTCCACAGTGGGGGTACGATAGTAAGCTCCCTGCCATTCCAGAACATCAACCCTAGAACAGTGGGGAAATGCCCTCGATATGTCAAACAGACAAGCCTCCTTTTGGCTACAGGAATGAGAAACGTCCCAGAGAACCCCAA------------------------GACC------------------AGAGGCCTTTTTGGAGCGATTGCTGGATTCATAGAGAATGGATGGGAAGGTCTCATTGACGGATGGTATGGTTTCAGACATCAAAATGCACAAGGAGAAGGAACTGCAGCTGACTACAAAAGCACCCAATCTGCAATAGATCAGATCACAGGCAAATTGAATCGTCTAATTGACAAAACAAATCAGCAGTTTGAACTGATAGACAATGAATTCAGTGAAATAGAACAACAAATTGGGAATGTCATTAACTGGACACGAGACTCAATGACTGAGGT-ATGGTCGTACAATGCTGAATTGCTGGTAGCAATGGAAAATCAGCACACAATAGATCTTGCAGACTCAGAAATGAACAAACTTTACGAGCGTGTCAGAAAACAACTAAGGGAGAATGCTGAAGAAGATGGGACTGGATGCTTTGAGATATTTCATAAGTGTGATGATCAGTGTATGGAGAGCATAAGGAACAACACTTATGATCATACCCAATACAGAACAGAGTCACTGCAGAATAGAATACAGATAGACCCAGTGAAATTGAGTAGTGGATACAAAGACATAATCTTATGGTTTAGCTTCGGGGCATCATGTTTTCTTCTTCTAGCCATTGCAATGGGATTGGTTTTCATTTGCATAAAGAATGGAAACATGCGGTGCACTATTTGTATATAG
		</sequence>
		<sequence>
			<taxon idref="H7N9_ans_A/blue-wingedteal/Ohio/566/2006_USA_Ohio_2006|2006.45205479452"/>
			ATGAACACTCAAATTTTGGCACTCATTGCTTGTATGCTGATTGGAGCTAAAGGAGACAAAATATGTCTTGGGCACCATGCTGTGGCAAATGGAACAAAAGTGAACACATTAACAGAGAGAGGAATTGAAGTAGTAAATGCCACGGAAACAGTGGAAACTGCAAATATTAAGAAAATATGCACTCAAGGAAAAAGGCCAACAGATCTGGGACAATGCGGACTTCTAGGAACCCTAATAGGACCTCCCCAATGCGATCAATTTCTGGAGTTTGACACTGACTTGATAATAGAACGAAGAGAAGGAACCGATGTGTGTTACCCCGGGAAGTTCACAAATGAGGAATCACTGAGGCAGATCCTTCGAGGATCAGGAGGAATTGATAAGGAGTCAATGGGTTTCACCTATAGTGGAATAAGAACCAATGGGGCTACGAGTGCCTGCAGAAGATCAGG---TTCTTCTTTCTATGCGGAGATGAAGTGGTTACTGTCGAACTCAGACAATGCGGCATTTCCCCAAATGACTAAATCGTATAGAAATCCCAGGAACAAACCAGCTCTGATAATTTGGGGAGTGCATCACTCTGGATCGGCGACTGAGCAGACCAAACTCTATGGAAGTGGAAACAAGTTGATAACAGTAGGAAGCTCGAAATACCAGCAATCATTCACCCCAAGTCCGGGAGCACGGCCACAGGTGAATGGGCAATCAGGAAGAATTGATTTTCACTGGCTACTCCTTGATCCTAATGACACAGTGACCTTCACTTTCAACGGGGCATTCATAGCTCCTGACAGGGCAAGTTTCTTTAGAGGAGAGTCGCTAGGAGTCCAGAGTGATGTTCCTTTGGATTCTGGTTGTGAGGGGGATTGCTTCCACAGTGGGGGTACGATAGTAAGCTCCCTGCCATTCCAGAACATCAACCCTAGAACAGTTGGGAAATGCCCTCGATATGTCAAACAGACAAGCCTCCTTTTGGCTACAGGAATGAGAAACGTCCCAGAGAACCCCAA------------------------GACC------------------AGAGGCCTTTTTGGAGCGATTGCTGGATTCATAGAGAATGGATGGGAAGGTCTCATTGACGGATGGTATGGTTTCAGACATCAAAATGCACAAGGGGAAGGAACTGCAGCTGACTACAAAAGCACCCAATCTGCAATAGATCAGATCACAGGCAAATTGAATCGTCTAATTGACAAAACAAATCAGCAGTTTGAACTGATAGACAATGAATTCAGTGAAATAGAACAACAAATTGGGAATGTCATTAACTGGACACGAGACTCAATGACTGAGGT-ATGGTCGTACAATGCTGAATTGCTGGTAGCAATGGAAAATCAGCACACAATAGATCTTGCAGACTCAGAAATGAACAAACTTTACGAGCGTGTCAGGAAACAACTAAGGGAGAATGCTGAAGAAGATGGGACTGGATGCTTTGAGATATTTCACAAGTGTGATGATCAATGTATGGAGAGCATAAGGAACAACACTTATGACCATACCCAATACAGAACAGAGTCACTGCAGAATAGAATACAGATAGACCCAGTGAGATTGAGTAGTGGATACAAAGACATAATCTTATGGTTTAGCTTCGGGGCATCATGTTTTCTTCTTCTAGCCATTGCAATGGGATTGGTTTTCATTTGCATAAAGAATGGAAACATGCGGTGCACTATTTGTATATAG
		</sequence>
		<sequence>
			<taxon idref="H7N3_ans_A/northernshoveler/NorthCarolina/674-516/2005_USA_NorthCarolina_2005|2005.45205479452"/>
			ATGAACACTCAAATTTTGGCACTCATTGCTTGTATGCTGATTGGAGCTAAAGGAGACAAAATATGTCTTGGGCACCATGCTGTGGCAAATGGAACAAAAGTGAACACATTAACAGAGAGAGGAATTGAAGTAGTAAATGCCACGGAAACAGTGGAGACTGCAAATATTAAGAAAATATGCACTCAAGGAAAAAGGCCAACAGATCTGGGACAATGCGGACTTCTAGGAACCCTAATAGGACCTCCCCAATGCGATCAATTTCTGGAGTTTGACACTGACTTGATAATTGAACGAAGAGAAGGAACCGATGTGTGTTACCCCGGGAAGTTCACAAATGAAGAATCACTGAGGCAGATCCTTCGAGGATCAGGAGGAATTGATAAGGAGTCAATGGGTTTCACCTATAGTGGAATAAGAACCAATGGGGCTACGAGTGCCTGCAGAAGATCAGG---TTCTTCTTTCTATGCGGAGATGAAGTGGTTACTGTCGAACTCAGACAATGCGGCATTTCCCCAAATGACTAAGTCGTATAGAAATCCCAGGAACAAACCAGCTCTGATAATTTGGGGAGTGCATCACTCTGGATCGGCGACTGAGCAGACCAAACTCTATGGAAGTGGAAACAAGTTGATAACAGTAGGAAGCTCGAAATACCAGCAATCATTCACCCCAAGTCCGGGAGCACGGCCACAGGTGAATGGGCAATCAGGAAGAATTGATTTTCACTGGCTACTCCTTGATCCTAATGACACAGTGACCTTCACTTTCAACGGGGCATTCATAGCTCCTGACAGGGCAAGTTTCTTTAGAGGAGAGTCGCTAGGAGTCCAGAGTGATGTTCCTTTGGATTCTGGTTGTGAGGGGGATTGCTTCCACAGTGGGGGTACGATAGTAAGCTCCCTGCCATTCCAGAACATCAACCCTAGAACAGTGGGGAAATGCCCTCGATATGTCAAACAGACAAGCCTCCTTTTGGCTACAGGAATGAGAAACGTCCCAGAGAACCCCAA------------------------GACC------------------AGAGGCCTTTTTGGAGCGATTGCTGGATTCATAGAGAATGGATGGGAAGGTCTCATTGACGGATGGTATGGTTTCAGACATCAAAATGCACAAGGGGAAGGAACTGCAGCTGACTACAAAAGCACCCAATCTGCAATAGATCAGATCACAGGCAAATTGAATCGTCTAATTGACAAAACAAATCAGCAGTTTGAACTGATAGACAATGAATTCAGTGAAATAGAACAACAAATTGGGAATGTCATTAACTGGACACGAGACTCAATGACTGAGGT-ATGGTCGTACAATGCTGAATTGCTGGTAGCAATGGAAAATCAGCACACAATAGATCTTGCAGACTCAGAAATGAACAAACTTTACGAGCGTGTCAGGAAACAACTAAGGGAGAATGCTGAAGAAGATGGGACTGGATGCTTTGAGATATTTCATAAGTGTGATGATCAGTGTATGGAGAGCATAAGGAACAACACTTATGACCATACCCAATACAGAACAGAGTCACTGCAGAATAGAATACAGATAGACCCAGTGAAATTGAGTAGTGGATACAAAGACATAATCTTATGGTTTAGCTTCGGGGCATCATGTTTTCTTCTTCTAGCCATTGCAATGGGATTGGTTTTCATTTGCATAAAGAATGGAAACATGCGGTGCACTATTTGTATATAG
		</sequence>
		<sequence>
			<taxon idref="H7N6_ans_A/Americangreen-wingedteal/California/28228/2007_USA_California_2007|2007.07123287671"/>
			ATGAACACTCAAATTTTGGCACTCATTGCTTGTACGCTGATTGGAACTAAAGGAGACAAAATATGTCTTGGGCACCATGCTGTGGCAAATGGAACAAAAGTGAACACATTAACAGAGAGAGGAATTGAAGTAGTAAATGCCACAGAAACGGTGGAGACTGCAAATATTAAGAAAATATGCACTCAGGGAAAAAGGCCAACAGATCTGGGACAATGCGGACTTCTAGGAACCCTAATAGGACCTCCCCAATGCGATCAATTTCTGGAGTTTGATGCTGACTTGGTAATTGAACGAAGAGAAGGAACCGATGTGTGCTACCCTGGGAAGTTCACAAATGAAGAATCACTGAGGCAGATCCTTCGAGGGTCAGGAGGAATTGATAAGGAGTCAATGGGTTTCACCTATAGTGGAATAAGAACCAATGGGGCGACGAGTGCCTGCAGAAGATCAGG---TCCTTCTTTCTATGCGGAGATGAAGTGGTTACTGTCGAATTCAGACAATGCGGTATTTCCCCAAATGACTAAGTCGTATAGAAATCCCAGGAACAAACCAGCTCTGATAATTTGGGGAGTGCATCACTCTGGATCGGCTACTGAGCAGACCAAACTCTATGGAAGTGGAAACAAGTTGATAACAGTAGGAAGCTCGAAATACCAGCAATCATTCACCCCAAGTCCGGGAGCACGGCCACAGGTGAATGGGCAATCAGGAAGGATTGATTTTCACTGGCTACTCCTTGATCCTAATGACACAGTGACCTTCACTTTCAATGGGGCATTCATAGCTCCTGACAGGGCAAGTTTCTTTAGAGGAGAGTCGCTAGGAGTCCAGAGTGATGCTCCTTTGGATTCTGGTTGTGAGGGGGATTGCTTCCACAGTGGGGGTACGATAGTAAGCTCCCTGCCATTCCAGAACATCAACCCTAGAACAGTGGGGAAATGCCCTCGATATGTCAAACAGACAAGCCTCCTTTTGGCTACAGGAATGAGAAACGTCCCAGAGAACCCCAA------------------------GACC------------------AGAGGCCTTTTTGGAGCGATTGCTGGATTCATAGAGAATGGATGGGAAGGTCTCATTGATGGATGGTATGGTTTCAGACATCAAAATGCACAAGGAGAAGGAACTGCAGCTGACTACAAAAGCACCCAATCTGCAATAGATCAGATCACAGGCAAATTGAATCGTCTAATTGACAAAACAAATCAACAGTTTGAACTGATAGACAATGAATTCAGTGAAATAGAACAACAAATTGGGAATGTCATTAACTGGACACGAGACTCAATGACTGAGGT-ATGGTCGTACAATGCTGAATTGCTGATAGCAATGGAAAATCAGCACACAATAGATCTTGCAGACTCAGAAATGAACAAACTTTACGAGCGTGTCAGGAAACAACTAAGGGAGAATGCTGAAGAAGATGGGACTGGATGCTTTGAGATATTTCATAAGTGTGATGATCAGTGTATGGAGAGCATAAGGAACAACACTTATGACCATACCCAATACAGAACAGAGTCACTGCAGAATAGAATACAGATAGACCCAGTGAAATTGAGTAGTGGATACAAAGACATAATCTTATGGTTTAGCTTCGGGGCATCATGTTTTCTTCTTCTAGCCATTGCAATGGGATTGGTTTTCATTTGCATAAAGAATGGAAACATGCGGTGCACTATTTGTATATAG
		</sequence>
		<sequence>
			<taxon idref="H7N6_ans_A/Americangreen-wingedteal/California/44287-305/2007_USA_California_2007|2007.07123287671"/>
			ATGAACACTCAAATTTTGGCACTCATTGCTTGTACGCTGATTGGAACTAAAGGAGACAAAATATGTCTTGGGCACCATGCTGTGGCAAATGGAACAAAAGTGAACACATTAACAGAGAGAGGAATTGAAGTAGTAAATGCCACAGAAACGGTGGAGACTGCAAATATTAAGAAAATATGCACTCAGGGAAAAAGGCCAACAGATCTGGGACAATGCGGACTTCTAGGAACCCTAATAGGACCTCCCCAATGCGATCAATTTCTGGAGTTTGATGCTGACTTGGTAATTGAACGAAGAGAAGGAACCGATGTGTGCTACCCTGGGAAGTTCACAAATGAAGAATCACTGAGGCAGATCCTTCGAGGGTCAGGAGGAATTGATAAGGAGTCAATGGGTTTCACCTATAGTGGAATAAGAACCAATGGGGCGACGAGTGCCTGCAGAAGATCAGG---TTCTTCTTTCTATGCGGAGATGAAGTGGTTACTGTCGAATTCAGACAATGCGGTATTTCCCCAAATGACTAAGTCGTATAGAAATCCCAGGAACAAACCAGCTCTGATAATTTGGGGAGTGCATCACTCTGGATCGGCTACTGAGCAGACCAAACTCTATGGAAGTGGAAACAAGTTGATAACAGTAGGAAGCTCGAAATACCAGCAATCATTCACCCCAAGTCCGGGAGCACGGCCACAGGTGAATGGGCAATCAGGAAGGATTGATTTTCACTGGCTACTCCTTGATCCTAATGACACAGTGACCTTCACTTTCAATGGGGCATTCATAGCTCCTGACAGGGCAAGTTTCTTTAGAGGAGAGTCGCTAGGAGTCCAGAGTGATGCTCCTTTGGATTCTGGTTGTGAGGGGGATTGCTTCCACAGTGGGGGTACGATAGTAAGCTCCCTGCCATTCCAGAACATCAACCCTAGAACAGTGGGGAAATGCCCTCGATATGTCAAACAGACAAGCCTCCTTTTGGCTACAGGAATGAGAAACGTCCCAGAGAACCCCAA------------------------GACC------------------AGAGGCCTTTTTGGAGCGATTGCTGGATTCATAGAGAATGGATGGGAAGGTCTCATTGATGGATGGTATGGTTTCAGACATCAAAATGCACAAGGAGAAGGAACTGCAGCTGACTACAAAAGCACCCAATCTGCAATAGATCAGATCACAGGCAAATTGAATCGTCTAATTGACAAAACAAATCAACAGTTTGAACTGATAGACAATGAATTCAGTGAAATAGAACAACAAATTGGGAATGTCATTAACTGGACACGAGACTCAATGACTGAGGT-ATGGTCGTACAATGCTGAATTGCTGATAGCAATGGAAAATCAGCACACAATAGATCTTGCAGACTCAGAAATGAACAAACTTTACGAGCGTGTCAGGAAACAACTAAGGGAGAATGCTGAAGAAGATGGGACTGGATGCTTTGAGATATTTCATAAGTGTGATGATCAGTGTATGGAGAGCATAAGGAACAACACTTATGACCATACCCAATACAGAACAGAGTCACTGCAGAATAGAATACAGATAGACCCAGTGAAATTGAGTAGTGGATACAAAGACATAATCTTATGGTTTAGCTTCGGGGCATCATGTTTTCTTCTTCTAGCCATTGCAATGGGATTGGTTTTCATTTGCATAAAGAATGGAAACATGCGGTGCACTATTTGTATATAG
		</sequence>
		<sequence>
			<taxon idref="H7N6_ans_A/northernshoveler/California/27985/2007_USA_California_2007|2007.06301369863"/>
			ATGAACACTCAAATTTTGGCACTCATTGCTTGTACGCTGATTGGAACTAAAGGAGACAAAATATGTCTTGGGCACCATGCTGTGGCAAATGGAACAAAAGTGAACACATTAACAGAGAGAGGAATTGAAGTAGTAAATGCCACAGAAACGGTGGAGACTGCAAATATTAAGAAAATATGCACTCAGGGAAAAAGGCCAACAGATCTGGGACAATGCGGACTTCTAGGAACCCTAATAGGACCTCCCCAATGCGATCAATTTCTGGAGTTTGATGCTGACTTGGTAATTGAACGAAGAGAAGGAACCGATGTGTGCTACCCCGGGAAGTTCACAAATGAAGAATCACTGAGGCAGATCCTTCGAGGGTCAGGAGGAATTGATAAGGAGTCAATGGGTTTCACCTATAGTGGAATAAGAACCAATGGGGCGACGAGTGCCTGCAGAAGATCAGG---TTCTTCTTTCTATGCGGAGATGAAGTGGTTACTGTCGAATTCAGACAATGCGGTATTTCCCCAAATGACTAAGTCGTATAGAAATCCCAGGAACAAACCAGCTCTGATAATTTGGGGAGTGCATCACTCTGGATCGGCTACTGAGCAGACCAAACTCTATGGAAGTGGAAACAAGTTGATAACAGTAGGAAGCTCGAAATACCAGCAATCATTCACCCCAAGTCCGGGAGCACGGCCACAGGTGAATGGGCAATCAGGAAGGATTGATTTTCACTGGCTACTCCTTGATCCTAATGACACAGTGACCTTCACTTTCAATGGGGCATTCATAGCTCCTGACAGGGCAAGTTTCTTTAGAGGAGAGTCGCTAGGAGTCCAGAGTGATGTTCCTTTGGATTCTGGTTGTGAGGGGGATTGCTTCCACAGTGGGGGTACGATAGTAAGCTCCCTGCCATTCCAGAACATCAACCCTAGAACAGTGGGGAAATGCCCTCGATATGTCAAACAGACAAGCCTCCTTTTGGCTACAGGAATGAGAAACGTCCCAGAGAACCCCAA------------------------GACC------------------AGAGGCCTTTTTGGAGCGATTGCTGGATTCATAGAGAATGGATGGGAAGGTCTCATTGATGGATGGTATGGTTTCAGACATCAAAATGCACAAGGAGAAGGAACTGCAGCTGACTACAAAAGCACCCAATCTGCAATAGATCAGATCACAGGCAAATTGAATCGTCTAATTGACAAAACAAATCAACAGTTTGAACTGATAGGCAATGAATTCAGTGAAATAGAACAACAAATTGGGAATGTCATTAACTGGACACGAGACTCAATGACTGAGGT-ATGGTCGTACAATGCTGAATTGCTGATAGCAATGGAAAATCAGCACACAATAGATCTTGCAGACTCAGAAATGAACAAACTTTACGAGCGTGTCAGGAAACAACTAAGGGAGAATGCTGAAGAAGATGGGACTGGATGCTTTGAGATATTTCATAAGTGTGATGATCAGTGTATGGAGAGCATAAGGAACAACACTTATGACCATACCCAATACAGAACAGAGTCACTGCAGAATAGAATACAGATAGACCCAGTGAAATTGAGTAGTGGATACAAAGACATAATCTTATGGTTTAGCTTCGGGGCATCATGTTTTCTTCTTCTAGCCATTGCAATGGGATTGGTTTTCATTTGCATAAAGAATGGAAACATGCGGTGCACTATTTGTATATAG
		</sequence>
		<sequence>
			<taxon idref="H7N6_ans_A/northernshoveler/California/44287-179/2007_USA_California_2007|2007.06301369863"/>
			ATGAACACTCAAATTTTGGCACTCATTGCTTGTACGCTGATTGGAACTAAAGGAGACAAAATATGTCTTGGGCACCATGCTGTGGCAAATGGAACAAAAGTGAACACATTAACAGAGAGAGGAATTGAAGTAGTAAATGCCACAGAAACGGTGGAGACTGCAAATATTAAGAAAATATGCACTCAGGGAAAAAGGCCAACAGATCTGGGACAATGCGGACTTCTAGGAACCCTAATAGGACCTCCCCAATGCGATCAATTTCTGGAGTTTGATGCTGACTTGGTAATTGAACGAAGAGAAGGAACCGATGTGTGCTACCCCGGGAAGTTCACAAATGAAGAATCACTGAGGCAGATCCTTCGAGGGTCAGGAGGAATTGATAAGGAGTCAATGGGTTTCACCTATAGTGGAATAAGAACCAATGGGGCGACGAGTGCCTGCAGAAGATCAGG---TTCTTCTTTCTATGCGGAGATGAAGTGGTTACTGTCGAATTCAGACAATGCGGTATTTCCCCAAATGACTAAGTCGTATAGAAATCCCAGGAACAAACCAGCTCTGATAATTTGGGGAGTGCATCACTCTGGATCGGCTACTGAGCAGACCAAACTCTATGGAAGTGGAAACAAGTTGATAACAGTAGGAAGCTCGAAATACCAGCAATCATTCACCCCAAGTCCGGGAGCACGGCCACAGGTGAATGGGCAATCAGGAAGGATTGATTTTCACTGGCTACTCCTTGATCCTAATGACACAGTGACCTTCACCTTCAATGGGGCATTCATAGCTCCTGACAGGGCAAGTTTCTTTAGAGGAGAGTCGCTAGGAGTCCAGAGTGATGTTCCTTTGGATTCTGGTTGTGAGGGGGATTGCTTCCACAGTGGGGGTACGATAGTAAGCTCCCTGCCATTCCAGAACATCAACCCTAGAACAGTGGGGAAATGCCCTCGATATGTCAAACAGACAAGCCTCCTTTTGGCTACAGGAATGAGAAACGTCCCAGAGAACCCCAA------------------------GACC------------------AGAGGCCTTTTTGGAGCGATTGCTGGATTCATAGAGAATGGATGGGAAGGTCTCATTGATGGATGGTATGGTTTCAGACATCAAAATGCACAAGGAGAAGGAACTGCAGCTGACTACAAAAGCACCCAATCTGCAATAGATCAGATCACAGGCAAATTGAATCGTCTAATTGACAAAACAAATCAACAGTTTGAACTGATAGACAATGAATTCAGTGAAATAGAACAACAAATTGGGAATGTCATTAACTGGACACGAGACTCAATGACTGAGGT-ATGGTCGTACAATGCTGAATTGCTGATAGCAATGGAAAATCAGCACACAATAGATCTTGCAGACTCAGAAATGAACAAACTTTACGAGCGTGTCAGGAAACAACTAAGGGAGAATGCTGAAGAAGATGGGACTGGATGCTTTGAGATATTTCATAAGTGTGATGATCAGTGTATGGAGAGCATAAGGAACAACACTTATGACCATACCCAATACAGAACAGAGTCACTGCAGAATAGAATACAGATAGACCCAGTGAAATTGAGTAGTGGATACAAAGACATAATCTTATGGTTTAGCTTCGGGGCATCATGTTTTCTTCTTCTAGCCATTGCAATGGGATTGGTTTTCATTTGCATAAAGAATGGAAACATGCGGTGCACTATTTGTATATAG
		</sequence>
		<sequence>
			<taxon idref="H7N3_ans_A/northernshoveler/Washington/44249-664/2006_USA_Washington_2006|2006.84931506849"/>
			ATGAACACTCAAATTTTGGCACTCATTGCTTGTATGCTGATTGGAGCTAAAGGAGACAAAATATGTCTTGGGCACCATGCTGTGGCAAATGGAACAAAAGTGAACACATTAACAGAGAGAGGAATTGAAGTAGTAAATGCCACAGAAACAGTGGAGACTGCAAATATTAAGAAAATATGCACTCAAGGAAAAAGGCCAACAGATCTGGGACAATGCGGACTTCTAGGAACCCTAATAGGACCTCCCCAATGCGATCAATTTCTGGAGTTTGACGCTGACTTGATAATTGAACGAAGAGAAGGAACCGATGTGTGCTACCCCGGGAAGTTCACAAATGAAGAATCACTGAGGCAGATCCTTCGAGGGTCAGGAGGAATTGATAAGGAGTCAATGGGTTTCACCTATAGTGGAATAAGAACCAATGGGGCGACGAGTGCCTGCAGAAGATCAGG---TTCTTCTTTCTATGCGGAGATGAAGTGGTTGCTGTCGAATTCAGACAATGCGGCATTTCCCCAAATGACTAAGTCGTATAGAAATCCCAGGAACAAACCAGCTCTGATAATTTGGGGAGTGCATCACTCTGGATCGGCTACTGAGCAGACCAAACTCTATGGAAGTGGAAACAAGTTGATAACAGTAGGAAGCTCGAAATACCAGCAATCATTCACCCCAAGTCCGGGAGCACGACCACAGGTGAATGGGCAATCAGGAAGGATTGATTTTCACTGGCTGCTCCTTGATCCTAATGACACAGTGACCTTCACTTTCAATGGGGCATTCATAGCTCCTGACAGGGCAAGTTTCTTTAGAGGAGAGTCGCTAGGAGTCCAGAGTGATGTTCCTTTGGATTCTGGTTGTAAGGGGGATTGCTTCCACAGTGGGGGTACGATAGTAAGCTCCCTGCCATTCCAGAACATCAACCCTAGAACAGTGGGGAAATGCCCTCGATATGTCAAACAGACAAGCCTCCTTTTGGCTACAGGAATGAGAAACGTCCCAGAGAACCCCAA------------------------GACC------------------AGAGGCCTTTTTGGAGCGATTGCTGGATTCATAGAGAATGGATGGGAAGGTCTCATTGATGGATGGTATGGTTTCAGACATCAAAACGCACAAGGAGAAGGAACTGCAGCTGACTACAAAAGCACCCAATCTGCAATAGATCAGATCACAGGCAAATTGAATCGTCTAATTGACAAAACAAATCAGCAGTTTGAACTGATAGACAATGAATTCAGTGAAATAGAACAACAAATTGGGAATGTCATTAACTGGACACGAGACTCAATGACTGAGGT-ATGGTCGTACAATGCTGAATTGCTGGTAGCAATGGAAAATCAGCACACAATAGATCTTGCAGACTCAGAAATGAACAAACTTTACGAGCGTGTCAGGAAACAACTAAGAGAGAATGCTGAAGAAGATGGGACTGGATGCTTTGAGATATTTCATAAGTGTGATGATCAATGTATGGAGAGCATAAGGAACAACACTTATGACCATACCCAATACAGAACAGAGTCACTGCAGAATAGAATACAGATAGACCCAGTGAAATTGAGTAGTGGATACAAAGACATAATCTTATGGTTTAGCTTCGGGGCATCATGTTTTCTTCTTCTAGCCATTGCAATGGGATTGGTTTTCATTTGCATAAAGAATGGAAACATGCGGTGCACTATTTGTATATAG
		</sequence>
		<sequence>
			<taxon idref="H7N3_ans_A/northernshoveler/California/HKWF1372C/2007_USA_California_2007|2007.94520547945"/>
			ATGAATACTCAAATTTTGGCACTCATTGCTTGTATGCTGATTGGAGCTAAAGGAGACAAAATATGTCTTGGGCACCATGCTGTGGCAAATGGAACAAAAGTGAACACATTAACAGAAAGAGGAATTGAAGTAGTAAATGCCACAGAAACAGTGGAGACTGCAAATATTAAGAAAATATGCACTCAAGGAAAAAGGCCAACAGATCTGGGACAATGCGGACTTCTAGGAACCCTAATAGGACCTCCCCAATGCGATCAATTTCTGGAGTTTGACGCTGACTTGATAATTGAACGAAGAGAAGGAACCGATGTGTGCTACCCCGGGAAGTTCACAAATGAAGAATCACTGAGGCAGATCCTTCGAGGGTCAGGAGGAATTGATAAGGAGTCAATGGGTTTCACCTATAGTGGAATAAGAACCAATGGGGCGACGAGTGCCTGCAGAAGATCAGG---TTCTTCTTTCTATGCGGAGATGAAGTGGTTGCTGTCGAATTCAGACAATGCGGCATTTCCCCAAATGACTAAGTCGTATAGAAATCCCAGGAACAAACCAGCTCTGATAATTTGGGGAGTGCATCACTCTGGATCGGCTACTGAGCAGACCAAACTCTATGGAAGTGGAAACAAGTTGATAACAGTAGGAAGCTCGAAATACCAGCAATCATTCACCCCAAGTCCGGGAGCACGACCACAGGTGAATGGGCAATCAGGAAGGATTGATTTTCACTGGCTGCTCCTTGATCCTAATGACACAGTAACCTTCACTTTCAATGGGGCATTCATAGCTCCTGACAGGGCAAGTTTCTTTAGAGGAGAGTCGCTAGGAGTCCAGAGTGATGTCCCTTTGGATTCTGGTTGTGAGGGGGATTGCTTCCACAGTGGGGGTACGATAGTAAGCTCCCTGCCATTCCAGAACATCAACCCTAGAACAGTGGGGAAATGCCCTCGATATGTCAAACAGACAAGCCTCCTTTTAGCTACAGGAATGAGAAACGTCCCAGAGAACCCCAA------------------------GACC------------------AGAGGCCTTTTTGGAGCGATTGCTGGATTCATAGAGAATGGATGGGAAGGTCTCATTGATGGATGGTATGGTTTCAGACATCAAAACGCACAAGGAGAAGGAACTGCAGCTGACTACAAAAGCACCCAATCTGCAATAGATCAGATCACAGGCAAATTGAATCGTCTAATTGACAAAACAAATCAGCAGTTTGAACTGATAGACAATGAATTCAGTGAAATAGAACAACAAATTGGGAATGTCATTAACTGGACACGAGACTCAATGACTGAGGT-ATGGTCGTACAATGCTGAATTGCTGGTAGCAATGGAAAATCAGCACACAATAGATCTTGCAGACTCAGAAATGAACAAACTTTACGAGCGTGTCAGGAAACAACTAAGGGAGAATGCTGAAGAAGATGGGACTGGATGCTTTGAGATATTTCATAAGTGTGATGATCAATGTATGGAGAGCATAAGGAACAACACTTATGACCATACCCAATACAGAACAGAGTCACTGCAGAATAGAATACAGATAGACCCAGTGAAATTGAGTAGTGGATACAAAGACATAATCTTATGGTTTAGCTTCGGGGCGTCATGTTTTCTTCTTCTAGCCATTGCAATGGGATTGGTTTTCATTTGCATAAAGAATGGAAACATGCGGTGCACTATTTGTATATAG
		</sequence>
		<sequence>
			<taxon idref="H7N4_cha_A/ruddyturnstone/NewJersey/604/2006_USA_NewJersey_2006|2006.45205479452"/>
			ATGAACACTCAAATTTTGGCATTCATTGCTTGTATGCTGATTGGAGCTAAAGGAGACAAAATATGTCTTGGGCACCATGCTGTGGCAAATGGAACAAGAGTGAACACATTGACAGAGAAGGGAATTGAAGTAGTGAATGCCACGGAGACGGTGGAGACTGTAAATATTAAGAAAATATGCACTCAAGGGAAAAGACCAACAGATCTGGGACAATGTGGACTTCTAGGGACCCTGATAGGGCCTCCCCAATGCGATCTATTTCTGGAGTTTGACGCTGATCTGATAATTGAACGGAGAGAAGGAACCGATGTGTGCTACCCCGGGAAGTTCACAAATGAAGAATCACTGAGGCAGATCCTTCGAAGGTCAGGAGGAATTAATAAGGAGTCAATGGGTTTCACCTACAGTGGAATAAGAACCAATGGGGCGACGAGTGCCTGCAGAAGATCAGG---TTCTTCTTTCTATGCGGAGATGAAGTGGTTACTGTCGAATTCAGACAATGCGGCATTTCCCCAAATGACTAAGTCGTATAGAAATCCCAGGAACAAACCAGCTCTGATAATTTGGGGAGTGCACCACTCTGGATCAGCTGATGAGCAGACCAAACTCTATGGAAGTGGAAACAAGTTGATAACAGTAGGAAGCTCAAAATACCAGCAATCATTCACTCCAAGTCCGGGAGCACGGCCACAGGTGAATGGACAATCAGGAAGGATTGATTTTCACTGGCTACTCCTTGATCCCAATGACACAGTGACCTTCACTTTCAATGGGGCATTCATAGCTCCTGACAGGGCAAGTTTCTTTAGAGGAGAATCGCTAGGAGTCCAGAGTGATGTTCCTTTGGATTCTGGTTGTGAGGGGGACTGCTTCCACAGTGGAGGCACGATAGTGAGCTCCCTGCCATTCCAGAACATCAACCCCAGAACAGTGGGGAAATGCCCTCGATATGTCAAACAGACAAGCCTCCTTTTGGCTACAGGAATGAGAAACGTCCCAGAGAACCCCAA------------------------GACC------------------AGGGGCCTTTTTGGAGCGATTGCTGGATTCATAGAAAATGGATGGGAAGGTCTCATTGATGGATGGTATGGTTTCAGACATCAAAACGCACAAGGAGAAGGAACTGCAGCTGACTACAAAAGCACTCAATCTGCAATAGATCAGATCACAGGTAAATTGAACCGTCTAATTGACAAAACAAATCAGCAGTTTGAAATGATAGACAATGAATTCAACGAAATAGAACAGCAAATTGGGAATGTCATTAATTGGACACGAGACTCAATGACTGAGGT-ATGGTCGTACAATGCTGAGTTGCTGGTAGCAATGGAAAATCAGCACACAATAGATCTTGCAGACTCAGAAATGAACAAACTTTACGAGCGTGTCAGAAAACAACTAAGGGAGAATGCTGAAGAAGATGGGACTGGATGCTTTGAGATATTTCATAAGTGTGATGACCAGTGTATGGAGAGCATAAGGAACAACACTTATGACCATACCCAATACAGAACAGAGTCACTGCAGAATAGAATACAGATAGACCCAGTGAAGTTGAGTAGTGGATACAAAGACATAATCTTATGGTTTAGCTTCGGGGCATCATGTTTCCTTCTTATAGCCATTGCAATGGGATTGGTTTTCATTTGCATAAAGAATGGAAACATGCGGTGCACTATTTGTATATAG
		</sequence>
		<sequence>
			<taxon idref="H7N3_cha_A/ruddyturnstone/NewJersey/490/2006_USA_NewJersey_2006|2006.45205479452"/>
			ATGAACACTCAAATTTTGGCATTCATTGCTTGTATGCTGATTGGAGCTAAAGGAGACAAAATATGTCTTGGGCACCATGCTGTGGCAAATGGAACAAGAGTGAACACATTGACAGAGAAGGGAATTGAAGTAGTAAATGCCACGGAGACGGTGGAGACTGTAAATATTAAGAAAATATGCACTCAAGGGAAAAGACCAACAGATCTGGGACAATGTGGACTTCTAGGGACCCTGATAGGGCCTCCCCAATGCGATCTATTTCTGGAGTTTGACGCTGATCTGATAATTGAACGGAGAGAAGGAACCGATGTGTGCTACCCCGGGAAGTTCACAAATGAAGAATCACTGAGGCAGATCCTTCGAAGGTCAGGAGGAATTAATAAGGAGTCAATGGGTTTCACCTACAGTGGAATAAGAACCAATGGGGCGACGAGTGCCTGCAGAAGATCAGG---TTCTTCTTTCTATGCGGAGATGAAGTGGTTACTGTCGAATTCAGACAATGCGGCATTTCCCCAAATGACTAAGTCGTATAGAAATCCCAGGAACAAACCAGCTCTGATAATTTGGGGAGTGCACCACTCTGGATCAGCTGATGAGCAGACCAAACTCTATGGAAGTGGAAACAAGTTGATAACAGTAGGAAGCTCAAAATACCAGCAATCATTCACTCCAAGTCCGGGAGCACGGCCACAGGTGAATGGACAATCAGGAAGGATTGATTTTCACTGGCTACTCCTTGATCCCAATGACACAGTGACCTTCACTTTCAATGGGGCATTCATTGCTCCTGACAGGGCAAGTTTCTTTAGAGGAGAATCGCTAGGAGTCCAGAGTGATGTTCCTTTGGATTCTGGTTGTGAGGGGGACTGCTTCCACAGTGGAGGCACGATAGTGAGCTCCCTGCCATTCCAGAACATCAACCCCAGAACAGTGGGGAAATGCCCTCGATATGTCAAACAGACAAGCCTCCTTTTGGCTACAGGAATGAGAAACGTCCCAGAGAACCCCAA------------------------GACC------------------AGGGGCCTTTTTGGAGCGATTGCTGGATTCATAGAAAATGGATGGGAAGGTCTCATTGATGGATGGTATGGTTTCAGACATCAAAACGCACAAGGAGAAGGAACTGCAGCTGACTACAAAAGCACTCAATCTGCAATAGATCAGATCACAGGTAAATTGAACCGTCTAATTGACAAAACAAATCAGCAGTTTGAAATGATAGACAATGAATTCAACGAAATAGAACAGCAAATTGGGAATGTCATTAACTGGACACGAGACTCAATGACTGAGGT-ATGGTCGTACAATGCTGAGTTGCTGGTAGCAATGGAAAATCAGCACACAATAGATCTTGCAGACTCAGAAATGAACAAACTTTACGAGCGTGTCAGAAAACAACTAAGGGAGAATGCTGAAGAAGATGGGACTGGATGCTTTGAGATATTTCATAAGTGTGATGACCAGTGTATGGAGAGCATAAGGAACAACACTTATGACCATACCCAATACAGAACAGAGTCACTGCAGAATAGAATACAGATAGACCCAGTGAAGTTGAATAGTGGATACAAAGACATAATCTTATGGTTTAGCTTCGGGGCATCATGTTTCCTTCTTATAGCCATTGCAATGGGATTGGTTTTCATTTGCATAAAGAATGGAAACATGCGGTGCACTATTTGTATATAG
		</sequence>
		<sequence>
			<taxon idref="H7N3_cha_A/ruddyturnstone/NewJersey/215/2006_USA_NewJersey_2006|2006.45205479452"/>
			ATGAACACTCAAATTTTGGCATTCATTGCTTGTATGCTGATTGGAGCTAAAGGAGACAAAATATGTCTTGGGCACCATGCTGTGGCAAATGGAACAAGAGTGAACACATTGACAGAGAAGGGAATTGAAGTAGTAAATGCCACGGAGACGGTGGAGACTGTAAATATTAAGAAAATATGCACTCAAGGGAAAAGACCAACAGATCTGGGACAATGTGGACTTCTAGGGACCCTGATAGGGCCTCCCCAATGCGATCTATTTCTGGAGTTTGACGCTGATCTGATAATTGAACGGAGAGAAGGAACCGATGTGTGCTACCCCGGGAAGTTCACAAATGAAGAATCACTGAGGCAGATCCTTCGAAGGTCAGGAGGAATTAATAAGGAGTCAATGGGTTTCACCTACAGTGGAATAAGAACCAATGGGGCGACGAGTGCCTGCAGAAGATCAGG---TTCTTCTTTCTATGCGGAGATGAAGTGGTTACTGTCGAATTCAGACAATGCGGCATTTCCCCAAATGACTAAGTCGTATAGAAATCCCAGGAACAAACCAGCTCTGATAATTTGGGGAGTGCACCACTCTGGATCAGCTGATGAGCAGACCAAACTCTATGGAAGTGGAAACAAGTTGATAACAGTAGGAAGCTCAAAATACCAGCAATCATTCACTCCAAGTCCGGGAGCACGGCCACAGGTGAATGGACAATCAGGAAGGATTGATTTTCACTGGCTACTCCTTGATCCCAATGACACAGTGACCTTCACTTTCAATGGGGCATTCATAGCTCCTGACAGGGCAAGTTTCTTTAGAGGAGAATCGCTAGGAGTCCAGAGTGATGTTCCTTTGGATTCTGGTTGTGAGGGGGACTGCTTCCACAGTGGAGGCACGATAGTGAGCTCCCTGCCATTCCAGAACATCAACCCCAGAACAGTGGGGAAATGCCCTCGATATGTCAAACAGACAAGCCTCCTTTTGGCTACAGGAATGAGAAACGTCCCAGAGAACCCCAA------------------------GACC------------------AGGGGCCTTTTTGGAGCGATTGCTGGATTCATAGAAAATGGATGGGAAGGTCTCATTGATGGATGGTATGGTTTCAGACATCAAAACGCACAAGGAGAAGGAACTGCAGCTGACTACAAAAGCACTCAATCTGCAATAGATCAGATCACAGGTAAATTGAACCGTCTAATTGACAAAACAAATCAGCAGTTTGAAATGATAGACAATGAATTCAACGAAATAGAACAGCAAATTGGGAATGTCATTAACTGGACACGAGACTCAATGACTGAGGT-ATGGTCGTACAATGCTGAGTTGCTGGTAGCAATGGAAAATCAGCACACAATAGATCTTGCAGACTCAGAAATGAACAAACTTTACGAGCGTGTCAGAAAACAACTAAGGGAGAATGCTGAAGAAGATGGGACTGGATGCTTTGAGATATTTCATAAGTGTGATGACCAGTGTATGGAGAGCATAAGGAACAACACTTATGACCATACCCAATACAGAACAGAGTCACTGCAGAATAGAATACAGATAGACCCAGTGAAGTTGAGTAGTGGGTACAAAGACATAATCTTATGGTTTAGCTTCGGGGCATCATGTTTCCTTCTTATAGCCATTGCAATGGGATTGGTTTTCATTTGCATAAAGAATGGAAACATGCGGTGCACTATTTGTATATAG
		</sequence>
		<sequence>
			<taxon idref="H7N3_pas_A/sanderling/NewJersey/369/2006_USA_NewJersey_2006|2006.45205479452"/>
			ATGAACACTCAAATTTTGGCATTCATTGCTTGTATGCTGATTGGAGCTAAAGGAGACAAAATATGTCTTGGGCACCATGCTGTGGCAAATGGAACAAGAGTGAACACATTGACAGAGAAGGGAATTGAAGTAGTAAATGCCACGGAGACGGTGGAGACTGTAAATATTAAGAAAATATGCACTCAAGGGAAAAGACCAACAGATCTGGGACAATGTGGACTTCTAGGGACCCTGATAGGGCCTCCCCAATGCGATCTATTTCTGGAGTTTGACGCTGATCTGATAATTGAACGGAGAGAAGGAACCGATGTGTGCTACCCCGGGAAGTTCACAAATGAAGAATCACTGAGGCAGATCCTTCGAAGGTCAGGAGGAATTAATAAGGAGTCAATGGGTTTCACCTACAGTGGAATAAGAACCAATGGGGCGACGAGTGCCTGCAGAAGATCAGG---TTCTTCTTTCTATGCGGAGATGAAGTGGTTACTGTCGAATTCAGACAATGCGGCATTTCCCCAAATGACTAAGTCGTATAGAAATCCCAGGAACAAACCAGCTCTGATAATTTGGGGAGTGCACCACTCTGGATCAGCTGATGAGCAGACCAAACTCTATGGAAGTGGAAACAAGTTGATAACAGTAGGAAGCTCAAAATACCAGCAATCATTCACTCCAAGTCCGGGAGCACGGCCACAGGTGAATGGACAATCAGGAAGGATTGATTTTCACTGGCTACTCCTTGATCCCAATGACACAGTGACCTTCACTTTCAATGGGGCATTCATAGCTCCTGACAGGGCAAGTTTCTTTAGAGGAGAATCGCTAGGAGTCCAGAGTGATGTTCCTTTGGATTCTGGTTGTGAGGGGGACTGCTTCCACAGTGGAGGCACGATAGTGAGCTCCCTGCCATTCCAGAACATCAACCCCAGAACAGTGGGGAAATGCCCTCGATATGTCAAACAGACAAGCCTCCTTTTGGCTACAGGAATGAGAAACGTCCCAGAGAACCCCAA------------------------GACC------------------AGGGGCCTTTTTGGAGCGATTGCTGGATTCATAGAAAATGGATGGGAAGGTCTCATTGATGGATGGTATGGTTTCAGACATCAAAACGCACAAGGAGAAGGAACTGCAGCTGACTACAAAAGCACTCAATCTGCAATAGATCAGATCACAGGTAAATTGAACCGTCTAATTGACAAAACAAATCAGCAGTTTGAAATGATAGACAATGAATTCAACGAAATAGAACAGCAAATTGGGAATGTCATTAACTGGACACGAGACTCAATGACTGAGGT-ATGGTCGTACAATGCTGAGTTGCTGGTAGCAATGGAAAATCAGCACACAATAGATCTTGCAGACTCAGAAATGAACAAACTTTACGAGCGTGTCAGAAAACAACTAAGGGAGAATGCTGAAGAAGATGGGACTGGATGCTTTGAGATATTTCATAAGTGTGATGACCAGTGTATGGAGAGCATAAGGAACAACACTTATGACCATACCCAATACAGAACAGAGTCACTGCAGAATAGAATACAGATAGACCCAGTGAAGTTGAGTAGTGGATACAAGGACATAATCTTATGGTTTAGCTTCGGGGCATCATGTTTCCTTCTTATAGCCATTGCAATGGGATTGGTTTTCATTTGCATAAAGAATGGAAACATGCGGTGCACTATTTGTATATAG
		</sequence>
		<sequence>
			<taxon idref="H7N7_cha_A/ruddyturnstone/Delaware/752/2006_USA_Delaware_2006|2006.45205479452"/>
			ATGAACACTCAAATTTTGGCATTCATTGCTTGTATGCTGATTGGAGCTAAAGGAGACAAAATATGTCTTGGGCACCATGCTGTGGCAAATGGAACAAGAGTGAACACATTGACAGAGAAGGGAATTGAAGTAGTAAATGCCACGGAGACGGTGGAGACTGTAAATATTAAGAAAATATGCACTCAAGGGAAAAGACCAACAGATCTGGGACAATGTGGACTTCTAGGGACCCTGATAGGGCCTCCCCAATGCGATCTATTTCTGGAGTTTGACGCTGATCTGATAATTGAACGGAGAGAAGGAACCGATGTGTGCTACCCCGGGAAGTTCACAAATGAAGAATCACTGAGGCAGATCCTTCGAAGGTCAGGAGGAATTAATAAGGAGTCAATGGGTTTCACCTACAGTGGAATAAGAACCAATGGGGCGACGAGTGCCTGCAGAAGATCAGG---TTCTTCTTTCTATGCGGAGATGAAGTGGTTACTGTCGAATTCAGACAATGCGGCATTTCCCCAAATGACTAAGTCGTATAGAAATCCCAGGAACAAACCAGCTCTGATAATTTGGGGAGTGCACCACTCTGGATCAGCTGATGAGCAGACCAAACTCTATGGAAGTGGAAACAAGTTGATAACAGTAGGAAGCTCAAAATACCAGCAATCATTCACTCCAAGTCCGGGAGCACGGCCACAGGTGAATGGACAATCAGGAAGGATTGATTTTCACTGGCTACTCCTTGATCCCAATGACACAGTGACCTTCACTTTCAATGGGGCATTCATAGCTCCTGACAGGGCAAGTTTCTTTAGAGGAGAATCGCTAGGAGTCCAGAGTGATGTTCCTTTGGATTCTGGTTGTGAGGGGGACTGCTTCCACAGTGGAGGCACGATAGTGAGCTCCCTGCCATTCCAGAACATCAACCCCAGAACAGTGGGGAAATGCCCTCGATATGTCAAACAGACAAGCCTCCTTTTGGCTACAGGAATGAGAAACGTCCCAGAGAACCCCAA------------------------GACC------------------AGGGGCCTTTTTGGAGCGATTGCTGGATTCATAGAAAATGGATGGGAAGGTCTCATTGATGGATGGTATGGTTTCAGACATCAAAACGCACAAGGAGAAGGAACTGCAGCTGACTACAAAAGCACTCAATCTGCAATAGATCAGATCACAGGTAAATTGAACCGTCTAATTGACAAAACAAATCAGCAGTTTGAAATGATAGACAATGAATTCAACGAAATAGAACAGCAAATTGGGAATGTCATTAACTGGACACGAGACTCAATGACTGAGGT-ATGGTCGTACAATGCTGAGTTGCTGGTAGCAATGGAAAATCAGCACACAATAGATCTTGCAGACTCAGAAATGAACAAACTTTACGAGCGTGTCAGAAAACAACTAAGGGAGAATGCTGAAGAAGATGGGACTGGATGCTTTGAGATATTTCATAAGTGTGATGACCAGTGTATGGAGAGCATAAGGAACAACACTTATGACCATACCCAATACAGAACAGAGTCACTGCAGAATAGAATACAGATAGACCCAGTGAAGTTGAGTAGTGGATACAAAGACATAATCTTATGGTTTAGCTTCGGGGCATCATGTTTCCTTCTTATAGCCATTGCAATGGGATTGGTTTTCATTTGCATAAAGAATGGAAACATGCGGTGCACTATTTGTATATAG
		</sequence>
		<sequence>
			<taxon idref="H7N3_cha_A/ruddyturnstone/NewJersey/612/2006_USA_NewJersey_2006|2006.45205479452"/>
			ATGAACACTCAAATTTTGGCATTCATTGCTTGTATGCTGATTGGAGCTAAAGGAGACAAAATATGTCTTGGGCACCATGCTGTGGCAAATGGAACAAGAGTGAACACATTGACAGAGAAGGGAATTGAAGTAGTAAATGCCACGGAGACGGTGGAGACTGTAAATATTAAGAAAATATGCACTCAAGGGAAAAGACCAACAGATCTGGGACAATGTGGACTTCTAGGGACCCTGATAGGGCCTCCCCAATGCGATCTATTTCTGGAGTTTGACGCTGATCTGATAATTGAACGGAGAGAAGGAACCGATGTGTGCTACCCCGGGAAGTTCACAAATGAAGAATCACTGAGGCAGATCCTTCGAAGGTCAGGAGGAATTGATAAGGAGTCAATGGGTTTCACCTACAGTGGAATAAGAACCAATGGGGCGACGAGTGCCTGCAGAAGATCAGG---TTCTTCTTTCTATGCGGAGATGAAGTGGTTACTGTCGAATTCAGACAATGCGGCATTTCCCCAAATGACTAAGTCGTATATAAATCCCAGGAACAAACCAGCTCTGATAATTTGGGGAGTGCACCACTCTGGATCAGCTGATGAGCAGACCAAACTCTATGGAAGTGGAAACAAGTTGATAACAGTAGGAAGCTCAAAATACCAGCAATCATTCACTCCAAGTCCGGGAGCACGGCCACAGGTGAATGGACAATCAGGAAGGATTGATTTTCACTGGCTACTCCTTGATCCCAATGACACAGTGACCTTCACTTTCAATGGGGCATTCATAGCTCCTGACAGGGCAAGTTTCTTTAGAGGAGAATCGCTAGGAGTCCAGAGTGATGTTCCTTTGGATTCTGGTTGTGAGGGGGACTGCTTCCACAGTGGAGGCACGATAGTGAGCTCCCTGCCATTCCAGAACATCAACCCCAGAACAGTGGGGAAATGCCCTCGATATGTCAAACAGACAAGCCTCCTTTTGGCTACAGGAATGAGAAACGTCCCAGAGAACCCCAA------------------------GACC------------------AGGGGCCTTTTTGGAGCGATTGCTGGATTCATAGAAAATGGATGGGAAGGTCTCATTGATGGATGGTATGGTTTCAGACATCAAAACGCACAAGGAGAAGGAACTGCAGCTGACTACAAAAGCACTCAATCTGCAATAGATCAGATCACAGGTAAATTGAACCGTCTAATTGACAAAACAAATCAGCAGTTTGAAATGATAGACAATGAATTCAACGAAATAGAACAGCAAATTGGGAATGTCATTAACTGGACACGAGACTCAATGACTGAGGT-ATGGTCGTACAATGCTGAGTTGCTGGTAGCAATGGAAAATCAGCACACAATAGATCTTGCAGACTCAGAAATGAACAAACTTTACGAGCGTGTCAGAAAACAACTAAGGGAGAATGCTGAAGAAGATGGGACTGGATGCTTTGAGATATTTCATAAGTGTGATGACCAGTGTATGGAGAGCATAAGGAACAACACTTATGACCATACCCAATACAGAACAGAGTCACTGCAGAATAGAATACAGATAGACCCAGTGAAGTTGAGTAGTGGATACAAAGACATAATCTTATGGTTTAGCTTCGGGGCATCATGTTTCCTTCTTATAGCCATTGCAATGGGATTGGTTTTCATTTGCATAAAGAATGGAAACATGCGGTGCACTATTTGTATATAG
		</sequence>
		<sequence>
			<taxon idref="H7N3_pas_A/sanderling/NewJersey/355/2006_USA_NewJersey_2006|2006.45205479452"/>
			ATGAACACTCAAATTTTGGCATTCATTGCTTGTATGCTGATTGGAGCTAAAGGAGACAAAATATGTCTTGGGCACCATGCTGTGGCAAATGGAACAAGAGTGAACACATTGACAGAGAAGGGAATTGAAGTAGTAAATGCCACGGAGACGGTGGAGACTGTAAATATTAAGAAAATATGCACTCAAGGGAAAAGACCAACAGATCTGGGACAATGTGGACTTCTAGGGACCCTGATAGGGCCTCCCCAATGCGATCTATTTCTGGAGTTTGACGCTGATCTGATAATTGAACGGAGAGAAGGAACCGATGTGTGCTACCCCGGGAAGTTCACAAATGAAGAATCACTGAGGCAGATCCTTCGAAGGTCAGGAGGAATTGATAAGGAGTCAATGGGTTTCACCTACAGTGGAATAAGAACCAATGGGGCGACGAGTGCCTGCAGAAGATCAGG---TTCTTCTTTCTATGCGGAGATGAAGTGGTTACTGTCGAATTCAGACAATGCGGCATTTCCCCAAATGACTAAGTCGTATAGAAATCCCAGGAACAAACCAGCTCTGATAATTTGGGGAGTGCACCACTCTGGATCAGCTGATGAGCAGACCAAACTCTATGGAAGTGGAAACAAGTTGATAACAGTAGGAAGCTCAAAATACCAGCAATCATTCACTCCAAGTCCGGGAGCACGGCCACAGGTGAATGGACAATCAGGAAGGATTGATTTTCACTGGCTACTCCTTGATCCCAATGACACAGTGACCTTCACTTTCAATGGGGCATTCATAGCTCCTGACAGGGCAAGTTTCTTTAGAGGAGAATCGCTAGGAGTCCAGAGTGATGTTCCTTTGGATTCTGGTTGTGAGGGGGACTGCTTCCACAGTGGAGGCACGATAGTGAGCTCCCTGCCATTCCAGAACATCAACCCCAGAACAGTGGGGAAATGCCCTCGATATGTCAAACAGACAAGCCTCCTTTTGGCTACAGGAATGAGAAACGTCCCAGAGAACCCCAA------------------------GACC------------------AGGGGCCTTTTTGGAGCGATTGCTGGATTCATAGAAAATGGATGGGAAGGTCTCATTGATGGATGGTATGGTTTCAGACATCAAAACGCACAAGGAGAAGGAACTGCAGCTGACTACAAAAGCACTCAATCTGCAATAGATCAGATCACAGGTAAATTGAACCGTCTAATTGACAAAACAAATCAGCAGTTTGAAATGATAGACAATGAATTCAACGAAATAGAACAGCAAATTGGGAATGTCATTAACTGGACACGAGACTCAATGACTGAGGT-ATGGTCGTACAATGCTGAGTTGCTGGTAGCAATGGAAAATCAGCACACAATAGATCTTGCAGACTCAGAAATGAACAAACTTTACGAGCGTGTCAGAAAACAACTAAGGGAGAATGCTGAAGAAGATGGGACTGGATGCTTTGAGATATTTCATAAGTGTGATGACCAGTGTATGGAGAGCATAAGAAACAACACTTATGACCATACCCAATACAGAACAGAGTCACTGCAGAATAGAATACAGATAGACCCAGTGAAGTTGAGTAGTGGATACAAAGACATAATCTTATGGTTTAGCTTCGGGGCATCATGTTTCCTTCTTATAGCCATTGCAATGGGATTGGTTTTCATTTGCATAAAGAATGGAAACATGCGGTGCACTATTTGTATATAG
		</sequence>
		<sequence>
			<taxon idref="H7N3_cha_A/laughinggull/DelawareBay/46/2006_USA_DelawareBay_2006|2006.38630136986"/>
			ATGAACACTCAAATTTTGGCATTCATTGCTTGTATGCTGATTGGAGCTAAAGGAGACAAAATATGTCTTGGGCACCATGCTGTGGCAAATGGAACAAGAGTGAACACATTGACAGAGAAGGGAATTGAAGTAGTAAATGCCACGGAGACGGTGGAGACTGTAAATATTAAGAAAATATGCACTCAAGGGAAAAGAACAACAGATCTGGGACAATGTGGACTTCTAGGGACCCTGATAGGGCCTCCCCAATGCGATCTATTTCTGGAGTTTGACGCTGATCTGATAATTGAACGGAGAGAAGGAACCGATGTGTGCTACCCCGGGAAGTTCACAAATGAAGAATCACTGAGGCAGATCCTTCGAAGGTCAGGAGGAATTGATAAGGAGTCAATGGGTTTCACCTACAGTGGAATAAGAACCAATGGGGCGACGAGTGCCTGCAGAAGATCAGG---TTCTTCTTTCTATGCGGAGATGAAGTGGTTACTGTCGAATTCAGACAATGCGGCATTTCCCCAAATGACTAAGTCGTATAGAAATCCCAGGAACAAACCAGCTCTGATAATTTGGGGAGTGCACCACTCTGGATCAGCTGATGAGCAGACCAAACTCTATGGAAGTGGAAACAAGTTGATAACAGTAGGAAGCTCAAAATACCAGCAATCATTCACTCCAAGTCCGGGAGCACGGCCACAGGTGAATGGACAATCAGGAAGGATTGATTTTCACTGGCTACTCCTTGATCCCAATGACACAGTGACCTTCACTTTCAATGGGGCATTCATAGCTCCTGACAGGGCAAGTTTCTTTAGAGGAGAATCGCTAGGAGTCCAGAGTGATGTTCCTTTGGATTCTGGTTGTGAGGGGGACTGCTTCCACAGTGGAGGCACGATAGTGAGCTCCCTGCCATTCCAGAACATCAACCCCAGAACAGTGGGGAAATGCCCTCGATATGTCAAACAGACAAGCCTCCTTTTGGCTACAGGAATGAGAAACGTCCCAGAGAACCCCAA------------------------GACC------------------AGGGGCCTTTTTGGAGCGATTGCTGGATTCATAGAAAATGGATGGGAAGGTCTCATTGATGGATGGTATGGTTTCAGACATCAAAACGCACAAGGAGAAGGAACTGCAGCTGACTACAAAAGCACTCAATCTGCAATAGATCAGATCACAGGTAAATTGAACCGTCTAATTGACAAAACAAATCAGCAGTTTGAAATGATAGACAATGAATTCAACGAAATAGAACAGCAAATTGGGAATGTCATTAACTGGACACGAGACTCAATGACTGAGGT-ATGGTCGTACAATGCTGAGTTGCTGGTAGCAATGGAAAATCAGCACACAATAGATCTTGCAGACTCAGAAATGAACAAACTTTACGAGCGTGTCAGAAAACAACTAAGGGAGAATGCTGAAGAAGATGGGACTGGATGCTTTGAGATATTTCATAAGTGTGATGACCAGTGTATGGAGAGCATAAGGAACAACACTTATGACCATACCCAATACAGAACAGAGTCACTGCAGAATAGAATACAGATAGACCCAGTGAAGTTGAGTAGTGGATACAAAGACATAATCTTATGGTTTAGCTTCGGGGCATCATGTTTCCTTCTTATAGCCATTGCAATGGGATTGGTTTTCATTTGCATAAAGAATGGAAACATGCGGTGCACTATTTGTATATAG
		</sequence>
		<sequence>
			<taxon idref="H7N3_cha_A/laughinggull/DelawareBay/42/2006_USA_DelawareBay_2006|2006.38630136986"/>
			ATGAACACTCAAATTTTGGCATTCATTGCTTGTATGCTGATTGGAGCTAAAGGAGACAAAATATGTCTTGGGCACCATGCTGTGGCAAATGGAACAAGAGTGAACACATTGACAGAGAAGGGAATTGAAGTAGTAAATGCCACGGAGACGGTGGAGACTGTAAATATTAAGAAAATATGCACTCAAGGGAAAAGAACAACAGATCTGGGACAATGTGGACTTCTAGGGACCCTGATAGGGCCTCCCCAATGCGATCTATTTCTGGAGTTTGACGCTGATCTGATAATTGAACGGAGAGAAGGAACCGATGTGTGCTACCCCGGGAAGTTCACAAATGAAGAATCACTGAGGCAGATCCTTCGAAGGTCAGGAGGAATTGATAAGGAGTCAATGGGTTTCACCTACAGTGGAATAAGAACCAATGGGGCGACGAGTGCCTGCAGAAGATCAGG---TTCTTCTTTCTATGCGGAGATGAAGTGGTTACTGTCGAATTCAGACAATGCGGCATTTCCCCAAATGACTAAGTCGTATAGAAATCCCAGGAACAAACCAGCTCTGATAATTTGGGGAGTGCACCACTCTGGATCAGCTGATGAGCAGACCAAACTCTATGGAAGTGGAAACAAGTTGATAACAGTAGGAAGCTCAAAATACCAGCAATCATTCACTCCAAGTCCGGGAGCACGGCCACAGGTGAATGGACAATCAGGAAGGATTGATTTTCACTGGCTACTCCTTGATCCCAATGACACAGTGACCTTCACTTTCAATGGGGCATTCATAGCTCCTGACAGGGCAAGTTTCTTTAGAGGAGAATCGCTAGGAGTCCAGAGTGATGTTCCTTTGGATTCTGGTTGTGAGGGGGACTGCTTCCACAGTGGAGGCACGATAGTGAGCTCCCTGCCATTCCAGAACATCAACCCCAGAACAGTGGGGAAATGCCCTCGATATGTCAAACAGACAAGCCTCCTTTTGGCTACAGGAATGAGAAACGTCCCAGAGAACCCCAA------------------------GACC------------------AGGGGCCTTTTTGGAGCGATTGCTGGATTCATAGAAAATGGATGGGAAGGTCTCATTGATGGATGGTATGGTTTCAGACATCAAAACGCACAAGGAGAAGGAACTGCAGCTGACTACAAAAGCACTCAATCTGCAATAGATCAGATCACAGGTAAATTGAACCGTCTAATTGACAAAACAAATCAGCAGTTTGAAATGATAGACAATGAATTCAACGAAATAGAACAGCAAATTGGGAATGTCATTAACTGGACACGAGACTCAATGACTGAGGT-ATGGTCGTACAATGCTGAGTTGCTGGTAGCAATGGAAAATCAGCACACAATAGATCTTGCAGACTCAGAAATGAACAAACTTTACGAGCGTGTCAGAAAACAACTAAGGGAGAATGCTGAAGAAGATGGGACTGGATGCTTTGAGATATTTCATAAGTGTGATGACCAGTGTATGGAGAGCATAAGGAACAACACTTATGACCATACCCAATACAGAACAGAGTCACTGCAGAATAGAATACAGATAGACCCAGTGAAGTTGAGTAGTGGATACAAAGACATAATCTTATGGTTTAGCTTCGGGGCATCATGTTTCCTTCTTATAGCCATTGCAATGGGATTGGTTTTCATTTGCATAAAGAATGGAAACATGCGGTGCACTATTTGTATATAG
		</sequence>
		<sequence>
			<taxon idref="H7N3_cha_A/ruddyturnstone/Delaware/890/2006_USA_Delaware_2006|2006.45205479452"/>
			ATGAACACTCAAATTTTGGCATTCATTGCTTGTATGCTGATTGGAGCTAAAGGAGACAAAATATGTCTTGGGCACCATGCTGTGGCAAATGGAACAAGAGTGAACACATTGACAGAGAAGGGAATTGAAGTAGTAAATGCCACGGAGACGGTGGAGACTGTAAATATTAAGAAAATATGCACTCAAGGGAAAAGACCAACAGATCTGGGACAATGTGGACTTCTAGGGACCCTGATAGGGCCTCCCCAATGCGATCTATTTCTGGAGTTTGACGCTGATCTGATAATTGAACGGAGAGAAGGAACCGATGTGTGCTACCCCGGGAAGTTCACAAATGAAGAATCACTGAGGCAGATCCTTCGAAGGTCAGGAGGAATTGATAAGGAGTCAATGGGTTTCACCTACAGTGGAATAAGAACCAATGGGGCGACGAGTGCCTGCAGAAGATCAGGTTCTTCTTCTTTCTATGCGGAGATGAAGTGGTTACTGTCGAATTCAGACAATGCGGCATTTCCCCAAATGACTAAGTCGTATAGAAATCCCAGGAACAAACCAGCTCTGATAATTTGGGGAGTGCACCACTCTGGATCAGCTGATGAGCAGACCAAACTCTATGGAAGTGGAAACAAGTTGATAACAGTAGGAAGCTCAAAATACCAGCAATCATTCACTCCAAGTCCGGGAGCACGGCCACAGGTGAATGGACAATCAGGAAGGATTGATTTTCACTGGCTACTCCTTGATCCCAATGACACAGTGACCTTCACTTTCAATGGGGCATTCATAGCTCCTGACAGGGCAAGTTTCTTTAGAGGAGAATCGCTAGGAGTCCAGAGTGATGTTCCTTTGGATTCTGGTTGTGAGGGGGACTGCTTCCACAGTGGAGGCACGATAGTGAGCTCCCTGCCATTCCAGAACATCAACCCCAGAACAGTGGGGAAATGCCCTCGATATGTCAAACAGACAAGCCTCCTTTTGGCTACAGGAATGAGAAACGTCCCAGAGAACCCCAA------------------------GACC------------------AGGGGCCTTTTTGGAGCGATTGCTGGATTCATAGAAAATGGATGGGAAGGTCTCATTGATGGATGGTATGGTTTCAGACATCAAAACGCACAAGGAGAAGGAACTGCAGCTGACTACAAAAGCACTCAATCTGCAATAGATCAGATCACAGGTAAATTGAACCGTCTAATTGACAAAACAAATCAGCAGTTTGAAATGATAGACAATGAATTCAACGAAATAGAACAGCAAATTGGGAATGTCATTAACTGGACACGAGACTCAATGACTGAGGT-ATGGTCGTACAATGCTGAGTTGCTGGTAGCAATGGAAAATCAGCACACAATAGATCTTGCAGACTCAGAAATGAACAAACTTTACGAGCGTGTCAGAAAACAACTAAGGGAGAATGCTGAAGAAGATGGGACTGGATGCTTTGAGATATTTCATAAGTGTGATGACCAGTGTATGGAGAGCATAAGGAACAACACTTATGACCATACCCAATACAGAACAGAGTCACTGCAGAATAGAATACAGATAGACCCAGTGAAGTTGAGTAGTGGATACAAAGACATAATCTTATGGTTTAGCTTCGGGGCATCATGTTTCCTTCTTATAGCCATTGCAATGGGATTGGTTTTCATTTGCATAAAGAATGGAAACATGCGGTGCACTATTTGTATATAG
		</sequence>
		<sequence>
			<taxon idref="H7N3_cha_A/ruddyturnstone/NewJersey/176/2006_USA_NewJersey_2006|2006.45205479452"/>
			ATGAACACTCAAATTTTGGCATTCATTGCTTGTATGCTGATTGGAGCTAAAGGAGACAAAATATGTCTTGGGCACCATGCTGTGGCAAATGGAACAAGAGTGAACACATTGACAGAGAAGGGAATTGAAGTAGTAAATGCCACGGAGACGGTGGAGACTGTAAATATTAAGAAAATATGCACTCAAGGGAAAAGACCAACAGATCTGGGACAATGTGGACTTCTAGGGACCCTGATAGGGCCTCCCCAATGCGATCTATTTCTGGAGTTTGACGCTGATCTGATAATTGAACGGAGAGAAGGAACCGATGTGTGCTACCCCGGGAAGTTCACAAATGAAGAATCACTGAGGCAGATCCTTCGAAGGTCAGGAGGAATTGATAAGGAGTCAATGGGTTTCACCTACAGTGGAATAAGAACCAATGGGGCGACGAGTGCCTGCAGAAGATCAGG---TTCTTCTTTCTATGCGGAGATGAAGTGGTTACTGTCGAATTCAGACAATGCGGCATTTCCCCAAATGACTAAGTCGTATAGAAATCCCAGGAACAAACCAGCTCTGATAATTTGGGGAGTGCACCACTCTGGATCAGCTGATGAGCAGACCAAACTCTATGGAAGTGGAAACAAGTTGATAACAGTAGGAAGCTCAAAATACCAGCAATCATTCACTCCAAGTCCGGGAGCACGGCCACAGGTGAATGGACAATCAGGAAGGATTGATTTTCACTGGCTACTCCTTGATCCCAATGACACAGTGACCTTCACTTTCAATGGGGCATTCATAGCTCCTGACAGGGCAAGTTTCTTTAGAGGAGAATCGCTAGGAGTCCAGAGTGATGTTCCTTTGGATTCTGGTTGTGAGGGGGACTGCTTCCACAGTGGAGGCACGATAGTGAGCTCCCTGCCATTCCAGAACATCAACCCCAGAACAGTGGGGAAATGCCCTCGATATGTCAAACAGACAAGCCTCCTTTTGGCTACAGGAATGAGAAACGTCCCAGAGAACCCCAA------------------------GACC------------------AGGGGCCTTTTTGGAGCGATTGCTGGATTCATAGAAAATGGATGGGAAGGTCTCATTGATGGATGGTATGGTTTCAGACATCAAAACGCACAAGGAGAAGGAACTGCAGCTGACTACAAAAGCACTCAATCTGCAATAGATCAGATCACAGGTAAATTGAACCGTCTAATTGACAAAACAAATCAGCAGTTTGAAATGATAGACAATGAATTCAACGAAATAGAACAGCAAATTGGGAATGTCATTAACTGGACACGAGACTCAATGACTGAGGT-ATGGTCGTACAATGCTGAGTTGCTGGTAGCAATGGAAAATCAGCACACAATAGATCTTGCAGACTCAGAAATGAACAAACTTTACGAGCGTGTCAGAAAACAACTAAGGGAGAATGCTGAAGAAGATGGGACTGGATGCTTTGAGATATTTCATAAGTGTGATGACCAGTGTATGGAGAGCATAAGGAACAACACTTATGACCATACCCAATACAGAACAGAGTCACTGCAGAATAGAATACAGATAGACCCAGTGAAGTTGAGTAGTGGATACAAAGACATAATCTTATGGTTTAGCTTCGGGGCATCATGTTTCCTTCTTATAGCCATTGCAATGGGATTGGTTTTCATTTGCATAAAGAATGGAAACATGCGGTGCACTATTTGTATATAG
		</sequence>
		<sequence>
			<taxon idref="H7N3_cha_A/laughinggull/DelawareBay/50/2006_USA_DelawareBay_2006|2006.38630136986"/>
			ATGAACACTCAAATTTTGGCATTCATTGCTTGTATGCTGATTGGAGCTAAAGGAGACAAAATATGTCTTGGGCACCATGCTGTGGCAAATGGAACAAAAGTGAACACATTAACAGAGAAGGGAATTGAAGTAGTAAATGCCACGGAGACGGTGGAGACTGTAAATATTAAGAAAATATGCACTCAAGGGAAAAGACCAACAGATCTGGGACAATGTGGACTTCTAGGGACCCTGATAGGGCCTCCCCAATGCGATCTATTTCTGGAGTTTGACGCTGATCTGATAATTGAACGAAGAGAAGGAACCGATGTGTGCTACCCAGGGAAGTTCACAAATGAAGAATCACTGAGGCAGATCCTTCGAAGGTCAGGAGGAATTGATAAGGAGTCAATGGGTTTCACCTACAGTGGAATAAGAACCAATGGGGCGACGAGTGCCTGCAGAAGAACAGG---TTCTTCTTTCTATGCGGAGATGAAGTGGTTACTGTCGAATTCAGACAATGCGGCATTTCCCCAAATGACTAAGTCGTATAGAAATCCCAGGAACAAACCAGCTCTGATAATTTGGGGAGTGCACCACTCTGGATCAGCTGATGAGCAGACCAAACTCTATGGAAGTGGAAACAAGCTGATAACAGTAGGAAGCTCAAAATACCAGCAATCATTCACTCCAAGTCCGGGAGCACGGCCACAGGTGAATGGACAATCAGGAAGGATTGATTTTCACTGGCTACTCCTTGATCCCAATGACACAGTGACCTTCACTTTCAATGGGGCATTCATAGCTCCTGACAGGGCAAGTTTCTTTAGAGGAGAATCGCTAGGAGTCCAGAGTGATGTTCCTTTGGATWCTGGTTGTGAGGGGGACTGCTTCCACAGTGGAGGCACGATAGTGAGCTCCCTGCCATTCCAGAACATCAACCCCAGAACAGTGGGGAAATGCCCTCGATATGTCAAACAGACAAGCCTCCTTTTGGCTACAGGAATGAGAAACGTCCCAGAGAACCCCAA------------------------GACC------------------AGGGGCCTTTTTGGAGCGATTGCTGGATTCATAGAAAATGGATGGGAAGGTCTCATTGATGGATGGTATGGTTTCAGACATCAAAAYGCACAAGGAGAAGGAACTGCAGCTGACTACAAAAGCACTCAATCTGCAATAGATCAGATCACAGGTAAATTGAACCGTCTAATTGACAAAACAAATCAGCAGTTTGAAATGATAGACAATGAATTCAACGAAATAGAACAGCAAATTGGGAATGTCATTAACTGGACACGAGACTCAATGACTGAGGT-ATGGTCGTACAATGCTGAGTTGCTGGTAGCAATGGAAAATCAGCACACAATAGATCTTGCAGACTCAGAAATGAACAAACTTTACGAGCGTGTCAGAAAACAACTAAGGGAGAATGCTGAAGAAGATGGGACTGGATGCTTTGAGATATTTCATAAGTGTGATGACCAGTGTATGGAGAGCATAAGGAACAACACTTATGAYCATACCCAATACAGAACAGAGTCACTGCAGAATAGAATACAGATAAACCCAGTGAAGTTGAGTAGTGGATACAAAGACATAATCTTATGGTTTAGCTTCGGGGCATCATGTTTCCTTCTTATAGCCATTGCAATGGGATTGGTTTTCATTTGCATAAAGAATGGAAACATGCGGTGCACTATTTGTATATAG
		</sequence>
		<sequence>
			<taxon idref="H7N3_cha_A/ruddyturnstone/NewJersey/204/2006_USA_NewJersey_2006|2006.45205479452"/>
			ATGAACACTCAAATTTTGGCATTCATTGCTTGTATGCTGATTGGAGCTAAAGGAGACAAAATATGTCTTGGGCACCATGCTGTGGCAAATGGAACAAAAGTGAACACATTAACAGAGAAGGGAATTGAAGTAGTAAATGCCACGGAGACGGTGGAGACTGTAAATATTAAGAAAATATGCACTCAAGGGAAAAGACCAACAGATCTGGGACAATGTGGACTTCTAGGGACCCTGATAGGGCCTCCCCAATGCGATCTATTTCTGGAGTTTGACGCTGATCTGATAATTGAACGGAGAGAAGGAACCGATGTGTGCTACCCAGGGAAGTTCACAAATGAAGAATCACTGAGGCAGATCCTTCGAAGGTCAGGAGGAATTGATAAGGAGTCAATGGGTTTCACCTACAGTGGAATAAGAACCAATGGGGCGACGAGTGCCTGCAGAAGATCAGA---TTCTTCTTTCTATGCGGAGATGAAGTGGTTACTGTCGAATTCAGACAATGTGGCATTTCCCCAAATGACTAAGTCGTATAGAAATCCCAGGAACAAACCAGCTCTGATAATTTGGGGAGTGCACCACTCTGGATCAGCTGATGAGCAGACCAAACTCTATGGAAGTGGAAACAAGCTGATAACAGTAGGAAGCTCAAAATACCAGCAATCATTCACTCCAAGTCCGGGAGCACGGCCACAGGTGAATGGACAATCAGGAAGGATTGATTTTCACTGGCTACTCCTTGATCCCAATGACACAGTGACCTTCACTTTCAATGGGGCATTCATAGCTCCTGACAGGGCAAGTTTCTTTAGAGGAGAATCGCTAGGAGTACAGAGTGATGTTCCTTTGGATTCTGGTTGTGAGGGGGACTGCTTCCACAGTGGAGGCACGATAGTGAGCTCCCTGCCATTCCAGAACATCAACCCCAGAACAGTGGGGAAATGCCCTCGATATGTCAAACAGACAAGCCTCCTTTTGGCTACAGGAATGAGAAACGTCCCAGAGAACCCCAA------------------------GACC------------------AGGGGCCTTTTTGGAGCGATTGCTGGATTCATAGAAAATGGATGGGAAGGTCTCATTGATGGATGGTATGGTTTCAGACATCAAAATGCACAAGGAGAAGGAACTGCAGCTGACTACAAAAGCACTCAATCTGCAATAGATCAGATCACAGGTAAATTGAACCGTCTAATTGACAAAACAAATCAGCAGTTTGAAATGATAGACAATGAATTCAACGAAATAGAACAGCAAATTGGGAATGTCATTAACTGGACACGAGACTCAATGACTGAGGT-ATGGTCGTACAATGCTGAGTTGCTGGTAGCAATGGAAAATCAGCACACAATAGATCTTGCAGACTCAGAAATGAACAAACTTTACGAGCGTGTCAGAAAACAACTAAGGGAGAATGCTGAAGAAGATGGGACTGGATGCTTTGAGATATTTCATAAGTGTGATGACCAGTGTATGGAGAGCATAAGGAACAACACTTATGATCATACCCAATACAGAACAGAGTCACTGCAGAATAGAATACAGATAAACCCAGTGAAGTTGAGTAGTGGATACAAAGACATAATCTTATGGTTTAGCTTCGGGGCATCATGTTTCCTTCTTATAGCCATTGCAATGGGATTGGTTTTCATTTGCATAAAGAATGGAAACATGCGGTGCACTATTTGTATATAG
		</sequence>
		<sequence>
			<taxon idref="H7N3_cha_A/ruddyturnstone/DelawareBay/281/2006_USA_DelawareBay_2006|2006.38630136986"/>
			ATGAACACTCAAATTTTGGCATTCATTGCTTGTATGCTGATTGGAGCTAAAGGAGACAAAATATGTCTTGGGCACCATGCTGTGGCAAATGGAACAAAAGTGAACACATTAACAGAGAAGGGAATTGAAGTAGTAAATGCCACGGAAACGGTGGAGACTGTAAATATTAAGAAAATATGCACTCAAGGGAAAAGACCAACAGATCTGGGACAATGTGGACTTCTAGGGACCCTGATAGGGCCTCCCCAATGCGATCTATTTCTGGAGTTTGACGCTGATCTGATAATTGAACGGAGAGAAGGAACCGATGTGTGCTACCCAGGGAAGTTCACAAATGAAGAATCACTGAGGCAGATCCTTCGAAGGTCAGGAGGAATTGATAAGGAGTCAATGGGTTTCACCTACAGTGGAATAAGAACCAATGGGGCGACGAGTGCCTGCAGAAGATCAGG---TTCTTCTTTCTATGCGGAGATGAAGTGGTTACTGTCGAATTCAGACAATGCGGCATTTCCCCAAATGACTAAGTCGTATAGAAATCCCAGGAACAAACCAGCTCTGATAATTTGGGGAGTGCACCACTCTGGATCAGCTGATGAGCAGACCAAACTCTATGGAAGTGGAAACAAGCTGATAACAGTAGGAAGCTCAAAATACCAGCAATCATTCACTCCAAGTCCGGGAGCACGGCCACAGGTGAATGGACAATCAGGAAGGATTGATTTTCACTGGCTACTCCTTGATCCCAATGACACAGTGACCTTCACTTTCAATGGGGCATTCATAGCTCCTGACAGGGCAAGTTTCTTTAGAGGAGAATCGCTAGGAGTCCAGAGTGATGTTCCTTTGGATTCTGGTTGTGAGGGGGACTGCTTCCACAGTGGAGGCACGATAGTGAGCTCCCTGCCATTCCAGAACATCAACCCCAGAACAGTGGGGAAATGCCCTCGATATGTCAAACAGACAAGCCTCCTTTTGGCTACAGGAATGAGAAACGTCCCAGAGAACCCCAA------------------------GACC------------------AGGGGCCTTTTTGGAGCGATTGCTGGATTCATAGAAAATGGATGGGAAGGTCTCATTGATGGATGGTATGGTTTCAGACATCAAAATGCACAAGGAGAAGGAACTGCAGCTGACTACAAAAGCACTCAATCTGCAATAGATCAGATCACAGGTAAATTGAACCGTCTAATTGACAAAACAAATCAGCAGTTTGAAATGATAGACAATGAATTCAACGAAATAGAACAGCAAATTGGGAATGTCATTAACTGGACACGAGACTCAATGACTGAGGT-ATGGTCGTACAATGCTGAGTTGCTGGTAGCAATGGAAAATCAGCACACAATAGATCTTGCAGACTCAGAAATGAACAAACTTTACGAGCGTGTCAGAAAACAACTAAGGGAGAATGCTGAAGAAGATGGGACTGGATGCTTTGAGATATTTCATAAGTGTGATGACCAGTGTATGGAGAGCATAAGGAACAACACTTATGATCATACCCAATACAGAACAGAGTCACTGCAGAATAGAATACAGATAAACCCAGTGAAGTTGAGTAGTGGATACAAAGACATAATCTTATGGTTTAGCTTCGGGGCATCATGTTTCCTTCTTATAGCCATTGCAATGGGATTGGTTTTCATTTGCATAAAGAATGGAAACATGCGGTGCACTATTTGTATATAG
		</sequence>
		<sequence>
			<taxon idref="H7N3_cha_A/ruddyturnstone/DelawareBay/283/2006_USA_DelawareBay_2006|2006.38630136986"/>
			ATGAACACTCAAATTTTGGCATTCATTGCTTGTATGCTGATTGGAGCTAAAGGAGACAAAATATGTCTTGGGCACCATGCTGTGGCAAATGGAACAAAAGTGAACACATTAACAGAGAAGGGAATTGAAGTAGTAAATGCCACGGAAACGGTGGAGACTGTAAATATTAAGAAAATATGCACTCAAGGGAAAAGACCAACAGATCTGGGACAATGTGGACTTCTAGGGACCCTGATAGGGCCTCCCCAATGCGATCTATTTCTGGAGTTTGACGCTGATCTGATAATTGAACGGAGAGAAGGAACCGATGTGTGCTACCCAGGGAAGTTCACAAATGAAGAATCACTGAGGCAGATCCTTCGAAGGTCAGGAGGAATTGATAAGGAGTCAATGGGTTTCACCTACAGTGGAATAAGAACCAATGGGGCGACGAGTGCCTGCAGAAGATCAGG---TTCTTCTTTCTATGCGGAGATGAAGTGGTTACTGTCGAATTCAGACAATGCGGCATTTCCCCAAATGACTAAGTCGTATAGAAATCCCAGGAACAAACCAGCTCTGATAATTTGGGGAGTGCACCACTCTGGATCAGCTGATGAGCAGACCAAACTCTATGGAAGTGGAAACAAGCTGATAACAGTAGGAAGCTCAAAATACCAGCAATCATTCACTCCAAGTCCGGGAGCACGGCCACAGGTGAATGGACAATCAGGAAGGATTGATTTTCACTGGCTACTCCTTGATCCCAATGACACAGTGACCTTCACTTTCAATGGGGCATTCATAGCTCCTGACAGGGCAAGTTTCTTTAGAGGAGAATCGCTAGGAGTCCAGAGTGATGTTCCTTTGGATTCTGGTTGTGAGGGGGACTGCTTCCACAGTGGAGGCACGATAGTGAGCTCCCTGCCATTCCAGAACATCAACCCCAGAACAGTGGGGAAATGCCCTCGATATGTCAAACAGACAAGCCTCCTTTTGGCTACAGGAATGAGAAACGTCCCAGAGAACCCCAA------------------------GACC------------------AGGGGCCTTTTTGGAGCGATTGCTGGATTCATAGAAAATGGATGGGAAGGTCTCATTGATGGATGGTATGGTTTCAGACATCAAAATGCACAAGGAGAAGGAACTGCAGCTGACTACAAAAGCACTCAATCTGCAATAGATCAGATCACAGGTAAATTGAACCGTCTAATTGACAAAACAAATCAGCAGTTTGAAATGATAGACAATGAATTCAACGAAATAGAACAGCAAATTGGGAATGTCATTAACTGGACACGAGACTCAATGACTGAGGT-ATGGTCGTACAATGCTGAGTTGCTGGTAGCAATGGAAAATCAGCACACAATAGATCTTGCAGACTCAGAAATGAACAAACTTTACGAGCGTGTCAGAAAACAACTAAGGGAGAATGCTGAAGAAGATGGGACTGGATGCTTTGAGATATTTCATAAGTGTGATGACCAGTGTATGGAGAGCATAAGGAACAACACTTATGATCATACCCAATACAGAACAGAGTCACTGCAGAATAGAATACAGATAAACCCAGTGAAGTTGAGTAGTGGATACAAAGACATAATCTTATGGTTTAGCTTCGGGGCATCATGTTTCCTTCTTATAGCCATTGCAATGGGATTGGTTTTCATTTGCATAAAGAATGGAAACATGCGGTGCACTATTTGTATATAG
		</sequence>
		<sequence>
			<taxon idref="H7N3_cha_A/ruddyturnstone/DelawareBay/262/2006_USA_DelawareBay_2006|2006.38630136986"/>
			ATGAACACTCAAATTTTGGCATTCATTGCTTGTATGCTGATTGGAGCTAAAGGAGACAAAATATGTCTTGGGCACCATGCTGTGGCAAATGGAACAAAAGTGAACACATTAACAGAGAAGGGAATTGAAGTAGTAAATGCCACGGAGACGGTGGAGACTGTAAATATTAAGAAAATATGCACTCAAGGGAAAAGACCAACAGATCTGGGACAATGTGGACTTCTAGGGACCCTGATAGGGCCTCCCCAATGCGATCTATTTCTGGAGTTTGACGCTGATCTGATAATTGAACGGAGAGAAGGAACCGATGTGTGCTACCCAGGGAAGTTCACAAATGAAGAATCACTGAGGCAGATCCTTCGAAGGTCAGGAGGAATTGATAAGGAGTCAATGGGTTTCACCTACAGTGGAATAAGAACCAATGGGGCGACGAGTGCCTGCAGAAGATCTGG---TTCTTCTTTCTATGCGGAGATGAAGTGGTTACTGTCGAATTCAGACAATGCGGCATTTCCCCAAATGACTAAGTCGTATAGAAATCCCAGGAACAAACCAGCTCTGATAATTTGGGGAGTGCACCACTCTGGATCAGCTGATGAGCAGACCAAACTCTATGGAAGTGGAAACAAGCTGATAACAGTAGGAAGCTCAAAATACCAGCAATCATTCACTCCAAGTCCGGGAGCACGGCCACAGGTGAATGGACAATCAGGAAGGATTGATTTTCACTGGCTACTCCTTGATCCCAATGACACAGTGACCTTCACTTTCAATGGGGCATTCATAGCTCCTGACAGGGCAAGTTTCTTTAGAGGAGAATCGCTAGGAGTCCAGAGTGATGTTCCTTTGGATTCTGGTTGTGAGGGGGACTGCTTCCACAGTGGAGGCACGATAGTGAGCTCCCTGCCATTCCAGAACATCAACCCCAGAACAGTGGGGAAATGCCCTCGATATGTCAAACAGACAAGCCTCCTTTTGGCTACAGGAATGAGAAACGTCCCAGAGAACCCCAA------------------------GACC------------------AGGGGCCTTTTTGGAGCGATTGCTGGATTCATAGAAAATGGATGGGAAGGTCTCATTGATGGATGGTATGGTTTCAGACATCAAAATGCACAAGGAGAAGGAACTGCAGCTGACTACAAAAGCACTCAATCTGCAATAGATCAGATCACAGGTAAATTGAACCGTCTAATTGACAAAACAAATCAGCAGTTTGAAATGATAGACAATGAATTCAACGAAATAGAACAGCAAATTGGGAATGTCATTAACTGGACACGAGACTCAATGACTGAGGT-ATGGTCGTACAATGCTGAGTTGCTGGTAGCAATGGAAAATCAGCACACAATAGATCTTGCAGACTCAGAAATGAACAAACTTTACGAGCGTGTCAGAAAACAACTAAGGGAGAATGCTGAAGAAGATGGGACTGGATGCTTTGAGATATTTCATAAGTGTGATGACCAGTGTATGGAGAGCATAAGGAACAACACTTATGATCATACCCAATACAGAACAGAGTCACTGCAGAATAGAATACAGATAAACCCAGTGAAGTTGAGTAGTGGATACAAAGACATAATCTTATGGTTTAGCTTCGGGGCATCATGTTTCCTTCTTATAGCCATTGCAATGGGATTGGTTTTCATTTGCATAAAGAATGGAAACATGCGGTGCACTATTTGTATATAG
		</sequence>
		<sequence>
			<taxon idref="H7N3_cha_A/ruddyturnstone/NewJersey/224/2006_USA_NewJersey_2006|2006.45205479452"/>
			ATGAACACTCAAATTTTGGCATTCATTGCTTGTATGCTGATTGGAGCTAAAGGAGACAAAATATGTCTTGGGCACCATGCTGTGGCAAATGGAACAAAAGTGAACACATTAACAGAGAAGGGAATTGAAGTAGTAAATGCCACGGAGACGGTGGAGACTGTAAATATTAAGAAAATATGCACTCAAGGGAAAAGACCAACAGATCTGGGACAATGTGGACTTCTAGGGACCCTGATAGGGCCTCCCCAATGCGATCTATTTCTGGAGTTTGACGCTGATCTGATAATTGAACGGAGAGAAGGAACCGATGTGTGCTACCCAGGGAAGTTCACAAATGAAGAATCACTGAGGCAGATCCTTCGAAGGTCAGGAGGAATTGATAAGGAGTCAATGGGTTTCACCTACAGTGGAATAAGAACCAATGGGGCGACGAGTGCCTGCAGAAGATCTGG---TTCTTCTTTCTATGCGGAGATGAAGTGGTTACTGTCGAATTCAGACAATGCGGCATTTCCCCAAATGACTAAGTCGTATAGAAATCCCAGGAACAAACCAGCTCTGATAATTTGGGGAGTGCACCACTCTGGATCAGCTGATGAGCAGACCAAACTCTATGGAAGTGGAAACAAGCTGATAACAGTAGGAAGCTCAAAATACCAGCAATCATTCACTCCAAGTCCGGGAGCACGGCCACAGGTGAATGGACAATCAGGAAGGATTGATTTTCACTGGCTACTCCTTGATCCCAATGACACAGTGACCTTCACTTTCAATGGGGCATTCATAGCTCCTGACAGGGCAAGTTTCTTTAGAGGAGAATCGCTAGGAGTCCAGAGTGATGTTCCTTTGGATTCTGGTTGTGAGGGGGACTGCTTCCACAGTGGAGGCACGATAGTGAGCTCCCTGCCATTCCAGAACATCAACCCCAGAACAGTGGGGAAATGCCCTCGATATGTCAAACAGACAAGCCTCCTTTTGGCTACAGGAATGAGAAACGTCCCAGAGAACCCCAA------------------------GACC------------------AGGGGCCTTTTTGGAGCGATTGCTGGATTCATAGAAAATGGATGGGAAGGTCTCATTGATGGATGGTATGGTTTCAGACATCAAAATGCACAAGGAGAAGGAACTGCAGCTGACTACAAAAGCACTCAATCTGCAATAGATCAGATCACAGGTAAATTGAACCGTCTAATTGACAAAACAAATCAGCAGTTTGAAATGATAGACAATGAATTCAACGAAATAGAACAGCAAATTGGGAATGTCATTAACTGGACACGAGACTCAATGACTGAGGT-ATGGTCGTACAATGCTGAGTTGCTGGTAGCAATGGAAAATCAGCACACAATAGATCTTGCAGACTCAGAAATGAACAAACTTTACGAGCGTGTCAGAAAACAACTAAGGGAGAATGCTGAAGAAGATGGGACTGGATGCTTTGAGATATTTCATAAGTGTGATGACCAGTGTATGGAGAGCATAAGGAACAACACTTATGATCATACCCAATACAGAACAGAGTCACTGCAGAATAGAATACAGATAAACCCAGTGAAGTTGAGTAGTGGATACAAAGACATAATCTTATGGTTTAGCTTCGGGGCATCATGTTTCCTTCTTATAGCCATTGCAATGGGATTGGTTTTCATTTGCATAAAGAATGGAAACATGCGGTGCACTATTTGTATATAG
		</sequence>
		<sequence>
			<taxon idref="H7N4_cha_A/ruddyturnstone/DelawareBay/290/2006_USA_DelawareBay_2006|2006.38630136986"/>
			ATGAACACTCAAATTTTGGCATTCATTGCTTGTATGCTGATTGGAGCTAAAGGAGACAAAATATGTCTTGGGCACCATGCTGTGGCAAATGGAACAAAAGTGAACACATTAACAGAGAAGGGAATTGAAGTAGTAAATGCCACGGAGACGGTGGAGACTGTAAATATTAAGAAAATATGCACTCAAGGGAAAAGACCAACAGATCTGGGACAATGTGGACTTCTAGGGACCCTGATAGGGCCTCCCCAATGCGATCTATTTCTGGAGTTTGACGCTGATCTGATAATTGAACGGAGAGAAGGAACCGATGTGTGCTACCCAGGGAAGTTCACAAATGAAGAATCACTGAGGCAGATCCTTCGAAGGTCAGGAGGAATTGATAAGGAGTCAATGGGTTTCACCTACAGTGGAATAAGAACCAATGGGGCGACGAGTGCCTGCAGAAGATCTGG---TTCTTCTTTCTATGCGGAGATGAAGTGGTTACTGTCGAATTCAGACAATGCGGCATTTCCCCAAATGACTAAGTCGTATAGAAATCCCAGGAACAAACCAGCTCTGATAATTTGGGGAGTGCACCACTCTGGATCAGCTGATGAGCAGACCAAACTCTATGGAAGTGGAAACAAGCTGATAACAGTAGGAAGCTCAAAATACCAGCAATCATTCACTCCAAGTCCGGGAGCACGGCCACAGGTGAATGGACAATCAGGAAGGATTGATTTTCACTGGCTACTCCTTGATCCCAATGACACAGTGACCTTCACTTTCAATGGGGCATTCATAGCTCCTGACAGGGCAAGTTTCTTTAGAGGAGAATCGCTAGGAGTCCAGAGTGATGTTCCTTTGGATTCTGGTTGTGAGGGGGACTGCTTCCACAGTGGAGGCACGATAGTGAGCTCCCTGCCATTCCAGAACATCAACCCCAGAACAGTGGGGAAATGCCCTCGATATGTCAAACAGACAAGCCTCCTTTTGGCTACAGGAATGAGAAACGTCCCAGAGAACCCCAA------------------------GACC------------------AGGGGCCTTTTTGGAGCGATTGCTGGATTCATAGAAAATGGATGGGAAGGTCTCATTGATGGATGGTATGGTTTCAGACATCAAAATGCACAAGGAGAAGGAACTGCAGCTGACTACAAAAGCACTCAATCTGCAATAGATCAGATCACAGGTAAATTGAACCGTCTAATTGACAAAACAAATCAGCAGTTTGAAATGATAGACAATGAATTCAACGAAATAGAACAGCAAATTGGGAATGTCATTAACTGGACACGAGACTCAATGACTGAGGT-ATGGTCGTACAATGCTGAGTTGCTGGTAGCAATGGAAAATCAGCACACAATAGATCTTGCAGACTCAGAAATGAACAAACTTTACGAGCGTGTCAGAAAACAACTAAGGGAGAATGCTGAAGAAGATGGGACTGGATGCTTTGAGATATTTCATAAGTGTGATGACCAGTGTATGGAGAGCATAAGGAACAACACTTATGATCATACCCAATACAGAACAGAGTCACTGCAGAATAGAATACAGATAAACCCAGTGAAGTTGAGTAGTGGATACAAAGACATAATCTTATGGTTTAGCTTCGGGGCATCATGTTTCCTTCTTATAGCCATTGCAATGGGATTGGTTTTCATTTGCATAAAGAATGGAAACATGCGGTGCACTATTTGTATATAG
		</sequence>
		<sequence>
			<taxon idref="H7N3_cha_A/ruddyturnstone/NewJersey/589/2006_USA_NewJersey_2006|2006.45205479452"/>
			ATGAACACTCAAATTTTGGCATTCATTGCTTGTATGCTGATTGGAGCTAAAGGAGACAAAATATGTCTTGGGCACCATGCTGTGGCAAATGGAACAAAAGTGAACACATTAACAGAGAAGGGAATTGAAGTAGTAAATGCCACGGAGACGGTGGAGACTGTAAATATTAAGAAAATATGCACTCAAGGGAAAAAACCAACAGATCTGGGACAATGTGGACTTCTAGGGACCCTGATAGGGCCTCCCCAATGCGATCTATTTCTGGAGTTTGACGCTGATCTGATAATTGAACGGAGAGAAGGAACCGATGTGTGCTACCCAGGGAAGTTCACAAATGAAGAATCACTGAGGCAGATCCTTCGAAGGTCAGGAGGAATTGATAAGGAGTCAATGGGTTTCACCTACAGTGGAATAAGAACCAATGGGGCGACGAGTGCCTGCAGAAGATCAGG---TTCTTCTTTCTATGCGGAGATGAAGTGGTTACTGTCGAATTCAGACAATGCGGCATTTCCCCAAATGACTAAGTCGTATAGAAATCCCAGGAACAAACCAGCTCTGATAATTTGGGGAGTGCACCACTCTGGATCAGCTGATGAGCAGACCAAACTCTATGGAAGTGGAAACAAGCTGATAACAGTAGGAAGCTCAAAATACCAGCAATCATTCACTCCAAGTCCGGGAGCACGGCCACAGGTGAATGGACAATCAGGAAGGATTGATTTTCACTGGCTACTCCTTGATCCCAATGACACAGTGACCTTCACTTTCAATGGGGCATTCATAGCTCCTGACAGGGCAAGTTTCTTTAGAGGAGAATCGCTAGGAGTCCAGAGTGATGTTCCTTTGGATTCTGGTTGTGAGGGGGACTGCTTCCACAGTGGAGGCACGATAGTGAGCTCCCTGCCATTCCAGAACATCAACCCCAGAACAGTGGGGAAATGCCCTCGATATGTCAAACAGACAAGCCTCCTTTTGGCTACAGGAATGAGAAACGTCCCAGAGAACCCCAA------------------------GACC------------------AGGGGCCTTTTTGGAGCGATTGCTGGATTCATAGAAAATGGATGGGAAGGTCTCATTGATGGATGGTATGGTTTCAGACATCAAAATGCACAAGGAGAAGGAACTGCAGCTGACTACAAAAGCACTCAATCTGCAATAGATCAGATCACAGGTAAATTGAACCGTCTAATTGACAAAACAAATCAGCAGTTTGAAATGATAGACAATGAATTCAACGAAATAGAACAGCAAATTGGGAATGTCATTAACTGGACACGAGACTCAATGACTGAGGT-ATGGTCGTACAATGCTGAGTTGCTGGTAGCAATGGAAAATCAGCACACAATAGATCTTGCAGACTCAGAAATGAACAAACTTTACGAGCGTGTCAGAAAACAACTAAGGGAGAATGCTGAAGAAGATGGGACTGGATGCTTTGAGATATTTCATAAGTGTGATGACCAGTGTATGGAGAGCATAAGGAACAACACTTATGATCATACCCAATACAGAACAGAGTCACTGCAGAATAGAATACAGATAAACCCAGTGAAGTTGAGTAGTGGATACAAAGACATAATCTTATGGTTTAGCTTCGGGGCATCATGTTTCCTTCTTATAGCCATTGCAATGGGATTGGTTTTCATTTGCATAAAGAATGGAAACATGCGGTGCACTATTTGTATATAG
		</sequence>
		<sequence>
			<taxon idref="H7N7_cha_A/ruddyturnstone/Delaware/892/2006_USA_Delaware_2006|2006.45205479452"/>
			ATGAACACTCAAATTTTGGCATTCATTGCTTGTATGCTGATTGGAGCTAAAGGAGACAAAATATGTCTTGGGCACCATGCTGTGGCAAATGGAACAAAAGTGAACACATTAACAGAGAAGGGAATTGAAGTAGTAAATGCCACGGAGACGGTGGAGACTGTAAATATTAAGAAAATATGCACTCAAGGGAAAAGACCAACAGATCTGGGACAATGTGGACTTCTAGGGACCCTGATAGGGCCTCCCCAATGCGATCTATTTCTGGAGTTTGACGCTGATCTGATAATTGAACGGAGAGAAGGAACCGATGTGTGCTACCCAGGGAAGTTCACAAATGAAGAATCACTGAGGCAGATCCTTCGAAGGTCAGGAGGAATTGATAAGGAGTCAATGGGTTTCACCTACAGTGGAATAAGAACCAATGGGGCGACGAGTGCCTGCAGAAGATCAGG---TTCTTCTTTCTATGCGGAGATGAAGTGGTTACTGTCGAATTCAGACAATGCGGCATTTCCCCAAATGACTAAGTCGTATAGAAATCCCAGGAACAAACCAGCTCTGATAATTTGGGGAGTGCACCACTCTGGATCAGCTGATGAGCAGACCAAACTCTATGGAAGTGGAAACAAGCTGATAACAGTAGGAAGCTCAAAATACCAGCAATCATTCACTCCAAGTCCGGGAGCACGGCCACAGGTGAATGGACAATCAGGAAGGATTGATTTTCACTGGCTACTCCTTGATCCCAATGACACAGTGACCTTCACTTTCAATGGGGCATTCATAGCTCCTGACAGGGCAAGTTTCTTTAGAGGAGAATCGCTAGGAGTCCAGAGTGATGTTCCTTTGGATTCTGGTTGTGAGGGGGACTGCTTCCACAGTGGAGGCACGATAGTGAGCTCCCTGCCATTCCAGAACATCAACCCCAGAACAGTGGGGAAATGCCCTCGATATGTCAAACAGACAAGCCTCCTTTTGGCTACAGGAATGAGAAACGTCCCAGAGAACCCCAA------------------------GACC------------------AGGGGCCTTTTTGGAGCGATTGCTGGATTCATAGAGAATGGATGGGAAGGTCTCATTGATGGATGGTATGGTTTCAGACATCAAAATGCACAAGGAGAAGGAACTGCAGCTGACTACAAAAGCACTCAATCTGCAATAGATCAGATCACAGGTAAATTGAACCGTCTAATTGACAAAACAAATCAGCAGTTTGAAATGATAGACAATGAATTCAACGAAATAGAACAGCAAATTGGGAATGTCATTAACTGGACACGAGACTCAATGACTGAGGT-ATGGTCGTACAATGCTGAGTTGCTGGTAGCAATGGAAAATCAGCACACAATAGATCTTGCAGACTCAGAAATGAACAAACTTTACGAGCGTGTCAGAAAACAACTAAGGGAGAATGCTGAAGAAGATGGGACTGGATGCTTTGAGATATTTCATAAGTGTGATGACCAGTGTATGGAGAGCATAAGGAACAACACTTATGATCATACCCAATACAGAACAGAGTCACTGCAGAATAGAATACAGATAAACCCAGTGAAGTTGAGTAGTGGATACAAAGACATAATCTTATGGTTTAGCTTCGGGGCATCATGTTTCCTTCTTATAGCCATTGCAATGGGATTGGTTTTCATTTGCATAAAGAATGGAAACATGCGGTGCACTATTTGTATATAG
		</sequence>
		<sequence>
			<taxon idref="H7N3_cha_A/ruddyturnstone/NewJersey/576/2006_USA_NewJersey_2006|2006.45205479452"/>
			ATGAACACTCAAATTTTGGCATTCATTGCTTGTATGCTGATTGGAGCTAAAGGAGACAAAATATGTCTTGGGCACCATGCTGTGGCAAATGGAACAAAAGTGAACACATTAACAGAGAAGGGAATTGAAGTAGTAAATGCCACGGAGACGGTGGAGACTGTAAATATTAAGAAAATATGCACTCAAGGGAAAAGACCAACAGATCTGGGACAATGTGGAATTCTAGGGACCCTGATAGGGCCTCCCCAATGCGATCTATTTCTGGAGTTTGACGCTGATCTGATAATTGAACGGAGAGAAGGAACCGATGTGTGCTACCCAGGGAAGTTCACAAATGAAGAATCACTGAGGCAGATCCTTCGAAGGTCAGGAGGAATTGATAAGGAGTCAATGGGTTTCACCTACAGTGGAATAAGAACCAATGGGGCGACGAGTGCCTGCAGAAGATCAGG---TTCTTCTTTCTATGCGGAGATGAAGTGGTTACTGTCGAATTCAGACAATGCGGCATTTCCCCAAATGACTAAGTCGTATAGAAATCCCAGGAACAAACCAGCTCTGATAATTTGGGGAGTGCACCACTCTGGATCAGCTGATGAGCAGACCAAACTCTATGGAAGTGGAAACAAGCTGATAACAGTAGGAAGCTCAAAATACCAGCAATCATTCACTCCAAGTCCGGGAGCACGGCCACAGGTGAATGGACAATCAGGAAGGATTGATTTTCACTGGCTACTCCTTGATCCCAATGACACAGTGACCTTCACTTTCAATGGGGCATTCATAGCTCCTGACAGGGCAAGTTTCTTTAGAGGAGAATCGCTAGGAGTCCAGAGTGATGTTCCTTTGGATACTGGTTGTGAGGGGGACTGCTTCCACAGTGGAGGCACGATAGTGAGCTCCCTGCCATTCCAGAACATCAACCCCAGAACAGTGGGGAAATGCCCTCGATATGTCAAACAGACAAGCCTCCTTTTGGCTACAGGAATGAGAAACGTCCCAGAGAACCCCAA------------------------GACC------------------AGGGGCCTTTTTGGAGCGATTGCTGGATTCATAGAAAATGGATGGGAAGGTCTCATTGATGGATGGTATGGTTTCAGACATCAAAATGCACAAGGAGAAGGAACTGCAGCTGACTACAAAAGCACTCAATCTGCAATAGATCAGATCACAGGTAAATTGAACCGTCTAATTGACAAAACAAATCAGCAGTTTGAAATGATAGACAATGAATTCAACGAAATAGAACAGCAAATTGGGAATGTCATTAACTGGACACGAGACTCAATGACTGAGGT-ATGGTCGTACAATGCTGAGTTGCTGGTAGCAATGGAAAATCAGCACACAATAGATCTTGCAGACTCAGAAATGAACAAACTTTACGAGCGTGTCAGAAAACAACTAAGGGAGAATGCTGAAGAAGATGGGACTGGATGCTTTGAGATATTTCATAAGTGTGATGACCAGTGTATGGAGAGCATAAGGAACAACACTTATGATCATACCCAATACAGAACAGAGTCACTGCAGAATAGAATACAGATAAACCCAGTGAAGTTGAGTAGTGGATACAAAGACATAATCTTATGGTTTAGCTTCGGGGCATCATGTTTCCTTCTTATAGCCATTGCAATGGGATTGGTTTTCATTTGCATAAAGAATGGAAACATGCGGTGCACTATTTGTATATAG
		</sequence>
		<sequence>
			<taxon idref="H7N3_cha_A/laughinggull/DelawareBay/6/2006_USA_DelawareBay_2006|2006.38630136986"/>
			ATGAACACTCAAATTTTGGCATTCATTGCTTGTATGCTGATTGGAGCTAAAGGAGACAAAATATGTCTTGGGCACCATGCTGTGGCAAATGGAACAAAAGTGAACACATTAACAGAGAAGGGAATTGAAGTAGTAAATGCCACGGAGACGGTGGAGACTGTAAATATTAAGAAAATATGCACTCAAGGGAAAAGACCAACAGATCTGGGACAATGTGGACTTCTAGGGACCCTGATAGGGCCTCCCCAATGCGATCTATTTCTGGAGTTTGACGCTGATCTGATAATTGAACGGAGAGAAGGAACCGATGTGTGCTACCCAGGGAAGTTCACAAATGAAGAATCACTGAGGCAGATCCTTCGAAGGTCAGGAGGAATTGATAAGGAGTCAATGGGTTTCACCTACAGTGGAATAAGAACCAATGGGGCGACGAGTGCCTGCAGAAGATCAGG---TTCTTCTTTCTATGCGGAGATGAAGTGGTTACTGTCGAATTCAGACAATGCGGCATTTCCCCAAATGACTAAGTCGTATAGAAATCCCAGGAACAAACCAGCTCTGATAATTTGGGGAGTGCACCACTCTGGATCAGCTGATGAGCAGACCAAACTCTATGGAAGTGGAAACAAGCTGATAACAGTAGGAAGCTCAAAATACCAGCAATCATTCACTCCAAGTCCGGGAGCACGGCCACAGGTGAATGGACAATCAGGAAGGATTGATTTTCACTGGCTACTCCTTGATCCCAATGACACAGTGACCTTCACTTTCAATGGGGCATTCATAGCTCCTGACAGGGCAAGTTTCTTTAGAGGAGAATCGCTAGGAGTCCAGAGTGATGTTCCTTTGGATACTGGTTGTGAGGGGGACTGCTTCCACAGTGGAGGCACGATAGTGAGCTCCCTGCCATTCCAGAACATCAACCCCAGAACAGTGGGGAAATGCCCTCGATATGTCAAACAGACAAGCCTCCTTTTGGCTACAGGAATGAGAAACGTCCCAGAGAACCCCAA------------------------GACC------------------AGGGGCCTTTTTGGAGCGATTGCTGGATTCATAGAAAATGGATGGGAAGGTCTCATTGATGGATGGTATGGTTTCAGACATCAAAATGCACAAGGAGAAGGAACTGCAGCTGACTACAAAAGCACTCAATCTGCAATAGATCAGATCACAGGTAAATTGAACCGTCTAATTGACAAAACAAATCAGCAGTTTGAAATGATAGACAATGAATTCAACGAAATAGAACAGCAAATTGGGAATATCATTAACTGGACACGAGACTCAATGACTGAGGT-ATGGTCGTACAATGCTGAGTTGCTGGTAGCAATGGAAAATCAGCACACAATAGATCTTGCAGACTCAGAAATGAACAAACTTTACGAGCGTGTCAGAAAACAACTAAGGGAGAATGCTGAAGAAGATGGGACTGGATGCTTTGAGATATTTCATAAGTGTGATGACCAGTGTATGGAGAGCATAAGGAACAACACTTATGATCATACCCAATACAGAACAGAGTCACTGCAGAATAGAATACAGATAAACCCAGTGAAGTTGAGTAGTGGATACAAAGACATAATCTTATGGTTTAGCTTCGGGGCATCATGTTTCCTTCTTATAGCCATTGCAATGGGATTGGTTTTCATTTGCATAAAGAATGGAAACATGCGGTGCACTATTTGTATATAG
		</sequence>
		<sequence>
			<taxon idref="H7N3_cha_A/shorebird/DelawareBay/513/2006_USA_DelawareBay_2006|2006.38904109589"/>
			ATGAACACTCAAATTTTGGCATTCATTGCTTGTATGCTGATTGGAGCTAAAGGAGACAAAATATGTCTTGGGCACCATGCTGTGGCAAATGGAACAAAAGTGAACACATTAACAGAGAAGGGAATTGAAGTAGTAAATGCCACGGAGACGGTGGAGACTGTAAATATTAAGAAAATATGCACTCAAGGGAAAAGACCAACAGATCTGGGACAATGTGGACTTCTAGGGACCCTGATAGGGCCTCCCCAATGCGATCTATTTCTGGAGTTTGACGCTGATCTGATAATTGAACGGAGAGAAGGAACCGATGTGTGCTACCCAGGGAAGTTCACAAATGAAGAATCACTGAGGCAGATCCTTCGAAGGTCAGGAGGAATTGATAAGGAGTCAATGGGTTTCACCTACAGTGGAATAAGAACCAATGGGGCGACGAGTGCCTGCAGAAGATCAGG---TTCTTCTTTCTATGCGGAGATGAAGTGGTTACTGTCGAATTCAGACAATGCGGCATTTCCCCAAATGACTAAGTCGTATAGAAATCCCAGGAACAAACCAGCTCTGATAATTTGGGGAGTGCACCACTCTGGATCAGCTGATGAGCAGACCAAACTCTATGGAAGTGGAAACAAGCTGATAACAGTAGGAAGCTCAAAATACCAGCAATCATTCACTCCAAGTCCGGGAGCACGGCCACAGGTGAATGGACAATCAGGAAGGATTGATTTTCACTGGCTACTCCTTGATCCCAATGACACAGTGACCTTCACTTTCAATGGGGCATTCATAGCTCCTGACAGGGCAAGTTTCTTTAGAGGAGAATCGCTAGGAGTCCAGAGTGATGTTCCTTTGGATACTGGTTGTGAGGGGGACTGCTTCCACAATGGAGGCACGATAGTGAGCTCCCTGCCATTCCAGAACATCAACCCCAGAACAGTGGGGAAATGCCCTCGATATGTCAAACAGACAAGCCTCCTTTTGGCTACAGGAATGAGAAACGTCCCAGAGAACCCCAA------------------------GACC------------------AGGGGCCTTTTTGGAGCGATTGCTGGATTCATAGAAAATGGATGGGAAGGTCTCATTGATGGATGGTATGGTTTCAGACATCAAAATGCACAAGGAGAAGGAACTGCAGCTGACTACAAAAGCACTCAATCTGCAATAGATCAGATCACAGGTAAATTGAACCGTCTAATTGACAAAACAAATCAGCAGTTTGAAATGATAGACAATGAATTCAACGAAATAGAACAGCAAATTGGGAATGTCATTAACTGGACACGAGACTCAATGACTGAGGT-ATGGTCGTACAATGCTGAGTTGCTGGTAGCAATGGAAAATCAGCACACAATAGATCTTGCAGACTCAGAAATGAACAAACTTTACGAGCGTGTCAGAAAACAACTAAGGGAGAATGCTGAAGAAGATGGGACTGGATGCTTTGAGATATTTCATAAGTGTGATGACCAGTGTATGGAGAGCATAAGGAACAACACTTATGATCATACCCAATACAGAACAGAGTCACTGCAGAATAGAATACAGATAAACCCAGTGAAGTTGAGTAGTGGATACAAAGACATAATCTTATGGTTTAGCTTCGGGGCATCATGTTTCCTTCTTATAGCCATTGCAATGGGATTGGTTTTCATTTGCATAAAGAATGGAAACATGCGGTGCACTATTTGTATATAG
		</sequence>
		<sequence>
			<taxon idref="H7N3_cha_A/ruddyturnstone/Delaware/789/2006_USA_Delaware_2006|2006.45205479452"/>
			ATGAACACTCAAATTTTGGCATTCATTGCTTGTATGCTGATTGGAGCTAAAGGAGACAAAATATGTCTTGGGCACCATGCTGTGGCAAATGGAACAAAAGTGAACACATTAACAGAGAAGGGAATTGAAGTAGTAAATGCCACGGAGACGGTGGAGACTGTAAATATTAAGAAAATATGCACTCAAGGGAAAAGACCAACAGATCTGGGACAATGTGGACTTCTAGGGACCCTGATAGGGCCTCCCCAATGCGATCTATTTCTGGAGTTTGACGCTGATCTGATAATTGAACGGAGAGAAGGAACCGATGTGTGCTACCCAGGGAAGTTCACAAATGAAGAATCACTGAGGCAGATCCTTCGAAGGTCAGGAGGAATTGATAAGGAGTCAATGGGTTTCACCTACAGTGGAATAAGAACCAATGGGGCGACGAGTGCCTGCAGAAGATCAGG---TTCTTCTTTCTATGCGGAGATGAAGTGGTTACTGTCGAATTCAGACAATGCGGCATTTCCCCAAATGACTAAGTCGTATAGAAATCCCAGGAACAAACCAGCTCTGATAATTTGGGGAGTGCACCACTCTGGATCAGCTGATGAGCAGACCAAACTCTATGGAAGTGGAAACAAGCTGATAACAGTAGGAAGCTCAAAATACCAGCAATCATTCACTCCAAGTCCGGGAGCACGGCCACAGGTGAATGGACAATCAGGAAGGATTGATTTTCACTGGCTACTCCTTGATCCCAATGACACAGTGACCTTCACTTTCAATGGGGCATTCATAGCTCCTGACAGGGCAAGTTTCTTTAGAGGAGAATCGCTAGGAGTCCAGAGTGATGTTCCTTTGGATACTGGTTGTGAGGGGGACTGCTTCCACAGTGGAGGCACGATAGTGAGCTCCCTGCCATTCCAGAACATCAACCCCAGAACAGTGGGGAAATGCCCTCGATATGTCAAACAGACAAGCCTCCTTTTGGCTACAGGAATGAGAAACGTCCCAGAGAACCCCAA------------------------GACC------------------AGGGGCCTTTTTGGAGCGATTGCTGGATTCATAGAAAATGGATGGGAAGGTCTCATTGATGGATGGTATGGTTTCAGACATCAAAATGCACAAGGAGAAGGAACTGCAGCTGACTACAAAAGCACTCAATCTGCAATAGATCAGATCACAGGTAAATTGAACCGTCTAATTGACAAAACAAATCAGCAGTTTGAAATGATAGACAATGAATTCAACGAAATAGAACAGCAAATTGGGAATGTCATTAACTGGACACGAGACTCAATGACTGAGGT-ATGGTCGTACAATGCTGAGTTGCTGGTAGCAATGGAAAATCAGCACACAATAGATCTTGCAGACTCAGAAATGAACAAACTTTACGAGCGTGTCAGAAAACAACTAAGGGAGAATGCTGAAGAAGATGGGACTGGATGCTTTGAGATATTTCATAAGTGTGATGACCAGTGTATGGAGAGCATAAGGAACAACACTTATGATCATACCCAATACAGAACAGAGTCACTGCAGAATAGAATACAGATAAACCCAGTGAAGTTGAATAGTGGATACAAAGACATAATCTTATGGTTTAGCTTCGGGGCATCATGTTTCCTTCTTATAGCCATTGCAATGGGATTGGTTTTCATTTGCATAAAGAATGGAAACATGCGGTGCACTATTTGTATATAG
		</sequence>
		<sequence>
			<taxon idref="H7N3_cha_A/ruddyturnstone/Delaware/779/2006_USA_Delaware_2006|2006.45205479452"/>
			ATGAACACTCAAATTTTGGCATTCATTGCTTGTATGCTGATTGGAGCTAAAGGAGACAAAATATGTCTTGGGCACCATGCTGTGGCAAATGGAACAAAAGTGAACACATTAACAGAGAAGGGAATTGAAGTAGTAAATGCCACGGAGACGGTGGAGACTGTAAATATTAAGAAAATATGCACTCAAGGGAAAAGACCAACAGATCTGGGACAATGTGGACTTCTAGGGACCCTGATAGGGCCTCCCCAATGCGATCTATTTCTGGAGTTTGACGCTGATCTGATAATTGAACGGAGAGAAGGAACCGATGTGTGCTACCCAGGGAAGTTCACAAATGAAGAATCACTGAGGCAGATCCTTCGAAGGTCAGGAGGAATTGATAAGGAGTCAATGGGTTTCACCTACAGTGGAATAAGAACCAATGGGGCGACGAGTGCCTGCAGAAGATCAGG---TTCTTCTTTCTATGCGGAGATGAAGTGGTTACTGTCGAATTCAGACAATGCGGCATTTCCCCAAATGACTAAGTCGTATAGAAATCCCAGGAACAAACCAGCTCTGATAATTTGGGGAGTGCACCACTCTGGATCAGCTGATGAGCAGACCAAACTCTATGGAAGTGGAAACAAGCTGATAACAGTAGGAAGCTCAAAATACCAGCAATCATTCACTCCAAGTCCGGGAGCACGGCCACAGGTGAATGGACAATCAGGAAGGATTGATTTTCACTGGCTACTCCTTGATCCCAATGACACAGTGACCTTCACTTTCAATGGGGCATTCATAGCTCCTGACAGGGCAAGTTTCTTTAGAGGAGAATCGCTAGGAGTCCAGAGTGATGTTCCTTTGGATACTGGTTGTGAGGGGGACTGCTTCCACAGTGGAGGCACGATAGTGAGCTCCCTGCCATTCCAGAACATCAACCCCAGAACAGTGGGGAAATGCCCTCGATATGTCAAACAGACAAGCCTCCTTTTGGCTACAGGAATGAGAAATGTCCCAGAGAACCCCAA------------------------GACC------------------AGGGGCCTTTTTGGAGCGATTGCTGGATTCATAGAAAATGGATGGGAAGGTCTCATTGATGGATGGTATGGTTTCAGACATCAAAATGCACAAGGAGAAGGAACTGCAGCTGACTACAAAAGCACTCAATCTGCAATAGATCAGATCACAGGTAAATTGAACCGTCTAATTGACAAAACAAATCAGCAGTTTGAAATGATAGACAATGAATTCAACGAAATAGAACAGCAAATTGGGAATGTCATTAACTGGACACGAGACTCAATGACTGAGGT-ATGGTCGTACAATGCTGAGTTGCTGGTAGCAATGGAAAATCAGCACACAATAGATCTTGCAGACTCAGAAATGAACAAACTTTACGAGCGTGTCAGAAAACAACTAAGGGAGAATGCTGAAGAAGATGGGACTGGATGCTTTGAGATATTTCATAAGTGTGATGACCAGTGTATGGAGAGCATAAGGAACAACACTTATGATCATACCCAATACAGAACAGAGTCACTGCAGAATAGAATACAGATAAACCCAGTGAAGTTGAGTAGTGGATACAAAGACATAATCTTATGGTTTAGCTTCGGGGCATCATGTTTCCTTCTTATAGCCATTGCAATGGGATTGGTTTTCATTTGCATAAAGAATGGAAACATGCGGTGCACTATTTGTATATAG
		</sequence>
		<sequence>
			<taxon idref="H7N3_cha_A/shorebird/DelawareBay/332/2006_USA_DelawareBay_2006|2006.38904109589"/>
			ATGAACACTCAAATTTTGGCATTCATTGCTTGTATGCTGATTGGAGCTAAAGGAGACAAAATATGTCTTGGGCACCATGCTGTGGCAAATGGAACAAAAGTGGACACATTAACAGAGAAGGGAATTGAAGTAGTAAATGCCACGGAGACGGTGGAGACTGTAAATATTAAGAAAATATGCACTCAAGGGAAAAGACCAACAGATCTGGGACAATGTGGACTTCTAGGGACCCTGATAGGGCCTCCCCAATGCGATCTATTTCTGGAGTTTGACGCTGATCTGATAATTGAACGGAGAGAAGGAACCGATGTGTGCTACCCAGGGAAGTTCACAAATGAAGAATCACTGAGGCAGATCCTTCGAAGGTCAGGAGGAATTGATAAGGAGTCAATGGGTTTCACCTACAGTGGAATAAGAACCAATGGGGCGACGAGTGCCTGCAGAAGATCAGG---TTCTTCTTTCTATGCGGAGATGAAGTGGTTACTGTCGAATTCAGACAATGCGGCATTTCCCCAAATGACTAAGTCGTATAGAAATCCCAGGAACAAACCAGCTCTGATAATTTGGGGAGTGCACCACTCTGGATCAGCTGATGAGCAGACCAAACTCTATGGAAGTGGAAACAAGCTGATAACAGTAGGAAGCTCAAAATACCAGCAATCATTCACTCCAAGTCCGGGAGCACGGCCACAGGTGAATGGACAATCAGGAAGGATTGATTTTCACTGGCTACTCCTTGATCCCAATGACACAGTGACCTTCACTTTCAATGGGGCATTCATAGCTCCTGACAGGGCAAGTTTCTTTAGAGGAGAATCGCTAGGAGTCCAGAGTGATGTTCCTTTGGATACTGGTTGTGAGGGGGACTGCTTCCACAGTGGAGGCACGATAGTGAGCTCCCTGCCATTCCAGAACATCAACCCCAGAACAGTGGGGAAATGCCCTCGATATGTCAAACAGACAAGCCTCCTTTTGGCTACAGGAATGAGAAACGTCCCAGAGAACCCCAA------------------------GACC------------------AGGGGCCTTTTTGGAGCGATTGCTGGATTCATAGAAAATGGATGGGAAGGTCTCATTGATGGATGGTATGGTTTCAGACATCAAAATGCACAAGGAGAAGGAACTGCAGCTGACTACAAAAGCACTCAATCTGCAATAGATCAGATCACAGGTAAATTGAACCGTCTAATTGACAAAACAAATCAGCAGTTTGAAATGATAGACAATGAATTCAACGAAATAGAACAGCAAATTGGGAATGTCATTAACTGGACACGAGACTCAATGACTGAGGT-ATGGTCGTACAATGCTGAGTTGCTGGTAGCAATGGAAAATCAGCACACAATAGATCTTGCAGACTCAGAAATGAACAAACTTTACGAGCGTGTCAGAAAACAACTAAGGGAGAATGCTGAAGAAGATGGGACTGGATGCTTTGAGATATTTCATAAGTGTGATGACCAGTGTATGGAGAGCATAAGGAACAACACTTATGATCATACCCAATACAGAACAGAGTCACTGCAGAATAGAATACAGATAAACCCAGTGAAGTTGAGTAGTGGATACAAAGACATAATCTTATGGTTTAGCTTCGGGGCATCATGTTTCCTTCTTATAGCCATTGCAATGGGATTGGTTTTCATTTGCATAAAGAATGGAAACATGCGGTGCACTATTTGTATATAG
		</sequence>
		<sequence>
			<taxon idref="H7N3_cha_A/ruddyturnstone/NewJersey/562/2006_USA_NewJersey_2006|2006.45205479452"/>
			ATGAACACTCAAATTTTGGCATTCATTGCTTGTATGCTGATTGGAGCTAAAGGAGACAAAATATGTCTTGGGCACCATGCTGTGGCAAATGGAACAAAAGTGAACACATTAACAGAGAAGGGAATTGAAGTAGTAAATGCCACGGAGACGGTGGAGACTGTAAATATCAAGAAAATATGCACTCAAGGGAAAAGACCAACAGATCTGGGACAATGTGGACTTCTAGGGACCCTGATAGGGCCTCCCCAATGCGATCTATTTCTGGAGTTTGACGCTGATCTGATAATTGAACGGAGAGAAGGAACCGATGTGTGCTACCCAGGGAAGTTCACAAATGAAGAATCACTGAGGCAGATCCTTCGAAGGTCAGGAGGAATTGATAAGGAGTCAATGGGTTTCACCTACAGTGGAATAAGAACCAATGGGGCGACGAGTGCCTGCAGAAGATCAGG---TTCTTCTTTCTATGCGGAGATGAAGTGGTTACTGTCGAATTCAGACAATGCGGCATTTCCCCAAATGACTAAGTCGTATAGAAATCCCAGGAACAAACCAGCTCTGATAATTTGGGGAGTGCACCACTCTGGATCAGCTGATGAGCAGACCAAACTCTATGGAAGTGGAAACAAGCTGATAACAGTAGGAAGCTCAAAATACCAGCAATCATTCACTCCAAGTCCGGGAGCACGGCCACAGGTGAATGGACAATCAGGAAGGATTGATTTTCACTGGCTACTCCTTGATCCCAATGACACAGTGACCTTCACTTTCAATGGGGCATTCATAGCTCCTGACAGGGCAAGTTTCTTTAGAGGAGAATCGCTAGGAGTCCAGAGTGATGTTCCTTTGGATACTGGTTGTGAGGGGGACTGCTTCCACAGTGGAGGCACGATAGTGAGCTCCCTGCCATTCCAGAACATCAACCCCAGAACAGTGGGGAAATGCCCTCGATATGTCAAACAGACAAGCCTCCTTTTGGCTACAGGAATGAGAAACGTCCCAGAGAACCCCAA------------------------GACC------------------AGGGGCCTTTTTGGAGCGATTGCTGGATTCATAGAAAATGGATGGGAAGGTCTCATTGATGGATGGTATGGTTTCAGACATCAAAATGCACAAGGAGAAGGAACTGCAGCTGACTACAAAAGCACTCAATCTGCAATAGATCAGATCACAGGTAAATTGAACCGTCTAATTGACAAAACAAATCAGCAGTTTGAAATGATAGACAATGAATTCAACGAAATAGAACAGCAAATTGGGAATGTCATTAACTGGACACGAGACTCAATGACTGAGGT-ATGGTCGTACAATGCTGAGTTGCTGGTAGCAATGGAAAATCAGCACACAATAGATCTTGCAGACTCAGAAATGAACAAACTTTACGAGCGTGTCAGAAAACAACTAAGGGAGAATGCTGAAGAAGATGGGACTGGATGCTTTGAGATATTTCATAAGTGTGATGACCAGTGTATGGAGAGCATAAGGAACAACACTTATGATCATACCCAATACAGAACAGAGTCACTGCAGAATAGAATACAGATAAACCCAGTGAAGTTGAGTAGTGGATACAAAGACATAATCTTATGGTTTAGCTTCGGGGCATCATGTTTCCTTCTTATAGCCATTGCAATGGGATTGGTTTTCATTTGCATAAAGAATGGAAACATGCGGTGCACTATTTGTATATAG
		</sequence>
		<sequence>
			<taxon idref="H7N3_cha_A/shorebird/Delaware/22/06_USA_Delaware_2006|2006.45205479452"/>
			ATGAACACTCAAATTTTGGCATTCATTGCTTGTATGCTGATTGGAGCTAAAGGAGACAAAATATGTCTTGGGCACCATGCTGTGGCAAATGGAACAAAAGTGAACACATTAACAGAGAAGGGAATTGAAGTAGTAAATGCCACGGAGACGGTGGAGACTGTAAATATTAAGAAAATATGCACTCAAGGGAAAAGACCAACAGATCTGGGACAATGTGGACTTCTAGGGACCCTGATAGGGCCTCCCCAATGCGATCTATTTCTGGAGTTTGACGCTGATCTGATAATTGAACGGAGAGAAGGAACCGATGTGTGCTACCCAGGGAAGTTCACAAATGAAGAATCACTGAGGCAGATCCTTCGAAGGTCAGGAGGAATTGATAAGGAGTCAATGGGTTTCACCTACAGTGGAATAAGAACCAATGGGGCGACGAGTGCCTGCAGAAGATCAGG---TTCTTCTTTCTATGCGGAGATGAAGTGGTTACTGTCGAATTCAGACAATGCGGCATTTCCCCAAATGACTAAGTCGTATAGAAATCCCAGGAACAAACCAGCTCTGATAATTTGGGGAGTGCACCACTCTGGATCAGCTGATGAGCAGACCAAACTCTATGGAAGTGGAAACAAGCTGATAACAGTAGGAAGCTCAAAATACCAGCAATCATTCACTCCAAGTCCGGGAGCACGGCCACAGGTGAATGGACAATCAGGAAGGATTGATTTTCACTGGCTACTCCTTGATCCCAATGACACAGTGACCTTCACTTTCAATGGGGCATTCATAGCTCCTGACAGGGCAAGTTTCTTTAGAGGAGAATCGCTAGGAGTCCAGAGTGATGTTCCTTTGGATACTGGTTGTGAGGGGGACTGCTTCCACAGTGGAGGCACGATAGTGAGCTCCCTGCCATTCCAGAACATCAACCCCAGAACAGTGGGGAAATGCCCTCGATATGTCAAACAGACAAGCCTCCTTTTGGCTACAGGAATGAGAAACGTCCCAGAGAACCCCAA------------------------GACC------------------AGGGGCCTTTTTGGAGCGATTGCTGGATTCATAGAAAATGGATGGGAAGGTCTCATTGATGGATGGTATGGTTTCAGACATCAAAATGCACAAGGAGAAGGAACTGCAGCTGACTACAAAAGCACTCAATCTGCAATAGATCAGATCACAGGTAAATTGAACCGTCTAATTGACAAAACAAATCAGCAGTTTGAAATGATAGACAATGAATTCAACGAAATAGAACAGCAAATTGGGAATGTCATTAACTGGACACGAGACTCAATGACTGAGGT-ATGGTCGTACAATGCTGAGTTGCTGGTAGCAATGGAAAATCAGCACACAATAGATCTTGCAGACTCAGAAATGAACAAACTTTACGAGCGTGTCAGAAAACAACTAAGGGAGAATGCTGAAGAAGATGGGACTGGATGCTTTGAGATATTTCATAAGTGTGATGACCAGTGTATGGAGAGCATAAGGAACAACACTTATGATCATACCCAATACAGAACAGAGTCACTGCAGAATAGAATACAGATAAACCCAGTGAAGTTGAGTAGTGGATACAAAGACATAATCTTATGGTTTAGCTTCGGGGCATCATGTTTCCTTCTTATAGCCATTGCAATGGGATTGGTTTTCATTTGCATAAAGAATGGAAACATGCGGTGCACTATTTGTATATAG
		</sequence>
		<sequence>
			<taxon idref="H7N3_cha_A/shorebird/DelawareBay/560/2006_USA_DelawareBay_2006|2006.38904109589"/>
			ATGAACACTCAAATTTTGGCATTCATTGCTTGTATGCTGATTGGAGCTAAAGGAGACAAAATATGTCTTGGGCACCATGCTGTGGCAAATGGAACAAAAGTGAACACATTAACAGAGAAGGGAATTGAAGTAGTAAATGCCACGGAGACGGTGGAGACTGTAAATATTAAGAAAATATGCACTCAAGGGAAAAGACCAACAGATCTGGGACAATGTGGACTTCTAGGGACCCTGATAGGGCCTCCCCAATGCGATCTATTTCTGGAGTTTGACGCTGATCTGATAATTGAACGGAGAGAAGGAACCGATGTGTGCTACCCAGGGAAGTTCACAAATGAAGAATCACTGAGGCAGATCCTTCGAAGGTCAGGAGGAATTGATAAGGAGTCAATGGGTTTCACCTACAGTGGAATAAGAACCAATGGGGCGACGAGTGCCTGCAGAAGATCAGG---TTCTTCTTTCTATGCGGAGATGAAGTGGTTACTGTCGAATTCAGACAATGCGGCATTTCCCCAAATGACTAAGTCGTATAGAAATCCCAGGAACAAACCAGCTCTGATAATTTGGGGAGTGCACCACTCTGGATCAGCTGATGAGCAGACCAAACTCTATGGAAGTGGAAACAAGCTGATAACAGTAGGAAGCTCAAAATACCAGCAATCATTCACTCCAAGTCCGGGAGCACGGCCACAGGTGAATGGACAATCAGGAAGGATTGATTTTCACTGGCTACTCCTTGATCCCAATGACACAGTGACCTTCACTTTCAATGGGGCATTCATAGCTCCTGACAGGGCAAGTTTCTTTAGAGGAGAATCGCTAGGAGTCCAGAGTGATGTTCCTTTGGATACTGGTTGTGAGGGGGACTGCTTCCACAGTGGAGGCACGATAGTGAGCTCCCTGCCATTCCAGAACATCAACCCCAGAACAGTGGGGAAATGCCCTCGATATGTCAAACAGACAAGCCTCCTTTTGGCTACAGGAATGAGAAACGTCCCAGAGAACCCCAA------------------------GACC------------------AGGGGCCTTTTTGGAGCGATTGCTGGATTCATAGAAAATGGATGGGAAGGTCTCATTGATGGATGGTATGGTTTCAGACATCAAAATGCACAAGGAGAAGGAACTGCAGCTGACTACAAAAGCACTCAATCTGCAATAGATCAGATCACAGGTAAATTGAACCGTCTAATTGACAAAACAAATCAGCAGTTTGAAATGATAGACAATGAATTCAACGAAATAGAACAGCAAATTGGGAATGTCATTAACTGGACACGAGACTCAATGACTGAGGT-ATGGTCGTACAATGCTGAGTTGCTGGTAGCAATGGAAAATCAGCACACAATAGATCTTGCAGACTCAGAAATGAACAAACTTTACGAGCGTGTCAGAAAACAACTAAGGGAGAATGCTGAAGAAGATGGGACTGGATGCTTTGAGATATTTCATAAGTGTGATGACCAGTGTATGGAGAGCATAAGGAACAACACTTATGATCATACCCAATACAGAACAGAGTCACTGCAGAATAGAATACAGATAAACCCAGTGAAGTTGAGTAGTGGATACAAAGACATAATCTTATGGTTTAGCTTCGGGGCATCATGTTTCCTTCTTATAGCCATTGCAATGGGATTGGTTTTCATTTGCATAAAGAATGGAAACATGCGGTGCACTATTTGTATATAG
		</sequence>
		<sequence>
			<taxon idref="H7N3_gal_A/avian/DelawareBay/226/2006_USA_DelawareBay_2006|2006.38630136986"/>
			ATGAACACTCAAATTTTGGCATTCATTGCTTGTATGCTGATTGGAGCTAAAGGAGACAAAATATGTCTTGGGCACCATGCTGTGGCAAATGGAACAAAAGTGAACACATTAACAGAGAAGGGAATTGAAGTAGTAAATGCCACGGAGACGGTGGAGACTGTAAATATTAAGAAAATATGCACTCAAGGGAAAAGACCAACAGATCTGGGACAATGTGGACTTCTAGGGACCCTGATAGGGCCTCCCCAATGCGATCTATTTCTGGAGTTTGACGCTGATCTGATAATTGAACGGAGAGAAGGAACCGATGTGTGCTACCCAGGGAAGTTCACAAATGAAGAATCACTGAGGCAGATCCTTCGAAGGTCAGGAGGAATTGATAAGGAGTCAATGGGTTTCACCTACAGTGGAATAAGAACCAATGGGGCGACGAGTGCCTGCAGAAGATCAGG---TTCTTCTTTCTATGCGGAGATGAAGTGGTTACTGTCGAATTCAGACAATGCGGCATTTCCCCAAATGACTAAGTCGTATAGAAATCCCAGGAACAAACCAGCTCTGATAATTTGGGGAGTGCACCACTCTGGATCAGCTGATGAGCAGACCAAACTCTATGGAAGTGGAAACAAGCTGATAACAGTAGGAAGCTCAAAATACCAGCAATCATTCACTCCAAGTCCGGGAGCACGGCCACAGGTGAATGGACAATCAGGAAGGATTGATTTTCACTGGCTACTCCTTGATCCCAATGACACAGTGACCTTCACTTTCAATGGGGCATTCATAGCTCCTGACAGGGCAAGTTTCTTTAGAGGAGAATCGCTAGGAGTCCAGAGTGATGTTCCTTTGGATACTGGTTGTGAGGGGGACTGCTTCCACAGTGGAGGCACGATAGTGAGCTCCCTGCCATTCCAGAACATCAACCCCAGAACAGTGGGGAAATGCCCTCGATATGTCAAACAGACAAGCCTCCTTTTGGCTACAGGAATGAGAAACGTCCCAGAGAACCCCAA------------------------GACC------------------AGGGGCCTTTTTGGAGCGATTGCTGGATTCATAGAAAATGGATGGGAAGGTCTCATTGATGGATGGTATGGTTTCAGACATCAAAATGCACAAGGAGAAGGAACTGCAGCTGACTACAAAAGCACTCAATCTGCAATAGATCAGATCACAGGTAAATTGAACCGTCTAATTGACAAAACAAATCAGCAGTTTGAAATGATAGACAATGAATTCAACGAAATAGAACAGCAAATTGGGAATGTCATTAACTGGACACGAGACTCAATGACTGAGGT-ATGGTCGTACAATGCTGAGTTGCTGGTAGCAATGGAAAATCAGCACACAATAGATCTTGCAGACTCAGAAATGAACAAACTTTACGAGCGTGTCAGAAAACAACTAAGGGAGAATGCTGAAGAAGATGGGACTGGATGCTTTGAGATATTTCATAAGTGTGATGACCAGTGTATGGAGAGCATAAGGAACAACACTTATGATCATACCCAATACAGAACAGAGTCACTGCAGAATAGAATACAGATAAACCCAGTGAAGTTGAGTAGTGGATACAAAGACATAATCTTATGGTTTAGCTTCGGGGCATCATGTTTCCTTCTTATAGCCATTGCAATGGGATTGGTTTTCATTTGCATAAAGAATGGAAACATGCGGTGCACTATTTGTATATAG
		</sequence>
		<sequence>
			<taxon idref="H7N3_cha_A/redknot/NewJersey/AI06-096/2006_USA_NewJersey_2006|2006.37260273973"/>
			ATGAACACTCAAATTTTGGCATTCATTGCTTGTATGCTGATTGGAGCTAAAGGAGACAAAATATGTCTTGGGCACCATGCTGTGGCAAATGGAACAAAAGTGAACACATTAACAGAGAAGGGAATTGAAGTAGTAAATGCCACGGAGACGGTGGAGACTGTAAATATTAAGAAAATATGCACTCAAGGGAAAAGACCAACAGATCTGGGACAATGTGGACTTCTAGGGACCCTGATAGGGCCTCCCCAATGCGATCTATTTCTGGAGTTTGACGCTGATCTGATAATTGAACGGAGAGAAGGAACCGATGTGTGCTACCCAGGGAAGTTCACAAATGAAGAATCACTGAGGCAGATCCTTCGAAGGTCAGGAGGAATTGATAAGGAGTCAATGGGTTTCACCTACAGTGGAATAAGAACCAATGGGGCGACGAGTGCCTGCAGAAGATCAGG---TTCTTCTTTCTATGCGGAGATGAAGTGGTTACTGTCGAATTCAGACAATGCGGCATTTCCCCAAATGACTAAGTCGTATAGAAATCCCAGGAACAAACCAGCTCTGATAATTTGGGGAGTGCACCACTCTGGATCAGCTGATGAGCAGACCAAACTCTATGGAAGTGGAAACAAGCTGATAACAGTAGGAAGCTCAAAATACCAGCAATCATTCACTCCAAGTCCGGGAGCACGGCCACAGGTGAATGGACAATCAGGAAGGATTGATTTTCACTGGCTACTCCTTGATCCCAATGACACAGTGACCTTCACTTTCAATGGGGCATTCATAGCTCCTGACAGGGCAAGTTTCTTTAGAGGAGAATCGCTAGGAGTCCAGAGTGATGTTCCTTTGGATACTGGTTGTGAGGGGGACTGCTTCCACAGTGGAGGCACGATAGTGAGCTCCCTGCCATTCCAGAACATCAACCCCAGAACAGTGGGGAAATGCCCTCGATATGTCAAACAGACAAGCCTCCTTTTGGCTACAGGAATGAGAAACGTCCCAGAGAACCCCAA------------------------GACC------------------AGGGGCCTTTTTGGAGCGATTGCTGGATTCATAGAAAATGGATGGGAAGGTCTCATTGATGGATGGTATGGTTTCAGACATCAAAATGCACAAGGAGAAGGAACTGCAGCTGACTACAAAAGCACTCAATCTGCAATAGATCAGATCACAGGTAAATTGAACCGTCTAATTGACAAAACAAATCAGCAGTTTGAAATGATAGACAATGAATTCAACGAAATAGAACAGCAAATTGGGAATGTCATTAACTGGACACGAGACTCAATGACTGAGGT-ATGGTCGTACAATGCTGAGTTGCTGGTAGCAATGGAAAATCAGCACACAATAGATCTTGCAGACTCAGAAATGAACAAACTTTACGAGCGTGTCAGAAAACAACTAAGGGAGAATGCTGAAGAAGATGGGACTGGATGCTTTGAGATATTTCATAAGTGTGATGACCAGTGTATGGAGAGCATAAGGAACAACACTTATGATCATACCCAATACAGAACAGAGTCACTGCAGAATAGAATACAGATAAACCCAGTGAAGTTGAGTAGTGGATACAAAGACATAATCTTATGGTTTAGCTTCGGGGCATCATGTTTCCTTCTTATAGCCATTGCAATGGGATTGGTTTTCATTTGCATAAAGAATGGAAACATGCGGTGCACTATTTGTATATAG
		</sequence>
		<sequence>
			<taxon idref="H7N3_cha_A/shorebird/DelawareBay/555/2006_USA_DelawareBay_2006|2006.38904109589"/>
			ATGAACACTCAAATTTTGGCATTCATTGCTTGTATGCTGATTGGAGCTAAAGGAGACAAAATATGTCTTGGGCACCATGCTGTGGCAAATGGAACAAAAGTGAACACATTAACAGAGAAGGGAATTGAAGTAGTAAATGCCACGGAGACGGTGGAGACTGTAAATATTAAGAAAATATGCACTCAAGGGAAAAGACCAACAGATCTGGGACAATGTGGACTTCTAGGGACCCTGATAGGGCCTCCCCAATGCGATCTATTTCTGGAGTTTGACGCTGATCTGATAATTGAACGGAGAGAAGGAACCGATGTGTGCTACCCAGGGAAGTTCACAAATGAAGAATCACTGAGGCAGATCCTTCGAAGGTCAGGAGGAATTGATAAGGAGTCAATGGGTTTCACCTACAGTGGAATAAGAACCAATGGGGCGACGAGTGCCTGCAGAAGATCAGG---TTCTTCTTTCTATGCGGAGATGAAGTGGTTACTGTCGAATTCAGACAATGCGGCATTTCCCCAAATGACTAAGTCGTATAGAAATCCCAGGAACAAACCAGCTCTGATAATTTGGGGAGTGCACCACTCTGGATCAGCTGATGAGCAGACCAAACTCTATGGAAGTGGAAACAAGCTGATAACAGTAGGAAGCTCAAAATACCAGCAATCATTCACTCCAAGTCCGGGAGCACGGCCACAGGTGAATGGACAATCAGGAAGGATTGATTTTCACTGGCTACTCCTTGATCCCAATGACACAGTGACCTTCACTTTCAATGGGGCATTCATAGCTCCTGACAGGGCAAGTTTCTTTAGAGGAGAATCGCTAGGAGTCCAGAGTGATGTTCCTTTGGATACTGGTTGTGAGGGGGACTGCTTCCACAGTGGAGGCACGATAGTGAGCTCCCTGCCATTCCAGAACATCAACCCCAGAACAGTGGGGAAATGCCCTCGATATGTCAAACAGACAAGCCTCCTTTTGGCTACAGGAATGAGAAACGTCCCAGAGAACCCCAA------------------------GACC------------------AGGGGCCTTTTTGGAGCGATTGCTGGATTCATAGAAAATGGATGGGAAGGTCTCATTGATGGATGGTATGGTTTCAGACATCAAAATGCACAAGGAGAAGGAACTGCAGCTGACTACAAAAGCACTCAATCTGCAATAGATCAGATCACAGGTAAATTGAACCGTCTAATTGACAAAACAAATCAGCAGTTTGAAATGATAGACAATGAATTCAACGAAATAGAACAGCAAATTGGGAATGTCATTAACTGGACACGAGACTCAATGACTGAGGT-ATGGTCGTACAATGCTGAGTTGCTGGTAGCAATGGAAAATCAGCACACAATAGATCTTGCAGACTCAGAAATGAACAAACTTTACGAGCGTGTCAGAAAACAACTAAGGGAGAATGCTGAAGAAGATGGGACTGGATGCTTTGAGATATTTCATAAGTGTGATGACCAGTGTATGGAGAGCATAAGGAACAACACTTATGATCATACCCAATACAGAACAGAGTCACTGCAGAATAGAATACAGATAAACCCAGTGAAGTTGAGTAGTGGATACAAAGACATAATCTTATGGTTTAGCTTCGGGGCATCATGTTTCCTTCTTATAGCCATTGCAATGGGATTGGTTTTCATTTGCATAAAGAATGGAAACATGCGGTGCACTATTTGTATATAG
		</sequence>
		<sequence>
			<taxon idref="H7N3_ans_A/northernshoveler/Washington/44249-749/2006_USA_Washington_2006|2006.93150684932"/>
			ATGAACACTCAAATTTTGGTATTCATTGCTTGTATGCTGATTGGAGCTAAAGGAGACAAAATATGTCTTGGGCACCATGCTGTGGCAAATGGAACAAAAGTGAACACATTAACAGAGAAGGGGATTGAAGTAGTAAATGCCACGGAGACGGTGGAGACTGTAAATGTTAAGAAAATATGCACTCAAGGGAAAAGGCCAACAGATCTGGGACAATGCGGACTTCTAGGGACCCTGATAGGGCCTCCCCAATGCGATCAATTTCTGGAGTTTGACGCTGATTTGATAATTGAACGAAGAGAAGGAACCGATGTGTGCTACCCCGGGAAGTTCACAAATGAAGAATCACTGAGGCAGATCCTTCGAGGGTCAGGAGGAATTGATAAGGAGTCAATGGGTTTCACCTACAGTGGAATAAGAACCAATGGGGCGACGAGTGCCTGCAGAAGATCAGG---TTCTTCTTTCTATGCAGAAATGAAGTGGTTACTGTCGAACTCAGACAATGCGGCATTTCCCCAAATGACTAAGTCGTATAGAAATCCCAGGAACAAACCAGCTCTGATAATTTGGGGAGTGCATCACTCTGGATCGGCTACTGAGCAGACCAAACTCTATGGGAGTGGAAACAAATTGATAACAGTAGGAAGCTCGAAATACCAGCAATCATTCACTCCAAGTCCGGGAGCACGGCCACAGGTGAATGGACAATCAGGAAGGATTGATTTTCACTGGTTACTCCTTGACCCCAATGACACAGTGACCTTCACTTTCAATGGGGCATTCATAGCTCCTGACAGGGCAAGTTTCTTTAGAGGAGAATCGCTAGGAGTTCAGAGTGATGTTCCTTTGGATTCTGGTTGTGAGGGGGACTGCTTCCACAGTGGAGGTACGATAGTGAGCTCCCTGCCATTCCAGAACATCAACCCTAGAACAGTGGGGAAATGCCCTCGATATGTCAAACAGACAAGTCTCCTTTTGGCTACAGGAATGAGAAACGTTCCAGAGAACCCCAA------------------------GACC------------------AGAGGCCTTTTTGGGGCGATTGCTGGATTCATAGAGAATGGGTGGGAAGGTCTCATTGATGGATGGTATGGTTTCAGACATCAAAATGCACAAGGAGAAGGAACTGCAGCTGACTACAAAAGCACTCAATCTGCAATAGATCAGATCACAGGCAAATTGAATCGTCTAATTGACAAAACAAATCAGCAGTTTGAACTGATAGACAATGAGTTCAATGAAATAGAACAGCAAATTGGGAATGTCATTAACTGGACACGAGATTCAATGACTGAGGT-ATGGTCGTACAATGCTGAGTTGCTGGTAGCAATGGAAAATCAGCACACAATAGATCTTGCAGACTCAGAAATGAACAAACTTTACGAGCGTGTCAGAAAACAACTAAGGGAGAATGCTGAAGAAGATGGGACTGGATGCTTTGAGATATTTCATAAGTGTGATGATCAGTGTATGGAGAGTATAAGGAACAACACTTATGACCATACCCAATACAGAACAGAGTCACTGCAGAATAGAATACAGATAGACCCAGTGAAATTGAGTAGTGGATACAAAGACATAATCTTATGGTTTAGCTTCGGGGCATCATGTTTTCTTCTTCTAGCCATTGCAATGGGATTGGTTTTCATTTGCATAAAGAATGGAAACATGCGGTGCACTATTTGTATATAG
		</sequence>
		<sequence>
			<taxon idref="H7N3_ans_A/northernshoveler/Washington/44249-783/2006_USA_Washington_2006|2006.95068493151"/>
			ATGAACACTCAAATTTTGGTATTCATTGCTTGTATGCTGATTGGAGCTAAAGGAGACAAAATATGTCTTGGGCACCATGCTGTGGCAAATGGAACAAAAGTGAACACATTAACAGAGAAGGGGATTGAAGTAGTAAATGCCACGGAGACGGTGGAGACTGTAAATGTTAAGAAAATATGCACTCAAGGGAAAAGGCCAACAGATCTGGGACAATGCGGACTTCTAGGGACCCTGATAGGGCCTCCCCAATGCGATCAATTTCTGGAGTTTGACGCTGATTTGATAATTGAACGAAGAGAAGGAACCGATGTGTGCTACCCCGGGAAGTTCACAAATGAAGAATCACTGAGGCAGATCCTTCGAGGGTCAGGAGGAATTGATAAGGAGTCAATGGGTTTCACCTACAGTGGAATAAGAACCAATGGGGCGACGAGTGCCTGCAGAAGATCAGG---TTCTTCTTTCTATGCAGAAATGAAGTGGTTACTGTCGAACTCAGACAATGCGGCATTTCCCCAAATGACTAAGTCGTATAGAAATCCCAGGAACAAACCAGCTCTGATAATTTGGGGAGTGCATCACTCTGGATCGGCTACTGAGCAGACCAAACTCTATGGGAGTGGAAACAAATTGATAACAGTAGGAAGCTCGAAATACCAGCAATCATTCACTCCAAGTCCGGGAGCACGGCCACAGGTGAATGGACAATCAGGAAGGATTGATTTTCACTGGTTACTCCTTGACCCCAATGACACAGTGACCTTCACTTTCAATGGGGCATTCATAGCTCCTGACAGGGCAAGTTTCTTTAGAGGAGAATCGCTAGGAGTTCAGAGTGATGTTCCTTTGGATTCTGGTTGTGAGGGGGACTGCTTCCACAGTGGAGGTACGATAGTGAGCTCCCTGCCATTCCAGAACATCAACCCTAGAACAGTGGGGAAATGCCCTCGATATGTCAAACAGACAAGTCTCCTTTTGGCTACAGGAATGAGAAACGTTCCAGAGAACCCCAA------------------------GACC------------------AGAGGCCTTTTTGGGGCGATTGCTGGATTCATAGAGAATGGGTGGGAAGGTCTCATTGATGGATGGTATGGTTTCAGGCATCAAAATGCACAAGGAGAAGGAACTGCAGCTGACTACAAAAGCACTCAATCTGCAATAGATCAGATCACAGGCAAATTGAATCGTCTAATTGACAAAACAAATCAGCAGTTTGAACTGATAGACAATGAGTTCAATGAAATAGAACAGCAAATTGGGAATGTCATTAACTGGACACGAGACTCAATGACTGAGGT-ATGGTCGTACAATGCTGAGTTGCTGGTAGCAATGGAAAATCAGCACACAATAGATCTTGCAGACTCAGAAATGAACAAACTTTACGAGCGTGTCAGAAAACAACTAAGGGAGAATGCTGAAGAAGATGGGACTGGATGCTTTGAGATATTTCATAAGTGTGATGATCAGTGTATGGAGAGTATAAGGAACAACACTTATGACCATACCCAATACAGAACAGAGTCACTGCAGAATAGAATACAGATAGACCCAGTGAAATTGAGTAGTGGATACAAAGACATAATCTTATGGTTTAGCTTCGGGGCATCATGTTTTCTTCTTCTAGCCATTGCAATGGGATTGGTTTTCATTTGCATAAAGAATGGAAACATGCGGTGCACTATTTGTATATAG
		</sequence>
		<sequence>
			<taxon idref="H7N3_ans_A/cinnamonteal/Mexico/2817/2006_Mexico_Mexico_2006|2006.12328767123"/>
			ATGAACACTCAAATTTTGGTATTCATTGCTTGTATGCTGATTGGAACTAAAGGAGACAAAATATGTCTTGGGCACCATGCTGTGGCAAATGGAACAAAAGTGAACACATTAACAGAGAAGGGAATTGAAGTAGTAAATGCCACGGAAACGGTGGAGACTGTAAATGTTAAGAAAATATGCACTCAAGGGAAAAGGCCAACAGATCTGGGACAATGTGGACTTCTAGGGACCCTGATAGGGCCTCCCCAATGCGATCAATTTCTGGAGTTTGACGCTGATTTGATAATTGAACGAAGAGAAGGAACCGATGTGTGCTACCCCGGGAAGTTCACAAATGAAGAATCACTGAGGCAGATCCTTCGAGGGTCAGGAGGAATTGATAAGGAGTCAATGGGTTTCACCTACAGTGGAATAAGAACCAATGGGGCAACGAGTGCCTGCAGAAGATCAGG---TTCTTCTTTCTATGCAGAGATGAAGTGGTTACTGTCGAATTCAGACAATGCGGCATTTCCCCAAATGACTAAGTCGTATAGAAATCCCAGGAACAAACCAGCTCTGATAATTTGGGGAGTGCATCACTCTGGATCAGCTGCTGAGCAGACCAAACTCTATGGAAGTGGAAACAAGTTGATAACAGTAGGAAGCTCGAAATACCAGCAATCATTCACTCCAAGTCCGGGAGCACGGCCACAGGTGAATGGACAATCAGGAAGGATTGATTTTCACTGGCTACTCCTTGATCCCAATGACACAGTGACCTTCACTTTCAATGGGGCATTCATAGCTCCTGACAGGGCAAGTTTCTTTAGAGGAGAATCGCTAGGAGTCCAGAGTGATGTTCCTTTGGATTCTGGTTGTGAGGGGGACTGCTTCCACAGTGGAGGTACGATAGTGAGCTCCCTGCCATTCCAGAACATCAACCCTAGAGCAGTGGGGAAATGCCCTCGATATGTCAAACAGACAAGCCTCCTTTTGGCTACAGGAATGAGAAACGTTCCAGAGAACCCTAA------------------------GACC------------------AGAGGCCTTTTTGGAGCGATTGCTGGATTCATAGAGAATGGGTGGGAAGGTCTCATTGATGGATGGTATGGTTTCAGACATCAAAATGCACAAGGAGAAGGAACTGCAGCTGACTACAAAAGCACTCAATCTGCAATAGATCAGATCACAGGCAAATTGAATCGTCTAATTGACAAGACAAATCAGCAGTTTGAACTGATAGACAATGAATTCAGTGAAATAGAACAGCAAATTGGGAATGTCATTAACTGGACACGAGACTCAATGACTGAGGT-ATGGTCGTACAATGCTGAGTTGCTGGTAGCAATGGAAAACCAGCACACAATAGATCTTGCAGACTCAGAAATGAACAAACTTTACGAGCGTGTCAGAAAACAACTAAGGGAGAATGCTGAAGAAGATGGGACTGGATGCTTTGAGATATTTCATAAGTGTGATGATCAGTGTATGGAGAGCATAAGGAACAACACTTATGACCATGCCCAATACAGAACAGAATCACTGCAGAATAGAATACAGATAGACCCAGTGAAATTGAGTAGTGGATACAAAGACATAATCTTATGGTTTAGCTTCGGGGCATCATGTTTTCTTCTTCTAGCCATTGCAATGGGATTGGTTTTCATTTGCATAAAGAATGGAAACATGCGGTGCACTATTTGTATATAG
		</sequence>
	</alignment>
	
	    
    
  
	<!-- The unique patterns from 1 to end                                       -->
	<!-- npatterns=23                                                            -->
	<patterns id="patterns1" from="1" strip="false">
		<alignment idref="alignment1"/>
	</patterns>

	<!-- START Discrete Traits Model                                             -->

	<!-- general data type for discrete trait model, 'deme'                      -->
	<generalDataType id="host.dataType">

		<!-- Number Of States = 2                                                    -->
		<state code="ans"/>
		<state code="gal"/>
		<state code="MexicoGal"/>
		<state code="cha"/>
		<state code="pas"/>
	</generalDataType>


	<!-- Data pattern for discrete trait, 'deme'                                 -->
	<attributePatterns id="host.pattern" attribute="host">
		<taxa idref="taxa"/>
		<generalDataType idref="host.dataType"/>
	</attributePatterns>

	<!-- END Discrete Traits Model                                               -->


	<!-- A prior assumption that the population size has remained constant       -->
	<!-- throughout the time spanned by the genealogy.                           -->
	<constantSize id="constant" units="years">
		<populationSize>
			<parameter id="constant.popSize" value="10.0" lower="0.0"/>
		</populationSize>
	</constantSize>

	<!-- Generate a random starting tree under the coalescent process            -->
	<coalescentSimulator id="startingTree">
		<taxa idref="taxa"/>
		<constantSize idref="constant"/>
	</coalescentSimulator>

	<!-- Generate a tree model                                                   -->
	<treeModel id="treeModel">
		<coalescentTree idref="startingTree"/>
		<rootHeight>
			<parameter id="treeModel.rootHeight"/>
		</rootHeight>
		<nodeHeights internalNodes="true">
			<parameter id="treeModel.internalNodeHeights"/>
		</nodeHeights>
		<nodeHeights internalNodes="true" rootNode="true">
			<parameter id="treeModel.allInternalNodeHeights"/>
		</nodeHeights>
	</treeModel>

	<!-- Generate a coalescent likelihood                                        -->
	<coalescentLikelihood id="coalescent">
		<model>
			<constantSize idref="constant"/>
		</model>
		<populationTree>
			<treeModel idref="treeModel"/>
		</populationTree>
	</coalescentLikelihood>

	<!-- The strict clock (Uniform rates across branches)                        -->
	<strictClockBranchRates id="Ebola.branchRates">
		<rate>
			<parameter id="Ebola.clock.rate" value="1.0" lower="0.0"/>
		</rate>
	</strictClockBranchRates>

	<!-- The strict clock (Uniform rates across branches)                        -->
	<strictClockBranchRates id="host.branchRates">
		<rate>
			<parameter id="host.clock.rate" value="1.0" lower="0.0"/>
		</rate>
	</strictClockBranchRates>

	<!-- The HKY substitution model (Hasegawa, Kishino & Yano, 1985)             -->
	<HKYModel id="hky">
		<frequencies>
			<frequencyModel dataType="nucleotide">
				<frequencies>
					<parameter id="frequencies" value="0.25 0.25 0.25 0.25"/>
				</frequencies>
			</frequencyModel>
		</frequencies>
		<kappa>
			<parameter id="kappa" value="2.0" lower="0.0"/>
		</kappa>
	</HKYModel>

	<!-- site model                                                              -->
	<siteModel id="siteModel">
		<substitutionModel>
			<HKYModel idref="hky"/>
		</substitutionModel>
	</siteModel>

	<!-- Likelihood for tree given sequence data                                 -->
	<treeLikelihood id="treeLikelihood1" useAmbiguities="false">
		<patterns idref="patterns1"/>
		<treeModel idref="treeModel"/>
		<siteModel idref="siteModel"/>
		<strictClockBranchRates idref="Ebola.branchRates"/>

		<!-- START Ancestral state reconstruction                                    -->

		<!-- END Ancestral state reconstruction                                      -->

	</treeLikelihood>

	<!-- START Discrete Traits Model                                             -->

	<!-- asymmetric CTMC model for discrete state reconstructions                -->
	<generalSubstitutionModel id="host.model" randomizeIndicator="false">
		<generalDataType idref="host.dataType"/>
		<frequencies>
			<frequencyModel id="host.frequencyModel" normalize="true">
				<generalDataType idref="host.dataType"/>
				<frequencies>
					<parameter id="host.frequencies" dimension="5"/>
				</frequencies>
			</frequencyModel>
		</frequencies>

		<!-- rates and indicators                                                    -->
		<rates>
			<parameter id="host.rates" dimension="10" value="1.0"/>
		</rates>
	</generalSubstitutionModel>
	<siteModel id="host.siteModel">
		<substitutionModel>
			<generalSubstitutionModel idref="host.model"/>
		</substitutionModel>
	</siteModel>

	<!-- Likelihood for tree given discrete trait data                           -->
	<markovJumpsTreeLikelihood id="host.treeLikelihood" stateTagName="host.states">
		<attributePatterns idref="host.pattern"/>
		<treeModel idref="treeModel"/>
		<siteModel idref="host.siteModel"/>
		<generalSubstitutionModel idref="host.model"/>
		<strictClockBranchRates idref="host.branchRates"/>

		<!-- The root state frequencies                                              -->
		<frequencyModel id="host.root.frequencyModel" normalize="true">
			<generalDataType idref="host.dataType"/>
			<frequencies>
				<parameter id="host.root.frequencies" dimension="5"/>
			</frequencies>
		</frequencyModel>

		<!-- START Ancestral state reconstruction                                    -->
		<!--parameter id="deme.count1" value=" 0.0 1.0 0.0 0.0"/>
		<parameter id="deme.count2" value=" 0.0 0.0 1.0 0.0"/-->

		<!-- END Ancestral state reconstruction                                      -->

	</markovJumpsTreeLikelihood>

	<!-- END Discrete Traits Model                                               -->


	<!-- Define operators                                                        -->
	<operators id="operators" optimizationSchedule="log">
		<scaleOperator scaleFactor="0.75" weight="0.1">
			<parameter idref="kappa"/>
		</scaleOperator>
		<deltaExchange delta="0.01" weight="0.1">
			<parameter idref="frequencies"/>
		</deltaExchange>
		<scaleOperator scaleFactor="0.75" weight="3">
			<parameter idref="Ebola.clock.rate"/>
		</scaleOperator>
		<scaleOperator scaleFactor="0.75" weight="3">
			<parameter idref="host.clock.rate"/>
		</scaleOperator>
		<subtreeSlide size="1.0" gaussian="true" weight="15">
			<treeModel idref="treeModel"/>
		</subtreeSlide>
		<narrowExchange weight="15">
			<treeModel idref="treeModel"/>
		</narrowExchange>
		<wideExchange weight="3">
			<treeModel idref="treeModel"/>
		</wideExchange>
		<wilsonBalding weight="3">
			<treeModel idref="treeModel"/>
		</wilsonBalding>
		<scaleOperator scaleFactor="0.75" weight="3">
			<parameter idref="treeModel.rootHeight"/>
		</scaleOperator>
		<uniformOperator weight="30">
			<parameter idref="treeModel.internalNodeHeights"/>
		</uniformOperator>
		<scaleOperator scaleFactor="0.75" weight="3">
			<parameter idref="constant.popSize"/>
		</scaleOperator>
		<upDownOperator scaleFactor="0.75" weight="3">
			<up>
				<parameter idref="Ebola.clock.rate"/>
			</up>
			<down>
				<parameter idref="treeModel.allInternalNodeHeights"/>
			</down>
		</upDownOperator>
		<upDownOperator scaleFactor="0.75" weight="3">
			<up>
				<parameter idref="host.clock.rate"/>
			</up>
			<down>
				<parameter idref="treeModel.allInternalNodeHeights"/>
			</down>
		</upDownOperator>
		<scaleOperator scaleFactor="0.75" weight="1" scaleAllIndependently="true">
			<parameter idref="host.rates"/>
		</scaleOperator>
		<!--
		<deltaExchange delta="0.75" weight="1">
			<parameter idref="host.root.frequencies"/>
		</deltaExchange> -->
	</operators>

	<!-- Define MCMC                                                             -->
	<mcmc id="mcmc" chainLength="100000000" autoOptimize="true">
		<posterior id="posterior">
			<prior id="prior">
				<logNormalPrior mean="1.0" stdev="1.25" offset="0.0" meanInRealSpace="false">
					<parameter idref="kappa"/>
				</logNormalPrior>
				<uniformPrior lower="0.0" upper="1.0">
					<parameter idref="frequencies"/>
				</uniformPrior>
				<exponentialPrior mean="1.0" offset="0.0">
					<parameter idref="Ebola.clock.rate"/>
				</exponentialPrior>
				<ctmcScalePrior>
					<ctmcScale>
						<parameter idref="host.clock.rate"/>
					</ctmcScale>
					<treeModel idref="treeModel"/>
				</ctmcScalePrior>
				<oneOnXPrior>
					<parameter idref="constant.popSize"/>
				</oneOnXPrior>
				<uniformPrior lower="0.0" upper="1.0">
					<parameter idref="host.frequencies"/>
				</uniformPrior>
				<cachedPrior>
					<gammaPrior shape="1.0" scale="1.0" offset="0.0">
						<parameter idref="host.rates"/>
					</gammaPrior>
					<parameter idref="host.rates"/>
				</cachedPrior>
				<uniformPrior lower="0.0" upper="1.0">
					<parameter idref="host.root.frequencies"/>
				</uniformPrior>
				<coalescentLikelihood idref="coalescent"/>
			</prior>
			<likelihood id="likelihood">
				<treeLikelihood idref="treeLikelihood1"/>

				<!-- START Discrete Traits Model                                             -->
				<markovJumpsTreeLikelihood idref="host.treeLikelihood"/>

				<!-- END Discrete Traits Model                                               -->

			</likelihood>
		</posterior>
		<operators idref="operators"/>

		<!-- write log to screen                                                     -->
		<log id="screenLog" logEvery="100000">
			<column label="Posterior" dp="4" width="12">
				<posterior idref="posterior"/>
			</column>
			<column label="Prior" dp="4" width="12">
				<prior idref="prior"/>
			</column>
			<column label="Likelihood" dp="4" width="12">
				<likelihood idref="likelihood"/>
			</column>
			<column label="rootHeight" sf="6" width="12">
				<parameter idref="treeModel.rootHeight"/>
			</column>
			<column label="Ebola.clock.rate" sf="6" width="12">
				<parameter idref="Ebola.clock.rate"/>
			</column>
			<column label="host.clock.rate" sf="6" width="12">
				<parameter idref="host.clock.rate"/>
			</column>
			
			<column label="host.rates" sf="6" width="12">
				<parameter idref="host.rates"/>
			</column>
			
			<column label="MarkJump" dp="4" width="12">
				<markovJumpsTreeLikelihood idref="host.treeLikelihood"/>
			</column>
			<!-- START Discrete Traits Model                                             -->

			<!-- END Discrete Traits Model                                               -->

		</log>

		<!-- write log to file                                                       -->
		<log id="fileLog" logEvery="1000" fileName="AIV_5pops_DTA.log" overwrite="false">
			<posterior idref="posterior"/>
			<prior idref="prior"/>
			<likelihood idref="likelihood"/>
			<parameter idref="treeModel.rootHeight"/>
			<parameter idref="constant.popSize"/>
			<parameter idref="kappa"/>
			<parameter idref="Ebola.clock.rate"/>
			<parameter idref="host.clock.rate"/>

			<!-- START Ancestral state reconstruction                                    -->

			<!-- END Ancestral state reconstruction                                      -->


			<!-- START Discrete Traits Model                                             -->
			<parameter idref="host.rates"/>

			<!-- END Discrete Traits Model                                               -->

			<!-- START Discrete Traits Model                                             -->
			<markovJumpsTreeLikelihood idref="host.treeLikelihood"/>
	<!--		<trait name="deme.count1" tag="deme.count1">
				<ancestralTreeLikelihood idref="deme.treeLikelihood"/>
			</trait>
			<trait name="deme.count2" tag="deme.count2">
				<ancestralTreeLikelihood idref="deme.treeLikelihood"/>
			</trait>
-->
			<!-- END Discrete Traits Model                                               -->

			<coalescentLikelihood idref="coalescent"/>
		</log>

		<!-- START Discrete Traits Model                                             
		<log id="Ebola.demerateMatrixLog" logEvery="1000" fileName="/Users/nicolademaio/Desktop/BEAST2_workspace/Migration_simulations/Ebola/Ebola_Mugration_beast1_output_rates.log">
			<parameter idref="deme.rates"/>
		</log>  -->

		<!-- END Discrete Traits Model                                               -->


		<!-- write tree log to file                                                  -->
		<logTree id="treeFileLog" logEvery="10000" nexusFormat="true" fileName="AIV_5pops_DTA.trees" sortTranslationTable="true">
			<treeModel idref="treeModel"/>
			<trait name="rate" tag="Ebola.rate">
				<strictClockBranchRates idref="Ebola.branchRates"/>
			</trait>
			<trait name="rate" tag="host.rate">
				<strictClockBranchRates idref="host.branchRates"/>
			</trait>
			<posterior idref="posterior"/>

			<!-- START Ancestral state reconstruction                                    -->
			<trait name="host.states" tag="host">
				<ancestralTreeLikelihood idref="host.treeLikelihood"/>
			</trait>
			<!--trait name="deme.count1" tag="deme.count1">
				<ancestralTreeLikelihood idref="deme.treeLikelihood"/>
			</trait>
			<trait name="deme.count2" tag="deme.count2">
				<ancestralTreeLikelihood idref="deme.treeLikelihood"/>
			</trait-->

			<!-- END Ancestral state reconstruction                                      -->

		</logTree>
	</mcmc>
	<report>
		<property name="timer">
			<mcmc idref="mcmc"/>
		</property>
	</report>
</beast>
