# Supplementary material for: New Routes to Phylogeography: A Bayesian Structured Coalescent Approximation
Source: PLoS Genet. 2015 Aug 12;11(8):e1005421. doi: 10.1371/journal.pgen.1005421 (PMC4534465; doi:10.1371/journal.pgen.1005421)
Supplement: S1 Dataset — Files are in xml format, so to make our analyses easily replicable in BEAST. (ZIP) [file pgen.1005421.s002.zip › S1_Dataset/BASTA_2pop_samples10_190_fixedTree_mean0.5_niter100k.xml]

<beast version='2.0' namespace='beast.evolution.alignment:beast.core:beast.core.parameter:beast.evolution.tree:beast.evolution.tree.coalescent:beast.core.util:beast.evolution.operators:beast.evolution.sitemodel:beast.evolution.substitutionmodel:beast.evolution.likelihood:beast.evolution.tree:beast.math.distributions:multitypetreeVolz.distributions:multitypetreeVolz.operators:multitypetreeVolz.util'>

   <!-- Alignment -->
   <alignment spec="beast.evolution.alignment.Alignment" id="alignment"
	      dataType="nucleotide">
	      
    <sequence taxon='t1' value='???'/>
    <sequence taxon='t2' value='???'/>
    <sequence taxon='t3' value='???'/>
    <sequence taxon='t4' value='???'/>
    <sequence taxon='t5' value='???'/>
    <sequence taxon='t6' value='???'/>
    <sequence taxon='t7' value='???'/>
    <sequence taxon='t8' value='???'/>
    <sequence taxon='t9' value='???'/>
    <sequence taxon='t10' value='???'/>
    <sequence taxon='t11' value='???'/>
    <sequence taxon='t12' value='???'/>
    <sequence taxon='t13' value='???'/>
    <sequence taxon='t14' value='???'/>
    <sequence taxon='t15' value='???'/>
    <sequence taxon='t16' value='???'/>
    <sequence taxon='t17' value='???'/>
    <sequence taxon='t18' value='???'/>
    <sequence taxon='t19' value='???'/>
    <sequence taxon='t20' value='???'/>
    <sequence taxon='t21' value='???'/>
    <sequence taxon='t22' value='???'/>
    <sequence taxon='t23' value='???'/>
    <sequence taxon='t24' value='???'/>
    <sequence taxon='t25' value='???'/>
    <sequence taxon='t26' value='???'/>
    <sequence taxon='t27' value='???'/>
    <sequence taxon='t28' value='???'/>
    <sequence taxon='t29' value='???'/>
    <sequence taxon='t30' value='???'/>
    <sequence taxon='t31' value='???'/>
    <sequence taxon='t32' value='???'/>
    <sequence taxon='t33' value='???'/>
    <sequence taxon='t34' value='???'/>
    <sequence taxon='t35' value='???'/>
    <sequence taxon='t36' value='???'/>
    <sequence taxon='t37' value='???'/>
    <sequence taxon='t38' value='???'/>
    <sequence taxon='t39' value='???'/>
    <sequence taxon='t40' value='???'/>
    <sequence taxon='t41' value='???'/>
    <sequence taxon='t42' value='???'/>
    <sequence taxon='t43' value='???'/>
    <sequence taxon='t44' value='???'/>
    <sequence taxon='t45' value='???'/>
    <sequence taxon='t46' value='???'/>
    <sequence taxon='t47' value='???'/>
    <sequence taxon='t48' value='???'/>
    <sequence taxon='t49' value='???'/>
    <sequence taxon='t50' value='???'/>
    <sequence taxon='t51' value='???'/>
    <sequence taxon='t52' value='???'/>
    <sequence taxon='t53' value='???'/>
    <sequence taxon='t54' value='???'/>
    <sequence taxon='t55' value='???'/>
    <sequence taxon='t56' value='???'/>
    <sequence taxon='t57' value='???'/>
    <sequence taxon='t58' value='???'/>
    <sequence taxon='t59' value='???'/>
    <sequence taxon='t60' value='???'/>
    <sequence taxon='t61' value='???'/>
    <sequence taxon='t62' value='???'/>
    <sequence taxon='t63' value='???'/>
    <sequence taxon='t64' value='???'/>
    <sequence taxon='t65' value='???'/>
    <sequence taxon='t66' value='???'/>
    <sequence taxon='t67' value='???'/>
    <sequence taxon='t68' value='???'/>
    <sequence taxon='t69' value='???'/>
    <sequence taxon='t70' value='???'/>
    <sequence taxon='t71' value='???'/>
    <sequence taxon='t72' value='???'/>
    <sequence taxon='t73' value='???'/>
    <sequence taxon='t74' value='???'/>
    <sequence taxon='t75' value='???'/>
    <sequence taxon='t76' value='???'/>
    <sequence taxon='t77' value='???'/>
    <sequence taxon='t78' value='???'/>
    <sequence taxon='t79' value='???'/>
    <sequence taxon='t80' value='???'/>
    <sequence taxon='t81' value='???'/>
    <sequence taxon='t82' value='???'/>
    <sequence taxon='t83' value='???'/>
    <sequence taxon='t84' value='???'/>
    <sequence taxon='t85' value='???'/>
    <sequence taxon='t86' value='???'/>
    <sequence taxon='t87' value='???'/>
    <sequence taxon='t88' value='???'/>
    <sequence taxon='t89' value='???'/>
    <sequence taxon='t90' value='???'/>
    <sequence taxon='t91' value='???'/>
    <sequence taxon='t92' value='???'/>
    <sequence taxon='t93' value='???'/>
    <sequence taxon='t94' value='???'/>
    <sequence taxon='t95' value='???'/>
    <sequence taxon='t96' value='???'/>
    <sequence taxon='t97' value='???'/>
    <sequence taxon='t98' value='???'/>
    <sequence taxon='t99' value='???'/>
    <sequence taxon='t100' value='???'/>
    <sequence taxon='t101' value='???'/>
    <sequence taxon='t102' value='???'/>
    <sequence taxon='t103' value='???'/>
    <sequence taxon='t104' value='???'/>
    <sequence taxon='t105' value='???'/>
    <sequence taxon='t106' value='???'/>
    <sequence taxon='t107' value='???'/>
    <sequence taxon='t108' value='???'/>
    <sequence taxon='t109' value='???'/>
    <sequence taxon='t110' value='???'/>
    <sequence taxon='t111' value='???'/>
    <sequence taxon='t112' value='???'/>
    <sequence taxon='t113' value='???'/>
    <sequence taxon='t114' value='???'/>
    <sequence taxon='t115' value='???'/>
    <sequence taxon='t116' value='???'/>
    <sequence taxon='t117' value='???'/>
    <sequence taxon='t118' value='???'/>
    <sequence taxon='t119' value='???'/>
    <sequence taxon='t120' value='???'/>
    <sequence taxon='t121' value='???'/>
    <sequence taxon='t122' value='???'/>
    <sequence taxon='t123' value='???'/>
    <sequence taxon='t124' value='???'/>
    <sequence taxon='t125' value='???'/>
    <sequence taxon='t126' value='???'/>
    <sequence taxon='t127' value='???'/>
    <sequence taxon='t128' value='???'/>
    <sequence taxon='t129' value='???'/>
    <sequence taxon='t130' value='???'/>
    <sequence taxon='t131' value='???'/>
    <sequence taxon='t132' value='???'/>
    <sequence taxon='t133' value='???'/>
    <sequence taxon='t134' value='???'/>
    <sequence taxon='t135' value='???'/>
    <sequence taxon='t136' value='???'/>
    <sequence taxon='t137' value='???'/>
    <sequence taxon='t138' value='???'/>
    <sequence taxon='t139' value='???'/>
    <sequence taxon='t140' value='???'/>
    <sequence taxon='t141' value='???'/>
    <sequence taxon='t142' value='???'/>
    <sequence taxon='t143' value='???'/>
    <sequence taxon='t144' value='???'/>
    <sequence taxon='t145' value='???'/>
    <sequence taxon='t146' value='???'/>
    <sequence taxon='t147' value='???'/>
    <sequence taxon='t148' value='???'/>
    <sequence taxon='t149' value='???'/>
    <sequence taxon='t150' value='???'/>
    <sequence taxon='t151' value='???'/>
    <sequence taxon='t152' value='???'/>
    <sequence taxon='t153' value='???'/>
    <sequence taxon='t154' value='???'/>
    <sequence taxon='t155' value='???'/>
    <sequence taxon='t156' value='???'/>
    <sequence taxon='t157' value='???'/>
    <sequence taxon='t158' value='???'/>
    <sequence taxon='t159' value='???'/>
    <sequence taxon='t160' value='???'/>
    <sequence taxon='t161' value='???'/>
    <sequence taxon='t162' value='???'/>
    <sequence taxon='t163' value='???'/>
    <sequence taxon='t164' value='???'/>
    <sequence taxon='t165' value='???'/>
    <sequence taxon='t166' value='???'/>
    <sequence taxon='t167' value='???'/>
    <sequence taxon='t168' value='???'/>
    <sequence taxon='t169' value='???'/>
    <sequence taxon='t170' value='???'/>
    <sequence taxon='t171' value='???'/>
    <sequence taxon='t172' value='???'/>
    <sequence taxon='t173' value='???'/>
    <sequence taxon='t174' value='???'/>
    <sequence taxon='t175' value='???'/>
    <sequence taxon='t176' value='???'/>
    <sequence taxon='t177' value='???'/>
    <sequence taxon='t178' value='???'/>
    <sequence taxon='t179' value='???'/>
    <sequence taxon='t180' value='???'/>
    <sequence taxon='t181' value='???'/>
    <sequence taxon='t182' value='???'/>
    <sequence taxon='t183' value='???'/>
    <sequence taxon='t184' value='???'/>
    <sequence taxon='t185' value='???'/>
    <sequence taxon='t186' value='???'/>
    <sequence taxon='t187' value='???'/>
    <sequence taxon='t188' value='???'/>
    <sequence taxon='t189' value='???'/>
    <sequence taxon='t190' value='???'/>
    <sequence taxon='t191' value='???'/>
    <sequence taxon='t192' value='???'/>
    <sequence taxon='t193' value='???'/>
    <sequence taxon='t194' value='???'/>
    <sequence taxon='t195' value='???'/>
    <sequence taxon='t196' value='???'/>
    <sequence taxon='t197' value='???'/>
    <sequence taxon='t198' value='???'/>
    <sequence taxon='t199' value='???'/>
    <sequence taxon='t200' value='???'/>

  </alignment>
 
   <typeTraitSet spec='TraitSet' id='typeTraitSet'
 	  traitname="type"

 	  value="
t1=0,
t2=0,
t3=0,
t4=0,
t5=0,
t6=0,
t7=0,
t8=0,
t9=0,
t10=0,
t10=0,
t11=1,
t12=1,
t13=1,
t14=1,
t15=1,
t16=1,
t17=1,
t18=1,
t19=1,
t20=1,
t21=1,
t22=1,
t23=1,
t24=1,
t25=1,
t26=1,
t27=1,
t28=1,
t29=1,
t30=1,
t31=1,
t32=1,
t33=1,
t34=1,
t35=1,
t36=1,
t37=1,
t38=1,
t39=1,
t40=1,
t41=1,
t42=1,
t43=1,
t44=1,
t45=1,
t46=1,
t47=1,
t48=1,
t49=1,
t50=1,
t51=1,
t52=1,
t53=1,
t54=1,
t55=1,
t56=1,
t57=1,
t58=1,
t59=1,
t60=1,
t61=1,
t62=1,
t63=1,
t64=1,
t65=1,
t66=1,
t67=1,
t68=1,
t69=1,
t70=1,
t71=1,
t72=1,
t73=1,
t74=1,
t75=1,
t76=1,
t77=1,
t78=1,
t79=1,
t80=1,
t81=1,
t82=1,
t83=1,
t84=1,
t85=1,
t86=1,
t87=1,
t88=1,
t89=1,
t90=1,
t91=1,
t92=1,
t93=1,
t94=1,
t95=1,
t96=1,
t97=1,
t98=1,
t99=1,
t100=1,
t101=1,
t102=1,
t103=1,
t104=1,
t105=1,
t106=1,
t107=1,
t108=1,
t109=1,
t110=1,
t111=1,
t112=1,
t113=1,
t114=1,
t115=1,
t116=1,
t117=1,
t118=1,
t119=1,
t120=1,
t121=1,
t122=1,
t123=1,
t124=1,
t125=1,
t126=1,
t127=1,
t128=1,
t129=1,
t130=1,
t131=1,
t132=1,
t133=1,
t134=1,
t135=1,
t136=1,
t137=1,
t138=1,
t139=1,
t140=1,
t141=1,
t142=1,
t143=1,
t144=1,
t145=1,
t146=1,
t147=1,
t148=1,
t149=1,
t150=1,
t151=1,
t152=1,
t153=1,
t154=1,
t155=1,
t156=1,
t157=1,
t158=1,
t159=1,
t160=1,
t161=1,
t162=1,
t163=1,
t164=1,
t165=1,
t166=1,
t167=1,
t168=1,
t169=1,
t170=1,
t171=1,
t172=1,
t173=1,
t174=1,
t175=1,
t176=1,
t177=1,
t178=1,
t179=1,
t180=1,
t181=1,
t182=1,
t183=1,
t184=1,
t185=1,
t186=1,
t187=1,
t188=1,
t189=1,
t190=1,
t191=1,
t192=1,
t193=1,
t194=1,
t195=1,
t196=1,
t197=1,
t198=1,
t199=1,
t200=1,
t200=1">

     <taxa spec='TaxonSet' alignment='@alignment'/>
   </typeTraitSet>

   <timeTraitSet spec='TraitSet' id='timeTraitSet'
 	    traitname="date-backward"

 	  value="
t1=0,
t2=0,
t3=0,
t4=0,
t5=0,
t6=0,
t7=0,
t8=0,
t9=0,
t10=0,
t10=0,
t11=0,
t12=0,
t13=0,
t14=0,
t15=0,
t16=0,
t17=0,
t18=0,
t19=0,
t20=0,
t21=0,
t22=0,
t23=0,
t24=0,
t25=0,
t26=0,
t27=0,
t28=0,
t29=0,
t30=0,
t31=0,
t32=0,
t33=0,
t34=0,
t35=0,
t36=0,
t37=0,
t38=0,
t39=0,
t40=0,
t41=0,
t42=0,
t43=0,
t44=0,
t45=0,
t46=0,
t47=0,
t48=0,
t49=0,
t50=0,
t51=0,
t52=0,
t53=0,
t54=0,
t55=0,
t56=0,
t57=0,
t58=0,
t59=0,
t60=0,
t61=0,
t62=0,
t63=0,
t64=0,
t65=0,
t66=0,
t67=0,
t68=0,
t69=0,
t70=0,
t71=0,
t72=0,
t73=0,
t74=0,
t75=0,
t76=0,
t77=0,
t78=0,
t79=0,
t80=0,
t81=0,
t82=0,
t83=0,
t84=0,
t85=0,
t86=0,
t87=0,
t88=0,
t89=0,
t90=0,
t91=0,
t92=0,
t93=0,
t94=0,
t95=0,
t96=0,
t97=0,
t98=0,
t99=0,
t100=0,
t101=0,
t102=0,
t103=0,
t104=0,
t105=0,
t106=0,
t107=0,
t108=0,
t109=0,
t110=0,
t111=0,
t112=0,
t113=0,
t114=0,
t115=0,
t116=0,
t117=0,
t118=0,
t119=0,
t120=0,
t121=0,
t122=0,
t123=0,
t124=0,
t125=0,
t126=0,
t127=0,
t128=0,
t129=0,
t130=0,
t131=0,
t132=0,
t133=0,
t134=0,
t135=0,
t136=0,
t137=0,
t138=0,
t139=0,
t140=0,
t141=0,
t142=0,
t143=0,
t144=0,
t145=0,
t146=0,
t147=0,
t148=0,
t149=0,
t150=0,
t151=0,
t152=0,
t153=0,
t154=0,
t155=0,
t156=0,
t157=0,
t158=0,
t159=0,
t160=0,
t161=0,
t162=0,
t163=0,
t164=0,
t165=0,
t166=0,
t167=0,
t168=0,
t169=0,
t170=0,
t171=0,
t172=0,
t173=0,
t174=0,
t175=0,
t176=0,
t177=0,
t178=0,
t179=0,
t180=0,
t181=0,
t182=0,
t183=0,
t184=0,
t185=0,
t186=0,
t187=0,
t188=0,
t189=0,
t190=0,
t191=0,
t192=0,
t193=0,
t194=0,
t195=0,
t196=0,
t197=0,
t198=0,
t199=0,
t200=0,
t200=0">

     <taxa spec='TaxonSet' alignment='@alignment'/>
   </timeTraitSet>

   <!-- Substitution model (HKY) -->
   <siteModel spec="SiteModel" id="siteModel">
     <mutationRate spec='RealParameter' id="mutationRate" value="1.0"/>
     <substModel spec="HKY">
       <kappa spec='RealParameter' id="hky.kappa" value="1.0"/>
       <frequencies estimate="false" spec='Frequencies'>
	 <frequencies spec='RealParameter' id="hky.freq" value="0.25 0.25 0.25 0.25"/>
       </frequencies>
     </substModel>
   </siteModel>
 
   <!-- Migration model -->
   <migrationModelVolz spec='MigrationModelVolz' id='migModel'>
     <rateMatrix spec='RealParameter' value="1.0" dimension="2" id="rateMatrix"/>
     <popSizes spec='RealParameter' value="1.0" dimension="2" id="popSizes"/>
   </migrationModelVolz>
 
   <!-- Parameter priors -->
   <input spec='CompoundDistribution' id='parameterPriors'>
     <distribution spec='beast.math.distributions.Prior' x="@mutationRate">
       <distr spec='LogNormalDistributionModel' M="0.0" S="4.0"/>
     </distribution>

     <distribution spec='beast.math.distributions.Prior' x="@hky.kappa">
       <distr spec='LogNormalDistributionModel' M="0.0" S="4.0"/>
     </distribution>

     <distribution spec='beast.math.distributions.Prior' x="@rateMatrix">
       <distr spec='LogNormalDistributionModel' M="0.0" S="4.0"/>
     </distribution>
     <distribution spec='beast.math.distributions.Prior' x="@popSizes">
       <distr spec="LogNormalDistributionModel"  M="0.0" S="4.0"/>
     </distribution>
   </input>
 
   <!-- Probability of sequence data given tree
   <input spec='TreeLikelihood' id="treeLikelihood">
     <data idref="alignment"/>
     <tree idref="tree"/>
     <siteModel idref='siteModel'/>
   </input>
   -->
   
   <!-- Probability of tree given migration rates and population sizes -->
   <input spec='StructuredCoalescentTreeDensityVolz' id='treePrior'>
     <multiTypeTreeVolz idref="tree"/>
     <migrationModelVolz idref="migModel"/>
   </input>

   <run spec="MCMC" id="mcmc" chainLength="100000" storeEvery="100">
     
     <!-- initialize tree at random according to StCoal
     <init spec='StructuredCoalescentMultiTypeTreeVolz' id='tree' nTypes="2">
         <migrationModelVolz spec='MigrationModelVolz'>
             <rateMatrix spec='RealParameter' value="1.0" dimension="2"/>
             <popSizes spec='RealParameter' value="1.0" dimension="2"/>
         </migrationModelVolz>
         <trait idref='typeTraitSet'/>
         <trait idref='timeTraitSet'/>
     </init>
     -->
     
     <!-- Initialize tree from Newick string -->
     <init spec='MultiTypeTreeFromNewickVolz' id='tree' nTypes="2" 
     
      newick="(((((((((((((t4[type=0]:0.00176246775752)[type=1]:0.00176246775752,t194[type=1]:0.00352493551504)[type=1]:0.00505978487629,t140[type=1]:0.00858472039134)[type=1]:0.00541909067053,t142[type=1]:0.0140038110618)[type=1]:0.0117573650396,((((t184[type=1]:0.00241079068766,t165[type=1]:0.00241079068766)[type=1]:0.00171716490629,(t139[type=1]:0.00194738444794,t75[type=1]:0.00194738444794)[type=1]:0.00218057114601)[type=1]:0.000360140874039,t27[type=1]:0.00448809646799)[type=1]:0.00632750782586,t11[type=1]:0.0108156042939)[type=1]:0.0149455718076)[type=1]:0.0247197813391,((t6[type=0]:0.0085437983407)[type=1]:0.0085437983407,((t141[type=1]:0.0038205269411,t55[type=1]:0.0038205269411)[type=1]:0.000402642137602,(t152[type=1]:0.000658105138127,t78[type=1]:0.000658105138127)[type=1]:0.00356506394058)[type=1]:0.0128644276026)[type=1]:0.0333933607591)[type=1]:0.0109633507794,(t106[type=1]:0.0034336152494,t86[type=1]:0.0034336152494)[type=1]:0.0580106929706)[type=1]:0.040618534581,(((t111[type=1]:0.00141481812732,t88[type=1]:0.00141481812732)[type=1]:0.011508375427,t32[type=1]:0.0129231935543)[type=1]:0.00830387446715,t132[type=1]:0.0212270680215)[type=1]:0.0808357747794)[type=1]:0.0246422013161,((((t168[type=1]:0.0123864055707,t148[type=1]:0.0123864055707)[type=1]:0.00262807979883,(((t89[type=1]:0.00159562778423,t20[type=1]:0.00159562778423)[type=1]:0.00144459130252,t153[type=1]:0.00304021908676)[type=1]:0.00245085036674,(((t120[type=1]:0.0011870937552,t92[type=1]:0.0011870937552)[type=1]:0.000927830464021,(t69[type=1]:0.000269793669775,t34[type=1]:0.000269793669775)[type=1]:0.00184513054945)[type=1]:0.000151658414223,(t51[type=1]:0.00161897499434,t31[type=1]:0.00161897499434)[type=1]:0.000647607639102)[type=1]:0.00322448682006)[type=1]:0.00952341591602)[type=1]:0.00247556426661,t82[type=1]:0.0174900496361)[type=1]:0.0238886306702,((t124[type=1]:0.00389480292993,t30[type=1]:0.00389480292993)[type=1]:0.0126864749897,t157[type=1]:0.0165812779196)[type=1]:0.0247974023867)[type=1]:0.0853263638105)[type=1]:0.271447702005)[type=0]:0.271447702005,((((((t98[type=1]:0.0124426225,t23[type=1]:0.0124426225)[type=1]:0.0278427757487,((t176[type=1]:0.00588745867982,t151[type=1]:0.00588745867982)[type=1]:0.000812353776573,(t131[type=1]:0.00407921277634,t77[type=1]:0.00407921277634)[type=1]:0.00262059968005)[type=1]:0.0335855857921)[type=1]:0.021318040504,(((t154[type=1]:0.00174883974071,t72[type=1]:0.00174883974071)[type=1]:0.000838528616593,t163[type=1]:0.0025873683573)[type=1]:0.000408596385503,t190[type=1]:0.00299596474281)[type=1]:0.0586074740098)[type=1]:0.00711521092954,t185[type=1]:0.0687186496822)[type=1]:0.0194274477193)[type=0]:0.0194274477193,(t10[type=0]:0.0231817270664,t1[type=0]:0.0231817270664)[type=0]:0.0843918180543)[type=0]:0.562026903006)[type=0]:0.127258453248)[type=1]:0.127258453248,(((((((t195[type=1]:0.00309533025188,t57[type=1]:0.00309533025188)[type=1]:0.068928517653,((t161[type=1]:0.00025819793163,t136[type=1]:0.00025819793163)[type=1]:0.000904290424825,t26[type=1]:0.00116248835646)[type=1]:0.0708613595485)[type=1]:0.0292205442431,(((t196[type=1]:0.00099216381579,t112[type=1]:0.00099216381579)[type=1]:0.00129078935544,t21[type=1]:0.00228295317123)[type=1]:0.0150031857181,t130[type=1]:0.0172861388893)[type=1]:0.0839582532587)[type=1]:0.048573812909,(((t197[type=1]:0.00162256598627,t180[type=1]:0.00162256598627)[type=1]:0.000618877016483,t46[type=1]:0.00224144300276)[type=1]:0.0167407420125,t133[type=1]:0.0189821850153)[type=1]:0.130836020042)[type=1]:0.0810850308795,((t9[type=0]:0.00619256861495)[type=1]:0.00619256861495,(t135[type=1]:0.00678365639987,t22[type=1]:0.00678365639987)[type=1]:0.00560148083004)[type=1]:0.218518098706)[type=1]:0.0775139000289,((((((((t123[type=1]:0.000575150283349,t119[type=1]:0.000575150283349)[type=1]:0.0209071818857,t183[type=1]:0.021482332169)[type=1]:0.0244746129721,(((t96[type=1]:0.00849015355447,t14[type=1]:0.00849015355447)[type=1]:0.00144453541513,((t172[type=1]:2.71121076068e-05,t87[type=1]:2.71121076068e-05)[type=1]:0.00535635028201,t145[type=1]:0.00538346238962)[type=1]:0.00455122657997)[type=1]:0.00557842580952,((t40[type=1]:0.0025147004423,t25[type=1]:0.0025147004423)[type=1]:0.00511943482537,t64[type=1]:0.00763413526767)[type=1]:0.00787897951143)[type=1]:0.0304438303621)[type=1]:0.0352757806312,(t134[type=1]:0.0140037758028,t114[type=1]:0.0140037758028)[type=1]:0.0672289499697)[type=1]:0.0172912452697,(((((t175[type=1]:0.00515736110527,t115[type=1]:0.00515736110527)[type=1]:0.00061621267633,(t121[type=1]:0.000760039887927,t84[type=1]:0.000760039887927)[type=1]:0.00501353389367)[type=1]:0.000363955306922,((t167[type=1]:0.00145596232594,t149[type=1]:0.00145596232594)[type=1]:0.00159347093266,(t164[type=1]:0.000438929254199,t48[type=1]:0.000438929254199)[type=1]:0.0026105040044)[type=1]:0.00308809582992)[type=1]:0.011682843052,t104[type=1]:0.0178203721406)[type=1]:0.0346541619748,(t138[type=1]:0.0143994072,t61[type=1]:0.0143994072)[type=1]:0.0380751269153)[type=1]:0.0460494369267)[type=1]:0.0201199838187,(((((((t50[type=1]:0.00346012999605,t35[type=1]:0.00346012999605)[type=1]:0.00192649888979,t33[type=1]:0.00538662888584)[type=1]:0.000111080010699,t52[type=1]:0.00549770889654)[type=1]:0.0152460330823,t178[type=1]:0.0207437419787)[type=1]:0.015441106143,(((t137[type=1]:0.00091362026385,t90[type=1]:0.00091362026385)[type=1]:0.00151926397831,t43[type=1]:0.00243288424216)[type=1]:0.00496265407541,t91[type=1]:0.00739553831756)[type=1]:0.0287893098041)[type=1]:0.000554079696534,(t189[type=1]:0.000599846854272,t67[type=1]:0.000599846854272)[type=1]:0.036139080964)[type=1]:0.0215657292895,t70[type=1]:0.0583046571079)[type=1]:0.0603392977529)[type=1]:0.0839286962364,(((t8[type=0]:0.0429126229667)[type=1]:0.0429126229667,((((t166[type=1]:0.000546750638266,t97[type=1]:0.000546750638266)[type=1]:0.00834269462195,t79[type=1]:0.00888944526021)[type=1]:0.00720155837903,((t53[type=1]:0.000447385120924,t17[type=1]:0.000447385120924)[type=1]:0.00115536893046,t170[type=1]:0.00160275405138)[type=1]:0.0144882495878)[type=1]:0.0154410337135,t39[type=1]:0.0315320373527)[type=1]:0.0542932085806)[type=1]:0.0130423331763,((((((((t5[type=0]:0.00687336624275)[type=1]:0.00687336624275,t19[type=1]:0.0137467324855)[type=1]:0.003078637693,((((t58[type=1]:3.22977088672e-05,t28[type=1]:3.22977088672e-05)[type=1]:0.00270894134093,t158[type=1]:0.0027412390498)[type=1]:0.00198912106207,t76[type=1]:0.00473036011187)[type=1]:0.00388550936978,t187[type=1]:0.00861586948165)[type=1]:0.00820950069686)[type=1]:0.0088205443909,(((((((t200[type=1]:0.000355386383864,t65[type=1]:0.000355386383864)[type=1]:0.000855339470813,t188[type=1]:0.00121072585468)[type=1]:2.06855782867e-05,t18[type=1]:0.00123141143296)[type=1]:0.01051266737,t109[type=1]:0.0117440788029)[type=1]:0.000386433698123,t81[type=1]:0.012130512501)[type=1]:0.00269121806694,t110[type=1]:0.0148217305679)[type=1]:0.00189620274505,((t80[type=1]:0.00105228884463,t24[type=1]:0.00105228884463)[type=1]:0.00761216979538,t146[type=1]:0.00866445864001)[type=1]:0.00805347467303)[type=1]:0.00892798125638)[type=1]:0.00717321523358,(((((t3[type=0]:0.000779808274515)[type=1]:0.000779808274515,t47[type=1]:0.00155961654903)[type=1]:8.27638686895e-05,(t162[type=1]:0.000290801227406,t16[type=1]:0.000290801227406)[type=1]:0.00135157919031)[type=1]:0.0131413007577,(t179[type=1]:0.00125188716039,t127[type=1]:0.00125188716039)[type=1]:0.013531794015)[type=1]:0.00293711639543,(t174[type=1]:0.000688892648857,t54[type=1]:0.000688892648857)[type=1]:0.0170319049221)[type=1]:0.0150983322321)[type=1]:0.00908052548462,t171[type=1]:0.0418996552876)[type=1]:0.0184009541535,(t144[type=1]:0.00139637466805,t62[type=1]:0.00139637466805)[type=1]:0.0589042347731)[type=1]:0.0142481025063,(((((((t107[type=1]:0.00261577679284,t42[type=1]:0.00261577679284)[type=1]:0.00155453883639,(t160[type=1]:0.00163788752917,t125[type=1]:0.00163788752917)[type=1]:0.00253242810007)[type=1]:0.000580518924021,t100[type=1]:0.00475083455325)[type=1]:0.00580478164333,(t177[type=1]:0.00113258910113,t147[type=1]:0.00113258910113)[type=1]:0.00942302709546)[type=1]:0.00239054069533,((t159[type=1]:0.00139834883517,t101[type=1]:0.00139834883517)[type=1]:0.00533351142015,t85[type=1]:0.00673186025534)[type=1]:0.00621429663659)[type=1]:0.0354819779037,(((t129[type=1]:0.00719983389653,t128[type=1]:0.00719983389653)[type=1]:0.00541677708807,t105[type=1]:0.0126166109846)[type=1]:0.000212815119253,(((t186[type=1]:0.000188258538074,t37[type=1]:0.000188258538074)[type=1]:0.000757767845007,t182[type=1]:0.000946026383079)[type=1]:0.00119234857297,t29[type=1]:0.00213837495605)[type=1]:0.0106910511478)[type=1]:0.0355987086918)[type=1]:0.00686820618447,((t7[type=0]:0.00392118936651)[type=1]:0.00392118936651,t113[type=1]:0.00784237873302)[type=1]:0.047453962247)[type=1]:0.0192523709675)[type=1]:0.0243188671622)[type=1]:0.103705071987)[type=1]:0.00380693072679,(((((t94[type=1]:0.0247100912098,t83[type=1]:0.0247100912098)[type=1]:0.00323530276348,(((t169[type=1]:0.00293902358964,t71[type=1]:0.00293902358964)[type=1]:0.00701488191919,t192[type=1]:0.00995390550883)[type=1]:0.00414874054141,(((t181[type=1]:0.00352311165819,t12[type=1]:0.00352311165819)[type=1]:0.000223487393042,t74[type=1]:0.00374659905123)[type=1]:0.00447206690814,t193[type=1]:0.00821866595936)[type=1]:0.00588398009086)[type=1]:0.013842747923)[type=1]:0.0197652475315,(t191[type=1]:0.0220732386165,t73[type=1]:0.0220732386165)[type=1]:0.0256374028882)[type=1]:0.00178295029573,(((((t108[type=1]:0.00215972352979,t38[type=1]:0.00215972352979)[type=1]:0.0017375280305,t41[type=1]:0.00389725156028)[type=1]:0.00890504331687,t122[type=1]:0.0128022948771)[type=1]:0.0120647212471,((t60[type=1]:0.00123737541047,t49[type=1]:0.00123737541047)[type=1]:0.00144822899047,(t44[type=1]:4.33199492199e-06,t36[type=1]:4.33199492199e-06)[type=1]:0.00268127240602)[type=1]:0.0221814117233)[type=1]:0.0206836262497,t15[type=1]:0.045550642374)[type=1]:0.00394294942654)[type=1]:0.00248631193132,(((t198[type=1]:0.00217977911608,t95[type=1]:0.00217977911608)[type=1]:0.0033948207633,t126[type=1]:0.00557459987938)[type=1]:0.00125325142667,t102[type=1]:0.00682785130605)[type=1]:0.0451520524257)[type=1]:0.154399678092)[type=1]:0.102037554141)[type=1]:0.0270782607518,((((((t173[type=1]:0.0064046780298,t143[type=1]:0.0064046780298)[type=1]:0.00841430068355)[type=0]:0.00841430068355,t2[type=0]:0.0232332793968)[type=0]:0.0303367914653)[type=1]:0.0303367914653,(((t156[type=1]:0.00230970665448,t93[type=1]:0.00230970665448)[type=1]:0.000277586645422,t155[type=1]:0.0025872932999)[type=1]:0.0174974689069,t45[type=1]:0.0200847622069)[type=1]:0.0638221001206)[type=1]:0.115438802941,((((t117[type=1]:0.0016937456822,t63[type=1]:0.0016937456822)[type=1]:0.0366800296672,t199[type=1]:0.0383737753493)[type=1]:0.0183206041072,(((t116[type=1]:0.0110967378553,t103[type=1]:0.0110967378553)[type=1]:0.000904676235036,(((t99[type=1]:0.000614488227459,t13[type=1]:0.000614488227459)[type=1]:0.00268035470792,(t66[type=1]:0.000214868083306,t59[type=1]:0.000214868083306)[type=1]:0.00307997485208)[type=1]:0.000112166008401,t56[type=1]:0.00340700894378)[type=1]:0.00859440514657)[type=1]:0.00113919957462,(t150[type=1]:0.0006486407602,t118[type=1]:0.0006486407602)[type=1]:0.0124919729048)[type=1]:0.0435537657915)[type=1]:0.0106670396631,t68[type=1]:0.0673614191197)[type=1]:0.131984246149)[type=1]:0.136149731448)[type=1]:0.588621957906)[type=1]:0.0;">

     <!--newick="(((t1[type=0]:0.1,t2[type=0]:0.1)[type=0]:1.0)[type=1]:0.1,(t3[type=1]:0.2,t4[type=1]:0.2)[type=1]:1.0)[type=1]:0.0;"> -->
         <trait idref='typeTraitSet'/>
         <trait idref='timeTraitSet'/>
     </init>
 
     <state>
       <stateNode idref="tree"/>
       <stateNode idref="rateMatrix"/>
       <stateNode idref="popSizes"/>
       <stateNode idref="mutationRate"/>
       <stateNode idref="hky.kappa"/>
       <stateNode idref="hky.freq"/>
     </state>
     
     <distribution spec='CompoundDistribution' id='posterior'>
     <!--
       <distribution idref="treeLikelihood"/>
       -->
       <distribution idref='treePrior'/>
       <distribution idref="parameterPriors"/>
     </distribution>

 
     <!-- parameter scaling operators -->

     <operator spec='ScaleOperator' id='RateScaler'
 	      parameter="@rateMatrix"
 	      scaleFactor="0.8" weight="1">
     </operator>
     
     <!--
     <operator spec="ScaleOperator" id="PopSizeScaler"
 	      parameter="@popSizes"
	      scaleFactor="0.8" weight="1"/>
	      -->
<!--
     <operator spec="ScaleOperator" id="muRateScaler"
	       parameter="@mutationRate"
	       scaleFactor="0.8" weight="1"/>


     <operator spec='ScaleOperator' id='kappaScaler'
	       parameter="@hky.kappa"
	       scaleFactor="0.8" weight="0.1">
     </operator>

     <operator spec="DeltaExchangeOperator" id="freqExchanger"
	       parameter="@hky.freq"
	       delta="0.01" weight="0.1"/>
-->

<!--
     <operator spec="UpDownOperator" id="upDown" scaleFactor="0.8" weight="1">   
       <up idref="popSizes"/>
       <down idref="mutationRate"/>
       <down idref="rateMatrix"/>
     </operator>
      -->


     <!-- Multi-type tree operators

     <operator spec='TypedSubtreeExchangeVolz' id='STX'
 	      weight="10" multiTypeTree="@tree"
 	      migrationModel="@migModel"/>
 	     
     
     <operator spec="TypedWilsonBaldingVolz" id="TWB"
 	      weight="10" multiTypeTree="@tree"
 	      migrationModel="@migModel" alpha="0.2"/>


     <operator spec="MultiTypeUniformVolz" id="MTU"
	       weight="10" multiTypeTree="@tree"
	       includeRoot="true"
	       rootScaleFactor="0.9"/>
           -->
           
      <!--     
     <operator spec="MultiTypeTreeScaleVolz" id="MTTS1"
 	      weight="10" multiTypeTree="@tree"
 	      scaleFactor="0.98" useOldTreeScaler="true">
         <parameter idref="popSizes"/>         
         <parameterInverse idref="rateMatrix"/>
         
         <parameterInverse idref="mutationRate"/>
          
     </operator>
     -->

     <operator spec="MultiTypeTreeScaleVolz" id="MTTS2"
 	      weight="1" multiTypeTree="@tree"
 	      scaleFactor="0.98" useOldTreeScaler="true">
     </operator>


     <!-- Loggers -->
     
     <logger logEvery="100" fileName="BASTA_2pop_samples10_190_fixedTree_mean0.5_niter100k.xml.log">
       <model idref='posterior'/>
       <log idref="posterior"/>
       <!--
       <log idref="treeLikelihood"/>
       -->
       <log idref="treePrior"/>
       <log spec='TreeHeightLogger' tree='@tree'/>
       <log spec='TreeRootTypeLoggerVolz' multiTypeTreeVolz='@tree'/>
       <log idref="migModel"/>
       <!--
       <log idref="mutationRate"/>
       <log idref="hky.kappa"/>
       <log idref="hky.freq"/>
       -->
     </logger>
     

<!-- Loggers
     <logger logEvery="10000" fileName="structuredCoalescent.trees" mode="tree">
       <log idref="tree"/>
     </logger>
-->

     <logger logEvery="100000">
       <model idref='posterior'/>
       <log idref="posterior"/>
        <!--
       <log idref="treeLikelihood"/>
       -->
       <log idref="treePrior"/>
       <log spec='TreeHeightLogger' tree='@tree'/>
       <log spec='TreeRootTypeLoggerVolz' multiTypeTreeVolz='@tree'/>
       <log idref="migModel"/>
       <!--
       <log idref="mutationRate"/>
       -->
       <ESS spec='ESS' name='log' arg="@treePrior"/>
       <ESS spec='ESS' name='log' arg="@rateMatrix"/>
       <ESS spec='ESS' name='log' arg="@popSizes"/>
     </logger>

   </run>
   
 </beast>
