# Supplementary material for: New Routes to Phylogeography: A Bayesian Structured Coalescent Approximation
Source: PLoS Genet. 2015 Aug 12;11(8):e1005421. doi: 10.1371/journal.pgen.1005421 (PMC4534465; doi:10.1371/journal.pgen.1005421)
Supplement: S1 Dataset — Files are in xml format, so to make our analyses easily replicable in BEAST. (ZIP) [file pgen.1005421.s002.zip › S1_Dataset/BASTA_2pop_samples50_50_variableTree_mean2.0_niter1M.xml]

<beast version='2.0' namespace='beast.evolution.alignment:beast.core:beast.core.parameter:beast.evolution.tree:beast.evolution.tree.coalescent:beast.core.util:beast.evolution.operators:beast.evolution.sitemodel:beast.evolution.substitutionmodel:beast.evolution.likelihood:beast.evolution.tree:beast.math.distributions:multitypetreeVolz.distributions:multitypetreeVolz.operators:multitypetreeVolz.util'>

   <!-- Alignment -->
   <alignment spec="beast.evolution.alignment.Alignment" id="alignment"
	      dataType="nucleotide">
	      
    <sequence taxon='t1' value='ATGCAACGCAGGGTATATGGAGTCCCAACCGAGTTGGAGACTAGGCCCGCCCAGAACCGGTTACGCTAATACTTATCTGTTGCAATAAGATGCTCGGACAATCCAGAATCTCGCCTATACAGCGTGCTGATTGTAAGAGAGAGACGCACGGAACCTTCTCCGCGAGGTAGCCGGATAAACTGTCTGGTTGTAGAAACGAAGTTCGTTGGCCGGCGGACTGTTGACTACGCGATGAACAGGGTCTTTTTGGCGAGTCGAGCTTTTCCCCGATTAGGCACGCTCCCGCCATTAAGACGAGTCAATAACCTCGTGACGATGTGGTCCAAACATACGTGCTGTACGCTCGGTCCAAAGTTATTGATGTATCGGCTAAGAAAAAGCTTGCAGAGGGTAGATATTTTATCACTCACTGTGGCGTTAGGAACCGGTGCGATTACCTTGTTCCCCATCCCGGCGCGCCAATCTCGCTAAGCAAAGCGAGGTCATATTGTGGATTATAGAGGCGCCTTACTAATGGCTAGGAGACTCAGCGGTAGGAAAGGTCTCCTGCGTCTTTGAAAGCGGTTCCCGTACCCCGCTAAAGCTTGTTGCCGATTGGAATTTAACCCTTCTGCAACTTAAAATCTAAAAAGTGCGCAAGTCTAGTCCAACCCCGGGGATCGCCTGCTCACACATTCTGTGTGGAGCCTGGTCGCAATTCAGCATCTGGGTCATAATTCAGTATTACAGTAGAAACATCCAGGATGGTTACCCTCGGTGGCTTTTTACCCTGTTCCAGTCCTGGCAGTACATTAGACATTTGCTTGGGCCCTGGCAACAGAGCTCGCTATAGTTGTAAAACCTCTTTTAAATATTCACGCATTCTTTTGAATGGAGTACAGATTACCATTCCCGAGAGCGAGAAATCTAGCTGTGGACCTCTTTTACGCGCATGAGACGACGCCGTGGCGCCTCTTGTAGACCTGCGCAAGTGCCTAAGACCGCGGACTCGCTACGAGACCCTTCCTTTCGTTATTATCACACAGACGCATGCAGACACTTTCATGAATTTTGTTCTTGGCCTCTTATTAGTAGATAGGGGCCTACCTGTCACAATTAATGGGAGGGCCTTCGCTCGGCGTGGACTCAACGTGTCTGGTCAATGTGGAAGTAGCCCCGTGTAGCGCATGGCTTCATGAGTTGATCGCTATGTATGTTACTCCACTAGTTATACCCCCTGTAGATCCTCTCTGGTTTCGATGTTATATGCATAGGAATAGTTTAACATGGCTCTATGAATGCACGTCACTGGTGCACTTGTGATTGGAGATTAGATTCAGCAGGTGTAGTGGAGACAGTATCATGCCACCGCGGGGTGGTAGCGGCGTCTATGGCGAGATGGCATCGGTCTAATGCAGCAGTTAGTAGTCACAGTCGCAAAGCTATGAAACTGCAGAAGTATGACACCTGTGCCTACAGATTTATGTGCTCTCAACGCCCTCTTACACTCGACACAAACGGGACAAGGGCTGGCATAATCAGGGAAGAAGAAGGCGAACCTTCCACCCTCGTGACGTAGGTTCCGTCTATAATTATCAGCACGTCTTATTCAAACGCCAGAGCCGAACTACTAGTCTACACTGTCGATAATATTTATAAATTGAGCATTTTTCAGATGAAATCTTCAGGAACTTACAGCTGCCTGGGCGTAAAGCGAGCTTGGCGGGGCCCCTCCATGGATCTGACCTTGTGAATGATTGTATCCGAATCGTTTTTAGTCTGAAACCTACGCAGCGCTCATTTGATTGTGGCAAGGGCACATAGATTCAAGACTTGTCATCGACTTATCATCCATAGATCGAAAGATCTCGCGACTCGCCTCGTACGATTAGGGCCAACAATGGCATGCTTTGTGCTAGCTAAACTCCTCGCGTACGATATCGGGCCTTTGTGGACCCCGCCCTGGTATTTTGTCTTGGGGGGGTTTCCGGGCCAAGCTATCTGCGCTGTAGTTCATACAA'/>
    <sequence taxon='t2' value='CTGCGACGCAGGGTATATGGAGTCCCAACCGAGTTGGAGACTAGGCCCGCCCAGAACCGGTTACGCTAATACTTATCTGTTGCAATAAGATGCTCGGACAATCCAGAATCTCGCCTATACAGCGTGCTGATTGTAAGAGAGAGACGCACGGAACCTTCTCCGCGAGATAGCCGGATAAACTGTCTGGTTGTAGAAACGAAGTTCGTTGGCCGGCGGACTGTTGACTACGCGATGAACAGGGTCTTTTTGGCGAGTCGAGCTTTTCCCCGATTAGGCACGCTCCCGCCATTAAGACGAGTCAATAACCTCGTGACGATGTGGTCCAAACATACGTGCTGTACGCTCGGTCCAAAGTTATTGATGTATCGGCTAAGAAAAAGCTTGCAGAGGGTAGATATTTTATCACTCACTGTGGCGTTAGGAACCGGTGCGATTACCTTGTCCCCCATCCCGGCGCGCCAATCTCGCTAAGCAAAGCGAGGTCATATTGTGGATTATAGAGGCGCCTTACTAATGGCTAGGAGACTCAGCGGTAGGAAAGGTCTCCTGCGTCTTTGAAAGCGGTTCCCGTACCCCGCTAAAGCTTGTTGCCGATTGGAATTTAACCTTTCTGCAACTTAAAATCTAAAAAGTGCGCAAGTCTAGTCTAACCCCGGGGATCGCCTGCTCACACATTCTGTGTGGAGCCTGGTCGCAATTCAGCATCTGGGTCATAATTCAGTATTACAGTAGAAACATCCAGGATGGTTACCCTCGGTGGCTTTTTACCCTGTTCCAGTCCTGGCAGTACATTAGACATTTGCTTGGGCCCTGGCAACAGAGCTCGCTATAGTTGTAAAACCTCTTTTAAATATTCACGCATTCTTTTGAATGGAGTACAGATTACCATTCCCGAGAGCGAGAAATCTAGCTGTGGACCTCTTTTACGCGCATGAGACGACGCCGTGGCGCCTCTTGTAGACCTGCGCAAGTGCCTAAGACCGCGGACTCGCTACGAGACCCTTCCTTTCGTTATTATCACACAGACGCATGCAGACACTTTCATGAATTTTGTTCTTGGCCTCTTATAAGTAGATAGGGGCCTACCTGTCACAATTAATGGGAGGGCCTTCGCTCGGCGTGGACTCAACGTGTCTGGTCAATGTGGAAGTAGCCCCGTGTAGCGCATGGCTTCATGAGTTGATCGCTATGTATGTTACTCCACTAGTTATACCCCCTGTAGATCCCCTCTGGTTTCGATGTTATATGCATAGGAATAGTTTAACATGGCTCTATAAATGCACGTCACTGGTGCACTTATGATTGGAGATTAGATTCAGCAGGTGTAGTGGAGACAGTATCATGCCACCGCGGGGTGGTAGCGGCGTCTATGGCGAGATGGCATCGGTCTAATGCAGCAGTTAGTAGTCACAGTCGCAAAGCTATGAAACTGCAGAAGTATGACACCTGTGCCTACAGATTTATGTGCTCTCAACGCCCTCTTACACTCGACACAAACGGGACAAGGGCTGGCATAATCAGGGAAGAAGAAGGCGAACCTTCCACCCTCGTGACGTAGGTTCCGTCTATAATTATCAGCACGTCTTATTCAAACGCCAGAGCCGAACTACTAGTCTACACTGTCGATAATATTTATAAATTGAGCATTTTTCAGATGAAATCTTCAGGAACTTACAGCTGCCTGGACGTAAAGCGGGCTTGGCGGGGGCCCTCCATGGATCTGACCTTGTGAATGATTGTATCCGAATCGTTTTTAGTCTGAAACCTACGCAGCGCTCATTTGATTGTGGCAAGGGCACATAGATTCAAGACTTGTCATCGACTTATCATTCATAGATCGAAAGATCTCGCGACTCGCCTCGTACGATTAGGGCCAACAATGGCATGCTTTGTGCTAGCTAAACTCCTCGCGTACGATATCGGGCCTTTGTGGACCCCGCCCTGGTATTTTGTCTTGGGGGGGTTTCCGGGCCAAGCTATCTGCGTTGTAGTTCATACAA'/>
    <sequence taxon='t3' value='ATGCGACGCAGGGTATATGGAGTCCCAACCGAGTTGGAGACTAGGCCCGCCCAGAACCGGTTACGCTAATACTTATCTGTTGCAATAAGATGCTCGGACAATCCAGAATCTCGCCTATACAGCGTGCTGATTGTAAGAGAGAGACGCACGGAACCTTCTCCGCGAGATAGCCGGATAAACTGTCTGGTTGTAGAAACGAAGTTCGTTGGCCGGCGGACTGTTGACTACGCGATGAACAGGGTCTTTTTGGCGAGTCGAGCTTTTCCCCGATTAGGCACGCTCCCGCCATTAAGACGAGTCAATAACCTCGTGACGATGTGGTCCAAACATACGTGCTGTACGCTCGGTCCAAAGTTATTGATGTATCGGCTAAGAAAAAGCTTGCAGAGGGTAGATATTTTATCACTCACTGTGGCGTTAGGAACCGGTGCGATTACCTTGTCCCCCATCCCGGCGCGCCAATCTCGCTAAGCAAAGCGAGGTCATATTGTGGATTATAGAGGCGCCTTACTAATGGCTAGGAGACTCAGCGGTAGGAAAGGTCTCCTGCGTCTTTGAAAGCGGTCCCCGTACCCCGCTAAAGCTTGTTGCCGATTGGAATTTAACGTTTCTGCAACTTAAAATCTAAAAAGTGCGCAAGTCTAGTCCAACCCCGGGGATCGCCTGCTCACACATTCTGTGTGGAGCCTGGTCGCAATTCAGCATCTGGGTCATAATTCAGTATTACAGTAGAAACATCCAGGATGGTTACCCTCGGTGGCTTTTTACCCTGTTCCAGTCCTGGCAGTACATTAGACATTTGCTTGGGCCCTGGCAACAGAGCTCGCTATAGTTGTAAAACCTCTTTTAAATATTCACGCATTCTTTTGAATGGAGTACAGATTACCATTCCCGAGAGCGAGAAATCTAGCTGTGGACCTCTTTTACGCGCATGAGACGACGCCGTGGCGCCTCTTGTAGACCTGCGCAAGTGCCTAAGACCGCGGACTCGCTACGAGACCCTTCCTTTCGTTATTATCACACAGACGCATGCAGACGCTTTCATGAATTTTGTTCTTGGCCTCTTATAAGTAGATAGGGGCCTACCTGTCACAATTAATGGGAGGGCCTTCGCTCGGCGTGGACTCAACGTGTCTGGTCAATGTGGAAGTAGCCCCGTGTAGCGCATGGCTTCATGAGTTGATCGCTATGTATGTTACTCCACTAGTTATACCCCCTGTAGATCCTCTCTGGTTTCGATGTTATATGCATAGGAATAGTTTAACATGGCTCTATAAATGCACGTCACTGGTGCACTTATGATTGGAGATTAGATTCAGCAGGTGTAGTGGAGACAGTATCATGCCACCGCGGGGTGGTAGCGGCGTCTATGGCGAGATGGCATCGGTCTAATGCAGCAGTTAGTAGTCACAGTCGCAAAGCTATGAAACTGCAGAAGTATGACACCTGTGCCTACAGATTTATGTGCTCTCAACGCCCTCTTACACTCGACACAAACGGGACAAGGGCTGGCATAATCAGGGAAGAAGAAGGCGAACCTTCCACGCTCGTGACGTAGGTTCCGTCTATAATTATCAGCACGTCTTATTCAAACGCCAGAGCCGAACTACTAGTCTACACTGTCGATAATATTTATAAATTGAGCATTTTTCAGATGAAATCTTCAGGAACTTACAGCTGCCTGGACGTAAAGCGGGCTTGGCGGGGGCCCTCCATGGATCTGACCTTGTGAATGATTGTATCCGAATCGTTTTTAGTCTGAAACCTACGCAGCGCTCATTTGATTGTGGCAAGGGCACATAGATTCAAGACTTGTCATCGACTTATCATTCATAGATCGAAAGATCTCGCGACTCGCCTCGTACGATTAGGGCCAACAATGGCATGCTTTGTGCTAGCTAAACTCCTCGCGTACGATATCGGGCCTTTGTGGACCCCGCCCTGGTATTTTGTCTTGGGGGGGTTTCCGGGCCAAGCTATCTGCGTTGTAGTTCATACAA'/>
    <sequence taxon='t4' value='ATGCGACGCAGGGTATATGGAGTCCCAACCGAGTTGGAGACTAGGCCCGCCCAGAACCGGTTACGCTAATACTTATCTGTTGCAATAAGATGCTCGGACAATCCAGAATCTCGCCTATACAGCGTGCTGATTGTAAGAGAGAGACGCACGGAACCTTCTCCGCGAGATAGCCGGATAAACTGTCTGGTTGTAGAAACGAAGTTCGTTGGCCGGCGGACTGTTGACTACGCGATGAACAGGGTCTTTTTGGCGAGTCGAGCTTTTCCCCGATTAGGCACGCTCCCGCCATTAAGACGAGTCAATAACCTCGTGACGATGTGGTCCAAACATACGTGCTGTACGCTCGGTCCAAAGTTATTGATGTATCGGCTAAGAAAAAGCTTGCAGAGGGTAGATATTTTATCACTCACTGTGGCGTTAGGAACCGGTGCGATTACCTTGTCCCCCATCCCGGCGCGCCAATCTCGCTAAGCAAAGCGAGGTCATATTGTGGATTATAGAGGCGCCTTACTAATGGCTAGGAGATTCAGCGGTAGGAAAGGTCTCCTGCGTCTTTGAAAGCGGTTCCCGTACCCCGCTAAAGCTTGTTGCCGATTGGAATTTAACCTTTCTGCAACTTAAAATCTAAAAAGTGCGCAAGTCTAGTCCAACCCCGGGGATCGCCTGCTCACACATTCTGTGTGGAGCCTGGTCGCAATTCAGCATCTGGGTCATAATTCAGTATTACAGTAGAAACATCCAGGATGGTTACCCTCGGTGGCTTTTTACCCTGTTCCAGTCCTGGCAGTACATTAGACATTTGCTTGGGCCCTGGCAACAGAGCTCGCTATAGTTGTAAAACCTCTTTTAAATATTCACGCATTCTTTTGAATGGAGTACAGATTACCATTCCCGAGAGCGAGAAATCTAGCTGTGGACCTCTTTTACGCGCATGAGACGACGCCGTGGCGCCTCTTGTAGACCTGCGCAAGTGCCTAAGACCGCGGACTCGCTACGAGACCCTTCCTTTCGTTATTATCACACAGACGCATGCAGACACTTTCATGAATTTTGTTCTTGGCCTCTTATAAGTAGATAGGGGCCTACCTGTCACAATTAATGGGAGGGCCTTCGCTCGGCGTGGACTCAACGTGTCTGGTCAATGTGGAAGTAGCCCCGTGTAGCGCATGGCTTCATGAGTTGATCGCTATGTATGTTACTCCACTAGTTATACCCCCTGTAGATCCTCTCTGGTTTCGATGTTATATGCATAGGAATAGTTTAACATGGCACTATAAATGCACGTCACTGGTGCACTTATGATTGGAGATTAGATTCAGCAGGTGTAGTGGAGACAGTATCATGCCACCGCGGGGTGGTAGCGGCGTCTATGGCGAGATGGCATCGGTCTAATGCAGCAGTTAGTAGTCACAGTCGCAAAGCTATGAAACTGCAGAAGTATGACACCTGTGCCTACAGATTTATGTGCTCTCAACGCCCTCTTACACTCGACACAAACGGGACAAGGGCTGGCATAACCAGGGAAGAAGAAGGCGGACCTTCCACCCTCGTGACGTAGGTTCCGTCTATAATTATCAGCACGTCTTATTCAAACGCCAGAGCCGAACTACTAGTCTACACTGTCGATAATATTTATAAATTGAGCATTTTTCAGATGAAATCTTCAGGAACTTACAGCTGCCTGGGCGTAAAGCGGGCTTGGCGGGGCCCCTCCATGGATCTGACCTTGTGAATGATTGTATCCGAATCGTTTTTAGTCTGAAACCTACGCAGCGCTCATTTGATTGTGGCAAGGGCACATAGATTCAAGACTTGTCATCGACTTATCATTCATAGATCGAAAGATCTCGCGACTCGCCTCGTACGATTAGGGCCAACAATGGCATGCTTTGTGCTAGCTAAACTCCTCGCGTACGATATCGGGCCTTTGTGGACCCCGCTCTGGTATTTTGTCTTGGGGGGGTTTCCGGGCCAAGCTATCTGCGTTGTAGTTCATACAA'/>
    <sequence taxon='t5' value='ATGCGACGCAGGGTATATGGAGTCCCAACCGAGTTGGAGACTAGGCCCGCCCAGAACCGGTTACGCTAATACTTATCTGTTGCAATAAGATGCTCGGACAATCCAGAATCTCGCCTATACAGCGTGCTGATTGTAAGAGAGAGACGCACGGAACCTTCTCTGCGAGATAGCCGGATAAACTGTCTGGTTGTAGAAACGAAGTTCGTTGGCCGGCGGACTGTTGACTACGCGATGAACAGGGTCTTTTTGGCGAGTCGAGCTTTTCCCCGATTAGGCACGCTCCCGCCATTAAGACGAGTCAATAACCTCGTGACGATGTGGTCCAAACATACGTGCTGTACGCTCGGTCCAAAGTTATTGATGTATCGGCTAAGAAAAAGCTTGCAGAGGGTAGATATTTTCTCACTCACTGTGGCGTTAGGAACCGGTGCGATTACCTCGTTCCCCATCCCGGCGCGCCAATCTCGCAAAGCAAAGCGAGGTCATATTGTGGATTATAGAGGCGCCTTACTAATGGCTAGGAGACTCAGCGGTAGGAAAGGTCTCCTGCGTCTTTGAAAGCGGTTCCCGTACCCCGCTAAAGCTTGTTGCCGATTGGAATTTAACCTTTCTGCAACTTAAAATCTAAAAAGTGCGCAAGTCTAGTCCAACCCCGGGGATCGCCTGCTCACACATTCTGTGTGGAGCCTGGTCACAATTCAGCATCTGGGTCATAATTCAGTATTACAGTAGAAACATCCAGGATGGTTACCCTCGGTGGCTTTTTACCCTGTTCCAGTCCTGGCAGTACATTAGACATTTGCTTGGGCCCTGGCAACAGAGCTCGCTATAGTTGTAAAACCTCTTTTAAATATTCACGCATTCTTTTGAATGGAGTACAGATTACCATTCCCGAGAGCGAGAAAACTAGCTGTGGACCTCTTTTACGCGCATGAGACGACGCCGTGGCGCCTCTTGTGGACCTGCGCAAGTGCCTAAGACCGCGGACTCGCTACGAGACCCTTCCTTTCGTTATTATCACACAGACGCATGCAGACACTTTCATGAATTTTGTTCTTGGCCTCTTATAAGTAGATAGGGGCCTACCTGTCACAATTAATGGGAGGGCCTTCGCTCGGCGTGGACTCAACGTGTCTGGTCAGTGTGGAAGTAGCCCCGTGTAGCGCATGGCTTCATGAGTTGATCGCTATGTATGTTACTCCACTAGTTATACCCCCTGTAGATCCTCTCTGGTTTCGATGTTATATGCATAGGAATAGCTTAACATGGCTCTATGAATGCACGTCACTGGTGCACTTATGATTGGAGATTAGATTCAGCAGGTGTAGTGGAGACAGTATCATGCCACCGCGGGGTGGTAGCGGCGTCTATGGCGAGATGGCATCGGTCTAATGCAGCAGTTAGTAGTCACAGTCGCAAAGCTATGAAACTGCAGAAGTATGACACCTGTGCCTACAGATTTATGTGCTCTCAACGCCCTCTTACACTCGACACAAACGGGACAAGGGCTGGCATAATCAGGGAAGAAGAAGGCGAACCTTCCACCCTCGTGACGTAGGTTCCGTCTATAATTATCAGCACGTCTTATTCAAACGCCAAAGCCGAACTACTAGTCTACACTGTCGATAATATTTATAAATCGAGCATTTTTCAGATGAAATCTTCAGGAACTTACAGCTGCCTGGGCGTAAAGCGGGCTTGGCGGGGCCCCTCCATGGATTTGACCTTGTGAATGATTGTATCCGAATCGTTTTTAGTCTGAAACCTACGCAGCGCTCACTTGATTGTGGCAAGGGCACATAGATTCAAGACTTGTCATCGACTTATCATTCATAGATCGAAAGATCTCGCGACTCGCCTCGTACGATTAGGGCCAACAATGGCATGCTTTGTGCTAGCTAAACTCCTCGCGTACGATATCGGACCTTTGTGGACCCCGCCCTGGTATTTTGTCTTGGGGGGGTTTCCGGGCCAAGCTATCTGCGCTGTAGTTCACACAA'/>
    <sequence taxon='t6' value='ATGCAACGCAGGGTATATGGAGTCCCAACCGAGTTGGAGACTAGGCCCGCCCAGAACCGGTTACGCTAATACTTATCTGTTGCAATAAGATGCTCGGACAATCCAGAATCCCGCCTATACAGCGTGCTGATTGTAAGAGAGAGACGCACGGAACCTTCTCCACGAGGTAGCCGGATAAACTGTCTGGTTGTAGAAACGAAGTTCGTTGGCCGGCGGACTGTTGACTACGCGATGAACAGGGTCTTTTTGGCGAGTCGAGCTTTTCCCCGATTAGGCACGCTCCCGCCATTAAGACGAGTCAATAACCTCGTGACGATGTGGTCCAAACATACGTGCTGTACGCTCGGTCCAAAGTTATTGATGTATCGGCTAAGAAAAAGCTTGCAGAGGGTAGATATTTTATCACTCACTGTGGCGTTAGGAACCGGTGCGATTACCTTGTTCCCCATCCCGGCGCGCCAATCTCGCTAAGCAAAGCGAGGTCATATTGTGGATTATAGAGGCGCCTTACTAATGGCTAGGAGACTCAGCGGTAGGAAAGGTCTCCTGCGTCTTTGAAAGCGGTTCCCGTACCCCGCTAAAGCTTGTTGCCGATTGGAATTTAACCCTTCTGCAACTTAAAATCTAAAAAGTGCGCAAGTCTAGTCCAACCCCGGGGATCGCCTGCTCACACATTCTGTGTGGAGCCTGGTCGCAATTCAGCATCTGGGTCATAATTCAGTATTACAGTAGAAACATCCAGGATGGTTACCCTCGGTGGCTTTTTACCCTGTTCCAGTCCTGGCAGTACATTAGACATTTGCTTGGGCCCTGGCAACAGAGCTCGCTATAGTTGTAAAACCTCTTTTAAATATTCACGCATTCTTTTGAATGGAGTACAGATTACCATTCCCGAGAGCGAGAAATCTAGCTGTGGACCTCTTTTACGCGCATGAGACGACGCCGTGGCGCCTCTTGTAGACCTGCGCAAGTGCCTAAGACCGCGGACTCGCTACGAGACCCTTCCTTTCGTTATTATCACACAGACGCATGCAGACACTTTCATGAATTTTGTTCTTGGCCTCTTATTAGTAGATAGGGGCCTACCTGTCACAATTAATGGGAGGGCCTTCGCTCGGCGTGGACTCAACGTGTCTGGTCAATGTGGAAGTAGCCCCGTGTAGCGCATGGCTTCATGAGTTGATCGCTATGTATGTTACTCCACTAGTTATACCCCCTGTAGATCCTCTCTGGTTTCGATGTTATATGCATAGGAATAGTTTAACATGGCTCTATGAATGCACGTCACTGGTGCACTTGTGATTGGAGATTAGATTCAGCAGGTGTAGTGGAGACAGTATCATGCCACCGCGGGGTGGTAGCGGCGTCTATGGCGAGATGGCATCGGTCTAATGCAGCAGTTAGTAGTCACAGTCGCAAAGCTATGAAACTGCAGAAGTATGACACCTGTGCCTACAGATTTATGTGCTCTCAACGCCCTCTTACACTCGACACAAACGGGACAAGGGCTGGCATAATCAGGGAAGAAGAAGGCGAACCTTCCACCCTCGTGACGTAGGTTCCGTCTATAATTATCAGCACGTCTTATTCAAACGCCAGAGCCGAACTACTAGTCTACACTGTCGATAATATTTATAAATTGAGCATTTTTCAGATGAAATCTTCAGGAACTTACAGCTGCCTGGGCGTAAAGCGAGCTTGGCGGGGCCCCTCCATGGATCTGACCTTGTGAATGATTGTATCCGAATCGTTTTTAGTCTGAAACCTACGCAGCGCTCATTTGATTGTGGCAAGGGCACATAGATTCAAGACTTGTCATCGACTTATCATCCATAGATCGAAAGATCTCGCGACTCGCCTCGTACGATTAGGGCCAACAATGGCATGCTTTGTGCTAGCTAAACTCCTCGCGTACGATATCGGGCCTTTGTGGACCCCGCCCTGGTATTTTGTCTTGGGGGGGTTTCCGGGCCAAGCTATCTGCGCTGTAGTTCATACAA'/>
    <sequence taxon='t7' value='ATGCGACGCAGGGTATATGGAGTCCCAACCGAGTTGGAGACTAGGCCCGCCCAGAACCGGTTACGCTAATACTTATCTGTTGCAATAAGATGCTCGGACAATCCAGAATCTCGCCTATACAGCGTGCTGATTGTAAGAGAGAGACGCACGGAACCTTCTCCGCGAGATAGCCGGATAAACTGTCTGGTTGTAGAAACGAAGTTCGTTGGCCGGCGGACTGTTGACTACGCGATGAACAGGGTCTTTTTGGCGAGTCGAGCTTTTCCCCGATTAGGCACGCTCCCGCCATTAAGACGAGTCAATAACCTCGTGACGATGTGGTCCAAACATACGTGCTGTACGCTCGGTCCAAAGTTATTGATGTATCGGCTAAGAAAAAGCTTGCAGAGGGTAGATATTTTATCACTCACTGTGGCGTTAGGAACCGGTGCGATTACCTTGTCCCCCATCCCGGCGCGCCAATCTCGCTAAGCAAAGCGAGGTCATATTGTGGATTATAGAGGCGCCTTACAAATGGCTAGGAGATTCAGCGGTAGGAAAGGTCTCCTGCGTCTTTGAAAGCGGTTCCCGTACCCCGCTAAAGCTTGTTGCCGATTGGAATTTAACCTTTCTGCAACTTAAAATCTAAAAAGTGCGCAAGTCTAGTCCAACCCCGGGGATCGCCTGCTCACACATTCTGTGTGGAGCCTGGTCGCAATTCAGCATCTGGGTCATAATTCAGTATTACAGTAGAAACATCCAGGATGGTTACCCTCGGTGGCTTTTTACCCTGTTCCAGTCCTGGCAGTACATTAGACATTTGCTTGGGCCCTGGCAACAGAGCTCGCTATAGTTGTAAAACCTCTTTTAAATATTCACGCATTCTTTTGAATGGAGTACAGATTACCATTCCCGAGAGCGAGAAATCTAGCTGTGGACCTCTTTTACGCGCATGAGACGACGCCGTGGCGCCTCTTGTAGACCTGCGCAAGTGCCTAAGACCGCGGACTCGCTACGAGACCCTTCCTTTCGTTATTATCACACAGACGCATGCAGACACTTTCATGAATTTTGTTCTTGGCCTCTTATAAGTAGATAGGGGCCTACCTGTCACAATTAATGGGAGGGCCTTCGCTCGGCGTGGACTCAACGTGTCTGGTCAATGTGGAAGTAGCCCCGTGTAGCGCATGGCTTCATGAGTTGATCGCTATGTATGTTACTCCACTAGTTATACCCCCTGTAGATCCTCTCTGGTTTCGATGTTATATGCATAGGAATAGTTTAACATGGCACTATAAATGCACGTCACTGGTGCACTTATGATTGGAGATTAGATTCAGCAGGTGTAGTGGAGACAGTATCATGCCACCGCGGGGTGGTAGCGGCGTCTATGGCGAGATGGCATCGGTCTAATGCAGCAGTTAGTAGTCACAGTCGCAAAGCTATGAAACTGCAGAAGTATGACACCTGTGCCTACAGATTTATGTGCTCTCAACGCCCTCTTACACTCGACACAAACGGGACAAGGGCTGGCATAACCAGGGAAGAAGAAGGCGGACCTTCCACCCTCGTGACGTAGGTTCCGTCTATATTTATCAGCACGTCTTATTCAAACGCCAGAGCCGAACTACTAGTCTACACTGTCGATAATATTTATAAATTGAGCATTTTTCAGATGAAATCTTCAGGAACTTACAGCTGCCTGGGCGTAAAGCGGGCTTGGCGGGGCCCCTCCATGGATCTGACCTTGTGAATGATTGTATCCGAATCGTTTTTAGTCTGAAACCTACGCAGCGCTCATTTGATTGTGGCAAGGGCACATAGATTCAAGACTTGTCATCGACTTATCATTCATAGATCGAAAGATCTCGCGACTCGCCTCGTACGATTAGGGCCAACAATGGCATGCTTTGTGCTAGCTAAACTCCTCGCGTACGATATCGGGCCTTTGTGGACCCCGCTCTGGTATTTTGTCTTGGGGGGGTTTCCGGGCCAAGCTATCTGCGTTGTAGTTCATACAA'/>
    <sequence taxon='t8' value='ATGCAACGCAGGGTATATGGAGTCCCAACCGAGTTGGAGACTAGGCCCGCCCAGAACCGGTTACGCTAATACTTATCTGTTGCAATAAGATGCTCGGACAATCCAGAATCTCGCCTATACAGCGTGCTGATTGTAAGAGAGAGACGCACGGAACCTTCTCCGCGAGGTAGCCGGATAAACTGTCTGGTTGTAGAAACGAAGTTCGTTGGCCGGCGGACTGTTGACTACGCGATGAACAGGGTCTTTTTGGCGAGTCGAGCTTTTCCCCGATTAGGCACGCTCCCGCCATTAAGACGAGTCAATAACCTCGTGACGATGTGGTCCAAACATACGTGCTGTACGCTCGGTCCAAAGTTATTGATGTATCGGCTAAGAAAAAGCTTGCAGAGGGTAGATATTTTATCACTCACTGTGGCGTTAGGAACCGGTGCGATTACCTTGTTCCCCATCCCGGCGCGCCAATCTCGCTAAGCAAAGCGAGGTCATATTGTGGATTATAGAGGCGCCTTACTAATGGCTAGGAGACTCAGCGGTAGGAAAGGTCTCCTGCGTCTTTGAAAGCGGTTCCCGTACCCCGCTAAAGCTTGTTGCCGATTGGAATTTAACCCTTCTGCAACTTAAAATCTAAAAAGTGCGCAAGTCTAGTCCAACCCCGGGGATCGCCTGCTCACACATTCTGTGTGGAGCCTGGTCGCAATTCAGCATCTGGGTCATAATTCAGTATTACAGTAGAAACATCCAGGATGGTTACCCTCGGTGGCTTTTTACCCTGTTCCAGTCCTGGCAGTACATTAGACATTTGCTTGGGCCCTGGCAACAGAGCTCGCTATAGTTGTAAAACCTCTTTTAAATATTCACGCATTCTTTTGAATGTAGTACAGATTACCATTCCCGAGAGCGAGAAATCTAGCTGTGGACCTCTTTTACGCGCATGAGACGACGCCGTGGCGCCTCTTGTAGACCTGCGCAAGTGCCTAAGACCGCGGACTCGCTACGAGACCCTTCCTTTCGTTATTATCACACAGACGCATGCAGACACTTTCATGAATTTTGTTCTTGGCCTCTTATTAGTAGATAGGGGCCTACCTGTCACAATTAATGGGAGGGCCTTCGCTCGGCGTGGACTCAACGTGTCTGGTCAATGTGGAAGTAGCCCCGTGTAGCGCATGGCTTCATGAGTTGATCGCTATGTATGTTACTCCACTAGTTATACCCCCTGTAGATCCTCTCTGGTTTCGATGTTATATGCATAGGAATAGTTTAACATGGCTCTATGAATGCACGTCACTGGTGCACTTGTGATTGGAGATTAGATTCAGCAGGTGTAGTGGAGACAGTATCATGCCACCGCGGGGTGGTAGCGGCGTCTATGGCGAGATGGCATCGGTCTAATGCAGCAGTTAGTAGTCACAGTCGCAAAGCTATGAAACTGCAGAAGTATGACACCTGTGCCTACAGATTTATGTGCTCTCAACGCCCTCTTACACTCGACACAAACGGGACAAGGGCTGGCATAATCAGGGAAGAAGAAGGCGAACCTTCCACCCTCGTGACGTAGGTTCCGTCTATAATTATCAGCACGTCTTATTCAAACGCCAGAGCCGAACTACTAGTCTACACTGTCGATAATATTTATAAATTGAGCATTTTTCAGATGAAATCTTCAGGAACTTACAGCTGCCTGGGCGTAAAGCGAGCTTGGCGGGGCCCCTCCATGGATCTGACCTTGTGAATGATTGTATCCGAATCGTTTTTAGTCTGAAACCTACGCAGCGCTCATTTGATTGTGGCAAGGGCACATAGATTCAAGACTTGTCATCGACTTATCATCCATAGATCGAAAGATCTCGCGATTCGCCTCGTACGATTAGGGCCAACAATGGCATGCTTTGTGCTAGCTAAACTCCTCGCGTACGATATCGGGCCTTTGTGGACCCCGCCCTGGTATTTTGTCTTGGGGGGGTTTCCGGGCCAAGCTATCTGCGCTGTAGTTCATACAA'/>
    <sequence taxon='t9' value='ATGCAACGCAGGGTATATGGAGTCCCAACCGAGTTGGAGACTAGGCCCGCCCAGAACCGGTTACGCTAATGCTTATCTGTTGCAATAAGATGCTCGGACAATCCAGAATCTCGCCTATACAGCGTGCTGATTGTAAGAGAGAGACGCACGGAACCTTCTCCGCGAGATAGCCGGATAAACTGTCTGGTTGTAGAAACGAAGTTCGTTGGCCGGCGGACTGTTGACTACGCGATGAACAGGGTCTTTTTGGCGAGTCGAGCTTTTCCCCGATTAGGCACGCTCCCGCCATTAAGACGAGTCAATAACCTCGTGACGATGTGGTCCAAACATACGTGCTGTACGCTCGGTCCAAAGTTATTGATGTATCGGCTAAGAAAAAGCTTGCAGAGGGTAGATATTTTATCACTCACTGTGGCGTTAGGAACCGGTGCGATTACCTTGTTCCCCATCCCGGCGCGCCAATCTCGCTAAGCAAAGCGAGGTCATATTGTGGATTATAGAGGCGCCTTACTAATGGCTAGGAGACTCAGCGGTAGGAAAGGTCTCCTGCGTCTTTGAAAGCGGTTCCCGTACCCCGCTAAAGCTTGTTGCCGATTGGAATTTAACCTTTCTGCAACTTAAAATCTAAAAAGTGCGCAAGTCTAGTCCAACCCCGGGGATCGCCTGCTCACACATTCTGTGTGGAGCCTGGTCGCAATTCAGCATCTGGGTCATAATTCAGTATTACAGTAGAAACATCCAGGATGGTTACCCTCGGTGGCTTTTTACCCTGTTCCAGTCCTGGCAGTACATTAGACATTTGCTTGGGCCCTGGCAACAGAGCTCGCTATAGTTGTAAAACCTCTTTTAAATATTCACGCATTCTTTTGAATGGAGTACAGATTACCATTCCCGAGAGCGAGAAATCTAGCTGTGGACCTCTTTTACGCGCATGAGACGACGCCGTGGCGCCTCTTGTAGACCTGCGCAAGTGCCTAAGACCGCGGACTCGCTACGAGACCCTTCCTTTCGTTATTATCACACAGACGCATGCAGACACTTTCATGAATTTTGTTCTTGGCCTCTTATAAGTAGATAGGGGCCTACCTGTCACAATTAATGGGAGGGCCTTCGCTCGGCGTGGACTCAACGTGTCTGGTCAATGTGGAAGTAGCCCCGTGTAGCGCATGGCTTCATGAGTTGATCGCTATGTATGTTACTCCACTAGTTATACCCCCTGTAGATCCTCTCTGGTTTCGATGTTATATGCATAGGAATAGTTTAACATGGCTCTATGAATGCACGTCACTGGTGCACTTATGATTGGAGATTAGATTCAGCAGGTGTAGTGGAGACAGTATCATGCCACCGCGGGGTGGTAGCGGCGTCTATGGCGAGATGGCATCGGTCTAATGCAGCAGTTAGTAGTCACAGTCGCAAAGCTATGAAACTGCAGAAGTATGACACCTGTGCCTACAGATTTATGTGCTCTCAACGCCCTCTTACACTCGACACAAACGGGACAAGGGCTGGCATAATCAGGGAAGAAGAAGGCGAACCTTCCACCCTCGTGACGTAGGTTCCGTCTATAATTATCAGCACGTCTTATTCAAACGCCAGAGCCGAACTACTAGTCTACACTGTCGATAATATTTATAAATTGAGCATTTTTCAGATGAAATCTTCAGGAACTTACAGCTGCCTGGGCGTAAAGCGAGCTTGGCGGGGCCCCTCCATGGATCTGACCTTGTGAATGATTGTATCCGAATCGTTTTTAGTCTGAAACCTACGCAGCGCTCATTTGATTGTGGCAAGGGCACATAGATTCAAGACTTGTCATCGACTTATCATTCATAGATCGAAAGATCTCGCGACTCGCCTCGTACGATTAGGGCCAACAATGGCATGCTTTGTGCTAGCTAAACTCCTCGCGTACGATATCGGGCCTTTGTGGACCCCGCCCTGGTATTTTGTCTTGGGGGGGTTTCCGGGCCAAGCTATCTGCGCTGTAGTTCATACAA'/>
    <sequence taxon='t10' value='ATGCGACGCAGGGTATATGGAGTCCCAACCGAGTTGGAGACTAGGCCCGCCCAGAACCGGATACGCTAATACTTATCTGTTGCAATAAGATGCTCGGACAATCCAGAATCTCGCCTATACAGCGTGCTGATTGTAAGAGAGAGACGCACGGAACCTTCTCCGCGAGATAGCCGGATAAACTGTCTGGTTGTAGAAACGAAGTTCGTTGGCCGGTGGACTGTTGACTACGCGATGAACAGGGTCTTTTTGGCGAGTCGAGCTTTTCCCCGATTAGGCACGCTCCCGCCATTAAGACGAGTCAATAACCTCGTGACGATGTGGTCCAAACATACGTGCTGTACGCTCGGTCCAAAGTTATTGATGTATCGGCTAAGAAAAAGCTTGCAGAGGGTAGATATTTTATCACTCACTGTGGCGTTAGGAACCGGTGCGATTACCTTGTTCCCCATCCCGGCGCGCCAATCTCGCTAAGCAAAGCGAGGTCATATTGTGGATTATAGAGGCGCCTTACTAATGGCTAGGAGACTCAGCGGTAGGAAAGGTCTCCTGCGTCTTTGAAAGCGGTTCCCGTACCCCGCTAAAGCTTGTTGCCGATTGGAATTTAACCTTTCTGCAACTTAAAATCTAAAAAGTGCGCAAGTCTAGTCCAACCCCGGGGATCGCCTGCTCACACATTCTGTGTGGAGCCTGGTCGCAATTCAGCATCTGGGTCATAATTCAGTATTACAGTAGAAACATCCAGGATGGTTACCCTCGGTGGCTTTTTACCCTGTTCCAGTCCTGGCAGTACATTAGACATTTGCTTGGGCCCTGGCAACAGAGCTCGCTATAGTTGTAAAACCTCTTTTAAATATTCACGCATTCTTTTGAATGGAGTACAGATTACCATTCCCGAGAGCGAGAAAACTAGCTGTGGACCTCTTTTACGCGCATGAGACGACGCCGTGGCGCCTCTTGTAGACCTGCGCAAGTGCCTAAGACCGCGGACTCGCTACGAGACCCTTCCTTTCGTTACTATCACACAGACGCATGCAGACACTCTCATGAATTTTGTTCTTGGCCTCTTATAAGTAGATAGGGGCCTACCTGTCACAATTAATGGGAGGGCCTTCGCTCGGCGTGGACTCAACGTGTCTGGTCAATGTGGAAGTAGCCCCGTGTAGCGCATGGCTTCATGAGTTGATCGCTATGTATATTACTCCACTAGTTATACCCCCTGTAGATCCTCTCTGGTTTCGATGTTATATGCATAGGAATAGTTTAACATGGCTCTATGAATGCACGTCACTGGTGCACCTATGATTGGAGATTAGATTCAGCAGATGTAGTGGAGACAGTATCATGCCACCGCGGGGTGGTAGCGGCGTCTATGGCGAGATGGCATCGGTCTAATGCAGCAGTTAGTAGTTACAGTCGCAAAGCTATGAAACTGCAGAAGTATGACACCTGTGCCTACAGATTTATGTGCTCTCAACGCCCTCTTACACTCGACACAAACGGGACAAGGGCTGGCATAATCAGGGAAGAAGAAGGCGAGCCTTCCACCCTCGTGACGTAGGTTCCGTCTATAATTATCAGCACGTCTTATTCAAACGCCAGAGCCGAACTACTAGTCTACACTGTCGATAATATTTATAAATTGAGCATTTTTCAGATGAAATCTTCAGGAACTTACAGCTGCCTGGGCGTAAAGCGGGCTTGGCGGGGCCCCTCCATGGATCTGACCTTGTGAATGATTGTATCCGAATCGTTTTTAGTCTGAAACCTACGCAGCGCTCATTTGATTGTGGCAAGGGCACATAGATTCAAGACTTGTCATCGACTTATCATTCATAGATCGAAAGATCTCGCGACTCGCCTCGTACGATTAGGGCCAACAATGGCATGCTTTGTGCTAGCTAAACTCCTCGCGTACGATATCGGACCTTTGTGGACCCCGCCCTGGTATTTTGTCTTGGGGGGGTTTCCGGGCCAAGCTATCTGCGCTGTAGTTCACACAA'/>
    <sequence taxon='t11' value='ATGCAACGCAGGGTATATGGAGTCCCAACCGAGTTGGAGACTAGGCCCGCCCAGAACCGGTTACGCTAATACTTATCTGTTGCAATAAGATGCTCGGACAATCCAGAATCTCGCCTATACAGCGTGCTGATTGTAAGAGAGAGACGCACGGAACCTTCTCCGCGAGGTAGCCGGATAAACTGTCTGGTTGTAGAAACGAAGTTCGTTGGCCGGCGGACTGTTGACTACGCGATGAACAGGGTCTTTTTGGCGAGTCGAGCTTTTCCCCGATTAGGCACGCTCCCGCCATTAAGACGAGTCAATAACCTCGTGACGATGTGGTCCAAACATACGTGCTGTACGCTCGGTCCAAAGTTATTGATGTATCGGCTAAGAAAAAGCTTGCAGAGGGTAGATATTTTATCACTCACTGTGGCGTTAGGAACCGGTGTGATTACCTTGTTCCCCATCCCGGCGCGCCAATCTCGCTAAGCAAAGCGAGGTCATATTGTGGATTATAGAGGCGCCTTACTAATGGCTAGGAGACTCAGCGGTAGGAAAGGTCTCCTGCGTCTTTGAAAGCGGTTCCCGTACCCCGCTAAAGCTTGTTGCCGATTGGAATTTAACCTTTCTGCAACTTAAAATCTAAAAAGTGCGCAAGTCTAGTCCAACCCCGGGGATCGCCTGCTCACACATTCTGTGTGGAGCCTGGTCGCAATTCAGCATCTGGGTCATAATTCAGTATTACAGTAGAAACATCCAGGATGGTTACCCTCGGTGGCTTTTTACCCTGTTCCAGTCCTGGCAGTACATTAGACATTTGCTTGGGCCCTGGCAACAGAGCTCGCTATAGTTGTAAAACCTCTTTTAAATATTCACGCATTCTTTTGAATGGAGTACAGATTACCATTCCCGAGAGCGAGAAATCTAGCTGTGGACCTCTTTTACGCGCATGAGACGACGCCGTGGCGCCTCTTGTAGACCTGCGCAAGTGCCTAAGACCGCGGACTCGCTACGAGACCCTTCCTTTCGTTATTATCACACAGACGCATGCAGACACTTTCATGAATTTTGTTCTTGGCCTCTTATAAGTAGATAGGGGCCTACCTGTCACAATTAATGGGAGGGCCTTCGCTCGGCGTGGACTCAACGTGTCTGGTCAATGTGGAAGTAGCCCCGTGTAGCGCATGGCTTCATGAGTTGATCGCTATGTATGTTACTCCACTAGTTATACCCCCTGTAGATCCTCTCTGGTTTCGATGTTATATGCATAGGAATAGTTTAACATGGCTCTATGAATGCACGTCACTGGTGCACTTATGATTGGAGATTAGATTCAGCAGGAGTAGTGGAGACAGTATCATGCCACCGCGGGGTGGTAGCGGCGTCTATGGCGAGATGGCATCGGTCTAATGCAGCAGTTAGTAGTCACAGTCGCAAAGCTATGAAACTGCAGAAGTATGACACCTGTGCCTACAGATTTATGTGCTCTCAACGCCCTCTTACACTCGACACAAACGGGACAAGGGCTGGCATAATCAGGGAAGAAGAAGGCGAACCTTCCACCCTCGTGACGTAGGTTCCGTCTATAATTATCAGCACGTCTTATTCAAACGCCAGAGCCGAACTACTAGTCTACACTGTCGATAATATTTATAAATTGAGCATTTTTCAGATGAAATCTTCAGGAACTTACAGCTGCCTGGGCGTAAAGCGAGCTTGGCGGGGCCCCTCCATGGATCTGACCTTGTGAATGATTGTATCCGAATCGTTTTTAGTCTGAAACCTACGCAGCGCTCATTTGATTGTGGCAAGGGCACATAGATTCAAGACTTGTCATCGACTTATCATTCATAGATCGAAAGATCTCGCGACTCGCCTCGTACGATTAGGGCCAACAATGGCATGCTTTGTACTAGCTAAACTCCTCGCGTACGATATCGGGCCTTTGTGGACCCCGCCCTGGTATTTTGTCTTGGGGGGGTTTCCGGGCCAAGCTATCTGCGCTGTAGTTCATACAA'/>
    <sequence taxon='t12' value='ATGCGACGCAGGGTATATGGAGTCCCAACCGAGTTGGAGACTAGGCCCGCCCAGAACCGGTTACGCTAATACTTATCTGTTGCAATAAGATGCTCGGACAATCCAGAATCTCGCCTATACAGCGTGCTGATTGTAAGAGAGAGACGCACGGAACCTTCTCCGCGAGATAGCCGGATAAACTGTCTGGTTGTAGAAACGAAGTTCGTTGGCCGGCGGACTGTTGACTACGCGATGAACAGGGTCTTTTTGGCGAGTCGAGCTTTTCCCCGATTAGGCACGCTCCCGCCATTAAGACGAGTCAATAACCTCGTGACGATTTGGTCCAAACATACGTGCTGTACGCTCGGTCCAAAGTTATTGATGTATCGGCTAAGAAAAAGCTTGCAGAGGGTAGATATTTTATCACTCACTGTGGCGTTAGGAACCGGTGCGATTACCTTGTCCCCCATCCCGGCGCGCCAATCTCGCTAAGCAAAGCGAGGTCATATTGTGGATTATAGAGGCGCCTTACTAATGGCTAGGAGATTCAGCGGTAGGAAAGGTCTCCTGCGTCTTTGGAAGCGGTTCCCGTACCCCGCTAAAGCTTGTTGCCGATTGGAATTTAACCTTTCTGCAACTTAAAATCTAAAAAGTGCGCAAGTCTAGTCCAACCCCGGGGACCGCCTGCTCACACATTCTGTGTGGAGCCTGGTCGCAATTCAGCATCTGGGTCATAATTCAGTATTACAGTAGAAACATCCAGGATGGTTACCCTCGGTGGCTTTTTACCCTGTTCCAGTCCTGGCAGTACATTAGACATTTGCTTGGGCCCTGGCAACAGAGCTCGCTATAGTTGTAAAACCTCTTTTAAATATTCACGCATTCTTTTGAATGGAGTACAGATTACCATTCCCGAGAGCGAGAAATCTAGCTGTGGACCTCTTTTACGCGCATGAGACGACGCCGTGGCGCCTCTTGTAGACCTGCGCAAGTGCCTAAGACCGCGGACTCGCTACGAGACCCTTCCTTTCGTTATTATCACACAGACGCATGCAGACACTTTCATGAATTTTGTTCTTGGCCTCTTATAAGTAGATAGGGGCCTACCTGTCACAATTAATGGAAGGGCCTTCGCTCGGCGTGGACTCAACGTGTCTGGTCAATGTGGAAGTAGCCCCGTGTAGCGCATGGCTTCATGAGTTGATCGCTATGTATGTTACTCCACTAGTTATACCCCCTGTAGATCCTCTCTGGTTTCGATGTTATATGCATAGGAATAGTTTAACATGGCTCTATAAATGCACGTCACTGGTGCACTTATGATTGGAGATTAGATTCAGCAGGTGTAGTGGAGACAGTATCATGCCACCGCGGGGTGGTAGCGGCGTCTATGGCGAGATGGCATCGGTCTAATGCAGCAGTTAGTAGTCACAGTCGCAAAGCTATGAAACTGCAGAAGTATGACACCTGTGCCTACAGATTTATGTGCTCTCAACGCCCTCTTACACTCGACACAAACGGGACAAGGGCTGGCATAATCAGGGAAGAAGAAGGCGGACCTTCCACCCTCGTGACGTAGGTTCCGTCTATAATTATCAGCACGTCTTATTCAAACGCCAGAGCCGAACTACTAGTCTACACTGTCGATAATATTTGTAAATTGAGCATTTTTCAGATGAAATCTTCAGGAACTTACAGCTGCCTGGGCGTAAAGCGGGCTTGGCGGGGCCCCTCCATGGATCTGACCTTGTGAATGATTGTGTCCGAATCGTTTTTAGTCTGAAACCTACGCAGCGCTCATTTGATTGTGGCAAGGGCACATAGATTCAAGACTTGTCATCGACTTATCATTCATAGATCGAAAGATCTCGCGACTCGCCTCGTACGATTAGGGCCAACAATGGCATGCTTTGTGCTAGCTAAACTCCTCGCGTACGATATCGGGCCTTTGTGGACCCCCCCCTGGTATTTTGTCTTGGGGGGGTTTCCGGGCCAAGCTATCTGCGTTGTAGTTCATACAA'/>
    <sequence taxon='t13' value='CTGCGACGCAGGGTATATGGAGTCCCAACCGAGTTGGAGACTAGGCCCGCCCAGAACCGGTTACGCTAATACTTATCTGTTGCAATAAGATGCTCGGACAATCCAGAATCTCGCCTATACAGCGTGCTGATTGTAAGAGAGAGACGCACGGAACCTTCTCCGCGAGATAGCCGGATAAACTGTCTGGTTGTAGAAACGAAGTTCGTTGGCCGGCGGACTGTTGACTACGCGATGAACAGGGTCTTTTTGGCGAGTCGAGCTTTTCCCCGATTAGGCACGCTCCCGCCATTAAGACGAGTCAATAACCTCGTGACGATGTGGTCCAAACATACGTGCTGTACGCTCGGTCCAAAGTTATTGATGTATCGGCTAAGAAAAAGCTTGCAGAGGGTAGATATTTTATCACTCACTGTGGCGTTAGGAACCGGTGCGATTACCTTGTCCCCCATCCCGGCGCGCCAATCTCGCTAAGCAAAGCGAGGTCATATTGTGGATTATAGAGGCGCCTTACTAATGGCTAGGAGACTCAGCGGTAGGAAAGGTCTCCTGCGTCTTTGAAAGCGGTTCCCGTACCCCGCTAAAGCTTGTTGCCGATTGGAATTTAACCTTTCTGCAACTTAAAATCTAAAAAGTGCGCAAGTCTAGTCCAACCCCGGGGATCGCCTGCTCACACATTCTGTGTGGAGCCTGGTCGCAATTCAGCATCTGGGTCATAATTCAGTATTACAGTAGAAACATCCAGGATGGTTACCCTCGGTGGCTTTTTACCCTGTTCCAGTCCTGGCAGTACATTAGACATTTGCTTGGGCCCTGGCAACAGAGCTCGCTATAGTTGTAAAACCTCTTTTAAATATTCACGCATTCTTTTGAATGGAGTACAGATTACCATTCCCGAGAGCGAGAAATCTAGCTGTGGACCTCTTTTACGCGCATGAGACGACGCCGTGGCGCCTCTTGTAGACCTGCGCAAGTGCCTAAGACCGCGGACTCGCTACGAGACCCTTCCTTTCGTTATTATCACACAGACGCATGCAGACACTTTCATGAATTTTGTTCTTGGCCTCTTATAAGTAGATAGGGGCCTACCTGTCACAATTAATGGGAGGGCCTTCGCTCGGCGTGGACTCAACGTGTCTGGTCAATGTGGAAGTAGCCCCGTGTAGCGCATGGCTTCATGAGTTGATCGCTATGTATGTTACTCCACTAGTTATACCCCCTGTAGATCCCCTCTGGTTTCGATGTTATATGCATAGGAATAGTTTAACATGGCTCTATAAATGCACGTCACTGGTGCACTTATGATTGGAGATTAGATTCAGCAGGTGTAGTGGAGACAGTATCATGCCACCGCGGGGTGGTAGCGGCGTCTATGGCGAGATGGCATCGGTCTAATGCAGCAGTTAGTAGTCACAGTCGCAAAGCTATGAAACTGCAGAAGTATGACACCTGTGCCTACAGATTTATGTGCTCTCAACGCCCTCTTACACTCGACACAAACGGGACAAGGGCTGGCATAATCAGGGAAGAAGAAGGCGAACCTTCCACCCTCGTGACGTAGGTTCCGTCTATAATTATCAGCACGTCTTATTCAAACGCCAGAGCCGAACTACTAGTCTACACTGTCGATAATATTTATAAATTGAGCATTTTTCAGATGAAATCTTCAGGAACTTACAGCTGCCTGGACGTAAAGCGGGCTTGGCGGGGGCCCTCCATGGATCTGACCTTGTGAATGATTGTATCCGAATCGTTTTTAGTCTGAAACCTACGCAGCGCTCATTTGATTGTGGCAAGGGCACATAGATTCAAGACTTGTCATCGACTTATCATTCATAGATCGAAAGATCTCGCGACTCGCCTCGTACGATTAGGGCCAACAATGGCATGCTTTGTGCTAGCTAAACTCCTCGCGTACGATATCGGGCCTTTGTGGACCCCGCCCTGGTATTTTGTCTTGGGGGGGTTTCCGGGCCAAGCTATCTGCGTTGTAGTTCATACAA'/>
    <sequence taxon='t14' value='ATGCGACGCAGGGTATATGGAGTCCCAACCGAGTTGGAGACTAGGCCCGCCCAGAACCGGTTACGCTAATACTTATCTGTTGCAATAAGATGCTCGGACAATCCAGAATCTCGCCTATACAGCGTGCTGATTGTAAGAGAGAGACGCACGGAACCTTCTCCGCGAGATAGCCGGATAAACTGTCTGGTTGTAGAAACGAAGTTCGTTGGCCGGCGGACTGTTGACTACGCGATGAACAGGGTCTTTTTGGCGAGTCGAGCTTTTCCCCGATTAGGCACGCTCCCGCCATTAAGACGAGTCAATAACCTCGTGACGATGTGGTCCAAACATACGTGCTGTACGCTCGGTCCAAAGTTATTGATGTATCGGCTAAGAAAAAGCTTGCAGAGGGTAGATATTTTATCACTCACTGTGGCGTTAGGAACCGGTGCGATTACCTTGTCCCCCATCCCGGCGCGCCAATCTCGCTAAGCAAAGCGAGGTCATATTGTGGATTATAGAGGCGCCTTACTAATGGCTAGGAGATTCAGCGGTAGGAAAGGTCTCCTGCGTCTTTGAAAGCGGTTCCCGTACCCCGCTAAAGCTTGTTGCCGATTGGAATTTAACCTTTCTGCAACTTAAAATCTAAAAAGTGCGCAAGTCTAGTCCAACCCCGGGGATCGCCTGCTCACACATTCTGTGTGGAGCCTGGTCGCAATTCAGCATCTGGGTCATAATTCAGTATTACAGTAGAAACATCCAGGATGGTTACCCTCGGTGGCTTTTTACCCTGTTCCAGTCCTGGCAGTACATTAGACATTTGCTTGGGCCCTGGCAACAGAGCTCGCTATAGTTGTAAAACCTCTTTTAAATATTCACGCATTCTTTTGAATGGAGTACAGATTACCATTCCCGAGAGCGAGAAATCTAGCTGTGGACCTCTTTTACGCGCATGAGACGACGCCGTGGCGCCTCTTGTAGACCTGCGCAAGTGCCTAAGACCGCGGACTCGCTACGAGACCCTTCCTTTCGTTATTATCACACAGACGCATGCAGACACTTTCATGAATTTTGTTCTTGGCCTCTTATAAGTAGATAGGGGCCTACCTGTCACAATTAATGGGAGGGCCTTCGCTCGGCGTGGACTCAACGTGTCTGGTCAATGTGGAAGTAGCCCCGTGTAGCGCATGGCTTCATGAGTTGATCGCTATGTATGTTACTCCACTAGTTATACCCCCTGTAGATCCTCTCTGGTTTCGATGTTATATGCATAGGAATAGTTTAACATGGCACTATAAATGCACGTCACTGGTGCACTTATGATTGGAGATTAGATTCAGCAGGTGTAGTGGAGACAGTATCATGCCACCGCGGGGTGGTAGCGGCGTCTATGGCGAGATGGCATCGGTCTAATGCAGCAGTTAGTAGTCACAGTCGCAAAGCTATGAAACTGCAGAAGTATGACACCTGTGCCTACAGATTTATGTGCTCTCAACGCCCTCTTACACTCGACACAAACGGGACAAGGGCTGGCATAACCAGGGAAGAAGAAGGCGGACCTTCCACCCTCGTGACGTAGGTTCCGTCTATAATTATCAGCACGTCTTATTCAAACGCCAGAGCCGAACTACTAGTCTACACTGTCGATAATATTTATAAATTGAGCATTTTTCAGACGAAATCTTCAGGAACTTACAGCTGCCTGGGCGTAAAGCGGGCTTGGCGGGGCCCCTCCATGGATCTGACCTTGTGAATGATTGTATCCGAATCGTTTTTAGTCTGAAACCTACGCAGCGCTCATTTGATTGTGGCAAGGGCACATAGATTCAAGACTTGTCATCGACTTATCATTCATAGATCGAAAGATCTCGCGACTCGCCTCGTACGATTAGGGCCAACAATGGCATGCTTTGTGCTAGCTAAACTCCTCGCGTACGATATCGGGCCTTTGTGGACCCCGCTCTGGTATTTTGTCTTGGGGGGGTTTCCGGGCCAAGCTATCTGCGTTGTAGTTCATACAA'/>
    <sequence taxon='t15' value='ATGCGACGCAGGGTATATGGAGTCCCAACCGAGTTGGAGACTAGGCCCGCCCAGAACCGGTTACGCTAATACTTATCTGTTGCAATAAGATGCTCGGACAATCCAGAATCTCGCCTATACAGCGTGCTGATTGTAAGAGAGAGACGCACGGAACCTTCTCTGCGAGATAGCCGGATAAACTGTCTGGTTGTAGAAACGAAGTTCGTTGGCCGGCGGACTGTTGACTACGCGATGAACAGGGTCTTTTTGGCGAGTCGAGCTTTTCCCCGATTAGGCACGCTCCCGCCATTAAGACGAGTCAATAACCTCGTGACGATGTGGTCCAAACATACGTGCTGTACGCTCGGTCCAAAGTTATTGATGTATCGGCTAAGAAAAAGCTTGCAGAGGGTAGATATTTTCTCACTCACTGTGGCGTTAGGAACCGGTGCGATTACCTCGTTCCCCATCCCGGCGCGCCAATCTCGCAAAGCAAAGCGAGGTCATATTGTGGATTATAGAGGCGCCTTACTAATGGCTAGGAGACTCAGCGGTAGGAAAGGTCTCCTGCGTCTTTGAAAGCGGTTCCCGTACCCCGCTAAAGCTTGTTGCCGATTGGAATTTAACCTTTCTGCAACTTAAAATCTAAAAAGTGCGCAAGTCTAGTCCAACCCCGGGGATCGCCTGCTCACACATTCTGTGTGGAGCCTGGTCACAATTCAGCATCTGGGTCATAATTCAGTATTACAGTAGAAACATCCAGGATGGTTACCCTCGGTGGCTTTTTACCCTGTTCCAGTCCTGGCAGTACATTAGACATTTGCTTGGGCCCTGGCAACAGAGCTCGCTATAGTTGTAAAACCTCTTTTAAATATTCACGCATTCTTTTGAATGGAGTACAGATTACCATTCCCGAGAGCGAGAAAACTAGCTGTGGACCTCTTTTACGCGCATGAGACGACGCCGTGGCGCCTCTTGTGGACCTGCGCAAGTGCCTAAGACCGCGGACTCGCTACGAGACCCTTCCTTTCGTTATTATCACACAGACGCATGCAGACACTTTCATGAATTTTGTTCTTGGCCTCTTATAAGTAGATAGGGGCCTACCTGTCACAATTAATGGGAGGGCCTTCGCTCGGCGTGGACTCAACGTGTCTGGTCAGTGTGGAAGTAGCCCCGTGTAGCGCATGGCTTCATGAGTTGATCGCTATATATGTTACTCCACTAGTTATACCCCCTGTAGATCCTCTCTGGTTTCGATGTTATATGCATAGGAATAGCTTAACATGGCTCTATGAATGCACGTCACTGGTGCACTTATGATTGGAGATTAGATTCAGCAGGTGTAGTGGAGACAGTATCATGCCACCGCGGGGTGGTAGCGGCGTCTATGGCGAGATGGCATCGGTCTAATGCAGCAGTTAGTAGTCACAGTCGCAAAGCTATGAAACTGCAGAAGTATGACACCTGTGCCTACAGATTTATGTGCTCTCAACGCCCTCTTACACTCGACACAAACGGGACAAGGGCTGGCATAATCAGGGAAGAAGAAGGCGAACCTTCCACCCTCGTGACGTAGGTTCCGTCTATAATTATCAGCACGTCTTATTCAAACGCCAAAGCCGAACTACTAGTCTACACTGTCGATAATATTTATAAATCGAGCATTTTTCAGATGAAATCTTCAGGAACTTACAGCTGCCTGGGCGTAAAGCGGGCTTGGCGGGGCCCCTCCATGGATTTGACCTTGTGAATGATTGTATCCGAATCGTTTTTAGTCTGAAACCTACGCAGCGCTCACTTGATTGTGGCAAGGGCACATAGATTCAAGACTTGTCATCGACTTATCATTCATAGATCGAAAGATCTCGCGACTCGCCTCGTACGATTAGGGCCAACAATGGCATGCTTTGTGCTAGCTAAACTCCTCGCGTACGATATCGGACCTTTGTGGACCCCGCCCTGGTATTTTGTCTTGGGGGGGTTTCCGGGCCAAGCTATCTGCGCTGTAGTTCACACAA'/>
    <sequence taxon='t16' value='ATGCGACGCAGGGTATATGGAGTCCCAACCGAGTTGGAGACTAGGCCCGCCCAGAACCGGTTACGCTAATACTTATCTGTTGCAATAAGATGCTCGGACAATCCAGAATCTCGCCTATACAGCGTGCTGATTGTAAGAGAGAGACGCACGGAACCTTCTCCGCGAGATAGCCGGATAAACTGTCTGGTTGTAGAAACGAAGTTCGTTGGCCGGCGGACTGTTGACTACGCGATGAACAGGGTCTTTTTGGCGAGTCGAGCTTTTCCCCGATTAGGCACGCTCCCGCCATTAAGACGAGTCAATAACCTCGTGACGATGTGGTCCAAACATACGTGCTGTACGCTCGGTCCAAAGTTATTGATGTATCGGCTAAGAAAAAGCTTGCAGAGGGTAGATATTTTATCACTCACTGTGGCGTTAGGAACCGGTGCGATTACCTTGTCCCCCATCCCGGCGCGCCAATCTCGCTAAGCAAAGCGAGGTCATATTGTGGATTATAGAGGCGCCTTACTAATGGCTAGGAGACTCAGCGGTAGGAAAGGTCTCCTGCGTCTTTGAAAGCGGTTCCCGTACCCCGCTAAAGCTTGTTGCCGATTGGAATTTAACCTTTCTGCAACCTAAAATCTAAAAAGTGCGCAAGTCTAGTCCAACCCCGGGGATCGCCTGCTCACACATTCTGTGTGGAGCCTGGTCGCAATTCAGCATCTGGGTCATAATTCAGTATTACAGTAGAAACATCCAGGATGGTTACCCTCGGTGGCCTTTTACCCTGTTCCAGTCCTGGCAGTACATTAGACATTTGCTTGGGCCCTGGCAACAGAGCTCGCTATAGTTGTAAAACCTCTTTTAAATATTCACGCATTCTTTTGAATGGAGTACAGATTACCATTCCCGAGAGCGAGAAATCTAGCTGTGGACCTCTTTTACGCGCATGAGACGACGCCGTGGCGCCTCTTGTAGACCTGCGCAAGTGCCTAAGACCGCGGACTCGCTACGAGACCCTTCCTTTCGTTATTATCACACAGACGCATGCAGACACTTTCATGAATTTTGTTCTTGGCCTCTTATAAGTAGATAGGGGCCTACCTGTCACAATTAATGGGAGGGCCTTCGCTCGGCGTGGACTCAACGTGTCTGGTCAATGTGGAAGTAGCCCCGTGTAGCGCATGGCTTCATGAGTTGATCGCTATGTATGTTACTCCACTAGTTATACCCCCTGTAGATCCTCTCTGGTTTCGATGTTATATGCATAGGAATAGTTTAACATGGCTCTATAAATGCACGTCACTGGTGCACTTATGATTGGAGATTAGATTCAGCAGGTGTAGTGGAGACAGTATCATGCCACCGCGGGGTGGTAGCGGCGTCTATGGCGAGATGGCATCGGTCTAATGCAGCAGTTAGTAGTCACAGTCGCAAAGCTATGAAACTGCAGAAGTATGACACCTGTGCCTACAGATTTATGTGCTCTCAACGCCCTCTTACACTCGACACAAACGGGACAAGGGCTGGCATAATCAGGGAAGAAGAAGGCGAACCTTCCACCCTCGTGACGTAGGTTCCGTCTATAATTATCAGCACGTCTTATTCAAACGCCAGAGCCGAACTACTAGTCTACACTGTCGATAATATTTATAAATTGAGCATTTTTCAGATGAAATCTTCAGGAACTTACAGCTGCCTGGGCGTAGAGCGGGCTTGGCGGGGCCCCTCCATGGATCTGACCTTGTGAATGATTGTATCCGAATCGTTTTTAGTCTGAAACCTACGCAGCGCTCATTTGATTGTGGCAAGGGCACATAGATTCAAGACTTGTCATCGACTTATCATTCATAGATCGAAAGATCTCGCGACTCGCCTCGTACGATTAGGGCCAACAATGGCATCCTTTGTGCTAGCTAAACTCCTCGCGTACGATATCGGGCCTTTGTGGACCCCGCCCTGGTATTTTGTCTTGGGGGGGTTTCCGGACCAAGCTATCTGCGTTGTAGTTCATACAA'/>
    <sequence taxon='t17' value='ATGCGACGCAGGGTATATGGAGTCCCAACCGAGTTGGAGACTAGGCCCGCCCAGAACCGGATACGCTAATACTTATCTGTTGCAATAAGATGCTCGGACAATCCAGAATCTCGCCTATACAGCGTGCTGATTGTAAGAGAGAGACGCACGGAACCTTCTCCGCGAGATAGCCGGATAAACTGTCTGGTTGTAGAAACGAAGTTCGTTGGCCGGTGGACTGTTGACTACGCGATGAACAGGGTCTTTTTGGCGAGTCGAGCTTTTCCCCGATTAGGCACGCTCCCGCCATTAAGACGAGTCAATAACCTCGTGACGATGTGGTCCAAACATACGTGCTGTACGCTCGGTCCAAAGTTATTGATGTATCGGCTAAGAAAAAGCTTGCAGAGGGTAGATATTTTATCACTCACTGTGGCGTTAGGAACCGGTGCGATTACCTTGTTCCCCATCCCGGCGCGCCAATCTCGCTAAGCAAAGCGAGGTCATATTGTGGATTATAGAGGCGCCTTACTAATGGCTAGGAGACTCAGCGGTAGGAAAGGTCTCCTGCGTCTTTGAAAGCGGTTCCCGTACCCCGCTAAAGCTTGTTGCCGATTGGAATTTAACCTTTCTGCAACTTAAAATCTAAAAAGTGCGCAAGTCTAGTCCAACCCCGGGGATCGCCTGCTCACACATTCTGTGTGGAGCCTGGTCGCAATTCAGCATCTGGGTCATAATTCAGTATTACAGTAGAAACATCCAGGATGGTTACCCTCGGTGGCTTTTTACCCTGTTCCAGTCCTGGCAGTACATTAGACATTTGCTTGGGCCCTGGCAACAGAGCTCGCTATAGTTGTAAAACCTCTTTTAAATATTCACGCATTCTTTTGAATGGAGTACAGATTACCATTCCCGAGAGCGAGAAAACTAGCTGTGGACCTCTTTTACGCGCATGAGACGACGCCGTGGCGCCTCTTGTAGACCTGCGCAAGTGCCTAAGACCGCGGACTCGCTACGAGACCCTTCCTTTCGTTATTATCACACAGACGCATGCAGACACTCTCATGAATTTTGTTCTTGGCCTCTTATAAGTAGATAGGGGCCTACCTGTCACAATTAATGGGAGGGCCTTCGCTCGGCGTGGACTCAACGTGTCTGGTCAACGTGGAAGTAGCCCCGTGTAGCGCATGGCTTCATGAGTTGATCGCTATGTATATTACTCCACTAGTTATACCCCCTGTAGATCCTCTCTGGTTTCGATGTTATATGCATAGGAATAGTTTAACATGGCTCTATGAATGCACGTCACTGGTGCACTTATGATTGGAGATTAGACTCAGCAGATGTAGTGGAGACAGTATCATGCCACCGCGGGGTGGTAGCGGCGTCTATGGCGAGATGGCATCGGTCTAATGCAGCAGTTAGTAGTTACAGTCGGAAAGCTATGAAACTGCAGAAGTATGACACCTGTGCCTACAGATTTATGTGCTCTCAACGCCCTCTTACACTCGACACAAACGGGACAAGGGCTGGCATAATCAGGGAAGAAGAAGGCGAGCCTTCCACCCTCGTGACGTAGGTTCCGTCTATAATTATCAGCACGTCTTATTCAAACGCCAGAGCCGAACTACTAGTCTACACTGTCGATAATATTTATAAATTGAGCATTTTTCAGATGAAATCTTCAGGAACTTACAGCTGCCTGGGCGTAAAGCGGGCTTGGCGGGGCCCCTCCATGGATCTGACCTTGTGAATGATTGTATCCGAATCGTTTTTAGTCTGAAACCTACGCAGCGCTCATTTGATTGTGGCAAGGGCACATAGATTCAAGACTTGTCATCGACTTATCATTCATAGATCGAAAGATCCCGCGACTCGCCTCGTACGATTAGGGCCAACAATGGCATGCTTTGTGCTAGCTAAACTCCTCGCGTACGATATCGGACCTTTGTGGACCCCGCCCTGGTATTTTGTCTTGGGGGGGTTTCCGGGCCAAGCTATCTGCGCTGTAGTTCACACAA'/>
    <sequence taxon='t18' value='ATGCGACGCAGGGTATATGGAGTCCCAACCGAGTTGGAGACTAGGCCCGCCCAGAACCGGTTACGCTAATACTTATCTGTTGCAATAAGATGCTCGGACAATCCAGAATCTCGCCTATACAGCGTGCTGATTGTAAGAGAGAGACGCACGGAACCTTCTCCGCGAGATAGCCGGATAAACTGTCTGGTTGTAGAAACGAAGTTCGTTGGCCGGCGGACTGTTGACTACGCGATGAACAGGGTCTTTTTGGCGAGTCGAGCTTTTCCCCGATTAGGCACGCTCCCGCCATTAAGACGAGTCAATAACCTCGTGACGATGTGGTCCAAACATACGTGCTGTACGCTCGGTCCAAAGTTATTGATGTATCGGCTAAGAAAAAGCTTGCAGAGGGTAGATATTTTATCACTCACTGTGGCGTTAGGAACCGGTGCGATTACCTTGTCCCCCATCCCGGCGCGCCAATCTCGCTAAGCAAAGCGAGGTCATATTGTGGATTATAGAGGCGCCTTACTAATGGCTAGGAGATTCAGCGGTAGGAAAGGTCTCCTGCGTCTTTGAAAGCGGTTCCCGTACCCCGCTAAAGCTTGTTGCCGATTGGAATTTAACCTTTCTGCAACTTAAAATCTAAAAAGTGCGCAAGTCTAGTCCAACCCCGGGGATCGCCTGCTCACACATTCTGTGTGGAGCCTGGTCGCAATTCAGCATCTGGGTCATAATTCAGTATTACAGTAGAAACATCCAGGATGGTTACCCTCGGTGGCTTTTTACCCTGTTCCAGTCCTGGCAGTACATTAGACATTTGCTTGGGCCCTGGCAACAGAGCTCGCTATAGTTGTAAAACCTCTTTTAAATATTCACGCATTCTTTTGAATGGAGTACAGATTACCATTCCCGAGAGCGAGAAATCTAGCTGTGGACCTCTTTTACGCGCATGAGACGACGCCGTGGCGCCTCTTGTAGACCTGCGCAAGTGCCTAAGACCGCGGACTCGCTACGAGACCCTTCCTTTCGTTATTATCACACAGACGCATGCAGACACTTTCATGAATTTTGTTCTTGGCCTCTTATAAGTAGATAGGGGCCTACCTGTCACAATTAATGGGAGGGCCTTCGCTCGGCGTGGACTCAACGTGTCTGGTCAATGTGGAAGTAGCCCCGTGTAGCGCATGGCTTCATGAGTTGATCGCTATGTATGTTACTCCACTAGTTATACCCCCTGTAGATCCTCTCTGGTTTCGATGTTATATGCATAGGAATAGTTTAACATGGCACTATAAATGCACGTCACTGGTGCACTTATGATTGGAGATTAGATTCAGCAGGTGTAGTGGAGACAGTATCATGCCACCGCGGGGTGGTAGCGGCGTCTATGGCGAGATGGCATCGGTCTAATGCAGCAGTTAGTAGTCACAGTCGCAAAGCTATGAAACTGCAGAAGTATGACACCTGTGCCTACAGATTTATGTGCTCTCAACGCCCTCTTACACTCGACACAAACGGGACAAGGGCTGGCATAACCAGGGAAGAAGAAGGCGGACCTTCCACCCTCGTGACGTAGGTTCCGTCTATAATTATCAGCACGTCTTATTCAAACGCCAGAGCCGAACTACTAGTCTACACTGTCGATAATATTTATAAATTGAGCATTTTTCAGACGAAATCTTCAGGAACTTACAGCTGCCTGGGCGTAAAGCGGGCTTGGCGGGGCCCCTCCATGGATCTGACCTTGTGAATGATTGTATCCGAATCGTTTTTAGTCTGAAACCTACGCAGCGCTCATTTGATTGTGGCAAGGGCACATAGATTCAAGACTTGTCATCGACTTATCATTCATAGATCGAAAGATCTCGCGACTCGCCTCGTACGATTAGGGCCAACAATGGCATGCTTTGTGCTAGCTAAACTCCTCGCGTACGATATCGGGCCTTTGTGGACCCCGCTCTGGTATTTTGTCTTGGGGGGGTTTCCGGGCCAAGCTATCTGCGTTGTAGTTCATACAA'/>
    <sequence taxon='t19' value='ATGCGACGCAGGGTATATGGAGTCCCAACCGAGTTGGAGACTAGGCCCGCCCAGAACCGGTTACGCTAATACTTATCTGTTGCAATAAGATGCTCGGACAATCCAGAATCTCGCCTATACAGCGTGCTGATTGTAAGAGAGAGACGCACGGAACCTTCTCCGCGAGATAGCCGGATAAACTGTCTGGTTGTAGAAACGAAGTTCGTTGGCCGGCGGACTGTTGACTACGCGATGAACAGGGTCTTTTTGGCGAGTCGAGCTTTTCCCCGATTAGGCACGCTCCCGCCATTAAGACGAGTCAATAACCTCGTGACGATGTGGTCCAAACATACGTGCTGTACGCTCGGTCCAAAGTTATTGATGTATCGGCTAAGAAAAAGCTTGCAGAGGGTAGATATTTTATCACTCACTGTGGCGTTAGGAACCGGTGCGATTACCTTGTCCCCCATCCCGGCGCGCCAATCTCGCTAAGCAAAGCGAGGTCATATTGTGGATTATAGAGGCGCCTTACTAATGGCTAGGAGACTCAGCGGTAGGAAAGGTCTCCTGCGTCTTTGAAAGCGGTTCCCGTACCCCGCTAAAGCTTGTTGCCGATTGGAATTTAACCTTTCTGCAACTTAAAATCTAAAAAGTGCGCAAGTCTAGTCCAACCCCGGGGATCGCCTGCTCACACATTCTGTGTGGAGCCTGGTCGCAATTCAGCATCTGGGTCATAATTCAGTATTACAGTAGAAACATCCAGGATGGTTACCCTCGGTGGCTTTTTACCCTGTTCCAGTCCTGGCAGTACATTAGACATTTGCTTGGGCCCTGGCAACAGAGCTCGCTATAGTTGTAAAACCTCTTTTAAATATTCACGCATTCTTTTGAATGGAGTACAGATTACCATTCCCGAGAGCGAGAAATCTAGCTGTGGACCTCTTTTACGCGCATGAGACGACGCCGTGGCGCCTCTTGTAGACCTGCGCAAGTGCCTAAGACCGCGGACTCGCTACGAGACCCTTCCTTTCGTTATTATCACACAGACGCATGCAGACACTTTCATGAATTTTGTTCTTGGCCTCTTATAAGTAGATAGGGGCCTACCTGTCACAATTAATGGGAGGGCCTTCGCTCGGCGTGGACTCAACGTGTCTGGTCAATGTGGAAGTAGCCCCGTGTAGCGCATGGCTTCATGAGTTGATCGCTATGTATGTTACTCCACTAGTTATACCCCCTGTAGATCCTCTCTGGTTTCGATGTTATATGCATAGGAATAGTTTAACATGGCTCTATAAATGCACGTCACTGGTGCACTTATGATTGGAGATTAGATTCAGCAGGTGTAGTGGGGACAGTATCATGCCACCGCGGGGTGGTAGCGGCGTCTATGGCGAGATGGCATCGGTCTAATGCAGCAGTTAGTAGTCACAGTCGCAAAGCTATGAAACTGCAGAAGTATGACACCTGTGCCTACAGATTTATGTGCTCTCAACGCCCTCTTACACTCGACACAAACGGGACAAGGGCTGGCATAATCAGGGAAGAAGAAGGCGAACCTTCCACCCTCGTGACGTAGGTTCCGTCTATAATTATCAGCACGTCTTATTCAAACGCCAGAGCCGAACTACTAGTCTACACTGTCGATAATATTTATAAATTGAGCATTTTTCAGATGAAATCTTCAGGAACTTACAGCTGCCTGGACGTAAAGCGGGCTTGGCGGGGGCCCTCCATGGATCTGACCTTGTGAATGATTGTATCCGAATCGTTTTTAGTCTGAAACCTACGCAGCGCTCATTTGATTGTGGCAAGGGCACATAGATTCAAGACTTGTCATCGACTTATCATTCATAGATCGAAAGATCTCGCGACTCGCCTCGTACGATTAGGGCCAACAATGGCATGCTTTGTGCTAGCTAAACTCCTCGCGTACGATATCGGGCCTTTGTGGACCCCGCCCTGGTATTTTGTCTTGGGGGGGTTTCCGGGCCAAGCTATCTGCGTTGTAGTTCATACAA'/>
    <sequence taxon='t20' value='ATGCGACGCAGGGTATATGGAGTCCCAACCGAGTTGGAGACTAGGCCCGCCCAGAACCGGATACGCTAATACTTATCTGTTGCAATAAGATGCTCGGACAATCCAGAATCTCGCCTATACAGCGTGCTGATTGTAAGAGAGAGACGCACGGAACCTTCTCCGCGAGATAGCCGGATAAACTGTCTGGTTGTAGAAACGAAGTTCGTTGGCCGGTGGACTGTTGACTACGCGATGAACAGGGTCTTTTTGGCGAGTCGAGCTTTTCCCCGATTAGGCACGCTCCCGCCATTAAGACGAGTCAATAACCTCGTGACGATGTGGTCCAAACATACGTGCTGTACGCTCGGTCCAAAGTTATTGATGTATCGGCTAAGAAAAAGCTTGCAGAGGGTAGATATTTTATCACTCACTGTGGCGTTAGGAACCGGTGCGATTACCTTGTTCCCCATCCCGGCGCGCCAATCTCGCTAAGCAAAGCGAGGTCATATTGTGGATTATAGAGGCGCCTTACTAATGGCTAGGAGACTCAGCGGTAGGAAAGGTCTCCTGCGTCTTTGAAAGCGGTTCCCGTACCCCGCTAAAGCTTGTTGCCGATTGGAATTTAACCTTTCTGCAACTTAAAATCTAAAAAGTGCGCAAGTCTAGTCCAACCCCGGGGATCGCCTGCTCACACATTCTGTGTGGAGCCTGGTCGCAATTCAGCATCTGGGTCATAATTCAGTATTACAGTAGAAACATCCAGGATGGTTACCCTCGGTGGCTTTTTACCCTGTTCCAGTCCTGGCAGTACATTAGACATTTGCTTGGGCCCTGGCAACAGAGCTCGCTATAGTTGTAAAACCTCTTTTAAATATTCACGCATTCTTTTGAATGGAGTACAGATTACCATTCCCGAGAGCGAGAAAACTAGCTGTGGACCTCTTTTACGCGCATGAGACGACGCCGTGGCGCCTCTTGTAGACCTGCGCAAGTGCCTAAGACCGCGGACTCGCTACGAGACCCTTCCTTTCGTTATTATCACACAGACGCATGCAGACACTCTCATGAATTTTGTTCTTGGCCTCTTATAAGTAGATAGGGGCCTACCTGTCACAATTAATGGGAGGGCCTTCGCTCGGCGTGGACTCAACGTGTCTGGTCAACGTGGAAGTAGCCCCGTGTAGCGCATGGCTTCATGAGTTGATCGCTATGTATATTACTCCACTAGTTATACCCCCTGTAGATCCTCTCTGGTTTCGATGTTATATGCATAGGAATAGTTTAACATGGCTCTATGAATGCACGTCACTGGTGCACTTATGATTGGAGATTAGACTCAGCAGATGTAGTGGAGACAGTATCATGCCACCGCGGGGTGGTAGCGGCGTCTATGGCGAGATGGCATCGGTCTAATGCAGCAGTTAGTAGTTACAGTCGGAAAGCTATGAAACTGCAGAAGTATGACACCTGTGCCTACAGATTTATGTGCTCTCAACGCCCTCTTACACTCGACACAAACGGGACAAGGGCTGGCATAATCAGGGAAGAAGAAGGCGAGCCTTCCACCCTCGTGACGTAGGTTCCGTCTATAATTATCAGCACGTCTTATTCAAACGCCAGAGCCGAACTACTAGTCTACACTGTCGATAATATTTATAAATTGAGCATTTTTCAGATGAAATCTTCAGGAACTTACAGCTGCCTGGGCGTAAAGCGGGCTTGGCGGGGCCCCTCCATGGATCTGACCTTGTGAATGATTGTATCCGAATCGTTTTTAGTCTGAAACCTACGCAGCGCTCATTTGATTGTGGCAAGGGCACATAGATTCAAGACTTGTCATCGACTTATCATTCATAGATCGAAAGATCCCGCGACTCGCCTCGTACGATTAGGGCCAACAATGGCATGCTTTGTGCTAGCTAAACTCCTCGCGTACGATATCGGACCTTTGTGGACCCCGCCCTGGTATTTTGTCTTGGGGGGGTTTCCGGGCCAAGCTATCTGCGCTGTAGTTCACACAA'/>
    <sequence taxon='t21' value='ATGCAACGCAGGGTATATGGAGTCCCAACCGAGTTGGAGACTAGGCCCGCCCAGAACCGGTTACGCTAATACTTATCTGTTGCAATAAGATGCTCGGACAATCCAGAATCTCGCCTATACAGCGTGCTGATTGTAAGAGAGAGACGCACGGAACCTTCTCCGCGAGGTAGCCGGATAAACTGTCTGGTTGTAGAAACGAAGTTCGTTGGCCGGCGGACTGTTGACTACGCGATGAACAGGGTCTTTTTGGCGAGTCGAGCTTTTCCCCGATTAGGCACGCTCCCGCCATTAAGACGAGTCAATAACCTCGTGACGATGTGGTCCAAACATACGTGCTGTACGCTCGGTCCAAAGTTATTGATGTATCGGCTAAGAAAAAGCTTGCAGAGGGTAGATATTTTACCACTCACTGTGGCGTTAGGAACCGGTGCGATTACCTTGTTCCCCATCCCGGCGCGCCAATCTCGCTAAGCAAAGCGAGGTCATATTGTGGATTATAGAGGCGCCTTACTAATGGCTAGGAGACTCAGCGGTAGGAAAGGTCTCCTGCGTCTTTGAAAGCGGTTCCCGTACCCCGCTAAAGCTTGTTGCCGATTGGAATTTAACCTTTCTGCAACTTAAAATCTAAAAAGTGCGCAAGTCTAGTCCAACCCCGGGGATCGCCTGCTCACACATTCTGTGTGGAGCCTGGTCGCAATTCAGCATCTGGGTCATAATTCAGTATTACAGTAGAAACATCCAGGATGGTTACCCTCGGTGGCTTTTTACCCTGTTCCAGTCCTGGCAGTACATTAGACATTTGCTTGGGCCCTGGCAACAGAGCTCGCTATAGTTGTAAAACCTCTTTTAAATATTCACGCATTCTTTTGAATGGAGTACAGATTACCATTCCCGAGAGCGAGAAATCTAGCTGTGGACCTCTTTTACGCGCATGAGACGACGCCGTGGCGCCTCTTGTAGACCTGCGCAAGTGCCTAAGACCGCGGACTCGCTACGAGACCCTTCCTTTCGTTATTATCACACAGACGCATGCAGACACTTTCATGAATTTTGTTCTTGGCCTCTTATTAGTAGATAGGGGCCTACCTGTCACAATTAATGGGAGGGCCTTCGCTCGGCGTGGACTCAACGTGTCTGGTCAATGTGGAAGTAGCCCCGTGTAGCGCATGGCTTCATGAGTTGATCGCTATGTATGTTACTCCACTAGTTATACCCCCTGTAGATCCTCTCTGGTTTCGATGTTATATGCATAGGAATAGTTTAACATGGCTCTATGAATGCACGTCACTGGTGCACTTATGATTGGAGATTAGATTCAGCAGGTGTAGTGGAGACAGTATCATGCCACCGCGGGGTGGTAGCGGCGTCTATGGCGAGATGGCATCGGTCTAATGCAGCAGTTAGTAGTCACAGTCGCAAAGCTATGAAACTGCAGAAGTATGACACCTGTGCCTACAGATTTATGTGCTCTCAACGCCCTCTTACACTCGACACAAACGGGACAAGGGCTGGCATAATCAGGGAAGAAGAAGGCGAACCTTCCACCCTCGTGACGTAGGTTCCGTCTATAATTATCAGCACGTCTTATTCAAACGCCAGAGCCGAACTACTAGTCTACACTGTCGATAATATTTATAAATTGAGCATTTTTCAGATGAAATCTTCAGGAACTTACAGCTGCCTGGGCGTAAAGCGAGCTTGGCGGGGCCCCTCCATGGATCTGACCTTGTGAATGATTGTATCCGAATCGTTTTTAGTCTGAGACCTACGCAGCGCTCATTTGATTGTGGCAAGGGCACATAGATTCAAGACTTGTCATCGACTTATCATTCATAGATCGAAAGATCTCGCGACTCGCCTCGTACGATTAGGGCCAACAATGGCATGCTTTGTGCTAGCTAAACTCCTCGCGTACGATATCGGGCCTTTGTGGACCCCGCCCTGGTATTTTGTCTAGGGGGGGTTTCCGGGCCAAGCTATCTGCGCTGTAGTTCATACAA'/>
    <sequence taxon='t22' value='ATGCGACGCAGGGTATATGGAGTCCCAACCGAGTTGGAGACTAGGCCCGCCCAGAACCGGATACGCTAATACTTATCTGTTGCAATAAGATGCTCGGACAATCCAGAATCTCGCCTATACAGCGTGCTGATTGTAAGAGAGAGACGCACGGAACCTTCTCCGCGAGATAGCCGGATAAACTGTCTGGTTGTAGAAACGAAGTTCGTTGGCCGGTGGACTGTTGACTACGCGATGAACAGGGTCTTTTTGGCGAGTCGAGCTTTTCCCCGATTAGGCACGCTCCCGCCATTAAGACGAGTCAATAACCTCGTGACGATGTGGTCCAAACATACGTGCTGTACGCTCGGTCCAAAGTTATTGATGTATCGGCTAAGAAAAAGCTTGCAGAGGGTAGATATTTTATCACTCACTGTGGCGTTAGGAACCGGTGCGATTACCTTGTTCCCCATCCCGGCGCGCCAATCTCGCTAAGCAAAGCGAGGTCATATTGTGGATTATAGAGGCGCCTTACTAATGGCTAGGAGACTCAGCGGTAGGAAAGGTCTCCTGCGTCTTTGAAAGCGGTTCCCGTACCCCGCTAAAGCTTGTTGCCGATTGGAATTTAACCTTTCTGCAACTTAAAATCTAAAAAGTGCGCAAGTCTAGTCCAACCCCGGGGATCGCCTGCTCACACATTCTGTGTGGAGCCTGGTCGCAATTCAGCATCTGGGTCATAATTCAGTATTACAGTAGAAACATCCAGGATGGTTACCCTCGGTGGCTTTTTACCCTGTTCCAGTCCTGGCAGTACATTAGACATTTGCTTGGGCCCTGGCAACAGAGCTCGCTATAGTTGTAAAACCTCTTTTAAATATTCACGCATTCTTTTGAATGGAGTACAGATTACCATTCCCGAGAGCGAGAAAACTAGCTGTGGACCTCTTTTACGCGCATGAGACGACGCCGTGGCGCCTCTTGTAGACCTGCGCAAGTGCCTAAGACCGCGGACTCGCTACGAGACCCTTCCTTTCGTTATTATCACACAGACGCATGCAGACACTCTCATGAATTTTGTTCTTGGCCTCTTATAAGTAGATAGGGGCCTACCTGTCACAATTAATGGGAGGGCCTTCGCTCGGCGTGGACTCAACGTGTCTGGTCAACGTGGAAGTAGCCCCGTGTAGCGCATGGCTTCATGAGTTGATCGCTATGTATATTACTCCACTAGTTATACCCCCTGTAGATCCTCTCTGGTTTCGATGTTATATGCATAGGAATAGTTTAACATGGCTCTATGAATGCACGTCACTGGTGCACTTATGATTGGAGATTAGACTCAGCAGATGTAGTGGAGACAGTATCATGCCACCGCGGGGTGGTAGCGGCGTCTATGGCGAGATGGCATCGGTCTAATGCAGCAGTTAGTAGTTACAGTCGGAAAGCTATGAAACTGCAGAAGTATGACACCTGTGCCTACAGATTTATGTGCTCTCAACGCCCTCTTACACTCGACACAAACGGGACAAGGGCTGGCATAATCAGGGAAGAAGAAGGCGAGCCTTCCACCCTCGTGACGTAGGTTCCGTCTATAATTATCAGCACGTCTTATTCAAACGCCAGAGCCGAACTACTAGTCTACACTGTCGATAATATTTATAAATTGAGCATTTTTCAGATGAAATCTTCAGGAACTTACAGCTGCCTGGGCGTAAAGCGGGCTTGGCGGGGCCCCTCCATGGATCTGACCTTGTGAATGATTGTATCCGAATCGTTTTTAGTCTGAAACCTACGCAGCGCTCATTTGATTGTGGCAAGGGCACATAGATTCAAGACTTGTCATCGACTTATCATTCATAGATCGAAAGATCCCGCGACTCGCCTCGTACGATTAGGGCCAACAATGGCATGCTTTGTGCTAGCTAAACTCCTCGCGTACGATATCGGACCTTTGTGGACCCCGCCCTGGTATTTTGTCTTGGGGGGGTTTCCGGGCCAAGCTATCTGCGCTGTAGTTCACACAA'/>
    <sequence taxon='t23' value='ATGCAACGCAGGGTATATGGAGTCCCAACCGAGTTGGAGACTAGGCCCGCCCAGAACCGGTTACGCTAATACTTATCTGTTGCAATAAGATGCTCGGACAATCCAGAATCTCGCCTATACAGCGTGCTGATTGTAAGAGAGAGACGCACGGAACCTTCTCCGCGAGGTAGCCGGATAAACTGTCTGGTTGTAGAAACGAAGTTCGTTGGCCGGCGGACTGTTGACTACGCGATGAACAGGGTCTTTTTGGCGAGTCGAGCTTTTCCCCGATTAGGCACGCTCCCGCCATTAAGACGAGTCAATAACCTCGTGACGATGTGGTCCAAACATACGTGCTGTACGCTCGGTCCAAAGTTATTGATGTATCGGCTAAGAAAAAGCTTGCAGAGGGTAGATATTTTACCACTCACTGTGGCGTTAGGAACCGGTGCGATTACCTTGTTCCCCATCCCGGCGCGCCAATCTCGCTAAGCAAAGCGAGGTCATATTGTGGATTATAGAGGCGCCTTACTAATGGCTAGGAGACTCAGCGGTAGGAAAGGTCTCCTGCGTCTTTGAAAGCGGTTCCCGTACCCCGCTAAAGCTTGTTGCCGATTGGAATTTAACCTTTCTGCAACTTAAAATCTAAAAAGTGCGCAAGTCTAGTCCAACCCCGGGGATCGCCTGCTCACACATTCTGTGTGGAGCCTGGTCGCAATTCAGCATCTGGGTCATAATTCAGTATTACAGTAGAAACATCCAGGATGGTTACCCTCGGTGGCTTTTTACCCTGTTCCAGTCCTGGCAGTACATTAGACATTTGCTTGGGCCCTGGCAACAGAGCTCGCTATAGTTGTAAAACCTCTTTTAAATATTCACGCATTCTTTTGAATGGAGTACAGATTACCATTCCCGAGAGCGAGAAATCTAGCTGTGGACCTCTTTTACGCGCATGAGACGACGCCGTGGCGCCTCTTGTAGACCTGCGCAAGTGCCTAAGACCGCGGACTCGCTACGAGACCCTTCCTTTCGTTATTATCACACAGACGCATGCAGACACTTTCATGAATTTTGTTCTTGGCCTCTTATTAGTAGATAGGGGCCTACCTGTCACAATTAATGGGAGGGCCTTCGCTCGGCGTGGACTCAACGTGTCTGGTCAATGTGGAAGTAGCCCCGTGTAGCGCATGGCTTCATGAGTTGATCGCTATGTATGTTACTCCACTAGTTATACCCCCTGTAGATCCTCTCTGGTTTCGATGTTATATGCATAGGAATAGTTTAACATGGCTCTATGAATGCACGTCACTGGTGCACTTATGATTGGAGATTAGATTCAGCAGGTGTAGTGGAGACAGTATCATGCCACCGCGGGGTGGTAGCGGCGTCTATGGCGAGATGGCATCGGTCTAATGCAGCAGTTAGTAGTCACAGTCGCAAAGCTATGAAACTGCAGAAGTATGACACCTGTGCCTACAGATTTATGTGCTCTCAACGCCCTCTTACACTCGACACAAACGGGACAAGGGCTGGCATAATCAGGGAAGAAGAAGGCGAACCTTCCACCCTCGTGACGTAGGTTCCGTCTATAATTATCAGCACGTCTTATTCAAACGCCAGAGCCGAACTACTAGTCTACACTGTCGATAATATTTATAAATTGAGCATTTTTCAGATGAAATCTTCAGGAACTTACAGCTGCCTGGGCGTAAAGCGAGCTTGGCGGGGCCCCTCCATGGATCTGACCTTGTGAATGATTGTATCCGAATCGTTTTTAGTCTGAGACCTACGCAGCGCTCATTTGATTGTGGCAAGGGCACATAGATTCAAGACTTGTCATCGACTTATCATTCATAGATCGAAAGATCTCGCGACTCGCCTCGTACGATTAGGGCCAACAATGGCATGCTTTGTGCTAGCTAAACTCCTCGCGTACGATATCGGGCCTTTGTGGACCCCGCCCTGGTATTTTGTCTAGGGGGGGTTTCCGGGCCAAGCTATCTGCGCTGTAGTTCATACAA'/>
    <sequence taxon='t24' value='ATGCAACGCAGGGTATATGGAGTCCCAACCGAGTTGGAGACTAGGCCCGCCCAGAACCGGTTACGCTAATACTTATCTGTTGCAATAAGATGCTCGGACAATCCAGAATCTCGCCTATACAGCGTGCTGATTGTAAGAGAGAGACGCACGGAACCTTCTCCGCGAGGTAGCCGGATAAACTGTCTGGTTGTAGAAACGAAGTTCGTTGGCCGGCGGACTGTTGACTACGCGATGAACAGGGTCTTTTTGGCGAGTCGAGCTTTTCCCCGATTAGGCACGCTCCCGCCATTAAGACGAGTCAATAACCTCGTGACGATGTGGTCCAAACATACGTGCTGTACGCTCGGTCCAAAGTTATTGATGTATCGGCTAAGAAAAAGCTTGCAGAGGGTAGATATTTTATCACTCACTGTGGCGTTAGGAACCGGTGTGATTACCTTGTTCCCCATCCCGGCGCGCCAATCTCGCTAAGCAAAGCGAGGTCATATTGTGGATTATAGAGGCGCCTTACTAATGGCTAGGAGACTCAGCGGTAGGAAAGGTCTCCTGCGTCTTTGAAAGCGGTTCCCGTACCCCGCTAAAGCTTGTTGCCGATTGGAATTTAACCTTTCTGCAACTTAAAATCTAAAAAGTGCGCAAGTCTAGTCCAACCCCGGGGATCGCCTGCTCACACATTCTGTGTGGAGCCTGGTCGCAATTCAGCATCTGGGTCATAATTCAGTATTACAGTAGAAACATCCAGGATGGTTACCCTCGGTGGCTTTTTACCCTGTTCCAGTCCTGGCAGTACATTAGACATTTGCTTGGGCCCTGGCAACAGAGCTCGCTATAGTTGTAAAACCTCTTTTAAATATTCACGCATTCTTTTGAATGGAGTACAGATTACCATTCCCGAGAGCGAGAAATCTAGCTGTGGACCTCTTTTACGCGCATGAGACGACGCCGTGGCGCCTCTTGTAGACCTGCGCAAGTGCCTAAGACCGCGGACTCGCTACGAGACCCTTCCTTTCGTTATTATCACACAGACGCATGCAGACACTTTCATGAATTTTGTTCTTGGCCTCTTATAAGTAGATAGGGGCCTACCTGTCACAATTAATGGGAGGGCCTTCGCTCGGCGTGGACTCAACGTGTCTGGTCAATGTGGAAGTAGCCCCGTGTAGCGCATGGCTTCATGAGTTGATCGCTATGTATGTTACTCCACTAGTTATACCCCCTGTAGATCCTCTCTGGTTTCGATGTTATATGCATAGGAATAGTTTAACATGGCTCTATGAATGCACGTCACTGGTGCACTTATGATTGGAGATTAGATTCAGCAGGTGTAGTGGAGACAGTATCATGCCACCGCGGGGTGGTAGCGGCGTCTATGGCGAGATGGCATCGGTCTAATGCAGCAGTTAGTAGTCACAGTCGCAAAGCTATGAAACTGCAGAAGTATGACACCTGTGCCTACAGATTTATGTGCTCTCAACGCCCTCTTACACTCGACACAAACGGGACAAGGGCTGGCATAATCAGGGAAGAAGAAGGCGAACCTTCCACCCTCGTGACGTAGGTTCCGTCTATAATTATCAGCACGTCTTATTCAAACGCCAGAGCCGAACTACTAGTCTACACTGTCGATAATATTTATAAATTGAGCATTTTTCAGATGAAATCTTCAGGAACTTACAGCTGCCTGGGCGTAAAGCGAGCTTGGCGGGGCCCCTCCATGGATCTGACCTTGTGAATGATTGTATCCGAATCGTTTTTAGTCTGAAACCTACGCAGCGCTCATTTGATTGTGGCAAGGGCACATAGATTCAAGACTTGTCATCGACTTATCATTCATAGATCGAAAGATCTCGCGACTCGCCTCGTACGATTAGGGCCAACAATGGCATGCTTTGTGCTAGCTAAACTCCTCGCGTACGATATCGGGCCTTTGTGGACCCCGCCCTGGTATTTTGTCTTGGGGGGGTTTCCGGGCCAAGCTATCTGCGCTGTAGTTCATACAA'/>
    <sequence taxon='t25' value='ATGCGACGCAGGGTATATGGAGTCCCAACCGAGTTGGAGACTAGGCCCGCCCAGAACCGGTTACGCTAATACTTATCTGTTGCAATAAGATGCTCGGACAATCCAGAATCTCGCCTATACAGCGTGCTGATTGTAAGAGAGAGACGCACGGAACCTTCTCCGCGAGATAGCCGGATAAACTGTCTGGTTGTAGAAACGAAGTTCGTTGGCCGGCGGACTGTTGACTACGCGATGAACAGGGTCTTTTTGGCGAGTCGAGCTTTTCCCCGATTAGGCACGCTCCCGCCATTAAGACGAGTCAATAACCTCGTGACGATGTGGTCCAAACATACGTGCTGTACGCTCGGTCCAAAGTTATTGATGTATCGGCTAAGAAAAAGCTTGCAGAGGGTAGATATTTTATCACTCACTGTGGCGTTAGGAACCGGTGCGATTACCTTGTCCCCCATCCCGGCGCGCCAATCTCGCTAAGCAAAGCGAGGTCATATTGTGGATTATAGAGGCGCCTTACTAATGGCTAGGAGACTCAGCGGTAGGAAAGGTCTCCTGCGTCTTTGAAAGCGGTCCCCGTACCCCGCTAAAGCTTGTTGCCGATTGGAATTTAACGTTTCTGCAACTTAAAATCTAAAAAGTGCGCAAGTCTAGTCCAACCCCGGGGATCGCCTGCTCACACATTCTGTGTGGAGCCTGGTCGCAATTCAGCATCTGGGTCATAATTCAGTATTACAGTAGAAACATCCAGGATGGTTACCCTCGGTGGCTTTTTACCCTGTTCCAGTCCTGGCAGTACATTAGACATTTGCTTGGGCCCTGGCAACAGAGCTCGCTATAGTTGTAAAACCTCTTTTAAATATTCACGCATTCTTTTGAATGGAGTACAGATTACCATTCCCGAGAGCGAGAAATCTAGCTGTGGACCTCTTTTACGCGCATGAGACGACGCCGTGGCGCCTCTTGTAGACCTGCGCAAGTGCCTAAGACCGCGGACTCGCTACGAGACCCTTCCTTTCGTTATTATCACACAGACGCATGCAGACGCTTTCATGAATTTTGTTCTTGGCCTCTTATAAGTAGATAGGGGCCTACCTGTCACAATTAATGGGAGGGCCTTCGCTCGGCGTGGACTCAACGTGTCTGGTCAATGTGGAAGTAGCCCCGTGTAGCGCATGGCTTCATGAGTTGATCGCTATGTATGTTACTCCACTAGTTATACCCCCTGTAGATCCTCTCTGGTTTCGATGTTATATGCATAGGAATAGTTTAACATGGCTCTATAAATGCACGTCACTGGTGCACTTATGATTGGAGATTAGATTCAGCAGGTGTAGTGGAGACAGTATCATGCCACCGCGGGGTGGTAGCGGCGTCTATGGCGAGATGGCATCGGTCTAATGCAGCAGTTAGTAGTCACAGTCGCAAAGCTATGAAACTGCAGAAGTATGACACCTGTGCCTACAGATTTATGTGCTCTCAACGCCCTCTTACACTCGACACAAACGGGACAAGGGCTGGCATAATCAGGGAAGAAGAAGGCGAACCTTCCACCCTCGTGACGTAGGTTCCGTCTATAATTATCAGCACGTCTTATTCAAACGCCAGAGCCGAACTACTAGTCTACACTGTCGATAATATTTATAAATTGAGCATTTTTCAGATGAAATCTTCAGGAACTTACAGCTGCCTGGACGTAAAGCGGGCTTGGCGGGGGCCCTCCATGGATCTGACCTTGTGAATGATTGTATCCGAATCGTTTTTAGTCTGAAACCTACGCAGCGCTCATTTGATTGTGGCAAGGGCACATAGATTCAAGACTTGTCATCGACTTATCATTCATAGATCGAAAGATCTCGCGACTCGCCTCGTACGATTAGGGCCAACAATGGCATGCTTTGTGCTAGCTAAACTCCTCGCGTACGATATCGGGCCTTTGTGGACCCCGCCCTGGTATTTTGTCTTGGGGGGGTTTCCGGGCCAAGCTATCTGCGTTGTAGTTCATACAA'/>
    <sequence taxon='t26' value='CTGCGACGCAGGGTATATGGAGTCCCAACCGAGTTGGAGACTAGGCCCGCCCAGAACCGGTTACGCTAATACTTATCTGTTGCAATAAGATGCTCGGACAATCCAGAATCTCGCCTATACAGCGTGCTGATTGTAAGAGAGAGACGCACGGAACCTTCTCCGCGAGATAGCCGGATAAACTGTCTGGTTGTAGAAACGAAGTTCGTTGGCCGGCGGACTGTTGACTACGCGATGAACAGGGTCTTTTTGGCGAGTCGAGCTTTTCCCCGATTAGGCACGCTCCCGCCATTAAGACGAGTCAATAACCTCGTGACGATGTGGTCCAAACATACGTGCTGTACGCTCGGTCCAAAGTTATTGATGTATCGGCTAAGAAAAAGCTTGCAGAGGGTAGATATTTTATCACTCACTGTGGCGTTAGGAACCGGTGCGATTACCTTGTCCCCCATCCCGGCGCGCCAATCTCGCTAAGCAAAGCGAGGTCATATTGTGGATTATAGAGGCGCCTTACTAATGGCTAGGAGACTCAGCGGTAGGAAAGGTCTCCTGCGTCTTTGAAAGCGGTTCCCGTACCCCGCTAAAGCTTGTTGCCGATTGGAATTTAACCTTTCTGCAACTTAAAATCTAAAAAGTGCGCAAGTCTAGTCTAACCCCGGGGATCGCCTGCTCACACATTCTGTGTGGAGCCTGGTCGCAATTCAGCATCTGGGTCATAATTCAGTATTACAGTAGAAACATCCAGGATGGTTACCCTCGGTGGCTTTTTACCCTGTTCCAGTCCTGGCAGTACATTAGACATTTGCTTGGGCCCTGGCAACAGAGCTCGCTATAGTTGTAAAACCTCTTTTAAATATTCACGCATTCTTTTGAATGGAGTACAGATTACCATTCCCGAGAGCGAGAAATCTAGCTGTGGACCTCTTTTACGCGCATGAGACGACGCCGTGGCGCCTCTTGTAGACCTGCGCAAGTGCCTAAGACCGCGGACTCGCTACGAGACCCTTCCTTTCGTTATTATCACACAGACGCATGCAGACACTTTCATGAATTTTGTTCTTGGCCTCTTATAAGTAGATAGGGGCCTACCTGTCACAATTAATGGGAGGGCCTTCGCTCGGCGTGGACTCAACGTGTCTGGTCAATGTGGAAGTAGCCCCGTGTAGCGCATGGCTTCATGAGTTGATCGCTATGTATGTTACTCCACTAGTTATACCCCCTGTAGATCCCCTCTGGTTTCGATGTTATATGCATAGGAATAGTTTAACATGGCTCTATAAATGCACGTCACTGGTGCACTTATGATTGGAGATTAGATTCAGCAGGTGTAGTGGAGACAGTATCATGCCACCGCGGGGTGGTAGCGGCGTCTATGGCGAGATGGCATCGGTCTAATGCAGCAGTTAGTAGTCACAGTCGCAAAGCTATGAAACTGCAGAAGTATGACACCTGTGCCTACAGATTTATGTGCTCTCAACGCCCTCTTACACTCGACACAAACGGGACAAGGGCTGGCATAATCAGGGAAGAAGAAGGCGAACCTTCCACCCTCGTGACGTAGGTTCCGTCTATAATTATCAGCACGTCTTATTCAAACGCCAGAGCCGAACTACTAGTCTACACTGTCGATAATATTTATAAATTGAGCATTTTTCAGATGAAATCTTCAGGAACTTACAGCTGCCTGGACGTAAAGCGGGCTTGGCGGGGGCCCTCCATGGATCTGACCTTGTGAATGATTGTATCCGAATCGTTTTTAGTCTGAAACCTACGCAGCGCTCATTTGATTGTGGCAAGGGCACATAGATTCAAGACTTGTCATCGACTTATCATTCATAGATCGAAAGATCTCGCGACTCGCCTCGTACGATTAGGGCCAACAATGGCATGCTTTGTGCTAGCTAAACTCCTCGCGTACGATATCGGGCCTTTGTGGACCCCGCCCTGGTATTTTGTCTTGGGGGGGTTTCCGGGCCAAGCTATCTGCGTTGTAGTTCATACAA'/>
    <sequence taxon='t27' value='ATGCGACGCAGGGTATATGGAGTCCCAACCGAGTTGGAGACTAGGCCCGCCCAGAACCGGTTACGCTAATACTTATCTGTTGCAATAAGATGCTCGGACAATCCAGAATCTCGCCTATACAGCGTGCTGATTGTAAGAGAGAGACGCACGGAACCTTCTCCGCGAGATAGCCGGATAAACTGTCTGGTTGTAGAAACGAAGTTCGTTGGCCGGCGGACTGTTGACTACGCGATGAACAGGGTCTTTTTGGCGAGTCGAGCTTTTCCCCGATTAGGCACGCTCCCGCCATTAAGACGAGTCAATAACCTCGTGACGATGTGGTCCAAACATACGTGCTGTACGCTCGGTCCAAAGTTATTGATGTATCGGCTAAGAAAAAGCTTGCAGAGGGTAGATATTTTATCACTCACTGTGGCGTTAGGAACCGGTGCGATTACCTTGTCCCCCATCCCGGCGCGCCAATCTCGCTAAGCAAAGCGAGGTCATATTGTGGATTATAGAGGCGCCTTACTAATGGCTAGGAGATTCAGCGGTAGGAAAGGTCTCCTGCGTCTTTGAAAGCGGTTCCCGTACCCCGCTAAAGCTTGTTGCCGATTGGAATTTAACCTTTCTGCAACTTAAAATCTAAAAAGTGCGCAAGTCTAGTCCAACCCCGGGGATCGCCTGCTCACACATTCTGTGTGGAGCCTGGTCGCAATTCAGCATCTGGGTCATAATTCAGTATTACAGTAGAAACATCCAGGATGGTTACCCTCGGTGGCTTTTTACCCTGTTCCAGTCCTGGCAGTACATTAGACATTTGCTTGGGCCCTGGCAACAGAGCTCGCTATAGTTGTAAAACCTCTTTTAAATATTCACGCATTCTTTTGAATGGAGTACAGATTACCATTCCCGAGAGCGAGAAATCTAGCTGTGGACCTCTTTTACGCGCATGAGACGACGCCGTGGCGCCTCTTGTAGACCTGCGCAAGTGCCTAAGACCGCGGACTCGCTACGAGACCCTTCCTTTCGTTATTATCACACAGACGCATGCAGACACTTTCATGAATTTTGTTCTTGGCCTCTTATAAGTAGATAGGGGCCTACCTGTCACAATTAATGGGAGGGCCTTCGCTCGGCGTGGACTCAACGTGTCTGGTCAATGTGGAAGTAGCCCCGTGTAGCGCATGGCTTCATGAGTTGATCGCTATGTATGTTACTCCACTAGTTATACCCCCTGTAGATCCTCTCTGGTTTCGATGTTATATGCATAGGAATAGTTTAACATGGCACTATAAATGCACGTCACTGGTGCACTTATGATTGGAGATTAGATTCAGCAGGTGTAGTGGAGACAGTATCATGCCACCGCGGGGTGGTAGCGGCGTCTATGGCGAGATGGCATCGGTCTAATGCAGCAGTTAGTAGTCACAGTCGCAAAGCTATGAAACTGCAGAAGTATGACACCTGTGCCTACAGATTTATGTGCTCTCAACGCCCTCTTACACTCGACACAAACGGGACAAGGGCTGGCATAACCAGGGAAGAAGAAGGCGGACCTTCCACCCTCGTGACGTAGGTTCCGTCTATAATTATCAGCACGTCTTATTCAAACGCCAGAGCCGAACTACTAGTCTACACTGTCGATAATATTTATAAATTGAGCATTTTTCAGATGAAATCTTCAGGAACTTACAGCTGCCTGGGCGTAAAGCGGGCTTGGCGGGGCCCCTCCATGGATCTGACCTTGTGAATGATTGTATCCGAATCGTTTTTAGTCTGAAACCTACGCAGCGCTCATTTGATTGTGGCAAGGGCACATAGATTCAAGACTTGTCATCGACTTATCATTCATAGATCGAAAGATCTCGCGACTCGCCTCGTACGATTAGGGCCAACAATGGCATGCTTTGTGCTAGCTAAACTCCTCGCGTACGATATCGGGCCTTTGTGGACCCCGCTCTGGTATTTTGTCTTGGGGGGGTTTCCGGGCCAAGCTATCTGCGTTGTAGTTCATACAA'/>
    <sequence taxon='t28' value='ATGCGACGCAGGGTATATGGAGTCCCAACCGAGTTGGAGACTAGGCCCGCCCAGAACCGGTTACGCTAATACTTATCTGTTGCAATAAGATGCTCGGACAATCCAGAATCTCGCCTATACAGCGTGCTGATTGTAAGAGAGAGACGCACGGAACCTTCTCCGCGAGATAGCCGGATAAACTGTCTGGTTGTAGAAACGAAGTTCGTTGGCCGGCGGACTGTTGACTACGCGATGAACAGGGTCTTTTTGGCGAGTCGAGCTTTTCCCCGATTAGGCACGCTCCCGCCATTAAGACGAGTCAATAACCTCGTGACGATGTGGTCCAAACATACGTGCTGTACGCTCGGTCCAAAGTTATTGATGTATCGGCTAAGAAAAAGCTTGCAGAGGGTAGATATTTTATCACTCACTGTGGCGTTAGGAACCGGTGCGATTACCTTGTCCCCCATCCCGGCGCGCCAATCTCGCTAAGCAAAGCGAGGTCATATTGTGGATTATAGAGGCGCCTTACTAATGGCTAGGAGACTCAGCGGTAGGAAAGGTCTCCTGCGTCTTTGAAAGCGGTCCCCGTACCCCGCTAAAGCTTGTTGCCGATTGGAATTTAACGTTTCTGCAACTTAAAATCTAAAAAGTGCGCAAGTCTAGTCCAACCCCGGGGATCGCCTGCTCACACATTCTGTGTGGAGCCTGGTCGCAATTCAGCATCTGGGTCATAATTCAGTATTACAGTAGAAACATCCAGGATGGTTACCCTCGGTGGCTTTTTACCCTGTTCCAGTCCTGGCAGTACATTAGACATTTGCTTGGGCCCTGGCAACAGAGCTCGCTATAGTTGTAAAACCTCTTTTAAATATTCACGCATTCTTTTGAATGGAGTACAGATTACCATTCCCGAGAGCGAGAAATCTAGCTGTGGACCTCTTTTACGCGCATGAGACGACGCCGTGGCGCCTCTTGTAGACCTGCGCAAGTGCCTAAGACCGCGGACTCGCTACGAGACCCTTCCTTTCGTTATTACCACACAGACGCATGCAGACGCTTTCATGAATTTTGTTCTTGGCCTCTTATAAGTAGATAGGGGCCTACCTGTCACAATTAATGGGAGGGCCTTCGCTCGGCGTGGACTCAACGTGTCTGGTCAATGTGGAAGTAGCCCCGTGTAGCGCATGGCTTCATGAGTTGATCGCTATGTATGTTACTCCACTAGTTATACCCCCTGTAGATCCTCTCTGGTTTCGATGTTATATGCATAGGAATAGTTTAACATGGCTCTATAAATGCACGTCACTGGTGCACTTATGATTGGAGATTAGATTCAGCAGGTGTAGTGGAGACAGTATCATGCCACCGCGGGGTGGTAGCGGCGTCTATGGCGAGATGGCATCGGTCTAATGCAGCAGTTAGTAGTCACAGTCGCAAAGCTATGAAACTGCAGAAGTATGACACCTGTGCCTACAGATTTATGTGCTCTCAACGCCCTCTTACACTCGACACAAACGGGACAAGGGCTGGCATAATCAGGGAAGAAGAAGGCGAACCTTCCACCCTCGTGACGTAGGTTCCGTCTATAATTATCAGCACGTCTTATTCAAACGCCAGAGCCGAACTACTAGTCTACACTGTCGATAATATTTATAAATTGAGCATTTTTCAGATGAAATCTTCAGGAACTTACAGCTGCCTGGACGTAAAGCGGGCTTGGCGGGGGCCCTCCATGGATCTGACCTTGTGAATGATTGTATCCGAATCGTTTTTAGTCTGAAACCTACGCAGCGCTCATTTGATTGTGGCAAGGGCACATAGATTCAAGACTTGTCATCGACTTATCATTCATAGATCGAAAGATCTCGCGACTCGCCTCGTACGATTAGGGCCAACAATGGCATGCTTTGTGCTAGCTAAACTCCTCGCGTACGATATCGGGCCTTTGTGGACCCCGCCCTGGTATTTTGTCTTGGGGGGGTTTCCGGGCCAAGCTATCTGCGTTGTAGTTCATACAA'/>
    <sequence taxon='t29' value='ATGCGACGCAGGGTATATGGAGTCCCAACCGAGTTGGAGACTAGGCCCGCCCAGAACCGGTTACGCTAATACTTATCTGTTGCAATAAGATGCTCGGACAATCCAGAATCTCGCCTATACAGCGTGCTGATTGTAAGAGAGAGACGTACGGAACCTTCTCCGCGAGATAGCCGGATAAACTGTCTGGTTGTAGAAACGAAGTTCGTTGGCCGGCGGACTGTTGACTACGCGATGAACAGGGTCTTTTTGGCGAGTCGAGCTTTTCCCCGATTAGGCACGCTCCCGCCATTAAGACGAGTCAATAACCTCGTGACGATGTGGTCCAAACATACGTGCTGTACGCTCGGTCCAAAGTTATTGATGTATCGGCTAAGAAAAAGCTTGCAGAGGGTAGATATTTTATCACTCACTGTGGCGTTAGGAACCGGTGCGATTACCTTGTCCCCCATCCCGGCGCGCCAATCTCGCTAAGCAAAGCGAGGTCATATTGTGGATTATAGAGGCGCCTTACTAATGGCTAGGAGATTCAGCGGTAGGAAAGGTCTCCTGCGTCTTTGAAAGCGGTTCCCGTACCCCGCTAAAGCTTGTTGCCGATTGGAATTTAACCTTTCTGCAACTTAAAATCTAAAAAGTGCGCAAGTCTAGTCCAACCCCGGGGATCGCCTGCTCACACATTCTGTGTGGAGCCTGGTCGCAATTCAGCATCTGGGTCATAATTCAGTATTACAGTAGAAACATCCAGGATGGTTACCCTCGGTGGCTTTTTACCCTGTTCCAGTCCTGGCAGTACATTAGACATTTGCTTGGGCCCTGGCAACAGAGCTCGCTATAGTTGTAAAACCTCTTTTAAATATTCACGCATTCTTTTGAATGGAGTACAGATTACCATTCCCGAGAGCGAGAAATCTAGCTGTGGACCTCTTTTACGCGCATGAGACGACGCCGTGGCGCCTCTTGTAGACCTGCGCAAGTGCCTAAGACCGCGGACTCGCTACGAGACCCGTCCTTTCGTTATTATCACACAGACGCATGCAGACACTTTCATGAATTTTGTTCTTGGCCTCTTATAAGTAGATAGGGGCCTACCTGTCACAATTAATGGGAGGGCCTTCGCTCGGCGTGGACTCAACGTGTCTGGTCAATGTGGAAGTAGCCCCGTGTAGCGCATGGCTTCATGAGTTGATCGCTATGTATGTTACTCCACTAGTTATACCCCCTGTAGATCCTCTCTGGTTTCGATGTTATATGCATAGGAATAGTTTAACATGGCTCTATAAATGCACGTCACTGGTGCACTTATGATTGGAGATTAGATTCAGCAGGTGTAGTGGAGACAGTATCATGCCACCGCGGGGTGGTAGCGGCGTCTATGGCGAGATGGCATCGGTCTAATGCAGCAGTTAGTAGTCACAGTCGCAAAGCTATGAAACTGCAGAAGTATGACACCTGTGCCTACAGATTTATGTGCTCTCAACGCCCTCTTACACTCGACACAAACGGGACAAGGGCTGGCATAATCAGGGAAGAAGAAGGCGGACCTTCCACCCTCGTGACGTAGGTTCCGTCTATAATTATCAGCACGTCTTATTCAAACGCCAGAGCCGAACTACTAGTCTACACTGTCGATAATATTTATAAATTGAGCATTTTTCAGATGAAATCTTCAGGAACTTACAGCTGCCTGGGCGTAAAGCGGGCTTGGCGGGGCCCCTCCATGGATCTGACCTTGTGAATGATTGTATCCGAATCGTTTTTAGTCTGAAACCTACGCAGCGCTCATTTGATTGTGGCAAGGGCACATAGATTCAAGACTTGTCATCGACTTATCATTCATAGATCGAAAGATCTCGCGACTCGCCTCGTACGATTAGGGCCAACAATGGCATGCTTTGTGCTAGCTAAACTCCTCGCGTACGATATCGGGCCTTTGTGGACCCCGCCCTGGTATTTTGTCTTGGGGGGGTTTCCGGGCCAAGCTATCTGCGTTGTAGTTCATACAA'/>
    <sequence taxon='t30' value='ATGCAACGCAGGGTATATGGAGTCCCAACCGAGTTGGAGACTAGGCCCGCCCAGAACCGGTTACGCTAATACTTATCTGTTGCAATAAGATGCTCGGACAATCCAGAATCTCGCCTATACAGCGTGCTGATTGTAAGAGAGAGACGCACGGAACCTTCTCCGCGAGGTAGCCGGATAAACTGTCTGGTTGTAGAAACGAAGTTCGTTGGCCGGCGGACTGTTGACTACGCGATGAACAGGGTCTTTTTGGCGAGTCGAGCTTTTCCCCGATTAGGCACGCTCCCGCCATTAAGACGAGTCAATAACCTCGTGACGATGTGGTCCAAACATACGTGCTGTACGCTCGGTCCAAAGTTATTGATGTATCGGCTAAGAAAAAGCTTGCAGAGGGTAGATATTTTATCACTCACTGTGGCGTTAGGAACCGGTGTGATTACCTTGTTCCCCATCCCGGCGCGCCAATCTCGCTAAGCAAAGCGAGGTCATATTGTGGATTATAGAGGCGCCTTACTAATGGCTAGGAGACTCAGCGGTAGGAAAGGTCTCCTGCGTCTTTGAAAGCGGTTCCCGTACCCCGCTAAAGCTTGTTGCCGATTGGAATTTAACCTTTCTGCAACTTAAAATCTAAAAAGTGCGCAAGTCTAGTCCAACCCCGGGGATCGCCTGCTCACACATTCTGTGTGGAGCCTGGTCGCAATTCAGCATCTGGGTCATAATTCAGTATTACAGTAGAAACATCCAGGATGGTTACCCTCGGTGGCTTTTTACCCTGTTCCAGTCCTGGCAGTACATTAGACATTTGCTTGGGCCCTGGCAACAGAGCTCGCTATAGTTGTAAAACCTCTTTTAAATATTCACGCATTCTTTTGAATGGAGTACAGATTACCATTCCCGAGAGCGAGAAATCTAGCTGTGGACCTCTTTTACGCGCATGAGACGACGCCGTGGCGCCTCTTGTAGACCTGCGCAAGTGCCTAAGACCGCGGACTCGCTACGAGACCCTTCCTTTCGTTATTATCACACAGACGCATGCAGACACTTTCATGAATTTTGTTCTTGGCCTCTTATAAGTAGATAGGGGCCTACCTGTCACAATTAATGGGAGGGCCTTCGCTCGGCGTGGACTCAACGTGTCTGGTCAATGTGGAAGTAGCCCCGTGTAGCGCATGGCTTCATGAGTTGATCGCTATGTATGTTACTCCACTAGTTATACCCCCTGTAGATCCTCTCTGGTTTCGATGTTATATGCATAGGAATAGTTTAACATGGCTCTATGAATGCACGTCACTGGTGCACTTATGATTGGAGATTAGATTCAGCAGGTGTAGTGGAGACAGTATCATGCCACCGCGGGGTGGTAGCGGCGTCTATGGCGAGATGGCATCGGTCTAATGCAGCAGTTAGTAGTCACAGTCGCAAAGCTATGAAACTGCAGAAGTATGACACCTGTGCCTACAGATTTATGTGCTCTCAACGCCCTCTTACACTCGACACAAACGGGACAAGGGCTGGCATAATCAGGGAAGAAGAAGGCGAACCTTCCACCCTCGTGACGTAGGTTCCGTCTATAATTATCAGCACGTCTTATTCAAACGCCAGAGCCGAACTACTAGTCTACACTGTCGATAATATTTATAAATTGAGCATTTTTCAGATGAAATCTTCAGGAACTTACAGCTGCCTGGGCGTAAAGCGAGCTTGGCGGGGCCCCTCCATGGATCTGACCTTGTGAATGATTGTATCCGAATCGTTTTTAGTCTGAAACCTACGCAGCGCTCATTTGATTGTGGCAAGGGCACATAGATTCAAGACTTGTCATCGACTTATCATTCATAGATCGAAAGATCTCGCGACTCGCCTCGTACGATTAGGGCCAACAATGGCATGCTTTGTGCTAGCTAAACTCCTCGCGTACGATATCGGGCCTTTGTGGACCCCGCCCTGGTATTTTGTCTTGGGGGGGTTTCCGGGCCAAGCTATCTGCGCTGTAGTTCATACAA'/>
    <sequence taxon='t31' value='ATGCGAAGCAGGGTATATGGAGTCCCAACCGAGTTGGAGACTAGGCCCGCCCAGAACCGGTTACGCTAATACTTATCTGTTGCAATAAGATGCTCGGACAATCCAGAATCTCGCCTATACAGCGTGCTGATTGTAAGAGAGAGACGCACGGAACCTTCTCTGCGAGATAGCCGGATAAACTGTCTGGTTGTAGAAACGAAGTTCGTTGGCCGGCGGACTGTTGACTACGCGATGAACAGGGTCTTTTTGGCGAGTCGAGCTTTTCCCCGATTAGGCACGCTCCCGCCATTAAGACGAGTCAATAACCTCGTGACGATGTGGTCCAAACATACGTGCTGTACGCTCGGTCCAAAGTTATTGATGTATCGGCTAAGAAAAAGCTTGCAGAGGGTAGATATTTTCTCACTCACTGTGGCGTTAGGAACCGGTGCGATTACCTCGTTCCCCATCCCGGCGCGCCAATCTCGCAAAGCAAAGCGAGGTCATATTGTGGATTATAGAGGCGCCTTACTAATGGCTAGGAGACTCAGCGGTAGGAAAGGTCTCCTGCGTCTTTGAAAGCGGTTCCCGTACCCCGCTAAAGCTTGTTGCCGATTGGAATTTAACCTTTCTGCAACTTAAAATCTAAAAAGTGCGCAAGTCTAGTCCAACCCCGGGGATCGCCTGCTCACACATTCTGTGTGGAGCCTGGTCACAATTCAGCATCTGGGTCATAATTCAGTATTACAGTAGAAACATCCAGGATGGTTACCCTCGGTGGCTTTTTACCCTGTTCCAGTCCTGGCAGTACATTAGACATTTGCTTGGGCCCTGGCAACAGAGCTCGCTATAGTTGTAAAACCTCTTTTAAATATTCACGCATTCTTTTGAATGGAGTACAGATTACCATTCCCGAGAGCGAGAAAACTAGCTGTGGACCTCTTTTACGCGCATGAGACGACGCCGTGGCGCCTCTTGTGGACCTGCGCAAGTGCCTAAGACCGCGGACTCGCTACGAGACCCTTCCTTTCGTTATTATCACACAGACGCATGCAGACACTTTCATGAATTTTGTTCTTGGCCTCTTATAAGTAGATAGGGGCCTACCTGTCACAATTAATGGGAGGGCCTTCGCTCGGCGTGGACTCAACGTGTCTGGTCAGTGTGGAAGTAGCCCCGTGTAGCGCATGGCTTCATGAGTTGATCGCTATGTATGTTACTCCACTAGTTATACCCCCTGTAGATCCTCTCTGGTTTCGATGTTATATGCATAGGAATAGCTTAACATGGCTCTATGAATGCACGTCACTGGTGCACTTATGATTGGAGATTAGATTCAGCAGGTGTAGTGGAGACAGTATCATGCCACCGCGGGGTGGTAGCGGCGTCTATGGCGAGATGGCATCGGTCTAATGCAGCAGTTAGTAGTCACAGTCGCAAAGCTATGAAACTGCAGAAGTATGACACCTGTGCCTACAGATTTATGTGCTCTCAACGCCCTCTTACACTCGACACAAACGGGACAAGGGCTGGCATAATCAGGGAAGAAGAAGGCGAACCTTCCACCCTCGTGACGTAGGTTCCGTCTATAATTATCAGCACGTCTTATTCAAACGCCAAAGCCGAACTACTAGTCTACACTGTCGATAATATTTATAAATCGAGCATTTTTCAGATGAAATCTTCAGGAACTTACAGCTGCCTGGGCGTAAAGCGGGCTTAGCGGGGCCCCTCCATGGATTTGACCTTGTGAATGATTGTATCCGAATCGTTTTTAGTCTGAAACCTACGCAGCGCTCACTTGATTGTGGCAAGGGCACATAGATTCAAGACTTGTCATCGACTTATCATTCATAGATCGAAAGATCTCGCGACTCGCCTCGTACGATTAGGGCCAACAATGGCATGCTTTGTGCTAGCTAAACTCCTCGCGTACGATATCGGACCTTTGTGGACCCCGCCCTGGTATTTTGTCTTGGGGGGGTTTCCGGGCCAAGCTATCTGCGCTGTAGTTCACACAA'/>
    <sequence taxon='t32' value='ATGCGACGCAGGGTATATGGAGTCCCAACCGAGTTGGAGACTAGGCCCGCCCAGAACCGGTTACGCTAATACTTATCTGTTGCAATAAGATGCTCGGACAATCCAGAATCTCGCCTATACAGCGTGCTGATTGTAAGAGAGAGACGCACGGAACCTTCTCTGCGAGATAGCCGGATAAACTGTCTGGTTGTAGAAACGAAGTTCGTTGGCCGGCGGACTGTTGACTACGCGATGAACAGGGTCTTTTTGGCGAGTCGAGCTTTTCCCCGATTAGGCACGCTCCCGCCATTAAGACGAGTCAATAACCTCGTGACGATGTGGTCCAAACATACGTGCTGTACGCTCGGTCCAAAGTTATTGATGTATCGGCTAAGAAAAAGCTTGCAGAGGGTAGATATTTTCTCACTCACTGTGGCGTTAGGAACCGGTGCGATTACCTCGTTCCCCATCCCGGCGCGCCAATCTCGCAAAGCAAAGCGAGGTCATATTGTGGATTATAGAGGCGCCTTACTAATGGCTAGGAGACTCAGCGGTAGGAAAGGTCTCCTGCGTCTTTGAAAGCGGTTCCCGTACCCCGCTAAAGCTTGTTGCCGATTGGAATTTAACCTTTCTGCAACTTAAAATCTAAAAAGTGCGCAAGTCTAGTCCAACCCCGGGGATCGCCTGCTCACACATTCTGTGTGGAGCCTGGTCACAATTCAGCATCTGGGTCATAATTCAGTATTACAGTAGAAACATCCAGGATGGTTACCCTCGGTGGCTTTTTACCCTGTTCCAGTCCTGGCAGTACATTAGACATTTGCTTGGGCCCTGGCAACAGAGCTCGCTATAGTTGTAAAACCTCTTTTAAATATTCACGCATTCTTTTGAATGGAGTACAGATTACCATTCCCGAGAGCGAGAAAACTAGCTGTGGACCTCTTTTACGCGCATGAGACGACGCCGTGGCGCCTCTTGTGGACCTGCGCAAGTGCCTAAGACCGCGGACTCGCTACGAGACCCTTCCTTTCGTTATTATCACACAGACGCATGCAGACACTTTCATGAATTTTGTTCTTGGCCTCTTATAAGTAGATAGGGGCCTACCTGTCACAATTAATGGGAGGGCCTTCGCTCGGCGTGGACTCAACGTGTCTGGTCAGTGTGGAAGTAGCCCCGTGTAGCGCATGGCTTCATGAGTTGATCGCTATATATGTTACTCCACTAGTTATACCCCCTGTAGATCCTCTCTGGTTTCGATGTTATATGCATAGGAATAGCTTAACATGGCTCTATGAATGCACGTCACTGGTGCACTTATGATTGGAGATTAGATTCAGCAGGTGTAGTGGAGACAGTATCATGCCACCGCGGGGTGGTAGCGGCGTCTATGGCGAGATGGCATCGGTCTAATGCAGCAGTTAGTAGTCACAGTCGCAAAGCTATGAAACTGCAGAAGTATGACACCTGTGCCTACAGATTTATGTGCTCTCAACGCCCTCTTACACTCGACACAAACGGGACAAGGGCTGGCATAATCAGGGAAGAAGAAGGCGAACCTTCCACCCTCGTGACGTAGGTTCCGTCTATAATTATCAGCACGTCTTATTCAAACGCCAAAGCCGAACTACTAGTCTACACTGTCGATAATATTTATAAATCGAGCATTTTTCAGATGAAATCTTCAGGAACTTACAGCTGCCTGGGCGTAAAGCGGGCTTGGCGGGGCCCCTCCATGGATTTGACCTTGTGAATGATTGTATCCGAATCGTTTTTAGTCTGAAACCTACGCAGCGCTCACTTGATTGTGGCAAGGGCACATAGATTCAAGACTTGTCATCGACTTATCATTCATAGATCGAAAGATCTCGCGACTCGCCTCGTACGATTAGGGCCAACAATGGCATGCTTTGTGCTAGCTAAACTCCTCGCGTACGATATCGGACCTTTGTGGACCCCGCCCTGGTATTTTGTCTTGGGGGGGTTTCCGGGCCAAGCTATCTGCGCTGTAGTTCACACAA'/>
    <sequence taxon='t33' value='ATGCAACGCAGGGTATATGGAGTCCCAACCGAGTTGGAGACTAGGCCCGCCCAGAACCGGTTACGCTAATACTTATCTGTTGCAATAAGATGCTCGGACAATCCAGAATCTCGCCTATACAGCGTGCTGATTGTAAGAGAGAGACGCACGGAACCTTCTCCGCGAGGTAGCCGGATAAACTGTCTGGTTGTAGAAACGAAGTTCGTTGGCCGGCGGACTGTTGACTACGCGATGAACAGGGTCTTTTTGGCGAGTCGAGCTTTTCCCCGATTAGGCACGCTCCCGCCATTAAGACGAGTCAATAACCTCGTGACGATGTGGTCCAAACATACGTGCTGTACGCTCGGTCCAAAGTTATTGATGTATCGGCTAAGAAAAAGCTTGCAGAGGGTAGATATTTTATCACTCACTGTGGCGTTAGGAACCGGTGCGATTACCTTGTTCCCCATCCCGGCGCGCCAATCTCGCTAAGCAAAGCGAGGTCATATTGTGGATTATAGAGGCGCCTTACTAATGGCTAGGAGACTCAGCGGTAGGAAAGGTCTCCTGCGTCTTTGAAAGCGGTTCCCGTACCCCGCTAAAGCTTGTTGCCGATTGGAATTTAACCCTTCTGCAACTTAAAATCTAAAAAGTGCGCAAGTCTAGTCCAACCCCGGGGATCGCCTGCTCACACATTCTGTGTGGAGCCTGGTCGCAATTCAGCATCTGGGTCATAATTCAGTATTACAGTAGAAACATCCAGGATGGTTACCCTCGGTGGCTTTTTACCCTGTTCCAGTCCTGGCAGTACATTAGACATTTGCTTGGGCCCTGGCAACAGAGCTCGCTATAGTTGTAAAACCTCTTTTAAATATTCACGCATTCTTTTGAATGGAGTACAGATTACCATTCCCGAGAGCGAGAAATCTAGCTGTGGACCTCTTTTACGCGCATGAGACGACGCCGTGGCGCCTCTTGTAGACCTGCGCAAGTGCCTAAGACCGCGGACTCGCTACGAGACCCTTCCTTTCGTTATTATCACACAGACGCATGCAGACACTTTCATGAATTTTGTTCTTGGCCTCTTATTAGTAGATAGGGGCCTACCTGTCACAATTAATGGGAGGGCCTTCGCTCGGCGTGGACTCAACGTGTCTGGTCAATGTGGAAGTAGCCCCGTGTAGCGCATGGCTTCATGAGTTGATCGCTATGTATGTTACTCCACTAGTTATACCCCCTGTAGATCCTCTCTGGTTTCGATGTTATATGCATAGGAATAGTTTAACATGGCTCTATGAATGCACGTCACTGGTGCACTTGTGATTGGAGATTAGATTCAGCAGGTGTAGTGGAGACAGTATCATGCCACCGCGGGGTGGTAGCGGCGTCTATGGCGAGATGGCATCGGTCTAATGCAGCAGTTAGTAGTCACAGTCGCAAAGCTATGAAACTGCAGAAGTATGACACCTGTGCCTACAGATTTATGTGCTCTCAACGCCCTCTTACACTCGACACAAACGGGACAAGGGCTGGCATAATCAGGGAAGAAGAAGGCGAACCTTCCACCCTCGTGACGTAGGTTCCGTCTATAATTATCAGCACGTCTTATTCAAACGCCAGAGCCGAACTACTAGTCTACACTGTCGATAATATTTATAAATTGAGCATTTTTCAGATGAAATCTTCAGGAACTTACAGCTGCCTGGGCGTAAAGCGAGCTTGGCGGGGCCCCTCCATGGATCTGACCTTGTGAATGATTGTATCCGAATCGTTTTTAGTCTGAAACCTACGCAGCGCTCATTTGATTGTGGCAAGGGCACATAGATTCAAGACTTGTCATCGACTTATCATCCATAGATCGAAAGATCTCGCGACTCGCCTCGTACGATTAGGGCCAACAATGGCATGCTTTGTGCTAGCTAAACTCCTCGCGTACGATATCGGGCCTTTGTGGACCCCGCCCTGGTATTTTGTCTTGGGGGGGTTTCCGGGCCAAGCTATCTGCGCTGTAGTTCATACAA'/>
    <sequence taxon='t34' value='ATGCAACGCAGGGTATATGGAGTCCCAACCGAGTTGGAGACTAGGCCCGCCCAGAACCGGTTACGCTAATGCTTATCTGTTGCAATAAGATGCTCGGACAATCCAGAATCTCGCCTATACAGCGTGCTGATTGTAAGAGAGAGACGCACGGAACCTTCTCCGCGAGATAGCCGGATAAACTGTCTGGTTGTAGAAACGAAGTTCGTTGGCCGGCGGACTGTTGACTACGCGATGAACAGGGTCTTTTTGGCGAGTCGAGCTTTTCCCCGATTAGGCACGCTCCCGCCATTAAGACGAGTCAATAACCTCGTGACGATGTGGTCCAAACATACGTGCTGTACGCTCGGTCCAAAGTTATTGATGTATCGGCTAAGAAAAAGCTTGCAGAGGGTAGATATTTTATCACTCACTGTGGCGTTAGGAACCGGTGCGATTACCTTGTTCCCCATCCCGGCGCGCCAATCTCGCTAAGCAAAGCGAGGTCATATTGTGGATTATAGAGGCGCCTTACTAATGGCTAGGAGACTCAGCGGTAGGAAAGGTCTCCTGCGTCTTTGAAAGCGGTTCCCGTACCCCGCTAAAGCTTGTTGCCGATTGGAATTTAACCTTTCTGCAACTTAAAATCTAAAAAGTGCGCAAGTCTAGTCCAACCCCGGGGATCGCCTGCTCACACATTCTGTGTGGAGCCTGGTCGCAATTCAGCATCTGGGTCATAATTCAGTATTACAGTAGAAACATCCAGGATGGTTACCCTCGGTGGCTTTTTACCCTGTTCCAGTCCTGGCAGTACATTAGACATTTGCTTGGGCCCTGGCAACAGAGCTCGCTATAGTTGTAAAACCTCTTTTAAATATTCACGCATTCTTTTGAATGGAGTACAGATTACCATTCCCGAGAGCGAGAAATCTAGCTGTGGACCTCTTTTACGCGCATGAGACGACGCCGTGGCGCCTCTTGTAGACCTGCGCAAGTGCCTAAGACCGCGGACTCGCTACGAGACCCTTCCTTTCGTTATTATCACACAGACGCATGCAGACACTTTCATGAATTTTGTTCTTGGCCTCTTATAAGTAGATAGGGGCCTACCTGTCACAATTAATGGGAGGGCCTTCGCTCGGCGTGGACTCAACGTGTCTGGTCAATGTGGAAGTAGCCCCGTGTAGCGCATGGCTTCATGAGTTGATCGCTATGTATGTTACTCCACTAGTTATACCCCCTGTAGATCCTCTCTGGTTTCGATGTTATATGCATAGGAATAGTTTAACATGGCTCTATGAATGCACGTCACTGGTGCACTTATGATTGGAGATTAGATTCAGCAGGTGTAGTGGAGACAGTATCATGCCACCGCGGGGTGGTAGCGGCGTCTATGGCGAGATGGCATCGGTCTAATGCAGCAGTTAGTAGTCACAGTCGCAAAGCTATGAAACTGCAGAAGTATGACACCTGTGCCTACAGATTTATGTGCTCTCAACGCCCTCTTACACTCGACACAAACGGGACAAGGGCTGGCATAATCAGGGAAGAAGAAGGCGAACCTTCCACCCTCGTGACGTAGGTTCCGTCTATAATTATCAGCACGTCTTATTCAAACGCCAGAGCCGAACTACTAGTCTACACTGTCGATAATATTTATAAATTGAGCATTTTTCAGATGAAATCTTCAGGAACTTACAGCTGCCTGGGCGTAAAGCGAGCTTGGCGGGGCCCCTCCATGGATCTGACCTTGTGAATGATTGTATCCGAATCGTTTTTAGTCTGAAACCTACGCAGCGCTCATTTGATTGTGGCAAGGGCACATAGATTCAAGACTTGTCATCGACTTATCATTCATAGATCGAAAGATCTCGCGACTCGCCTCGTACGATTAGGGCCAACAATGGCATGCTTTGTGCTAGCTAAACTCCTCGCGTACGATATCGGGCCTTTGTGGACCCCGCCCTGGTATTTTGTCTTGGGGGGGTTTCCGGGCCAAGCTATCTGCGCTGTAGTTCATACAA'/>
    <sequence taxon='t35' value='ATGCGACGCAGGGTATATGGAGTCCCAACCGAGTTGGAGACTAGGCCCGCCCAGAACCGGTTACGCTAATACTTATCTGTTGCAATAAGATGCTCGGACAATCCAGAATCTCGCCTATACAGCGTGCTGATTGTAAGAGAGAGACGCACGGAACCTTCTCTGCGAGATAGCCGGATAAACTGTCTGGTTGTAGAAACGAAGTTCGTTGGCCGGCGGACTGTTGACTACGCGATGAACAGGGTCTTTTTGGCGAGTCGAGCTTTTCCCCGATTAGGCACGCTCCCGCCATTAAGACGAGTCAATAACCTCGTGACGATGTGGTCCAAACATACGTGCTGTACGCTCGGTCCAAAGTTATTGATGTATCGGCTAAGAAAAAGCTTGCAGAGGGTAGATATTTTCTCACTCACTGTGGCGTTAGGAACCGGTGCGATTACCTCGTTCCCCATCCCGGCGCGCCAATCTCGCAAAGCAAAGCGAGGTCATATTGTGGATTATAGAGGCGCCTTACTAATGGCTAGGAGACTCAGCGGTAGGAAAGGTCTCCTGCGTCTTTGAAAGCGGTTCCCGTACCCCGCTAAAGCTTGTTGCCGATTGGAATTTAACCTTTCTGCAACTTAAAATCTAAAAAGTGCGCAAGTCTAGTCCAACCCCGGGGATCGCCTGCTCACACATTCTGTGTGGAGCCTGGTCACAATTCAGCATCTGGGTCATAATTCAGTATTACAGTAGAAACATCCAGGATGGTTACCCTCGGTGGCTTTTTACCCTGTTCCAGTCCTGGCAGTACATTAGACATTTGCTTGGGCCCTGGCAACAGAGCTCGCTATAGTTGTAAAACCTCTTTTAAATATTCACGCATTCTTTTGAATGGAGTACAGATTACCATTCCCGAGAGCGAGAAAACTAGCTGTGGACCTCTTTTACGCGCATGAGACGACGCCGTGGCGCCTCTTGTGGACCTGCGCAAGTGCCTAAGACCGCGGACTCGCTACGAGACCCTTCCTTTCGTTATTATCACACAGACGCATGCAGACACTTTCATGAATTTTGTTCTTGGCCTCTTATAAGTAGATAGGGGCCTACCTGTCACAATTAATGGGAGGGCCTTCGCTCGGCGTGGACTCAACGTGTCTGGTCAGTGTGGAAGTAGCCCCGTGTAGCGCATGGCTTCATGAGTTGATCGCTATATATGTTACTCCACTAGTTATACCCCCTGTAGATCCTCTCTGGTTTCGATGTTATATGCATAGGAATAGCTTAACATGGCTCTATGAATGCACGTCACTGGTGCACTTATGATTGGAGATTAGATTCAGCAGGTGTAGTGGAGACAGTATCATGCCACCGCGGGGTGGTAGCGGCGTCTATGGCGAGATGGCATCGGTCTAATGCAGCAGTTAGTAGTCACAGTCGCAAAGCTATGAAACTGCAGAAGTATGACACCTGTGCCTACAGATTTATGTGCTCTCAACGCCCTCTTACACTCGACACAAACGGGACAAGGGCTGGCATAATCAGGGAAGAAGAAGGCGAACCTTCCACCCTCGTGACGTAGGTTCCGTCTATAATTATCAGCACGTCTTATTCAAACGCCAAAGCCGAACTACTAGTCTACACTGTCGATAATATTTATAAATCGAGCATTTTTCAGATGAAATCTTCAGGAACTTACAGCTGCCTGGGCGTAAAGCGGGCTTGGCGGGGCCCCTCCATGGATTTGACCTTGTGAATGATTGTATCCGAATCGTTTTTAGTCTGAAACCTACGCAGCGCTCACTTGATTGTGGCAAGGGCACATAGATTCAAGACTTGTCATCGACTTATCATTCATAGATCGAAAGATCTCGCGACTCGCCTCGTACGATTAGGGCCAACAATGGCATGCTTTGTGCTAGCTAAACTCCTCGCGTACGATATCGGACCTTTGTGGACCCCGCCCTGGTATTTTGTCTTGGGGGGGTTTCCGGGCCAAGCTATCTGCGCTGTAGTTCACACAA'/>
    <sequence taxon='t36' value='ATGCGACGCAGGGTATATGGAGTCCCAACCGAGTTGGAGACTAGGCCCGCCCAGAACCGGTTACGCTAATACTTATCTGTTGCAATAAGATGCTCGGACAATCCAGAATCTCGCCTATACAGCGTGCTGATTGTAAGAGAGAGACGCACGGAACCTTCTCCGCGAGATAGCCGGATAAACTGTCTGGTTGTAGAAACGAAGTTCGTTGGCCGGCGGACTGTTGACTACGCGATGAACAGGGTCTTTTTGGCGAGTCGAGCTTTTCCCCGATTAGGCACGCTCCCGCCATTAAGACGAGTCAATAACCTCGTGACGATGTGGTCCAAACATACGTGCTGTACGCTCGGTCCAAAGTTATTGATGTATCGGCTAAGAAAAAGCTTGCAGAGGGTAGATATTTTATCACTCACTGTGGCGTTAGGAACCGGTGCGATTACCTTGTCCCCCATCCCGGCGCGCCAATCTCGCTAAGCAAAGCGAGGTCATATTGTGGATTATAGAGGCGCCTTACTAATGGCTAGGAGATTCAGCGGTAGGAAAGGTCTCCTGCGTCTTTGAAAGCGGTTCCCGTACCCCGCTAAAGCTTGTTGCCGATTGGAATTTAACCTTTCTGCAACTTAAAATCTAAAAAGTGCGCAAGTCTAGTCCAACCCCGGGGATCGCCTGCTCACACATTCTGTGTGGAGCCTGGTCGCAATTCAGCATCTGGGTCATAATTCAGTATTACAGTAGAAACATCCAGGATGGTTACCCTCGGTGGCTTTTTACCCTGTTCCAGTCCTGGCAGTACATTAGACATTTGCTTGGGCCCTGGCAACAGAGCTCGCTATAGTTGTAAAACCTCTTTTAAATATTCACGCATTCTTTTGAATGGAGTACAGATTACCATTCCCGAGAGCGAGAAATCTAGCTGTGGACCTCTTTTACGCGCATGAGACGACGCCGTGGCGCCTCTTGTAGACCTGCGCAAGTGCCTAAGACCGCGGACTCGCTACGAGACCCTTCCTTTCGTTATTATCACACAGACGCATGCAGACACTTTCATGAATTTTGTTCTTGGCCTCTTATAAGTAGATAGGGGCCTACCTGTCACAATTAATGGGAGGGCCTTCGCTCGGCGTGGACTCAACGTGTCTGGTCAATGTGGAAGTAGCCCCGTGTAGCGCATGGCTTCATGAGTTGATCGCTATGTATGTTACTCCACTAGTTATACCCCCTGTAGATCCTCTCTGGTTTCGATGTTATATGCATAGGAATAGTTTAACATGGCACTATAAATGCACGTCACTGGTGCACTTATGATTGGAGATTAGATTCAGCAGGTGTAGTGGAGACAGTATCATGCCACCGCGGGGTGGTAGCGGCGTCTATGGCGAGATGGCATCGGTCTAATGCAGCAGTTAGTAGTCACAGTCGCAAAGCTATGAAACTGCAGAAGTATGACACCTGTGCCTACAGATTTATGTGCTCTCAACGCCCTCTTACACTCGACACAAACGGGACAAGGGCTGGCATAACCAGGGAAGAAGAAGGCGGACCTTCCACCCTCGTGACGTAGGTTCCGTCTATAATTATCAGCACGTCTTATTCAAACGCCAGAGCCGAACTACTAGTCTACACTGTCGATAATATTTATAAATTGAGCATTTTTCAGACGAAATCTTCAGGAACTTACAGCTGCCTGGGCGTAAAGCGGGCTTGGCGGGGCCCCTCCATGGATCTGACCTTGTGAATGATTGTATCCGAATCGTTTTTAGTCTGAAACCTACGCAGCGCTCATTTGATTGTGGCAAGGGCACATAGATTCAAGACTTGTCATCGACTTATCATTCATAGATCGAAAGATCTCGCGACTCGCCTCGTACGATTAGGGCCAACAATGGCATGCTTTGTGCTAGCTAAACTCCTCGCGTACGATATCGGGCCTTTGTGGACCCCGCTCTGGTATTTTGTCTTGGGGGGGTTTCCGGGCCAAGCTATCTGCGTTGTAGTTCATACAA'/>
    <sequence taxon='t37' value='ATGCGACGCAGGGTATATGGAGTCCCAACCGAGTTGGAGACTAGGCCCGCCCAGAACCGGATACGCTAATACTTATCTGTTGCAATAAGATGCTCGGACAATCCAGAATCTCGCCTATACAGCGTGCTGATTGTAAGAGAGAGACGCACGGAACCTTCTCCGCGAGATAGCCGGATAAACTGTCTGGTTGTAGAAACGAAGTTCGTTGGCCGGTGGACTGTTGACTACGCGATGAACAGGGTCTTTTTGGCGAGTCGAGCTTTTCCCCGATTAGGCACGCTCCCGCCATTAAGACGAGTCAATAACCTCGTGACGATGTGGTCCAAACATACGTGCTGTACGCTCGGTCCAAAGTTATTGATGTATCGGCTAAGAAAAAGCTTGCAGAGGGTAGATATTTTATCACTCACTGTGGCGTTAGGAACCGGTGCGATTACCTTGTTCCCCATCCCGGCGCGCCAATCTCGCTAAGCAAAGCGAGGTCATATTGTGGATTATAGAGGCGCCTTACTAATGGCTAGGAGACTCAGCGGTAGGAAAGGTCTCCTGCGTCTTTGAAAGCGGTTCCCGTACCCCGCTAAAGCTTGTTGCCGATTGGAATTTAACCTTTCTGCAACTTAAAATCTAAAAAGTGCGCAAGTCTAGTCCAACCCCGGGGATCGCCTGCTCACACATTCTGTGTGGAGCCTGGTCGCAATTCAGCATCTGGGTCATAATTCAGTATTACAGTAGAAACATCCAGGATGGTTACCCTCGGTGGCTTTTTACCCTGTTCCAGTCCTGGCAGTACATTAGACATTTGCTTGGGCCCTGGCAACAGAGCTCGCTATAGTTGTAAAACCTCTTTTAAATATTCACGCATTCTTTTGAATGGAGTACAGATTACCATTCCCGAGAGCGAGAAAACTAGCTGTGGACCTCTTTTACGCGCATGAGACGACGCCGTGGCGCCTCTTGTAGACCTGCGCAAGTGCCTAAGACCGCGGACTCGCTACGAGACCCTTCCTTTCGTTACTATCACACAGACGCATGCAGACACTCTCATGAATTTTGTTCTTGGCCTCTTATAAGTAGATAGGGGCCTACCTGTCACAATTAATGGGAGGGCCTTCGCTCGGCGTGGACTCAACGTGTCTGGTCAATGTGGAAGTAGCCCCGTGTAGCGCATGGCTTCATGAGTTGATCGCTATGTATATTACTCCACTAGTTATACCCCCTGTAGATCCTCTCTGGTTTCGATGTTATATGCATAGGAATAGTTTAACATGGCTCTATGAATGCACGTCACTGGTGCACCTATGATTGGAGATTAGATTCAGCAGATGTAGTGGAGACAGTATCATGCCACCGCGGGGTGGTAGCGGCGTCTATGGCGAGATGGCATCGGTCTAATGCAGCAGTTAGTAGTTACAGTCGCAAAGCTATGAAACTGCAGAAGTATGACACCTGTGCCTACAGATTTATGTGCTCTCAACGCCCTCTTACACTCGACACAAACGGGACAAGGGCTGGCATAATCAGGGAAGAAGAAGGCGAGCCTTCCACCCTCGTGACGTAGGTTCCGTCTATAATTATCAGCACGTCTTATTCAAACGCCAGAGCCGAACTACTAGTCTACACTGTCGATAATATTTATAAATTGAGCATTTTTCAGATGAAATCTTCAGGAACTTACAGCTGCCTGGGCGTAAAGCGGGCTTGGCGGGGCCCCTCCATGGATCTGACCTTGTGAATGATTGTATCCGAATCGTTTTTAGTCTGAAACCTACGCAGCGCTCATTTGATTGTGGCAAGGGCACATAGATTCAAGACTTGTCATCGACTTATCATTCATAGATCGAAAGATCTCGCGACTCGCCTCGTACGATTAGGGCCAACAATGGCATGCTTTGTGCTAGCTAAACTCCTCGCGTACGATATCGGACCTTTGTGGACCCCGCCCTGGTATTTTGTCTTGGGGGGGTTTCCGGGCCAAGCTATCTGCGCTGTAGTTCACACAA'/>
    <sequence taxon='t38' value='ATGCAACGCAGGGTATATGGAGTCCCAACCGAGTTGGAGACTAGGCCCGCCCAGAACCGGTTACGCTAATACTTATCTGTTGCAATAAGATGCTCGGACAATCCAGAATCTCGCCTATACAGCGTGCTGATTGTAAGAGAGAGACGCACGGAACCTTCTCCGCGAGATAGCCGGATAAACTGTCTGGTTGTAGAAACGAAGTTCGTTGGCCGGCGGACTGTTGACTACGCGATGAACAGGGTCTTTTTGGCGAGTCGAGCTTTTCCCCGATTAGGCACGCTCCCGCCATTAAGACGAGTCAATAACCTCGTGACGATGTGGTCCAAACATACGTGCTGTACGCTCGGTCCAAAGTTATTGATGTATCGGCTAAGAAAAAGCTTGCAGAGGGTAGATATTTTATCACTCACTGTGGCGTTAGGAACCGGTGCGATTACCTTGTTCCCCATCCCGGCGCGCCAATCTCGCTAAGCAAAGCGAGGTCATATTGTGGATTATAGAGGCGCCTTACTAATGGCTAGGAGACTCAGCGGTAGGAAAGGTCTCCTGCGTCTTTGAAAGCGGTTCCCGTACCCCGCTAAAGCTTGTTGCCGATTGGAATTTAACCTTTCTGCAACTTAAAATCTAAAAAGTGCGCAAGTCTAGTCCAACCCCGGGGATCGCCTGCTCACATATTCTGTGTGGAGCCTGGTCGCAATTCAGCATCTGGGTCATAATTCAGTATTACAGTAGAAACATCCAGGATGGTTACCCTCGGTGGCTTTTTACCCTGTTCCAGTCCTGGCAGTACATTAGACATTTGCTTGGGCCCTGGCAACAGAGCTCGCTATAGTTGTAAAACCTCTTTTAAATATTCACGCATTCTTTTGAATGGAGTACAGATTACCATTCCCGAGAGCGAGAAATCTAGCTGTGGACCTCTTTTACGCGCATGAGACGACGCCGTGGCGCCTCTTGTAGACCTGCGCAAGTGCCTAAGACCGCGGACTCGCTACGAGACCCTTCCTTTCGTTATTATCACACAGACGCATGCAGACACTTTCATGAATTTTGTTCTTGGCCTCTTATAAGTAGATAGGGGCCTACCTGTCACAATTAATGGGAGGGCCTTCGCTCGGCGTGGACTCAACGTGTCTGGTCAATGTGGAAGTAGCCCCGTGTAGCGCATGGCTTCATGAGTTGATCGCTATGTATGTTACTCCACTAGTTATACCCCCTGTAGATCCTCTCTGGTTTCGATGTTATATGCATAGGAATAGTTTAACATGGCTCTATGAATGCACGTCACTGGTGCACTTATGATTGGAGATTAGATTCAGCAGGTGTAGTGGAGACAGTATCATGCCACCGCGGGGTGGTAGCGGCGTCTATGGCGAGATGGCATCGGTCTAATGCAGCAGTTAGTAGTCACAGTCGCAAAGCTATGAAACTGCAGAAGTATGACACCTGTGCCTACAGATTTATGTGCTCTCAACGCCCTCTTACACTCGACACAAACGGGACAAGGGCTGGCATAATCAGGGAAGAAGAAGGCGAACCTTCCACCCTCGTGACGTAGGTTCCGTCTATAATTATCAGCACGTCTTATTCAAACGCCAGAGCCGAACTACTAGTCTACACTGTCGATAATATTTATAAATTGAGCATTTTTCAGATGAAATCTTCAGGAACTTACAGCTGCCTGGGCGTAAAGCGAGCTTGGCGGGGCCCCTCCATGGATCTGACCTTGTGAATGATTGTATCCGAATCGTTTTTAGTCTGAAACCTACGCAGCGCTCATTTGATTGTGGCAAGGGCACATAGATTCAAGACTTGTCATCGACTTATCATTCATAGATCGAAAGATCTCGCGACTCGCCTCGTACGATTAGGGCCAACAATGGCATGCTTTGTGCTAGCTAAACTCCTCGCGTACGATATCGGGCCTTTGTGGACCCCGCCCTGGTATTTTGTCTTGGGGGGGTTTCCGGGCCAAGCTATCTGCGCTGTAGTTCATACAA'/>
    <sequence taxon='t39' value='ATGCGACGCAGGGTATATGGAGTCCCAACCGAGTTGGAGACTAGGCCCGCCCAGAACCGGTTACGCTAATACTTATCTGTTGCAATAAGATGCTCGGACAATCCAGAATCTCGCCTATACAGCGTGCTGATTGTAAGAGAGAGACGCACGGAACCTTCTCCGCGAGATAGCCGGATAAACTGTCTGGTTGTAGAAACGAAGTTCGTTGGCCGGCGGACTGTTGACTACGCGATGAACAGGGTCTTTTTGGCGAGTCGAGCTTTTCCCCGATTAGGCACGCTCCCGCCATTAAGACGAGTCAATAACCTCGTGACGATGTGGTCCAAACATACGTGCTGTACGCTCGGTCCAAAGTTATTGATGTATCGGCTAAGAAAAAGCTTGCAGAGGGTAGATATTTTATCACTCACTGTGGCGTTAGGAACCGGTGCGATTACCTTGTCCCCCATCCCGGCGCGCCAATCTCGCTAAGCAAAGCGAGGTCATATTGTGGATTATAGAGGCGCCTTACTAATGGCTAGGAGATTCAGCGGTAGGAAAGGTCTCCTGCGTCTTTGAAAGCGGTTCCCGTACCCCGCTAAAGCTTGTTGCCGATTGGAATTTAACCTTTCTGCAACTTAAAATCTAAAAAGTGCGCAAGTCTAGTCCAACCCCGGGGATCGCCTGCTCACACATTCTGTGTGGAGCCTGGTCGCAATTCAGCATCTGGGTCATAATTCAGTATTACAGTAGAAACATCCAGGATGGTTACCCTCGGTGGCTTTTTACCCTGTTCCAGTCCTGGCAGTACATTAGACATTTGCTTGGGCCCTGGCAACAGAGCTCGCTATAGTTGTAAAACCTCTTTTAAATATTCACGCATTCTTTTGAATGGAGTACAGATTACCATTCCCGAGAGCGAGAAATCTAGCTGTGGACCTCTTTTACGCGCATGAGACGACGCCGTGGCGCCTCTTGTAGACCTGCGCAAGTGCCTAAGACCGCGGACTCGCTACGAGACCCTTCCTTTCGTTATTATCACACAGACGCATGCAGACACTTTCATGAATTTTGTTCTTGGCCTCTTATAAGTAGATAGGGGCCTACCTGTCACAATTAATGGGAGGGCCTTCGCTCGGCGTGGACTCAACGTGTCTGGTCAATGTGGAAGTAGCCCCGTGTAGCGCATGGCTTCATGAGTTGATCGCTATGTATGTTACTCCACTAGTTATACCCCCTGTAGATCCTCTCTGGTTTCGATGTTATATGCATAGGAATAGTTTAACATGGCACTATAAATGCACGTCACTGGTGCACTTATGATTGGAGATTAGATTCAGCAGGTGTAGTGGAGACAGTATCATGCCACCGCGGGGTGGTAGCGGCGTCTATGGCGAGATGGCATCGGTCTAATGCAGCAGTTAGTAGTCACAGTCGCAAAGCTATGAAACTGCAGAAGTATGACACCTGTGCCTACAGATTTATGTGCTCTCAACGCCCTCTTACACTCGACACAAACGGGACAAGGGCTGGCATAACCAGGGAAGAAGAAGGCGGACCTTCCACCCTCGTGACGTAGGTTCCGTCTATAATTATCAGCACGTCTTATTCAAACGCCAGAGCCGAACTACTAGTCTACACTGTCGATAATATTTATAAATTGAGCATTTTTCAGATGAAATCTTCAGGAACTTACAGCTGCCTGGGCGTAAAGCGGGCTTGGCGGGGCCCCTCCATGGATCTGACCTTGTGAATGATTGTATCCGAATCGTTTTTAGTCTGAAACCTACGCAGCGCTCATTTGATTGTGGCAAGGGCACATAGATTCAAGACTTGTCATCGACTTATCATTCATAGATCGAAAGATCTCGCGACTCGCCTCGTACGATTAGGGCCAACAATGGCATGCTTTGTGCTAGCTAAACTCCTCGCGTACGATATCGGGCCTTTGTGGACCCCGCTCTGGTATTTTGTCTTGGGGGGGTTTCCGGGCCAAGCTATCTGCGTTGTAGTTCATACAA'/>
    <sequence taxon='t40' value='ATGCGACGCAGGGTATATGGAGTCCCAACCGAGTTGGAGACTAGGCCCGCCCAGAACCGGTTACGCTAATACTTATCTGTTGCAATAAGATGCTCGGACAATCCAGAATCTCGCCTATACAGCGTGCTGATTGTAAGAGAGAGACGCACGGAACCTTCTCTGCGAGATAGCCGGATAAACTGTCTGGTTGTAGAAACGAAGTTCGTTGGCCGGCGGACTGTTGACTACGCGATGAACAGGGTCTTTTTGGCGAGTCGAGCTTTTCCCCGATTAGGCACGCTCCCGCCATTAAGACGAGTCAATAACCTCGTGACGATGTGGTCCAAACATACGTGCTGTACGCTCGGTCCAAAGTTATTGATGTATCGGCTAAGAAAAAGCTTGCAGAGGGTAGATATTTTCTCACTCACTGTGGCGTTAGGAACCGGTGCGATTACCTCGTTCCCCATCCCGGCGCGCCAATCTCGCAAAGCAAAGCGAGGTCATATTGTGGATTATAGAGGCGCCTTACTAATGGCTAGGAGACTCAGCGGTAGGAAAGGTCTCCTGCGTCTTTGAAAGCGGTTCCCGTACCCCGCTAAAGCTTGTTGCCGATTGGAATTTAACCTTTCTGCAACTTAAAATCTAAAAAGTGCGCAAGTCTAGTCCAACCCCGGGGATCGCCTGCTCACACATTCTGTGTGGAGCCTGGTCACAATTCAGCATCTGGGTCATAATTCAGTATTACAGTAGAAACATCCAGGATGGTTACCCTCGGTGGCTTTTTACCCTGTTCCAGTCCTGGCAGTACATTAGACATTTGCTTGGGCCCTGGCAACAGAGCTCGCTATAGTTGTAAAACCTCTTTTAAATATTCACGCATTCTTTTGAATGGAGTACAGATTACCATTCCCGAGAGCGAGAAAACTAGCTGTGGACCTCTTTTACGCGCATGAGACGACGCCGTGGCGCCTCTTGTGGACCTGCGCAAGTGCCTAAGACCGCGGACTCGCTACGAGACCCTTCCTTTCGTTATTATCACACAGACGCATGCAGACACTTTCATGAATTTTGTTCTTGGCCTCTTATAAGTAGATAGGGGCCTACCTGTCACAATTAATGGGAGGGCCTTCGCTCGGCGTGGACTCAACGTGTCTGGTCAGTGTGGAAGTAGCCCCGTGTAGCGCATGGCTTCATGAGTTGATCGCTATGTATGTTACTCCACTAGTTATACCCCCTGTAGATCCTCTCTGGTTTCGATGTTATATGCATAGGAATAGCTTAACATGGCTCTATGAATGCACGTCACTGGTGCACTTATGATTGGAGATTAGATTCAGCAGGTGTAGTGGAGACAGTATCATGCCACCGCGGGGTGGTAGCGGCGTCTATGGCGAGATGGCATCGGTCTAATGCAGCAGTTAGTAGTCACAGTCGCAAAGCTATGAAACTGCAGAAGTATGACACCTGTGCCTACAGATTTATGTGCTCTCAACGCCCTCTTACACTCGACACAAACGGGACAAGGGCTGGCATAATCAGGGAAGAAGAAGGCGAACCTTCCACCCTCGTGACGTAGGTTCCGTCTATAATTATCAGCACGTCTTATTCAAACGCCAAAGCCGAACTACTAGTCTACACTGTCGATAATATTTATAAATCGAGCATTTTTCAGATGAAATCTTCAGGAACTTACAGCTGCCTGGGCGTAAAGCGGGCTTGGCGGGGCCCCTCCATGGATTTGACCTTGTGAATGATTGTATCCGAATCGTTTTTAGTCTGAAACCTACGCAGCGCTCACTTGATTGTGGCAAGGGCACATAGATTCAAGACTTGTCATCGACTTATCATTCATAGATCGAAAGATCTCGCGACTCGCCTCGTACGATTAGGGCCAACAATGGCATGCTTTGTGCTAGCTAAACTCCTCGCGTACGATATCGGACCTTTGTGGACCCCGCCCTGGTATTTTGTCTTGGGGGGGTTTCCGGGCCAAGCTATCTGCGCTGTAGTTCACACAA'/>
    <sequence taxon='t41' value='ATGCAACGCAGGGTATATGGAGTCCCAACCGAGTTGGAGACTAGGCCCGCCCAGAACCGGTTACGCTAATACTTATCTGTTGCAATAAGATGCTCGGACAATCCAGAATCTCGCCTATACAGCGTGCTGATTGTAAGAGAGAGACGCACGGAACCTTCTCCGCGAGGTAGCCGGATAAACTGTCTGGTTGTAGAAACGAAGTTCGTTGGCCGGCGGACTGTTGACTACGCGATGAACAGGGTCTTTTTGGCGAGTCGAGCTTTTCCCCGATTAGGCACGCTCCCGCCATTAAGACGAGTCAATAACCTCGTGACGATGTGGTCCAAACATACGTGCTGTACGCTCGGTCCAAAGTTATTGATGTATCGGCTAAGAAAAAGCTTGCAGAGGGTAGATATTTTATCACTCACTGTGGCGTTAGGAACCGGTGCGATTACCTTGTTCCCCATCCCGGCGCGCCAATCTCGCTAAGCAAAGCGAGGTCATATTGTGGATTATAGAGGCGCCTTACTAATGGCTAGGAGACTCAGCGGTAGGAAAGGTCTCCTGCGTCTTTGAAAGCGGTTCCCGTACCCCGCTAAAGCTTGTTGCCGATTGGAATTTAACCCTTCTGCAACTTAAAATCTAAAAAGTGCGCAAGTCTAGTCCAACCCCGGGGATCGCCTGCTCACACATTCTGTGTGGAGCCTGGTCGCAATTCAGCATCTGGGTCATAATTCAGTATTACAGTAGAAACATCCAGGATGGTTACCCTCGGTGGCTTTTTACCCTGTTCCAGTCCTGGCAGTACATTAGACATTTGCTTGGGCCCTGGCAACAGAGCTCGCTATAGTTGTAAAACCTCTTTTAAATATTCACGCATTCTTTTGAATGGAGTACAGATTACCATTCCCGAGAGCGAGAAATCTAGCTGTGGACCTCTTTTACGCGCATGAGACGACGCCGTGGCGCCTCTTGTAGACCTGCGCAAGTGCCTAAGACCGCGGACTCGCTACGAGACCCTTCCTTTCGTTATTATCACACAGACGCATGCAGACACTTTCATGAATTTTGTTCTTGGCCCCTTATTAGTAGATAGGGGCCTACCTGTCACAATTAATGGGAGGGCCTTCGCTCGGCGTGGACTCAACGTGTCTGGTCAATGTGGAAGTAGCCCCGTGTAGCGCATGGCTTCATGAGTTGATCGCTATGTATGTTACTCCACTAGTTATACCCCCTGTAGATCCTCTCTGGTTTCGATGTTATATGCATAGGAATAGTTTAACATGGCTCTATGAATGCACGTCACTGGTGCACTTGTGATTGGAGATTAGATTCAGCAGGTGTAGTGGAGACAGTATCATGCCACCGCGGGGTGGTAGCGGCGTCTATGGCGAGATGGCATCGGTCTAATGCAGCAGTTAGTAGTCACAGTCGCAAAGCTATGAAACTGCAGAAGTATGACACCTGTGCCTACAGATTTATGTGCTCTCAACGCCCTCTTACACTCGACACAAACGGGACAAGGGCTGGCATAATCAGGGAAGAAGAAGGCGAACCTTCCACCCTCGTGACGTAGGTTCCGTCTATAATTATCAGCACGTCTTATTCAAACGCCAGAGCCGAACTACTAGTCTACACTGTCGATAATATTTATAAATTGAGCATTTTTCAGATGAAATCTTCAGGAACTTACAGCTGCCTGGGCGTAAAGCGAGCTTGGCGGGGCCCCTCCATGGATCTGACCTTGTGAATGATTGTATCCGAATCGTTTTTAGTCTGAAACCTACGCAGCGCTCATTTGATTGTGGCAAGGGCACATAGATTCAAGACTTGTCATCGACTTATCATCCATAGATCGAAAGATCTCGCGACTCGCCTCGTACGATTAGGGCCAACAATGGCATGCTTTGTGCTAGCTAAACTCCTCGCGTACGATATCGGGCCTTTGTGGACCCCGCCCTGGTATTTTGTCTTGGGGGGGTTTCCGGGCCAAGCTATCTGCGCTGTAGTTCATACAA'/>
    <sequence taxon='t42' value='ATGCGACGCAGGGTATATGGAGTCCCAACCGAGTTGGAGACTAGGCCCGCCCAGAACCGGTTACGCTAATACTTATCTGTTGCAATAAGATGCTCGGACAATCCAGAATCTCGCCTATACAGCGTGCTGATTGTAAGAGAGAGACGCACGGAACCTTCTCCGCGAGATAGCCGGATAAACTGTCTGGTTGTAGAAACGAAGTTCGTTGGCCGGCGGACTGTTGACTACGCGATGAACAGGGTCTTTTTGGCGAGTCGAGCTTTTCCCCGATTAGGCACGCTCCCGCCATTAAGACGAGTCAATAACCTCGTGACGATGTGGTCCAAACATACGTGCTGTACGCTCGGTCCAAAGTTATTGATGTATCGGCTAAGAAAAAGCTTGCAGAGGGTAGATATTTTATCACTCACTGTGGCGTTAGGAACCGGTGCGATTACCTTGTCCCCCATCCCGGCGCGCCAATCTCGCTAAGCAAAGCGAGGTCATATTGTGGATTATAGAGGCGCCTTACTAATGGCTAGGAGATTCAGCGGTAGGAAAGGTCTCCTGCGTCTTTGAAAGCGGTTCCCGTACCCCGCTAAAGCTTGTTGCCGATTGGAATTTAACCTTTCTGCAACTTAAAATCTAAAAAGTGCGCAAGTCTAGTCCAACCCCGGGGATCGCCTGCTCACACATTCTGTGTGGAGCCTGGTCGCAATTCAGCATCTGGGTCATAATTCAGTATTACAGTAGAAACATCCAGGATGGTTACCCTCGGTGGCTTTTTACCCTGTTCCAGTCCTGGCAGTACATTAGACATTTGCTTGGGCCCTGGCAACAGAGCTCGCTATAGTTGTAAAACCTCTTTTAAATATTCACGCATTCTTTTGAATGGAGTACAGATTACCATTCCCGAGAGCGAGAAATCTAGCTGTGGACCTCTTTTACGCGCATGAGACGACGCCGTGGCGCCTCTTGTAGACCTGCGCAAGTGCCTAAGACCGCGGACTCGCTACGAGACCCTTCCTTTCGTTATTATCACACAGACGCATGCAGACACTTTCATGAATTTTGTTCTTGGCCTCTTATAAGTAGATAGGGGCCTACCTGTCACAATTAATGGGAGGGCCTTCGCTCGGCGTGGACTCAACGTGTCTGGTCAATGTGGAAGTAGCCCCGTGTAGCGCATGGCTTCATGAGTTGATCGCTATGTATGTTACTCCACTAGTTATACCCCCTGTAGATCCTCTCTGGTTTCGATGTTATATGCATAGGAATAGTTTAACATGGCACTATAAATGCACGTCACTGGTGCACTTATGATTGGAGATTAGATTCAGCAGGTGTAGTGGAGACAGTATCATGCCACCGCGGGGTGGTAGCGGCGTCTATGGCGAGATGGCATCGGTCTAATGCAGCAGTTAGTAGTCACAGTCGCAAAGCTATGAAACTGCAGAAGTATGACACCTGTGCCTACAGATTTATGTGCTCTCAACGCCCTCTTACACTCGACACAAACGGGACAAGGGCTGGCATAACCAGGGAAGAAGAAGGCGGACCTTCCACCCTCGTGACGTAGGTTCCGTCTATAATTATCAGCACGTCTTATTCAAACGCCAGAGCCGAACTACTAGTCTACACTGTCGATAATATTTATAAATTGAGCATTTTTCAGATGAAATCTTCAGGAACTTACAGCTGCCTGGGCGTAAAGCGGGCTTGGCGGGGCCCCTCCATGGATCTGACCTTGTGAATGATTGTATCCGAATCGTTTTTAGTCTGAAACCTACGCAGCGCTCATTTGATTGTGGCAAGGGCACATAGATTCAAGACTTGTCATCGACTTATCATTCATAGATCGAAAGATCTCGCGACTCGCCTCGTACGATTAGGGCCAACAATGGCATGCTTTGTGCTAGCTAAACTCCTCGCGTACGATATCGGGCCTTTGTGGACCCCGCTCTGGTATTTTGTCTTGGGGGGGTTTCCGGGCCAAGCTATCTGCGTTGTAGTTCATACAA'/>
    <sequence taxon='t43' value='ATGCGACGCAGGGTATATGGAGTCCCAACCGAGTTGGAGACTAGGCCCGCCCAGAACCGGTTACGCTAATACTTATCTGTTGCAATAAGATGCTCGGACAATCCAGAATCTCGCCTATACAGCGTGCTGATTGTAAGAGAGAGACGCACGGAACCTTCTCCGCGAGATAGCCGGATAAACTGTCTGGTTGTAGAAACGAAGTTCGTTGGCCGGCGGACTGTTGACTACGCGATGAACAGGGTCTTTTTGGCGAGTCGAGCTTTTCCCCGATTAGGCACGCTCCCGCCATTAAGACGAGTCAATAACCTCGTGACGATGTGGTCCAAACATACGTGCTGTACGCTCGGTCCAAAGTTATTGATGTATCGGCTAAGAAAAAGCTTGCAGAGGGTAGATATTTTATCACTCACTGTGGCGTTAGGAACCGGTGCGACTACCTTGTCCCCCATCCCGGCGCGCCAATCTCGCTAAGCAAAGCGAGGTCATATTGTGGATTATAGAGGCGCCTTACTAATGGCTAGGAGATTCAGCGGTAGGAAAGGTCTCCTGCGTCTTTGGAAGCGGTTCCCGTACCCCGCTAAAGCTTGTTGCCGATTGGAATTTAACCTTTCTGCAACTTAAAATCTAAAAAGTGCGCAAGTCTAGTCCAACCCCGGGGACCGCCTGCTCACACATTCTGTGTGGAGCCTGGTCGCAATTCAGCATCTGGGTCATAATTCAGTATTATAGTAGAAACATCCAGGATGGTTACCCTCGGTGGCTTTTTACCCTGTTCCAGTCCTGGCAGTACATTAGACATTTGCTTGGGCCCTGGCAACAGAGCTCGCTATAGTTGTAAAACCTCTTTTAAATATTCACGCATTCTTTTGAATGGAGTACAGATTACCATTCCCGAGAGCGAGAAATCTAGCTGTGGACCTCTTTTACGCGCATGAGACGACGCCGTGGCGCCTCTTGTAGACCTGCGCAAGTGCCTAAGACCGCGGACTCGCTACGAGACCCTTCCTTTCGTTATTATCACACAGACGCATGCAGACACTTTCATGAATTTTGTTCTTGGCCTCTTATAAGTAGATAGGGGCCTACCTGTCACAATTAATGGGAGGGCCTTCGCTCGGCGTGGACTCAACGTGTCTGGTCAATGTGGAAGTAGCCCCGTGTAGCGCATGGCTTCATGAGTTGATCGCTATGTATGTTACTCCACTAGTTATACCCCCTGTAGATCCTCTCTGGTTTCGATGTTATATGCATAGGAATAGTTTAACATGGCTCTATAAATGCACGTCACTGGTGCACTTATGATTGGAGATTAGATTCAGCAGGTGTAGTGGAGACAGTATCATGCCACCGCGGGGTGGTAGCGGCGTCTATGGCGAGATGGCATCGGTCTAATGCAGCAGTCAGTAGTCACAGTCGCAAAGCTATGAAACTGCAGAAGTATGACACCTGTGCCTACAGATTTATGTGCTCTCAACGCCCTCTTACACTCGACACAAACGGGACAAGGGCTGGCATAATCAGGGAAGAAGAAGGCGGACCTTCCACCCTCGTGACGTAGGTTCCGTCTATAATTATCAGCACGTCTTATTCAAACGCCAGAGCCGAACTACTAGTCTACACTGTCGATAATATTTATAAATTGAGCATTTTTCAGATGAAATCTTCAGGAACTTACAGCTGCCTGGGCGTAAAGCGGGCTTGGCGGGGCCCCTCCATGGATCTGACCTTGTGAATGATTGTATCCGAATCGTTTTTAGTCTGAAACCTACGCAGCGCTCATTTGATTGTGGCAAGGGCACATAGATTCAAGACTTGTCATCGACTTATCATTCATAGATCGAAAGATCTCGCGACTCGCCTCGTACGATTAGGGCCAACAATGGCATGCTTTGTGCTAGCTAAACTCCTCGCGTACGATATCGGGCCTTTGTGGACCCCCCCCTGGTATTTTGTCTTGGGGGGGTTTCCGGGCCAAGCTATCTGCGTTGTAGTTCATACAA'/>
    <sequence taxon='t44' value='ATGCAACGCAGGGTATATGGAGTCCCAACCGAGTTGGAGACTAGGCCCGCCCAGAACCGGTTACGCTAATACTTATCTGTTGCAATAAGATGCTCGGACAATCCAGAATCTCGCCTATACAGCGTGCTGATTGTAAGAGAGAGACGCACGGAACCTTCTCCGCGAGGTAGCCGGATAAACTGTCTGGTTGTAGAAACGAAGTTCGTTGGCCGGCGGACTGTTGACTACGCGATGAACAGGGTCTTTTTGGCGAGTCGAGCTTTTCCCCGATTAGGCACGCTCCCGCCATTAAGACGAGTCAATAACCTCGTGACGATGTGGTCCAAACATACGTGCTGTACGCTCGGTCCAAAGTTATTGATGTATCGGCTAAGAAAAAGCTTGCAGAGGGTAGATATTTTATCACTCACTGTGGCGTTAGGAACCGGTGCGATTACCTTGTTCCCCATCCCGGCGCGCCAATCTCGCTAAGCAAAGCGAGGTCATATTGTGGATTATAGAGGCGCCTTACTAATGGCTAGGAGACTCAGCGGTAGGAAAGGTCTCCTGCGTCTTTGAAAGCGGTTCCCGTACCCCGCTAAAGCTTGTTGCCGATTGGAATTTAACCCTTCTGCAACTTAAAATCTAAAAAGTGCGCAAGTCTAGTCCAACCCCGGGGATCGCCTGCTCACACATTCTGTGTGGAGCCTGGTCGCAATTCAGCATCTGGGTCATAATTCAGTATTACAGTAGAAACATCCAGGATGGTTACCCTCGGTGGCTTTTTACCCTGTTCCAGTCCTGGCAGTACATTAGACATTTGCTTGGGCCCTGGCAACAGAGCTCGCTATAGTTGTAAAACCTCTTTTAAATATTCACGCATTCTTTTGAATGGAGTACAGATTACCATTCCCGAGAGCGAGAAATCTAGCTGTGGACCTCTTTTACGCGCATGAGACGACGCCGTGGCGCCTCTTGTAGACCTGCGCAAGTGCCTAAGACCGCGGACTCGCTACGAGACCCTTCCTTTCGTTATTATCACACAGACGCATGCAGACACTTTCATGAATTTTGTTCTTGGCCTCTTATTAGTAGATAGGGGCCTACCTGTCACAATTAATGGGAGGGCCTTCGCTCGGCGTGGACTCAACGTGTCTGGTCAATGTGGAAGTAGCCCCGTGTAGCGCATGGCTTCATGAGTTGATCGCTATGTATGTTACTCCACTAGTTATACCCCCTGTAGATCCTCTCTGGTTTCGATGTTATATGCATAGGAATAGTTTAACATGGCTCTATGAATGCACGTCACTGGTGCACTTGTGATTGGAGATTAGATTCAGCAGGTGTAGTGGAGACAGTATCATGCCACCGCGGGGTGGTAGCGGCGTCTATGGCGAGATGGCATCGGTCTAATGCAGCAGTTAGTAGTCACAGTCGCAAAGCTATGAAACTGCAGAAGTATGACACCTGTGCCTACAGATTTATGTGCTCTCAACGCCCTCTTACACTCGACACAAACGGGACAAGGGCTGGCATAATCAGGGAAGAAGAAGGCGAACCTTCCACCCTCGTGACGTAGGTTCCGTCTATAATTATCAGCACGTCTTATTCAAACGCCAGAGCCGAACTACTAGTCTACACTGTCGATAATATTTATAAATTGAGCATTTTTCAGATGAAATCTTCAGGAACTTACAGCTGCCTGGGCGTAAAGCGAGCTTGGCGGGGCCCCTCCATGGATCTGACCTTGTGAATGATTGTATCCGAATCGTTTTTAGTCTGAAACCTACGCAGCGCTCATTTGATTGTGGCAAGGGCACATAGATTCAAGACTTGTCATCGACTTATCATCCATAGATCGAAAGATCTCGCGATTCGCCTCGTACGATTAGGGCCAACAATGGCATGCTTTGTGCTAGCTAAACTCCTCGCGTACGATATCGGGCCTTTGTGGACCCCGCCCTGGTATTTTGTCTTGGGGGGGTTTCCGGGCCAAGCTATCTGCGCTGTAGTTCATACAA'/>
    <sequence taxon='t45' value='ATGCGACGCAGGGTATATGGAGTCCCAACCGAGTTGGAGACTAGGCCCGCCCAGAACCGGTTACGCTAATACTTATCTGTTGCAATAAGATGCTCGGACAATCCAGAATCTCGCCTATACAGCGTGCTGATTGTAAGAGAGAGACGCACGGAACCTTCTCCGCGAGATAGCCGGATAAACTGTCTGGTTGTAGAAACGAAGTTCGTTGGCCGGCGGACTGTTGACTACGCGATGAACAGGGTCTTTTTGGCGAGTCGAGCTTTTCCCCGATTAGGCACGCTCCCGCCATTAAGACGAGTCAATAACCTCGTGACGATGTGGTCCAAACATACGTGCTGTACGCTCGGTCCAAAGTTATTGATGTATCGGCTAAGAAAAAGCTTGCAGAGGGTAGATATTTTATCACTCACTGTGGCGTTAGGAACCGGTGCGATTACCTTGTCCCCCATCCCGGCGCGCCAATCTCGCTAAGCAAAGCGAGGTCATATTGTGGATTATAGAGGCGCCTTACTAATGGCTAGGAGACTCAGCGGTAGGAAAGGTCTCCTGCGTCTTTGAAAGCGGTTCCCGTACCCCGCTAAAGCTTGTTGCCGATTGGAATTTAACCTTTCTGCAACTTAAAATCTAAAAAGTGCGCAAGTCTAGTCCAACCCCGGGGATCGCCTGCTCACACATTCTGTGTGGAGCCTGGTCGCAATTCAGCATCTGGGTCATAATTCAGTATTACAGTAGAAACATCCAGGATGGTTACCCTCGGTGGCTTTTTACCCTGTTCCAGTCCTGGCAGTACATTAGACATTTGCTTGGGCCGTGGCAACAGAGCTCGCTATAGTTGTAAAACCTCTTTTAAATATTCATGCATTCTTTTGAATGGAGTACAGATTACCATTCCCGAGAGCGAGAAATCTAGCTGTGGACCTCTTTTACGCGCATGAGACGACGCCGTGGCGCCTCTTGTAGACCTGCGCAAGTGCCTAAGACCGCGGACTCGCTACGAGACCCTTCCTTTCGTTATTATCACACAGACGCATGCAGACACTTTCATGAATTTTGTTCTTGGCCTCTTATAAGTAGATAGGGGCCTACCTGTCACAATTAATGGGAGGGCCTTCGCTCGGCGTGGACTCAACGTGTCTGGTCAATGTGGAAGTAGCCCCGTGTAGCGCATGGCTTCATGAGTTGATCGCTATGTATGTTACTCCACTAGTTATACCCCCTGTAGATCCTTTCTGGTTTCGATGTTATATGCATAGGAATAGTTTAACATGGCTCTATAAATGCACGTCACTGGTGCACTTATGATTGGAGATTAGATTCAGCAGGTGTAGTGGAGACAGTATCATGCCACCGCGGGGTGGTAGCGGCGTCTATGGCGAGATGGCATCGGTCTAATGCAGCAGTTAGTAGTCACAGTCGCAAAGCTATGAAACTGCAGAAGTATGACACCTGTGCCTACAGATTTATGTGCTCTCAACGCCCTCTTACACTCGACACAAACGGGACAAGGGCTGGCATAATCAGGGAAGAAGAAGGCGAACCTTCCACCCTCGTGACGTAGGTTCCGTCTATAATTATCAGCACGTCTTATTCAAACGCCAGAGCCGAACTACTAGTCTACACTGTCGATAATATTTATAAATTGAGCATTTTTCAGATGAAATCTTCAGGAACTTACAGCTGCCTGGGCGTAAAGCGGGCTTGGCGGGGGCCCTCCATGGATCTGACCTTGTGAATGATTGTATCCGAATCGTTTTTAGTCTGAAACCTACGCAGCGCTCATTTGATTGTGGCAAGGGCACATAGATTCAAGACTTGTCATCGACTTATCATTCATAGATCGAAAGATCTCGCGACTCGCCTCGTACGATTAGGGCCAACAATGGCATGCTTTGTGCTAGCTAAACTCCTCGCGTACGATATCGGGCCTTTGTGGACCCCGCCCTGGTATTTTGTCTTGGGGGGGTTTCCGGGCCAAGCTATCTGCGTTGTAGTTCATACAA'/>
    <sequence taxon='t46' value='ATGCGACGCAGGGTATATGGAGTCCCAACCGAGTTGGAGACTAGGCCCGCCCAGAACCGGTTACGCTAATACTTATCTGTTGCAATAAGATGCTCGGACAATCCAGAATCTCGCCTATACAGCGTGCTGATTGTAAGAGAGAGACGCACGGAACCTTCTCCGCGAGATAGCCGGATAAACTGTCTGGTTGTAGAAACGAAGTTCGTTGGCCGGCGGACTGTTGACTACGCGATGAACAGGGTCTTTTTGGCGAGTCGAGCTTTTCCCCGATTAGGCACGCTCCCGCCATTAAGACGAGTCAATAACCTCGTGACGATTTGGTCCAAACATACGTGCTGTACGCTCGGTCCAAAGTTATTGATGTATCGGCTAAGAAAAAGCTTGCAGAGGGTAGATATTTTATCACTCACTGTGGCGTTAGGAACCGGTGCGATTACCTTGTCCCCCATCCCGGCGCGCCAATCTCGCTAAGCAAAGCGAGGTCATATTGTGGATTATAGAGGCGCCTTACTAATGGCTAGGAGATTCAGCGGTAGGAAAGGTCTCCTGCGTCTTTGGAAGCGGTTCCCGTACCCCGCTAAAGCTTGTTGCCGATTGGAATTTAACCTTTCTGCAACTTAAAATCTAAAAAGTGCGCAAGTCTAGTCCAACCCCGGGGACCGCCTGCTCACACATTCTGTGTGGAGCCTGGTCGCAATTCAGCATCTGGGTCATAATTCAGTATTACAGTAGAAACATCCAGGATGGTTACCCTCGGTGGCTTTTTACCCTGTTCCAGTCCTGGCAGTACATTAGACATTTGCTTGGGCCCTGGCAACAGAGCTCGCTATAGTTGTAAAACCTCTTTTAAATATTCACGCATTCTTTTGAATGGAGTACAGATTACCATTCCCGAGAGCGAGAAATCTAGCTGTGGACCTCTTTTACGCGCATGAGACGACGCCGTGGCGCCTCTTGTAGACCTGCGCAAGTGCCTAAGACCGCGGACTCGCTACGAGACCCTTCCTTTCGTTATTATCACACAGACGCATGCAGACACTTTCATGAATTTTGTTCTTGGCCTCTTATAAGTAGATAGGGGCCTACCTGTCACAATTAATGGAAGGGCCTTCGCTCGGCGTGGACTCAACGTGTCTGGTCAATGTGGAAGTAGCCCCGTGTAGCGCATGGCTTCATGAGTTGATCGCTATGTATGTTACTCCACTAGTTATACCCCCTGTAGATCCTCTCTGGTTTCGATGTTATATGCATAGGAATAGTTTAACATGGCTCTATAAATGCACGTCACTGGTGCACTTATGATTGGAGATTAGATTCAGCAGGTGTAGTGGAGACAGTATCATGCCACCGCGGGGTGGTAGCGGCGTCTATGGCGAGATGGCATCGGTCTAATGCAGCAGTTAGTAGTCACAGTCGCAAAGCTATGAAACTGCAGAAGTATGACACCTGTGCCTACAGATTTATGTGCTCTCAACGCCCTCTTACACTCGACACAAACGGGACAAGGGCTGGCATAATCAGGGAAGAAGAAGGCGGACCTTCCACCCTCGTGACGTAGGTTCCGTCTATAATTATCAGCACGTCTTATTCAAACGCCAGAGCCGAACTACTAGTCTACACTGTCGATAATATTTGTAAATTGAGCATTTTTCAGATGAAATCTTCAGGAACTTACAGCTGCCTGGGCGTAAAGCGGGCTTGGCGGGGCCCCTCCATGGATCTGACCTTGTGAATGATTGTGTCCGAATCGTTTTTAGTCTGAAACCTACGCAGCGCTCATTTGATTGTGGCAAGGGCACATAGATTCAAGACTTGTCATCGACTTATCATTCATAGATCGAAAGATCTCGCGACTCGCCTCGTACGATTAGGGCCAACAATGGCATGCTTTGTGCTAGCTAAACTCCTCGCGTACGATATCGGGCCTTTGTGGACCCCCCCCTGGTATTTTGTCTTGGGGGGGTTTCCGGGCCAAGCTATCTGCGTTGTAGTTCATACAA'/>
    <sequence taxon='t47' value='ATGCGACGCAGGGTATATGGAGTCCCAACCGAGTTGGAGACTAGGCCCGCCCAGAACCGGTTACGCTAATACTTATCTGTTGCAATAAGATGCTCGGACAATCCAGAATCTCGCCTATACAGCGTGCTGATTGTAAGAGAGAGACGCACGGAACCTTCTCCGCGAGATAGCCGGATAAACTGTCTGGTTGTAGAAACGAAGTTCGTTGGCCGGCGGACTGTTGACTACGCGATGAACAGGGTCTTTTTGGCGAGTCGAGCTTTTCCCCGATTAGGCACGCTCCCGCCATTAAGACGAGTCAATAACCTCGTGACGATGTGGTCCAAACATACGTGCTGTACGCTCGGTCCAAAGTTATTGATGTATCGGCTAAGAAAAAGCTTGCAGAGGGTAGATATTTTATCACTCACTGTGGCGTTAGGAACCGGTGCGATTACCTTGTCCCCCATCCCGGCGCGCCAATCTCGCTAAGCAAAGCGAGGTCATATTGTGGATTATAGAGGCGCCTTACTAATGGCTAGGAGACTCAGCGGTAGGAAAGGTCTCCTGCGTCTTTGAAAGCGGTCCCCGTACCCCGCTAAAGCTTGTTGCCGATTGGAATTTAACGTTTCTGCAACTTAAAATCTAAAAAGTGCGCAAGTCTAGTCCAACCCCGGGGATCGCCTGCTCACACATTCTGTGTGGAGCCTGGTCGCAATTCAGCATCTGGGTCATAATTCAGTATTACAGTAGAAACATCCAGGATGGTTACCCTCGGTGGCTTTTTACCCTGTTCCAGTCCTGGCAGTACATTAGACATTTGCTTGGGCCCTGGCAACAGAGCTCGCTATAGTTGTAAAACCTCTTTTAAATATTCACGCATTCTTTTGAATGGAGTACAGATTACCATTCCCGAGAGCGAGAAATCTAGCTGTGGACCTCTTTTACGCGCATGAGACGACGCCGTGGCGCCTCTTGTAGACCTGCGCAAGTGCCTAAGACCGCGGACTCGCTACGAGACCCTTCCTTTCGTTATTATCACACAGACGCATGCAGACGCTTTCATGAATTTTGTTCTTGGCCTCTTATAAGTAGATAGGGGCCTACCTGTCACAATTAATGGGAGGGCCTTCGCTCGGCGTGGACTCAACGTGTCTGGTCAATGTGGAAGTAGCCCCGTGTAGCGCATGGCTTCATGAGTTGATCGCTATGTATGTTACTCCACTAGTTATACCCCCTGTAGATCCTCTCTGGTTTCGATGTTATATGCATAGGAATAGTTTAACATGGCTCTATAAATGCACGTCACTGGTGCACTTATGATTGGAGATTAGATTCAGCAGGTGTAGTGGAGACAGTATCATGCCACCGCGGGGTGGTAGCGGCGTCTATGGCGAGATGGCATCGGTCTAATGCAGCAGTTAGTAGTCACAGTCGCAAAGCTATGAAACTGCAGAAGTATGACACCTGTGCCTACAGATTTATGTGCTCTCAACGCCCTCTTACACTCGACACAAACGGGACAAGGGCTGGCATAATCAGGGAAGAAGAAGGCGAACCTTCCACCCTCGTGACGTAGGTTCCGTCTATAATTATCAGCACGTCTTATTCAAACGCCAGAGCCGAACTACTAGTCTACACTGTCGATAATATTTATAAATTGAGCATTTTTCAGATGAAATCTTCAGGAACTTACAGCTGCCTGGACGTAAAGCGGGCTTGGCGGGGGCCCTCCATGGATCTGACCTTGTGAATGATTGTATCCGAATCGTTTTTAGTCTGAAACCTACGCAGCGCTCATTTGATTGTGGCAAGGGCACATAGATTCAAGACTTGTCATCGACTTATCATTCATAGATCGAAAGATCTCGCGACTCGCCTCGTACGATTAGGGCCAACAATGGCATGCTTTGTGCTAGCTAAACTCCTCGCGTACGATATCGGGCCTTTGTGGACCCCGCCCTGGTATTTTGTCTTGGGGGGGTTTCCGGGCCAAGCTATCTGCGTTGTAGTTCATACAA'/>
    <sequence taxon='t48' value='ATGCGACGCAGGGTATATGGAGTCCCAACCGAGTTGGAGACTAGGCCCGCCCAGAACCGGTTACGCTAATACTTATCTGCTGCAATAAGATGCTCGGACAATCCAGAATCTCGCCTATACAGCGTGCTGATTGTAAGAGAGAGACGCACGGAACCTTCTCCGCGAGATAGCCGGATAAACTGTCTGGTTGTAGAAACGAAGTTCGTTGGCCGGCGGACTGTTGACTACGCGATGAACAGGGTCTTTTTGGCGAGTCGAGCTTTTCCCCGATTAGGCACGCTCCCGCCATTAAGACGAGTCAATAACCTCGTGACGATGTGGTCCAAACATACGTGCTGTACGCTCGGTCCAAAGTTATTGATGTATCGGCTAAGAAAAAGCTTGCAGAGGGTAGATATTTTATCACTCACTGTGGCGTTAGGAACCGGTGCGATTACCTTGTCCCCCATCCCGGCGCGCCAATCTCGCTAAGCAAAGCGAGGTCATATTGTGGATTATAGAGGCGCCTTACTAATGGCTAGGAGACTCAGCGGTAGGAAAGGTCTCCTGCGTCTTTGAAAGCGGTCCCCGTACCCCGCTAAAGCTTGTTGCCGATTGGAATTTAACGTTTCTGCAACTTAAAATCTAAAAAGTGCGCAAGTCTAGTCCAACCCCGGGGATCGCCTGCTCACACATTCTGTGTGGAGCCTGGTCGCAATTCAGCATCTGGGTCATAATTCAGTATTACAGTAGAAACATCCAGGATGGTTACCCTCGGTGGCTTTTTACCCTGTTCCAGTCCTGGCAGTACATTAGACATTTGCTTGGGCCCTGGCAACAGAGCTCGCTATAGTTGTAAAACCTCTTTTAAATATTCACGCATTCTTTTGAATGGAGTACAGATTACCATTCCCGAGAGCGAGAAATCTAGCTGTGGACCTCTTTTACGCGCATGAGACGACGCCGTGGCGCCTCTTGTAGACCTGCGCAAGTGCCTAAGACCGCGGACTCGCTACGAGACCCTTCCTTTCGTTATTATCACACAGACGCATGCAGACGCTTTCATGAATTTTGTTCTTGGCCTCTTATAAGTAGATAGGGGCCTACCTGTCACAATTAATGGGAGGGCCTTCGCTCGGCGTGGACTCAACGTGTCTGGTCAATGTGGAAGTAGCCCCGTGTAGCGCATGGCTTCATGAGTTGATCGCTATGTATGTTACTCCACTAGTTATACCCCCTGTAGATCCTCTCTGGTTTCGATGTTATATGCATAGGAATAGTTTAACATGGCTCTATAAATGCACGTCACTGGTGCACTTATGATTGGAGATTAGATTCAGCAGGTGTAGTGGAGACAGTATCATGCCACCGCGGGGTGGTAGCGGCGTCTATGGCGAGATGGCATCGGTCTAATGCAGCAGTTAGTAGTCACAGTCGCAAAGCTATGAAACTGCAGAAGTATGACACCTGTGCCTACAGATTTATGTGCTCTCAACGCCCTCTTACACTCGACACAAACGGGACAAGGGCTGGCATAATCAGGGAAGAAGAAGGCGAACCTTCCACCCTCGTGACGTAGGTTCCGTCTATAATTATCAGCACGTCTTATTCAAACGCCAGAGCCGAACTACTAGTCTACACTGTCGATAATATTTATAAATTGAGCATTTTTCAGATGAAATCTTCAGGAACTTACAGCTGCCTGGACGTAAAGCGGGCTTGGCGGGGGCCCTCCATGGATCTGACCTTGTGAATGATTGTATCCGAATCGTTTTTAGTCTGAAACCTACGCAGCGCTCATTTGATTGTGGCAAGGGCACATAGATTCAAGACTTGTCATCGACTTATCATTCATAGATCGAAAGATCTCGCGACTCGCCTCGTACGATTAGGGCCAACAATGGCATGCTTTGTGCTAGCTAAACTCCTCGCGTACGATATCGGGCCTTTGTGGACCCCGCCCTGGTATTTTGTCTTGGGGGGGTTTCCGGGCCAAGCTATCTGCGTTGTAGTTCATACAA'/>
    <sequence taxon='t49' value='ATGCAACGCAGGGTATATGGAGTCCCAACCGAGTTGGAGACTAGGCCCGCCCAGAACCGGTTACGCTAATACTTATCTGTTGCAATAAGATGCTCGGACAATCCAGAATCTCGCCTATACAGCGTGCTGATTGTAAGAGAGAGACGCACGGAACCTTCTCCGCGAGGTAGCCGGATAAACTGTCTGGTTGTAGAAACGAAGTTCGTTGGCCGGCGGACTGTTGACTACGCGATGAACAGGGTCTTTTTGGCGAGTCGAGCTTTTCCCCGATTAGGCACGCTCCCGCCATTAAGACGAGTCAATAACCTCGTGACGATGTGGTCCAAACATACGTGCTGTACGCTCGGTCCAAAGTTATTGATGTATCGGCTAAGAAAAAGCTTGCAGAGGGTAGATATTTTATCACTCACTGTGGCGTTAGGAACCGGTGCGATTACCTTGTTCCCCATCCCGGCGCGCCAATCTCGCTAAGCAAAGCGAGGTCATATTGTGGATTATAGAGGCGCCTTACTAATGGCTAGGAGACTCAGCGGTAGGAAAGGTCTCCTGCGTCTTTGAAAGCGGTTCCCGTACCCCGCTAAAGCTTGTTGCCGATTGGAATTTAACCTTTCTGCAACTTAGAATCTAAAAAGTGCGCAAGTCTAGTCCAACCCCGGGGATCGCCTGCTCACACATTCTGTGTGGAGCCTGGTCGCAATTCAGCATCTGGGTCATAATTCAGTATTACAGTAGAAACATCCAGGATGGTTACCCTCGGTGGCTTTTTACCCTGTTCCAGTCCTGGCAGTACATTAGACATTTGCTTGGGCCCTGGCAACAGAGCTCGCTATAGTTGTAAAACCTCTTTTAAATATTCACGCATTCTTTTGAATGGAGTACAGATTACCATTCCCGAGAGCGAGAAATCTAGCTGTGGACCTCTTTTACGCGCATGAGACGACGCCGTGGCGCCTCTTGTAGACCTGCGCAAGTGCCTAAGACCGCGGACTCGCTACGAGACCCTTCCTTTCGTTATTATCACACAGACGCATGCAGACACTTTCATGAATTTTGTTCTTGGCCTCTTATAAGTAGATAGGGGCCTACCTGTCACAATTAATGGGAGGGCCTTCGCTCGGCGTGGACTCAACGTGTCTGGTCAATGTGGAAGTAGCCCCGTGTAGCGCATGGCTTCATGAGTTGATCGCTATGTATGTTACTCCACTAGTTATACCCCCTGTAGATCCTCTCTGGTTTCGATGTTATATGCATAGGAATAGTTTAACATGGCTCTATGAATGCACGTCACTGGTGCACTTATGATTGGAGATTAGATTCAGCAGGTGTAGTGGAGACAGTATCATGCCACCGCGGGGTGGTAGCGGCGTCTATGGCGAGATGGCATCGGTCTAATGCAGCAGTTAGTAGTCACAGTCGCAAAGCTATGAAACTGCAGAAGTATGACACCTGTGCCTACAGATTTATGTGCTCTCAACGCCCTCTTACACTCGACACAAACGGGACAAGGGCTGGCATAATCAGGGAGGAAGAAGGCGAACCTTCCACCCTCGTGACGTAGGTTCCGTCTATAATTATCAGCACGTCTTATTCAAACGCCAGAGCCGAACTACTAGTCTACACTGTCGATAATATTTATAAATTGAGCATTTTTCAGATGAAATCTTCAGGAACTTACAGCTGCCTGGGCGTAAAGCGAGCTTGGCGGGGCCCCTCCATGGATCTGACCTTGTGAATGATTGTATCCGAATCGTTTTTAGTCTGAAACCTACGCAGCGCTCATTTGATTGTGGCAAGGGCACATAGATTCAAGACTTGTCATCGACTTATCATTCATAGATCGAAAGATCTCGCGACTCGCCTCGTACGATTAGGGCCAACAATGGCATGCTTTGTGCTAGCTAAACTCCTCGCGTACGATATCGGGCCTTTGTGGACCCCGCCCTGGTATTTTGTCTTGGGGGGGTTTCCGGGCCAAGCTATCTGCGCTGTAGTTCATACAA'/>
    <sequence taxon='t50' value='ATGCGACGCAGGGTATATGGAGTCCCAACCGAGTTGGAGACTAGGCCCGCCCAGAACCGGTTACGCTAATACTTATCTGTTGCAATAAGATGCTCGGACAATCCAGAATCTCGCCTATACAGCGTGCTGATTGTAAGAGAGAGACGCACGGAACCTTCTCCGCGAGATAGCCGGATAAACTGTCTGGTTGTAGAAACGAAGTTCGTTGGCCGGCGGACTGTTGACTACGCGATGAACAGGGTCTTTTTGGCGAGTCGAGCTTTTCCCCGATTAGGCACGCTCCCGCCATTAAGACGAGTCAATAACCTCGTGACGATGTGGTCCAAACATACGTGCTGTACGCTCGGTCCAAAGTTATTGATGTATCGGCTAAGAAAAAGCTTGCAGAGGGTAGATATTTTATCACTCACTGTGGCGTTAGGAACCGGTGCGATTACCTTGTCCCCCATCCCGGCGCGCCAATCTCGCTAAGCAAAGCGAGGTCATATTGTGGATTATAGAGGCGCCTTACTAATGGCTAGGAGACTCAGCGGTAGGAAAGGTCTCCTGCGTCTTTGAAAGCGGTCCCCGTACCCCGCTAAAGCTTGTTGCCGATTGGAATTTAACGTTTCTGCAACTTAAAATCTAAAAAGTGCGCAAGTCTAGTCCAACCCCGGGGATCGCCTGCTCACACATTCTGTGTGGAGCCTGGTCGCAATTCAGCATCTGGGTCATAATTCAGTATTACAGTAGAAACATCCAGGATGGTTACCCTCGGTGGCTTTTTACCCTGTTCCAGTCCTGGCAGTACATTAGACATTTGCTTGGGCCCTGGCAACAGAGCTCGCTATAGTTGTAAAACCTCTTTTAAATATTCACGCATTCTTTTGAATGGAGTACAGATTACCATTCCCGAGAGCGAGAAATCTAGCTGTGGACCTCTTTTACGCGCATGAGACGACGCCGTGGCGCCTCTTGTAGACCTGCGCAAGTGCCTAAGACCGCGGACTCGCTACGAGACCCTTCCTTTCGTTATTACCACACAGACGCATGCAGACGCTTTCATGAATTTTGTTCTTGGCCTCTTATAAGTAGATAGGGGCCTACCTGTCACAATTAATGGGAGGGCCTTCGCTCGGCGTGGACTCAACGTGTCTGGTCAATGTGGAAGTAGCCCCGTGTAGCGCATGGCTTCATGAGTTGATCGCTATGTATGTTACTCCACTAGTTATACCCCCTGTAGATCCTCTCTGGTTTCGATGTTATATGCATAGGAATAGTTTAACATGGCTCTATAAATGCACGTCACTGGTGCACTTATGATTGGAGATTAGATTCAGCAGGTGTAGTGGAGACAGTATCATGCCACCGCGGGGTGGTAGCGGCGTCTATGGCGAGATGGCATCGGTCTAATGCAGCAGTTAGTAGTCACAGTCGCAAAGCTATGAAACTGCAGAAGTATGACACCTGTGCCTACAGATTTATGTGCTCTCAACGCCCTCTTACACTCGACACAAACGGGACAAGGGCTGGCATAATCAGGGAAGAAGAAGGCGAACCTTCCACCCTCGTGACGTAGGTTCCGTCTATAATTATCAGCACGTCTTATTCAAACGCCAGAGCCGAACTACTAGTCTACACTGTCGATAATATTTATAAATTGAGCATTTTTCAGATGAAATCTTCAGGAACTTACAGCTGCCTGGACGTAAAGCGGGCTTGGCGGGGGCCCTCCATGGATCTGACCTTGTGAATGATTGTATCCGAATCGTTTTTAGTCTGAAACCTACGCAGCGCTCATTTGATTGTGGCAAGGGCACATAGATTCAAGACTTGTCATCGACTTATCATTCATAGATCGAAAGATCTCGCGACTCGCCTCGTACGATTAGGGCCAACAATGGCATGCTTTGTGCTAGCTAAACTCCTCGCGTACGATATCGGGCCTTTGTGGACCCCGCCCTGGTATTTTGTCTTGGGGGGGTTTCCGGGCCAAGCTATCTGCGTTGTAGTTCATACAA'/>
    <sequence taxon='t51' value='ATGCGACGCAGGGTATATGGAGTCCCAACCGAGTTGGAGACTAGGCCCGCCCAGAACCGGTTACGCTAATACTTATCTGTTGCAATAAGATGCTCGGACAATCCAGAATCTCGCCTATACAGCGTGCTGATTGTAAGAGAGAGACGCACGGAACCTTCTCCGCGAGATAGCCGGATAAACTGTCTGGTTGTAGAAACGAAGTTCGTTGGCCGGCGGACTGTTGACTACGCGATGAACAGGGTCTTTTTGGCGAGTCGAGCTTTTCCCCGATTAGGCACGCTCCCGCCATTAAGACGAGTCAATAACCTCGTGACGATGTGGTCCAAACATACGTGCTGTACGCTCGGTCCAAAGTTATTGATGTATCGGCTAAGAAAAAGCTTGCAGAGGGTAGATATTTTATCACTCACTGTGGCGTTAGGAACCGGTGCGATTACCTTGTCCCCCATCCCGGCGCGCCAATCTCGCTAAGCAAAGCGAGGTCATATTGTGGATTATAGAGGCGCCTTACTAATGGCTAGGAGATTCAGCGGTAGGAAAGGTCTCCTGCGTCTTTGAAAGCGGTTCCCGTACCCCGCTAAAGCTTGTTGCCGATTGGAATTTAACCTTTCTGCAACTTAAAATCTAAAAAGTGCGCAAGTCTAGTCCAACCCCGGGGATCGCCTGCTCACACATTCTGTGTGGAGCCTGGTCGCAATTCAGCATCTGGGTCATAATTCAGTATTACAGTAGAAACATCCAGGATGGTTACCCTCGGTGGCTTTTTACCCTGTTCCAGTCCTGGCAGTACATTAGACATTTGCTTGGGCCCTGGCAACAGAGCTCGCTATAGTTGTAAAACCTCTTTTAAATATTCACGCATTCTTTTGAATGGAGTACAGATTACCATTCCCGAGAGCGAGAAATCTAGCTGTGGACCTCTTTTACGCGCATGAGACGACGCCGTGGCGCCTCTTGTAGACCTGCGCAAGTGCCTAAGACCGCGGACTCGCTACGAGACCCTTCCTTTCGTTATTATCACACAGACGCATGCAGACACTTTCATGAATTTTGTTCTTGGCCTCTTATAAGTAGATAGGGGCCTACCTGTCACAATTAATGGGAGGGCCTTCGCTCGGCGTGGACTCAACGTGTCTGGTCAATGTGGAAGTAGCCCCGTGTAGCGCATGGCTTCATGAGTTGATCGCTATGTATGTTACTCCACTAGTTATACCCCCTGTAGATCCTCTCTGGTTTCGATGTTATATGCATAGGAATAGTTTAACATGGCACTATAAATGCACGTCACTGGTGCACTTATGATTGGAGATTAGATTCAGCAGGTGTAGTGGAGACAGTATCATGCCACCGCGGGGTGGTAGCGGCGTCTATGGCGAGATGGCATCGGTCTAATGCAGCAGTTAGTAGTCACAGTCGCAAAGCTATGAAACTGCAGAAGTATGACACCTGTGCCTACAGATTTATGTGCTCTCAACGCCCTCTTACACTCGACACAAACGGGACAAGGGCTGGCATAACCAGGGAAGAAGAAGGCGGACCTTCCACCCTCGTGACGTAGGTTCCGTCTATAATTATCAGCACGTCTTATTCAAACGCCAGAGCCGAACTACTAGTCTACACTGTCGATAATATTTATAAATTGAGCATTTTTCAGATGAAATCTTCAGGAACTTACAGCTGCCTGGGCGTAAAGCGGGCTTGGCGGGGCCCCTCCATGGATCTGACCTTGTGAATGATTGTATCCGAATCGTTTTTAGTCTGAAACCTACGCAGCGCTCATTTGATTGTGGCAAGGGCACATAGATTCAAGACTTGTCGTCGACTTATCATTCATAGATCGAAAGATCTCGCGACTCGCCTCGTACGATTAGGGCCAACAATGGCATGCTTTGTGCTAGCTAAACTCCTCGCGTACGATATCGGGCCTTTGTGGACCCCGCTCTGGTATTTTGTCTTGGGGGGGTTTCCGGGCCAAGCTATCTGCGTTGTAGTTCATACAA'/>
    <sequence taxon='t52' value='ATGCGACGCAGGGTATATGGAGTCCCAACCGAGTTGGAGACTAGGCCCGCCCAGAACCGGTTACGCTAATACTTATCTGTTGCAATAAGATGCTCGGACAATCCAGAATCTCGCCTATACAGCGTGCTGATTGTAAGAGAGAGACGCACGGAACCTTCTCCGCGAGATAGCCGGATAAACTGTCTGGTTGTAGAAACGAAGTTCGTTGGCCGGCGGACTGTTGACTACGCGATGAACAGGGTCTTTTTGGCGAGTCGAGCTTTTCCCCGATTAGGCACGCTCCCGCCATTAAGACGAGTCAATAACCTCGTGACGATGTGGTCCAAACATACGTGCTGTACGCTCGGTCCAAAGTTATTGATGTATCGGCTAAGAAAAAGCTTGCAGAGGGTAGATATTTTATCACTCACTGTGGCGTTAGGAACCGGTGCGATTACCTTGTTCCCCATCCCGGCGCGCCAATCTCGCTAAGCAAAGCGAGGTCATATTGTGGATTATAGAGGCGCCTTACTAATGGCTAGGAGACTCAGCGGTAGGAAAGGTCTCCTGCGTCTTTGAAAGCGGTTCCCGTACCCCGCTCAAGCTTGTTGCCGATTGGAATTTAACCTTCCTGCAACTTAAAATCTAAAAAGTGCGCAAGTCTAGTCCAACCCCGGGGATCGCCTGCTCACACATTCTGTGTGGAGCCTGGTCGCAATTCAGCATCTGGGTCATACTTCAGTATTACAGTTGAAACATCCAGGATGGTTACCCTCGGTGGCTTTTTACCCTGTTCCAGTCCTGGCAGTACATTAGACATTTGCTTGGGCCCTGGCAACAGAGCTCGCTATAGTTGTAAAACCTCTTTTAAATATTCACGCATTCTTTTGAATGGAGTACAGATTACCATTCCCGAGAGCGAGAAATCTAGCTGTGGACCTCTTTTACGCGCATGAGACGACGCCGTGGCGCCTCTTGTAGACCTGCGCAAGTGCCTAAGACCGCGGACTCGCTACGAGACCCTTCCTTTCGTTATTATCACACAGACGCATGCAGGCACTTTCATGAATTTTGTTCTTGGCCTCTTATAAGTAGATAGGGGCCTACCTGTCACAATTAATGGGAGGGCCTTCGCTCGGCGTGGACTCAACGTGTCTGGTCAATGTGGAAGTAGCCCCGTGTAGCGCATGGCTTCATGAGTTGATCGCTATGTATGTTACTCCACTAGTTATACCCCCTGTAGATCCTCTCTGGTTTCGATGTTATATGCATAGGAATAGTTTAACATGGCTCTATGAATGCACGTCACTGGTGCACTTATGATTGGAGATTAGATTCAGCAGGTGTAGTGGAGACAGTATCATGCCACCGCGGGGTGGTAGCGGCGTCTATGGCGAGATGGCATCGGTCTAATGCAGCAGTTAGTAGTCACAGTCGCAAAGCTATGAAACTGCAGAAGTATGACACCTGTGCCTACAGATTTATGTGCTCTCAACGCCCTCTTACACTCGACACAAACGGGACAAGGGCTGGCATAATCAGGGAAGACGAAGGCGAACCTTCCACCCTCGTGACGTAGGTTCCGTCTATAATTATCAGCACGTCTTATTCAAACGCCAGAGCCGAACTACTAGTCTACACTGTCGATAATATTTATAAATTGAGCATTTTTCAGATGAAATCTTCAGGAACTTACAGCTGCCTGGGCGTAAAGCGGGCTTGGCGGGGCCCCTCCATGGATCTGACCTTGTGAATGATTGTATCCGAATCGTTTTTAGTCTGAAACCTACGCAGCGCTCATTTGATTGTGGCAAGGGCACATAGATTCAAGACTTGTCATCGACTTATCATTCATAGATCGAAAGATCTCGCGACTCGCCTCGCACGATTAGGGCCAACAATGGCATGCTTTGTGCTAGCTAAACTCCTCGCGTACGATATCGGACCTTTGTGGACCCCGCCCTGGTATTTTGTCTTGGGGGGGTTTCCGGGCCAAGCTATCTGCGCTGTAGTTCACACAA'/>
    <sequence taxon='t53' value='ATGCGACGCAGGGTATATGGAGTCCCAACCGAGTTGGAGACTAGGCCCGCCCAGAACCGGTTACGCTAATACTTATCTGTTGCAATAAGATGCTCGGACAATCCAGAATCTCGCCTATACAGCGTGCTGATTGTAAGAGAGAGACGCACGGAACCTTCTCCGCGAGATAGCCGGATAAACTGTCTGGTTGTAGAAACGAAGTTCGTTGGCCGGCGGACTGTTGACTACGCGATGAACAGGGTCTTTTTGGCGAGTCGAGCTTTTCCCCGATTAGGCACGCTCCCGCCATTAAGACGAGTCAATAACCTCGTGACGATGTGGTCCAAACATACGTGCTGTACGCTCGGTCCAAAGTTATTGATGTATCGGCTAAGAAAAAGCTTGCAGAGGGTAGATATTTTATCACTCACTGTGGCGTTAGGAACCGGTGCGATTACCTTGTTCCCCATCCCGGCGCGCCAATCTCGCTAAGCAAAGCGAGGTCATATTGTGGATTATAGAGGCGCCTTACTAATGGCTAGGAGACTCAGCGGTAGGAAAGGTCTCCTGCGTCTTTGAAAGCGGTTCCCGTACCCCGCTCAAGCTTGTTGCCGATTGGAATTTAACCTTCCTGCAACTTAAAATCTAAAAAGTGCGCAAGTCTAGTCCAACCCCGGGGATCGCCTGCTCACACATTCTGTGTGGAGCCTGGTCGCAATTCAGCATCTGGGTCATACTTCAGTATTACAGTTGAAACATCCAGGATGGTTACCCTCGGTGGCTTTTTACCCTGTTCCAGTCCTGGCAGTACATTAGACATTTGCTTGGGCCCTGGCAACAGAGCTCGCTATAGTTGTAAAACCTCTTTTAAATATTCACGCATTCTTTTGAATGGAGTACAGATTACCATTCCCGAGAGCGAGAAATCTAGCTGTGGACCTCTTTTACGCGCATGAGACGACGCCGTGGCGCCTCTTGTAGACCTGCGCAAGTGCCTAAGACCGCGGACTCGCTACGAGACCCTTCCTTTCGTTATTATCACACAGACGCATGCAGACACTTTCATGAATTTTGTTCTTGGCCTCTTATAAGTAGATAGGGGCCTACCTGTCACAATTAATGGGAGGGCCTTCGCTCGGCGTGGACTCAACGTGTCTGGTCAATGTGGAAGTAGCCCCGTCTAGCGCATGGCTTCATGAGTTGATCGCTATGTATGTTACTCCACTAGTTATACCCCCTGTAGATCCTCTCTGGTTTCGATGTTATATGCATAGGAATAGTTTAACATGGCTCTATGAATGCACGTCACTGGTGCACTTATGATTGGAGATTAGATTCAGCAGGTGTAGTGGAGACAGTATCATGCCACCGCGGGGTGGTAGCGGCGTCTATGGCGAGATGGCATCGGTCTAATGCAGCAGTTAGTAGTCACAGTCGCAAAGCTATGAAACTGCAGAAGTATGACACCTGTGCCTACAGATTTATGTGCTCTCAACGCCCTCTTACACTCGACACAAACGGGACAAGGGCTGGCATAATCAGGGAAGACGAAGGCGAACCTTCCACCCTCGTGACGTAGGTTCCGTCCATAATTATCAGCACGTCTTATTCAAACGCCAGAGCCGAACTACTAGTCTACACTGTCGATAATATTTATAAATTGAGCATTTTTCAGATGAAATCTTCAGGAACTTACAGCTGCCTGGGCGTAAAGCGGGCTTGGCGGGGCCCCTCCATGGATCTGACCTTGTGAATGATTGTATCCGAATCGTTTTTAGTCTGAAACCTACGCAGCGCTCATTTGATTGTGGCAAGGGCACATAGATTCAAGACTTGTCATCGACTTATCATTCATAGATCGAAAGATCTCCCGACTCGCCTCGCACGATTAGGGCCAACAATGGCATGCTTTGTGCTAGCTAAACTCCTCGCGTACGATATCGGACCTTTGTGGACCCCGCCCTGGTATTTTGTCTTGGGGGGGTTTCCGGGCGAAGCTATCTGCGCTGTAGTTCACACAA'/>
    <sequence taxon='t54' value='ATGCGACGCAGGGTATATGGCGTCCCAACCGAGTTGGAGACTAGGCCCGCCCAGAGCCGGTTACGCTAATACTTATCTGTTGCAATAAGATGCTCGGACAATCCAGAATCTCGCCTATACAGCGTGCTGATTGTAAGAGAGAGACGCACGGAACCCTCTCCGCGAGATAGCCGGATAAACTGTCTGGTTGTAGAAACGAAGCTCGTTGGCCGGCGGACTGTTGACTACGCGATGAACAGGGTCTTTTTGGCAAGTCGGGCTTTTCCTCGATTAGGCACGCTCCCGCCGTTAAGACGAGTCAATAACCTCGTGACGATGTGGTCCAAACATACGTGCTGTACGCTCGGTCCAAAGTCATTGATGTATCGGCTAAGAAAAAGCTTGCAGAGGGTAGATATTTTATCACTCACTGTGGCGTTAGGAACCGGTGCGATTACCTTGTTCCCCATCCCGGCGCGCCAATCTCGCTAAGCAAAGCGAGGTCATATTGTGGATTATAGAGGCGCCTTACTAATGGCTAGGAGACTCAGCGGTAGGAAAGGTCTCCTGCGTCTTTGAAAATGGTTCCCGTACCCCGCTAAAGCTTGTTGCCGATTGGAATTTAACCTTTCTGCAACTTAAAATCTAAAAAGTGCGCAAGTCCAGTCCAACCCCGGGGATCGCTTGCTCACACATTCTGTGTGGAGCCTGGTCGCAATTCAGCATCTGGGTCATCATTCAGTACTACAGTAGAAACATCCAGGATGGTTACCCTCGGTGGCTTTTTACCCTGTTCCAGTCCTGGCAGTACATGAGGCATTTGCTTGGGCCCTGGCAACAGAGCTCGCTATAGTTGTAAAACCTCTTTTAAATATTCACGCATTCTTTTGAATGGAGTACAGATTACCATTCCCGAGAGCGAGAAAACTAGCTGTGGACCTCTTTTACGCGCCTGAGACGACGCCGTGACGCCTCTTGTAGACCTGCGCAAGTGCCTAAGACCGCGGACTCGCTACGAGACCCTTCCTTTCGTTATTATCACACAGACGCATGCAGACGCTTTCATGAATTTTGTTCTTGGCCTCTTATAAGTAGATAGGGGCCTACCTGTCACAATTAATGGGAGGGCCTTCGCTCGGCGTGGACTCAACGTGTCTGATCAATGTGGAAGTAGCCCCGTGTAGCGCATGGCTTCATGAGTTGATCGCTACGTATGTTACTCCACTAGTTATACCCCCTGTAGATCCTCTCTGGTTTCGATGTTATATGCATAGGAATAGTTTAACATGGCTCTATGAATGCACGTCACTGGTGCACTTATGATTGGAGATTAGATTCAGCAGGTGTAGTGGAGACAGTATCATGCCACCGCGGGGTGGTAGCGGCGTCTATGGCAAGATGGCATCGGTCTAATGCAGCAGTTAGTAGTTACAGTCGCAAAGCTACGAACCTGCAGGAGTATGACACCTGTGCCTACAGATTTATGTGCCCTCAACGCCCTCTTACACTCGACACAAACGGGACAAGGGCTGGCATAATCAGGGAAGAAGAAGGCGAACCTTCCACCCTCGTGACGTAGGTTCCGTCTATAATTATCAGCACGTCTTATTCAAACGCCAGAGCCGAACTACTAGTCTACACTGTCGATAATATTTATAAATTGAGCATTTTTCAGATGAAATCTTCAGGAACTTACAGCTGCCTGGGCGTAAAGCGGGCTTGGCGGGGCCCCTCTATGGATCTGACCTTGTGAATGATTGTATCCGAATCGTTTTTAGTCTGAAACCTACGCAGCGCTCATTTGATTGTGGCAAGGGCACATAGATTCAGGACTTGTCATCGACTTATCATTCATAGATCGAAAGATCTCGCGACTCGCCTCGTACGATTAGGGCCAACGATGGCGTGCTTTGTGCTAGCTAAACTCCTCGCGTACGATATCGGACCTTTGTGGACCCCGCCCTGGTATTTTGTCTTGAGGGGATTTCCGGGCCAGGCTATCTGCGCTGTAGTTCACACAA'/>
    <sequence taxon='t55' value='ATGCAACGCAGGGTATATGGAGTCCCAACCGAGTTGGAGACTAGGCCCGCCCAGAACCGGTTACGCTAATACTTATCTGTTGCAATAAGATGCTCGGACAATCCAGAATCTCGCCTATACAGCGTGCTGATTGTAAGAGAGAGACGCACGGAACCTTCTCCGCGAGGTAGCCGGATAAACTGTCTGGTTGTAGAAACGAAGTTCGTTGGCCGGCGGACTGTTGACTACGCGATGAACAGGGTCTTTTTGGCGAGTCGAGCTTTTCCCCGATTAGGCACGCTCCCGCCATTAAGACGAGTCAATAACCTCGTGACGATGTGGTCCAAACATACGTGCTGTACGCTCGGTCCAAAGTTATTGATGTATCGGCTAAGAAAAAGCTTGCAGAGGGTAGATATTTTATCACTCACTGTGGCGTTAGGAACCGGTGCGATTACCTTGTTCCCCATCCCGGCGCGCCAATCTCGCTAAGCAAAGCGAGGTCATATTGTGGATTATAGAGGCGCCTTACTAATGGCTAGGAGACTCAGCGGTAGGAAAGGTCTCCTGCGTCTTTGAAAGCGGTTCCCGTACCCCGCTAAAGCTTGTTGCCGATTGGAATTTAACCTTTCTGCAACTTAAAATCTAAAAAGTGCGCAAGTCTAGTCCAACCCCGGGGATCGCCTGCTCACACATTCTGTGTGGAGCCTGGTCGCAATTCAGCATCTGGGTCATAATTCAGTATTACAGTAGAAACATCCAGGATGGTTACCCTCGGTGGCTTTTTACCCTGTTCCAGTCCTGGCAGCACATTAGACATTTGCTTGGGCCCTGGCAACAGAGCTCGCTATAGTTGTAAAACCTCTTTTAAATATTCACGCATTCTTTTGAATGGAGTACAGATTACCATTCCCGAGAGCGAGAAATCTAGCTGTGGACCTCTTTTACGCGCATGAGACGACGCCGTGGCGCCTCTTGTAGACCTGCGCAAGTGCCTAAGACCGCGGACTCGCTACGAGACCCTTCCTTTCGTTATTATCACACAGACGCATGCAGACACTTTCATGAATTTTGTTCTTGGCCTCTTATAAGTAGATAGGGGCCTACCTGTCACAATTAATGGGAGGGCCTTCGCTCGGCGTGGACTCAACGTGTCTGGTCAATGTGGAAGTAGCCCCGTGTAGCGCATGGCTTCATGAGTTGATCGCTATGTATGTTACTCCACTAGTTATACCCCCTGTAGATCCTCTCTGGTTTCAATGTTATATGCATAGGAATAGTTTAACATGGCTCTATGAATGCACGTCACTGGTGCACTTATGATTGGAGATTAGATTCAGCAGGTGTAGTGGAGACAGTATCATGCCACCGCGGGGTGGTAGCGGCGTCTATGGCGAGATGGCATCGGTCTAATGCAGCAGTTAGTAGTCACAGTCGCAAAGCTATGAAACTGCAGAAGTATGACACCTGTGCCTACAGATTTATGTGCTCTCAACGCCCTCTTACACTCGACACAAACGGGACAAGGGCTGGCATAATCAGGGAAGAAGAAGGCGAACCTTCCACCCTCGTGACGTAGGTTCCGTCTATAATTATCAGCACGTCTTATTCAAACGCCAGAGCCGAACTACTAGTCTACACTGTCGATAATATTTATAAATTGAGCATTTTTCAGATGAAATCTTCAGGAACTTACAGCTGCCTGGGCGTAAAGCGAGCTTGGCGGGGCCCCTCCATGGATCTGACCTTGTGAATGATTGTATCCGAATCGTTTTTAGTCTGAAACCTACGCAGCGCTCATTTGATTGTGGCAAGGGCACATAGATTCAAGACTTGTCATCGACTTATCATTCATAGATCGAAAGATCTCGCGACTCGCCTCGTACGATTAGGGCCAACAATGGCATGCTTTGTGCTAGCTAAACTCCTCGCGTACGATATCGGGCCTTTGTGGACCCCGCCCTGGTATTTTGTCTTGGGGGGGTTTCCGGGCCAAGCTATCTGCGCTGTAGTTCATACAA'/>
    <sequence taxon='t56' value='ATGCGACGCAGGGTATATGGAGTCCCAACCGAGTTGGAGACTAGGCCCGCCCAGAACCGGTTACGCTAATACTTATCTGTTGCAATAAGATGCTCGGACAATCCAGAATCTCGCCTATACAGCGTGCTGATTGTAAGAGAGAGACGCACGGAACCTTCTCCGCGAGATAGCCGGATAAACTGTCTGGTTGTAGAAACGAAGTTCGTTGGCCGGCGGACTGTTGACTACGCGATGAACAGGGTCTTTTTGGCGAGTCGAGCTTTTCCCCGATTAGGCACGCTCCCGCCATTAAGACGAGTCAATAACCTCGTGACGATGTGGTCCAAACATACGTGCTGTACGCTCGGTCCAAAGTTATTGATGTATCGGCTAAGAAAAAGCTTGCAGAGGGTAGATATTTTATCACTCACTGTGGCGTTAGGAACCGGTGCGATTACCTTGTTCCCCATCCCGGCGCGCCAATCTCGCTAAGCAAAGCGAGGTCATATTGTGGATTATAGAGGCGCCTTACTAATGGGTAGGAGACTCAGCGGTAGGAAAGGTCTCCTGCGTCTTTGAAAGCGGTTCCCGTACCCCGCTCAAGCTTGTTGCCGATTGGAATTTAACCTTCCTGCAACTTAAAATCTAAAAAGTGCGCAAGTCTAGTCCAACCCCGGGGATCGCCTGCTCACACATTCTGTGTGGAGCCTGGTCGCAATTCAGCATCTGGGTCATACTTCAGTATTACAGTTGAAACATCCAGGATGGTTACCCTCGGTGGCTTTTTACCCTGTTCCAGTCCTGGCAGTACATTAGACATTTGCTTGGGCCCTGGCAACAGAGCTCGCTATAGTTGTAAAACCTCTTTTAAATATTCACGCATTCTTTTGAATGGAGTACAGATTACCATTCCCGAGAGCGAGAAATCTAGCTGTGGACCTCTTTTACGCGCATGAGACGACGCCGTGGCGCCTCTTGTAGACCTGCGCAAGTGCCTAAGACCGCGGACTCGCTACGAGACCCTTCCTTTCGTTATTATCACACAGACGCATGCAGACACTTTCATGAATTTTGTTCTTGGCCTCTTATAAGTAGATAGGGGCCTACCTGTCACAATTAATGGGAGGGCCTTCGCTCGGCGTGGACTCAACGTGTCTGGTCAATGTGGAAGTAGCCCCGTGTAGCGCATGGCTTCATGAGTTGATCGCTATGTATGTTACTCCACTAGTTATACCCCCTGTAGATCCTCTCTGGTTTCGATGTTATATGCATAGGAATAGTTTAACATGGCTCTATGAATGCACGTCACTGGTGCACTTATGATTGGAGATTAGATTCAGCAGGTGTAGTGGAGACAGTATCATGCCACCGCGGGGTGGTAGCGGCGTCTATGGCGAGATGGCATCGGTCTAATGCAGCAGTTAGTAGTCACAGTCGCAAAGCTATGAAACTGCAGAAGTATGACACCTGTGCCTACAGATTTATGTGCTCTCAACGCCCTCTTACACTCGACACAAACGGGACAAGGGCTGGCATAATCAGGGAAGACGAAGGCGAACCTTCCACCCTCGTGACGTAGGTTCCGTCTATAATTATCAGCACGTCTTATTCAAACGCCAGAGCCGAACTACTAGTCTACACTGTCGATAATATTTATAAATTGAGCATTTTTCAGATGAAATCTTCAGGAACTTACAGCTGCCTGGGCGTAAAGCGGGCTTGGCGGGGCCCCTCCATGGATCTGACCTTGTGAATGATTGTATCCGAATCGTTTTTAGTCTGAAACCTACGCAGCGCTCATTTGATTGTGGCAAGGGCACATAGATTCAAGACTTGTCATCGACTTATCATTCATAGATCGAAAGATCTCGCGACTCGCCTCGCACGATTAGGGCCAACAATGGCATGCTTTGTGCTAGCTAAACTCCTCGCGTACGATATCGGACCTCTGTGGACCCCGCCCTGGTATTTTGTCTTGGGGGGGTTTCCGGGCCAAGCTATCTGCGCTGTAGTTCACACAA'/>
    <sequence taxon='t57' value='ATGCAACGCAGGGTATATGGAGTCCCAACCGAGTTGGAGACTAGGCCCGCCCAGAACCGGTTACGCTAATACTTATCTGTTGCAATAAGATGCTCGGACAATCCAGAATCTCGCCTATACAGCGTGCTGATTGTAAGAGAGAGACGCACGGAACCTTCTCCGCGAGGTAGCCGGATAAACTGTCTGGTTGTAGAAACGAAGTTCGTTGGCCGGCGGACTGTTGACTACGCGATGAACAGGGTCTTTTTGGCGAGTCGAGCTTTTCCCCGATTAGGCACGCTCCCGCCATTAAGACGAGTCAATAACCTCGTGACGATGTGGTCCAAACATACGTGCTGTACGCTCGGTCCAAAGTTATTGATGTATCGGCTAAGAAAAAGCTTGCAGAGGGTAGATATTTTATCACTCACTGTGGCGTTAGGAACCGGTGCGATTACCTTGTTCCCCATCCCGGCGCGCCAATCTCGCTAAGCAAAGCGAGGTCATATTGTGGATTATAGAGGCGCCTTACTAATGGCTAGGAGACTCAGCGGTAGGAAAGGTCTCCTGCGTCTTTGAAAGCGGTTCCCGTACCCCGCTAAAGCTTGTTGCCGATTGGAATTTAACCTTTCTGCAACTTAAAATCTAAAAAGTGCGCAAGTCTAGTCCAACCCCGGGGATCGCCTGCTCACACATTCTGTGTGGAGCCTGGTCGCAATTCAGCATCTGGGTCATAATTCAGTATTACAGTAGAAACATCCAGGATGGTTACCCTCGGTGGCTTTTTACCCTGTTCCAGTCCTGGCAGTACATTAGACATTTGCTTGGGCCCTGGCAACAGAGCTCGCTATAGTTGTAAAACCTCTTTTAAATATTCACGCATTCTTTTGAATGGAGTACAGATTACCATTCCCGAGAGCGAGAAATCTAGCTGTGGACCTCTTTTACGCGCATGAGACGACGCCGTGGCGCCTCTTGTAGACCTGCGCAAGTGCCTAAGACCGCGGACTCGCTACGAGACCCTTCCTTTCGTTATTATCACACAGACGCATGCAGACACTTTCATGAATTTTGTTCTTGGCCTCTTATAAGTAGATAGGGGCCTACCTGTCACAATTAATGGGAGGGCCTTCGCTCGGCGTGGACTCAACGTGTCTGGTCAATGTGGAAGTAGCCCCGTGTAGCGCATGGCTTCATGAGTTGATCGCTATGTATGTTACTCCACTAGTTATACCCCCTGTAGATCCTCTCTGGTTTCAATGTTATATGCATAGGAATAGTTTAACATGGCTCTATGAATGCACGTCACTGGTGCACTTATGATTGGAGATTAGATTCAGCAGGTGTAGTGGAGACAGTATCATGCCACCGCGGGGTGGTAGCGGCGTCTATGGCGAGATGGCATCGGTCTAATGCAGCAGTTAGTAGTCACAGTCGCAAAGCTATGAAACTGCAGAAGTATGACACCTGTGCCTACAGATTTATGTGCTCTCAACGCCCTCTTACACTCGACACAAACGGGACAAGGGCTGGCATAATCAGGGAAGAAGAAGGCGAACCTTCCACCCTCGTGACGTAGGTTCCGTCTATAATTATCAGCACGTCTTATTCAAACGCCAGAGCCGAACTACTAGTCTACACTGTCGATAATATTTATAAATTGAGCATTTTTCAGATGAAATCTTCAGGAACTTACAGCTGCCTGGGCGTAAAGCGAGCTTGGCGGGGCCCCTCCATGGATCTGACCTTGTGAATGATTGTATCCGAATCGTTTTTAGTCTGAAACCTACGCAGCGCTCATTTGATTGTGGCAAGGGCACATAGATTCAAGACTTGTCATCGACTTATCATTCATAGATCGAAAGATCTCGCGACTCGCCTCGTACGATTAGGGCCAACAATGGCATGCTTTGTGCTAGCTAAACTCCTCGCGTACGATATCGGGCCTTTGTGGACCCCGCCCTGGTATTTTGTCTTGGGGGGGTTTCCGGGCCAAGCTATCTGCGCTGTAGTTCATACAA'/>
    <sequence taxon='t58' value='ATGCGACGCAGGGTATATGGAGTCCCAACCGAGTTGGAGACTAGGCCCGCCCAGAACCGGTTACGCTAATACTTATCTGTTGCAATAAGATGCTCGGACAATCCAGAATCTCGCCTATACAGCGTGCTGATTGTAAGAGAGAGACGCACGGAACCTTCTCCGCGAGATAGCCGGATAAACTGTCTGGTTGTAGAAACGAAGTTCGTTGGCCGGCGGACTGTTGACTACGCGATGAACAGGGTCTTTTTGGCGAGTCGAGCTTTTCCCCGATTAGGCACGCTCCCGCCATTAAGACGAGTCAATAACCTCGTGACGATGTGGTCCAAACATACGTGCTGTACGCTCGGTCCAAAGTTATTGATGTATCGGCTAAGAAAAAGCTTGCAGAGGGTAGATATTTTATCACTCACTGTGGCGTTAGGAACCGGTGCGATTACCTTGTCCCCCATCCCGGCGCGCCAATCTCGCTAAGCAAAGCGAGGTCATATTGTGGATTATAGAGGCGCCTTACTAATGGCTAGGAGACTCAGCGGTAGGAAAGGTCTCCTGCGTCTTTGAAAGCGGTTCCCGTACCCCGCTAAAGCTTGTTGCCGATTGGAATTTAACCTTTCTGCAACTTAAAATCTAAAAAGTGCGCAAGTCTAGTCCAACCCCGGGGATCGCCTGCTCACACATTCTGTGTGGAGCCTGGTCGCAATTCAGCATCTGGGTCATAATTCAGTATTACAGTAGAAACATCCAGTATGGTTACCCTCGGTGGCCTTTTACCCTGTTCCAGTCCTGGCAGTACATTAGACATTTGCTTGGGCCCTGGCAACAGAGCTCGCTATAGTTGTAAAACCTCTTTTAAATATTCACGCATTCTTTTGAATGGAGTACAGATTACCATTCCCGAGAGCGAGAAATCTAGCTGTGGACCTCTTTTACGCGCATGAGACGACGCCGTGGCGCCTCTTGTAGACCTGCGCAAGTGCCTAAGACCGCGGACTCGCTACGAGACCCTTCCTTTCGTTATTATCACACAGACGCATGCAGACACTTTCATGAATTTTGTTCTTGGCCTCTTATAAGTAGATAGGGGCCTACCTGTCACAATTAATGGGAGGGCCTTCGCTCGGCGTGGACTCAACGTGTCTGGTCAATGTGGAAGTAGCCCCGTGTAGCGCATGGCTTCATGAGTTGATCGCTATGTATGTTACTCCACTAGTTATACCCCCTGTAGATCCTCTCTGGTTTCGATGTTATATGCATAGGAATAGTTTAACATGGCTCTATAAATGCACGTCACTGGTGCACTTATGATTGGAGATTAGATTCAGCAGGTGTAGTGGAGACAGTATCATGCCACCGCGGGGTGGTAGCGGCGTCTATGGCGAGATGGCATCGGTCTAATGCAGCAGTTAGTAGTCACAGTCGCAAAGCTATGAAACTGCAGAAGTATGACACCTGTGCCTACAGATTTATGTGCTCTCAACGCCCTCTTACACTCGACACAAACGGGACAAGGGCTGGCATAATCAGGGAAGAAGAAGGCGAACCTTCCACCCTCGTGACGTAGGTTCCGTCTATAATTATCAGCACGTCTTATTCAAACGCCAGAGCCGAACTACTAGTCTACACTGTCGATAATATTTATAAATTGAGCATTTTTCAGATGAAATCTTCAGGAACTTACAGCTGCCTGGGCGTAGAGCGGGCTTGGCGGGGCCCCTCCATGGATCTGACCTTGTGAATGATTGTATCCGAATCGTTTTTAGTCTGAAACCTACGCAGCGCTCATTTGATTGTGGCAAGGGCACATAGATTCAAGACTTGTCATCGACTTATCATTCATAGATCGAAAGATCTCGCGACTCGCCTCGTACGATTAGGGCCAACAATGGCATCCTTTGTGCTAGCTAAACTCCTCGCGTACGATATCGGGCCTTTGTGGACCCCGCCCTGGTATTTTGTCTTGGGGGGGTTTCCGGACCAAGCTATCTGCGTTGTAGTTCATACAA'/>
    <sequence taxon='t59' value='ATGCGACGCAGGGTATATGGCGTCCCAACCGAGTTGGAGACTAGGCCCGCCCAGAGCCGGTTACGCTAATACTTATCTGTTGCAATAAGATGCTCGGACAATCCAGAATCTCGCCTATACAGCGTGCTGATTGTAAGAGAGAGACGCACGGAACCCTCTCCGCGAGATAGCCGGATAAACTGTCTGGTTGTAGAAACGAAGCTCGTTGGCCGGCGGACTATTGACTACGCGATGAACAGGGTCTTTTTGGCAAGTCGGGCTTTTCCCCGATTAGGCACGCTCCCGCCGTTAAGACGAGTCAATAACCTCGTGACGATGTGGTCCAAACATACGTGCTGTACGCTCGGTCCAAAGTCATTGATGTATCGGCTAAGAAAAAGCTTGCAGAGGGTAGATATTTTATCACTCACTGTGGCGTTAGGAACCGGTGCGATTACCTTGTTCCCCATCCCGGCGCGCCAATCTCGCTAAGCAAAGCGAGGTCATATTGTGGATTATAGAGGCGCCTTACTAATGGCTAGGAGACTCAGCGGTAGGAAAGGTCTCCTGCGTCTTTGAAAATGGTTCCCGTACCCCGCTAAAGCTTGTTGCCGATTGGAATTTAACCTTTCTGCAACTTAAAATCTAAAAAGTGCGCAAGTCCAGTCCAACCCCGAGGATCGCTTGCTCACACATTCTGTGTGGAGCCTGGTCGCAATTCAGCATCTGGGTCATAATTCAGTACTACAGTAGAAACATCCAGGATGGTTACCCTCGGTGGCTTTTTACCCTGTTCCAGTCCTGGCAGTACATGAGGCATTTGCTTGGGCCCTGGCAACAGAGCTCGCTATAGTTGTAAAACCTCTTTTAAATATTCACGCATTCTTTTGAATGGAGTACAGATTACCATTCCCGAGAGCGAGAAAACTAGCTGTGGACCTCTTTTACGCGCCTGAGACGACGCCGTGACGCCTCTTGTAGACCTGCGCAAGTGCCTAAGACCGCGGACTCGCTACGAGACCCTTCCTTTCGTTATTATCACACAGACGCATGCAGACGCTTTCATGAATTTTGTTCTTGGCCTCTTATAAGTAGATAGGGGCCTACCTGTCACAATTAATGGGAGGGCCTTCGCTCGGCGTGGACTCAACGTGTCTGATCAATGTGGAAGTAGCCCCGTGTAGCGCATGGCTTCATGAGTTGATCGCTACGTATGTTACTCCACTAGTTATACCCCCTGTAGATCCTCTCTGGTTTCGATGTTATATGCATAGGAATAGTTTAACATGGCTCTATGAATGCACGTCACTGGTGCACTTATGATTGGAGATTAGATTCAGCAGGTGTAGTGGAGACAGTATCATGCCACGGCGGGGTGGTAGCGGCGTCTATGGCAAGATGGCATCGGTCTAATGCAGCAGTTAGTAGTTACAGTCGCAAAGCTACGAACCTGCAGGAGTATGACACCTGTGCCTACAGATTTATGTGCCCTCAACGCCCTCTTACACTCGACACAAACGGGACAAGGGCTGGCATAATCAGGGAAGAAGAAGGCGAACCTTCCACCCTCGTGACGTAGGTTCCGTCTATAATTATCAGCACGTCTTATTCAAACGCCAGAGCCGAACTACTAGTCTACACTGTCGATAATATTTATAAATTGAGCATTTTTCAGATGAAATCTTCAGGAACTTACAGCTGCCTGGGCGTAAAGCGGGCTTGGCGGGGCCCCTCTATGGATCTGACCTTGTGAATGATTGTATCCGAATCGTTTTTAGTCTGAAACCTACGCAGCGCTCATTTGATTGTGGCAAGGGCACATAGATTCAGGACTTGTCATCGACTTATCATTCATAGATCGAAAGATCTCGCGACTCGCCTCGTACGATTAGGGCCAACGATGGCGTGCTTTGTGCTAGCTAAACTCCTCGCGTACGATATCGGACCTTTGTGGACCCCGCCCTGGTATTTTGTCTTGAGGGGATTTCCGGGCCAGGCTATCTGCGCTGTAGTTCACACAA'/>
    <sequence taxon='t60' value='ATGCGACGCAGGGTATATGGCGTCCCAACCGAGTTGGAGACTAGGCCCGCCCAGAGCCGGTTACGCTAATACTTATCTGTTGCAATAAGATGCTCGGACAATCCAGAATCTCGCCTATACAGCGTGCTGATTGTAAGAGAGAGACGCACGGAACCCTCTCCGCGAGATAGCCGGATAAACTGTCTGGTTGTAGAAACGAAGCTCGTTGGCCGGCGGACTATTGACTACGCGATGAACAGGGTCTTTTTGGCAAGTCGGGCTTTTCCCCGATTAGGCACGCTCCCGCCGTTAAGACGAGTCAATAACCTCGTGACGATGTGGTCCAAACATACGTGCTGTACGCTCGGTCCAAAGTCATTGATGTATCGGCTAAGAAAAAGCTTGCAGAGGGTAGATATTTTATCACTCACTGTGGCGTTAGGAACCGGTGCGATTACCTTGTTCCCCATCCCGGCGCGCCAATCTCGCTAAGCAAAGCGAGGTCATATTGTGGATTATAGAGGCGCCTTACTAATGGCTAGGAGACTCAGCGGTAGGAAAGGTCTCCTGCGTCTTTGAAAATGGTTCCCGTACCCCGCTAAAGCTTGTTGCCGATTGGAATTTAACCTTTCTGCAACTTAAAATCTAAAAAGTGCGCAAGTCCAGTCCAACCCCGAGGATCGCTTGCTCACACATTCTGTGTGGAGCCTGGTCGCAATTCAGCATCTGGGTCATAATTCAGTACTACAGTAGAAACATCCAGGATGGTTACCCTCGGTGGCTTTTTACCCTGTTCCAGTCCTGGCAGTACATGAGGCATTTGCTTGGGCCCTGGCAACAGAGCTCGCTATAGTTGTAAAACCTCTTTTAAATATTCACGCATTCTTTTGAATGGAGTACAGATTACCATTCCCGAGAGCGAGAAAACTAGCTGTGGACCTCTTTTACGCGCCTGAGACGACGCCGTGACGCCTCTTGTAGACCTGCGCAAGTGCCTAAGACCGCGGACTCGCTACGAGACCCTTCCTTTCGTTATTATCACACAGACGCATGCAGACGCTTTCATGAATTTTGTTCTTGGCCTCTTATAAGTAGATAGGGGCCTACCTGTCACAATTAATGGGAGGGCCTTCGCTCGGCGTGGACTCAACGTGTCTGATCAATGTGGAAGTAGCCCCGTGTAGCGCATGGCTTCATGAGTTGATCGCTACGTATGTTACTCCACTAGTTATACCCCCTGTAGATCCTCTCTGGTTTCGATGTTATATGCATAGGAATAGTTTAACATGGCTCTATGAATGCACGTCACTGGTGCACTTATGATTGGAGATTAGATTCAGCAGGTGTAGTGGAGACAGTATCATGCCACGGCGGGGTGGTAGCGGCGTCTATGGCAAGATGGCATCGGTCTAATGCAGCAGTTAGTAGTTACAGTCGCAAAGCTACGAACCTGCAGGAGTATGACACCTGTGCCTACAGATTTATGTGCCCTCAACGCCCTCTTACACTCGACACAAACGGGACAAGGGCTGGCATAATCAGGGAAGAAGAAGGCGAACCTTCCACCCTCGTGACGTAGGTTCCGTCTATAATTATCAGCACGTCTTATTCAAACGCCAGAGCCGAACTACTAGTCTACACTGTCGATAATATTTATAAATTGAGCATTTTTCAGATGAAATCTTCAGGAACTTACAGCTGCCTGGGCGTAAAGCGGGCTTGGCGGGGCCCCTCTATGGATCTGACCTTGTGAATGATTGTATCCGAATCGTTTTTAGTCTGAAACCTACGCAGCGCTCATTTGATTGTGGCAAGGGCACATAGATTCAGGACTTGTCATCGACTTATCATTCATAGATCGAAAGATCTCGCGACTCGCCTCGTACGATTAGGGCCAACGATGGCGTGCTTTGTGCTAGCTAAACTCCTCGCGTACGATATCGGACCTTTGTGGACCCCGCCCTGGTATTTTGTCTTGAGGGGATTTCCGGGCCAGGCTATCTGCGCTGTAGTTCACACAA'/>
    <sequence taxon='t61' value='ATGCGACGCAGGGTATATGGAGTCCCAACCGAGTTGGAGACTAGGCCCGCCCAGAACCGGTTACGCTAATACTTATCTGTTGCAATAAGATGCTCGGACAATCCAGAATCTCGCCTATACAGCGTGCTGATTGTAAGAGAGAGACGCACGGAACCTTCTCCGCGAGATAGCCGGATAAACTGTCTGGTTGTAGAAACGAAGTTCGTTGGCCGGCGGACTGTTGACTACGCGATGAACAGGGTCTTTTTGGCGAGTCGAGCTTTTCCCCGATTAGGCACGCTCCCGCCATTAAGACGAGTCAATAACCTCGTGACGATGTGGTCCAAACATACGTGCTGTACGCTCGGTCCAAAGTTATTGATGTATCGGCTAAGAAAAAGCTTGCAGAGGGTAGATATTTTATCACTCACTGTGGCGTTAGGAACCGGTGCGATTACCTTGTCCCCCATCCCGGCGCGCCAATCTCGCTAAGCAAAGCGAGGTCATATTGTGGATTATAGAGGCGCCTTACTAATGGCTAGGAGATTCAGCGGTAGGAAAGGTCTCCTGCGTCTTTGAAAGCGGTTCCCGTACCCCGCTAAAGCTTGTTGCCGATTGGAATTTAACCTTTCTGCAACTTAAAATCTAAAAAGTGCGCAAGTCTAGTCCAACCCCGGGGATCGCCTGCTCACACATTCTGTGTGGAGCCTGGTCGCAATTCAGCATCTGGGTCATAATTCAGTATTACAGTAGAAACATCCAGGATGGTTACCCTCGGTGGCTTTTTACCCTGTTCCAGTCCTGGCAGTACATTAGACATTTGCTTGGGCCCTGGCAACAGAGCTCGCTATAGTTGTAAAACCTCTTTTAAATATTCACGCATTCTTTTGAATGGAGTACAGATTACCATTCCCGAGAGCGAGAAATCTAGCTGTGGACCTCTTTTACGCGCATGAGACGACGCCGTGGCGCCTCTTGTAGACCTGCGCAAGTGCCTAAGACCGCGGACTCGCTACGAGACCCTTCCTTTCGTTATTATCACACAGACGCATGCAGACACTTTCATGAATTTTGTTCTTGGCCTCTTATAAGTAGATAGGGGCCTACCTGTCACAATTAATGGGAGGGCCTTCGCTCGGCGTGGACTCAACGTGTCTGGTCAATGTGGAAGTAGCCCCGTGTAGCGCATGGCTTCATGAGTTGATCGCTATGTATGTTACTCCACTAGTTATACCCCCTGTAGATCCTCTCTGGTTTCGATGTTATATGCATAGGAATAGTTTAACATGGCACTATAAATGCACGTCACTGGTGCACTTATGATTGGAGATTAGATTCAGCAGGTGTAGTGGAGACAGTATCATGCCACCGCGGGGTGGTAGCGGCGTCTATGGCGAGATGGCATCGGTCTAATGCAGCAGTTAGTAGTCACAGTCGCAAAGCTATGAAACTGCAGAAGTATGACACCTGTGCCTACAGATTTATGTGCTCTCAACGCCCTCTTACACTCGACACAAACGGGACAAGGGCTGGCATAACCAGGGAAGAAGAAGGCGGACCTTCCACCCTCGTGACGTAGGTTCCGTCTATAATTATCAGCACGTCTTATTCAAACGCCAGAGCCGAACTACTAGTCTACACTGTCGATAATATTTATAAATTGAGCATTTTTCAGATGAAATCTTCAGGAACTTACAGCTGCCTGGGCGTAAAGCGGGCTTGGCGGGGCCCCTCCATGGATCTGACCTTGTGAATGATTGTATCCGAATCGTTTTTAGTCTGAAACCTACGCAGCGCTCATTTGATTGTGGCAAGGGCACATAGATTCAAGACTTGTCATCGACTTATCATTCATAGATCGAAAGATCTCGCGACTCGCCTCGTACGATTAGGGCCAACAATGGCATGCTTTGTGCTAGCTAAACTCCTCGCGTACGATATCGGGCCTTTGTGGACCCCGCTCTGGTGTTTTGTCTTGGGGGGGTTTCCGGGCCAAGCTATCTGCGTTGTAGTTCATACAA'/>
    <sequence taxon='t62' value='ATGCGACGCAGGGTATATGGAGTCCCAACCGAGTTGGAGACTAGGCCCGCCCAGAACCGGTTACGCTAATACTTATCTGTTGCAATAAGATGCTCGGACAATCCAGAATCTCGCCTATACAGCGTGCTGATTGTAAGAGAGAGACGCACGGAACCTTCTCCGCGAGATAGCCGGATAAACTGTCTGGTTGTAGAAACGAAGTTCGTTGGCCGGCGGACTGTTGACTACGCGATGAACAGGGTCTTTTTGGCGAGTCGAGCTTTTCCCCGATTAGGCACGCTCCCGCCATTAAGACGAGTCAATAACCTCGTGACGATGTGGTCCAAACATACGTGCTGTACGCTCGGTCCAAAGTTATTGATGTATCGGCTAAGAAAAAGCTTGCAGAGGGTAGATATTTTATCACTCACTGTGGCGTTAGGAACCGGTGCGATTACCTTGTCCCCCATCCCGGCGCGCCAATCTCGCTAAGCAAAGCGAGGTCATATTGTGGATTATAGAGGCGCCTTACTAATGGCTAGGAGATTCAGCGGTAGGAAAGGTCTCCTGCGTCTTTGAAAGCGGTTCCCGTACCCCGCTAAAGCTTGTTGCCGATTGGAATTTAACCTTTCTGCAACTTAAAATCTAAAAAGTGCGCAAGTCTAGTCCAACCCCGGGGATCGCCTGCTCACACATTCTGTGTGGAGCCTGGTCGCAATTCAGCATCTGGGTCATAATTCAGTATTACAGTAGAAACATCCAGGATGGTTACCCTCGGTGGCTTTTTACCCTGTTCCAGTCCTGGCAGTACATTAGACATTTGCTTGGGCCCTGGCAACAGAGCTCGCTATAGTTGTAAAACCTCTTTTAAATATTCACGCATTCTTTTGAATGGAGTACAGATTACCATTCCCGAGAGCGAGAAATCTAGCTGTGGACCTCTTTTACGCGCATGAGACGACGCCGTGACGCCTCTTGTAGACCTGCGCAAGTGCCTAAGACCGCGGACTCGCTACGAGACCCTTCCTTTCGTTATTATCACACAGACGCATGCAGACACTTTCATGAATTTTGTTCTTGGCCTCTTATAAGTAGATAGGGGCCTACCTGTCACAATTAATGGGAGGGCCTTCGCTCGGCGTGGACTCAACGTGTCTGGTCAATGTGGAAGTAGCCCCGTGTAGCGCATGGCTTCATGAGTTGATCGCTATGTATGTTACTCCACTAGTTATACCCCCTGTAGATCCTCTCTGGTTTCGATGTTATATGCATAGGAATAGTTTAACATGGCACTATAAATGCACGTCACTGGTGCACTTATGATTGGAGATTAGATTCAGCAGGTGTAGTGGAGACAGTATCATGCCACCGCGGGGTGGTAGCGGCGTCTATGGCGAGATGGCATCGGTCTAATGCAGCAGTTAGTAGTCACAGTCGCAAAGCTATGAAACTGCAGAAGTATGACACCTGTGCCTACAGATTTATGTGCTCTCAACGCCCTCTTACACTCGACACAAACGGGACAAGGGCTGGCATAATCAGGGAAGAAGAAGGCGGACCTTCCACCCTCGTGACGTAGGTTCCGTCTATAATTATCAGCACGTCTTATTCAAACGCCAGAGCCGAACTACTAGTCTACACTGTCGATAATATTTATAAATTGAGCATTTTTCAGATGAAATCTTCAGGAACTTACAGCTGCCTGGGCGTAAAGCGGGCTTGGCGGGGCCCCTCCATGGATCTGACCTTGTGAATGATTGTATCCGAATCGTTTTTAGTCTGAAACCTACGCAGCGCTCATTTGATTGTGGCAAGGGCACATAGATTCAAGACTTGTCATCGACTTATCATTCATAGATCGAAAGATCTCGCGACTCGCCTCGTACGATTAGGGCCAACAATGGCATGCTTTGTGCTAGCTAAACTCCTCGCGTACGATATCGGGCCTTTGTGGACCCCGCTCTGGTATTTTGTCTTGGGGGGGTTTCCGGGCCAAGCTATCTGCGTTGTAGTTCATACAA'/>
    <sequence taxon='t63' value='ATGCGACGCAGGGTATATGGAGTCCCAACCGAGTTGGAGACTAGGCCCGCCCAGAACCGGTTACGCTAATACTTATCTGTTGCAATAAGATGCTCGGACAATCCAGAATCTCGCCTATACAGCGTGCTGATTGTAAGAGAGAGACGCACGGAACCTTCTCCGCGAGATAGCCGGATAAACTGTCTGGTTGTAGAAACGAAGTTCGTTGGCCGGCGGACTGTTGACTACGCGATGAACAGGGTCTTTTTGGCGAGTCGAGCTTTTCCCCGATTAGGCACGCTCCCGCCATTAAGACGAGTCAATAACCTCGTGACGATGTGGTCCAAACATACGTGCTGTACGCTCGGTCCGAAGTTATTGATGTATCGGCTAAGAAAAAGCTTGCAGAGGGTAGATATTTTATCACTCACTGTGGCGTTAGGAACCGGTGCGATTACCTTGTCCCCCATCCCGGCGCGCCAATCTCGCTAAGCAAAGCGAGGTCATATTGTGGATTATAGAGGCGCCTTACTAATGGCTAGGAGACTCAGCGGTAGGAAAGGTCTCCTGCGTCTTCGAAAGCGGTTCCCGTACCCCGCTAAAGCTTGTTGCCGATTGGAATTTAACCTTTCTGCAACTTAAAATCTAAAAAGTGCGCAAGTCTAGTCCAACCCCGGGGATCGCCTGCTCACACATTCTGTGTGGAGCCTGGTCGCAATTCAGCATCTGGGTCATAATTCAGTATTACAGTAGAAACATCCAGGATGGTTACCCTCGGTGGCTTTTTACCCTGTTCCAGTCCTGGCAGTACATTAGACATTTGCTTGGGCCCTGGCAACAGAGCTCGCTATAGTTGTAAAACCTCTTTTAAATATTCACGCATTCTTTTGAATGGAGTACAGATTACCATTCCCGAGAGCGAGAAATCTAGCTGTGGACCTCTTTTACGCGCATGAGACGACGCCGTGGCGCCTCTTGTAGACCTGCGCAAGTGCCTAAGACCGCGGACTCGCTACGAGACCCTTCCTTTCGTTATTATCACACAGACGCATGCAGACACTTTCATGAATTTTGTTCTTGGCCTCTTATAAGTAGATAGGGGCCTACCTGTCACAATTAATGGGAGGGCCTTCGCTCGGCGTGGACTCAACGTGTCTGGTCAATGTGGAAGTAGCCCCGTGTAGCGCATGGCTTCATGAGTTGATCGCTATGTATGTTACTCCACTAGTTATACCCCCTGTAGATCCTCTCTGGTTTCGATGTTATATGCATAGGAATAGTTTAACATGGCTCTATAAATGCACGTCACTGGTGCACTTATGATTGGAGATTAGATTCAGCAGGTGTAGTGGAGACAGTATCATGCCACCGCGGGGTGGTAGCGGCGTCTATGGCGAGATGGCATCGGTCTAATGCAGCAGTTAGTAGTCACAGTCGCAAAGCTATGAAACTGCAGAAGTATGACACCTGTGCCTACAGATTTATGTGCTCTCAACGCCCTCTTACACTCGACACAAACGGGACAAGGGCTGGCATAATCAGGGAAGAAGAAGGCGAACCTTCCACCCTCGTGACGTAGGTTCCGTCTATAATTATCAGCACGTCTTATTCAAACGCCAGAGCCGAACTACTAGTCTACACTGTCGATAATATTTACAAATTGAGCATTTTTCAGATGAAATCTTCAGGAACTTACAGCTGCCTGGGCGTAAAGCGGGCTTGGCGGGGCCCCTCCATGGATCTGACCTTGTGAATGATTGTATCCGAATCGTTTTTAGTCTGAAACCTACGCAGCGCTCATTTGATTGTGGCAAGGGCACATAGATTCAAGACTTGTCATCGATTTATCATTCATAGATCGAAAGATCTCGCGACTCGCCTCGTACGATTAGGGCCAACAATGGCATCCTTTGTGCTAGCTAAACTCCTCGCGTACGATATCGGGCCTTTGTGGACCCCGCCCTGGTATTTTGTCTTGGGGGGGTTTCCGGGCCAAGCTATCTGCGTTGTAGTTCATACAA'/>
    <sequence taxon='t64' value='ATGCAACGCAGGGTATATGGAGTCCCAACCGAGTTGGAGACTAGGCCCGCCCAGAACCGGTTACGCTAATACTTATCTGTTGCAATAAGATGCTCGGACAATCCAGAATCTCGCCTATACAGCGTGCTGATTGTAAGAGAGAGACGCACGGAACCTTCTCCGCGAGATAGCCGGATAAACTGTCTGGTTGTAGAAACGAAGTTCGTTGGCCGGCGGACTGTTGACTACGCGATGAACAGGGTCTTTTTGGCGAGTCGAGCTTTTCCCCGATTAGGCACGCTCCCGCCATTAAGACGAGTCAATAACCTCGTGACGATGTGGTCCAAACATACGTGCTGTACGCTCGGTCCAAAGTTATTGATGTATCGGCTAAGAAAAAGCCTGCAGAGGGTAGATATTTTATCACTCACTGTGGCGTTAGGAACCGGTGCGATTACCTTGTTCCCCATCCCGGCGCGCCAATCTCGCTAAGCAAAGCGAGGTCATATTGTGGATTATAGAGGCGCCTTACTAATGGCTAGGAGACTCAGCGGTAGGAAAGGTCTCCTGCGTCTTTGAAAGCGGTTCCCGTACCCCGCTAAAGCTTGTTGCCGATTGGAATTTAACCTTTCTGCAACTTAAAATCTAAAAAGTGCGCAAGTCTAGTCCAACCCCGGGGATCGCCTGCTCACACATTCTGTGTGGAGCCTGGTCGCAATTCAGCATCTGGGTCATAATTCAGTATTACAGTAGAAACATCCAGGATGGTTACCCTCGGTGGCTTTTTACCCTGTTCCAGTCCTGGCAGTACATTAGACATTTGCTTGGGCCCTGGCAACAGAGCTCGCTATAGTTGTAAAACCTCTTTTAAATATTCACGCATTCTTTTGAATGGAGTACAGATTACCATTCCCGAGAGCGAGAAATCTAGCTGTGGACCTCTTTTACGCGCATGAGACGACGCCGTGGCGCCTCTTGTAGACCTGCGCAAGTGCCTAAGACCGCGGACTCGCTACGAGACCCTTCCTTTCGTTATTATCACACAGACGCATGCAGACACTTTCATGAATTTTGTTCTTGGCCTCTTATAAGTAGATAGGGGCCTACCTGTCACAATTAATGGGAGGGCCTTCGCTCGGCGTGGACTCAACGTGTCTGGTCAATGTGGAAGTAGCCCCGTGTAGCGCATGGCTTCATGAGTTGATCGCTATGTATGTTACTCCACTAGTTATACCCCCTGTAGATCCTCTCTGGTTTCGATGTTATATGCATAGGAATAGTTTAACATGGCTCTATGAATGCACGTCACTGGTGCACTTATGATTGGAGATTAGATTCAGCAGGTGTAGTGGAGACAGTATCATGCCACCGCGGGGTGGTAGCGGCGTCTATGGCCAGATGGCATCGGTCTAATGCAGCAGTTACTAGTCACAGTCGCAAAGCTATGAAACTGCAGAAGTATGACACCTGTGCCTACAGATTTATGTGCTCTCAACGCCCTCTTACACTCGACACAAACGGGACAAGGGCTGGCATAATCAGGGAAGAAGAAGGCGAACCTTCCACCCTCGTGACGTAGGTTCCGTCTATAATTATCAGCACGTCTTATTCAAACGCCAGAGCCGAACTACTAGTCTACACTGTCGATAATATTTATAAATTGAGCATTTTTCAGATGAAATCTTCAGGAACTTACAGCTGCCTGGGCGTAAAGCGAGCTTGGCGGGGCCCCTCCATGGGTCTGACCTTGTGAATGATTGTATCCGAATCGTTTTTAGTCTGAAACCTACGCAGCGCTCATTTGATTGTGGCAAGGGCACATAGATTCAAGACTTGTCATCGACTTATCATTCATAGATCGAAAGATCTCGCGACTCGCCTCGTACGATTAGGGCCAACAATGGCATGCTTTGTGCTAGCTAAACTCCTCGCGTACGATATCGGGCCTTTGTGGACCCCGCCCTGGTATTTTGTCTTGGGGGGGTTTCCGGGCCAAGCTATCTGCGCTGTAGTTCATACAA'/>
    <sequence taxon='t65' value='ATGCAACGCAGGGTATATGGAGTCCCAACCGAGTTGGAGACTAGGCCCGCCCAGAACCGGTTACGCTAATACTTATCTGTTGCAATAAGATGCTCGGACAATCCAGAATCTCGCCTATACAGCGTGCTGATTGTAAGAGAGAGACGCACGGAACCTTCTCCGCGAGATAGCCGGATAAACTGTCTGGTTGTAGAAACGAAGTTCGTTGGCCGGCGGACTGTTGACTACGCGATGAACAGGGTCTTTTTGGCGAGTCGAGCTTTTCCCCGATTAGGCACGCTCCCGCCATTAAGACGAGTCAATAACCTCGTGACGATGTGGTCCAAACATACGTGCTGTACGCTCGGTCCAAAGTTATTGATGTATCGGCTAAGAAAAAGCCTGCAGAGGGTAGATATTTTATCACTCACTGTGGCGTTAGGAACCGGTGCGATTACCTTGTTCCCCATCCCGGCGCGCCAATCTCGCTAAGCAAAGCGAGGTCATATTGTGGATTATAGAGGCGCCTTACTAATGGCTAGGAGACTCAGCGGTAGGAAAGGTCTCCTGCGTCTTTGAAAGCGGTTCCCGTACCCCGCTAAAGCTTGTTGCCGATTGGAATTTAACCTTTCTGCAACTTAAAATCTAAAAAGTGCGCAAGTCTAGTCCAACCCCGGGGATCGCCTGCTCACACATTCTGTGTGGAGCCTGGTCGCAATTCAGCATCTGGGTCATAATTCAGTATTACAGTAGAAACATCCAGGATGGTTACCCTCGGTGGCTTTTTACCCTGTTCCAGTCCTGGCAGTACATTAGACATTTGCTTGGGCCCTGGCAACAGAGCTCGCTATAGTTGTAAAACCTCTTTTAAATATTCACGCATTCTTTTGAATGGAGTACAGATTACCATTCCCGAGAGCGAGAAATCTAGCTGTGGACCTCTTTTACGCGCATGAGACGACGCCGTGGCGCCTCTTGTAGACCTGCGCAAGTGCCTAAGACCGCGGACTCGCTACGAGACCCTTCCTTTCGTTATTATCACACAGACGCATGCAGACACTTTCATGAATTTTGTTCTTGGCCTCTTATAAGTAGATAGGGGCCTACCTGTCACAATTAATGGGAGGGCCTTCGCTCGGCGTGGACTCAACGTGTCTGGTCAATGTGGAAGTAGCCCCGTGTAGCGCATGGCTTCATGAGTTGATCGCTATGTATGTTACTCCACTAGTTATACCCCCTGTAGATCCTCTCTGGTTTCGATGTTATATGCATAGGAATAGTTTAACATGGCTCTATGAATGCACGTCACTGGTGCACTTATGATTGGAGATTAGATTCAGCAGGTGTAGTGGAGACAGTATCATGCCACCGCGGGGTGGTAGCGGCGTCTATGGCCAGATGGCATCGGTCTAATGCAGCAGTTACTAGTCACAGTCGCAAAGCTATGAAACTGCAGAAGTATGACACCTGTGCCTACAGATTTATGTGCTCTCAACGCCCTCTTACACTCGACACAAACGGGACAAGGGCTGGCATAATCAGGGAAGAAGAAGGCGAACCTTCCACCCTCGTGACGTAGGTTCCGTCTATAATTATCAGCACGTCTTATTCAAACGCCAGAGCCGAACTACTAGTCTACACTGTCGATAATATTTATAAATTGAGCATTTTTCAGATGAAATCTTCAGGAACTTACAGCTGCCTGGGCGTAAAGCGAGCTTGGCGGGGCCCCTCCATGGGTCTGACCTTGTGAATGATTGTATCCGAATCGTTTTTAGTCTGAAACCTACGCAGCGCTCATTTGATTGTGGCAAGGGCACATAGATTCAAGACTTGTCATCGACTTATCATTCATAGATCGAAAGATCTCGCGACTCGCCTCGTACGATTAGGGCCAACAATGGCATGCTTTGTGCTAGCTAAACTCCTCGCGTACGATATCGGGCCTTTGTGGACCCCGCCCTGGTATTTTGTCTTGGGGGGGTTTCCGGGCCAAGCTATCTGCGCTGTAGTTCATACAA'/>
    <sequence taxon='t66' value='ATGCGACGCAGGGTATATGGAGTCCCAACCGAGTTGGAGACTAGGCCCGCCCAGAACCGGTTACGCTAATACTTATCTGTTGCAATAAGATGCTCGGACAATCCAGAATCTCGCCTATACAGCGTGCTGATTGTAAGAGAGAGACGCACGGAACCTTCTCCGCGAGATAGCCGGATAAACTGTCTGGTTGTAGAAACGAAGTTCGTTGGCCGGCGGACTGTTGACTACGCGATGAACAGGGTCTTTTTGGCGAGTCGAGCTTTTCCCCGATTAGGCACGCTCCCGCCATTAAGACGAGTCAATAACCTCGTGACGATGTGGTCCAAACATACGTGCTGTACGCTCGGTCCAAAGTTATTGATGTATCGGCTAAGAAAAAGCTTGCAGAGGGTAGATATTTTATCACTCACTGTGGCGTTAGGAACCGGTGCGATTACCTTGTTCCCCATCCCGGCGCGCCAATCTCGCTAAGCAAAGCGAGGTCATATTGTGGATTATAGAGGCGCCTTACTAATGGCTAGGAGACTCAGCGGTAGGAAAGGTCTCCTGCGTCTTTGAAAGCGGTTCCCGTACCCCGCTCAAGCTTGTTGCCGATTGGAATTTAACCTTCCTGCAACTTAAAATCTAAAAAGTGCGCAAGTCTAGTCCAACCCCGGGGATCGCCTGCTCACACATTCTGTGTGGAGCCTGGTCGCAATTCAGCATCTGGGTCATACTTCAGTATTACAGTTGTAACATCCAGGATGGTTACCCTCGGTGGCTTTTTACCCTGTTCCAGTCCTGGCAGTACATTAGACATTTGCTTGGGCCCTGGCAACAGAGCTCGCTATAGTTGTAAAACCTCTTTTAAATATTCACGCATTCTTTTGAATGGAGTACAGATTACCATTCCCGAGAGCGAGAAATCTAGCTGTGGACCTCTTTTACGCGCATGAGACGACGCCGTGGCGCCTCTTGTAGACCTGCGCAAGTGCCTAAGACCGCGGACTCGCTACGAGACCCTTCCTTTCGTTATTATCACACAGACGCATGCAGGCACTTTCATGAATTTTGTTCTTGGCCTCTTATAAGTAGATAGGGGCCTACCTGTCACAATTAATGGGAGGGCCTTCGCTCGGCGTGGACTCAACGTGTCTGGTCAATGTGGAAGTAGCCCCGTGTAGCGCATGGCTTCATGAGTTGATCGCTATGTATGTTACTCCACTAGTTATACCCCCTGTAGATCCTCTCTGGTTTCGATGTTATATGCATAGGAATAGTTTAACATGGCTCTATGAATGCACGTCACTGGTGCACTTATGATTGGAGATTAGATTCAGCAGGTGTAGTGGAGACAGTATCATGCCACCGCGGGGTGGTAGCGGCGTCTATGGCGAGATGGCATCGGTCTAATGCAGCAGTTAGTAGTCACAGTCGCAAAGCTATGAAACTGCAGAAGTATGACACCTGTGCCTACAGATTTATGTGCTCTCAACGCCCTCTTACACTCGACACAAACGGGACAAGGGCTGGCATAATCAGGGAAGACGAAGGCGAACCTTCCACCCTCGTGACGTAGGTTCCGTCTATAATTATCAGCACGTCTTATTCAAACGCCAGAGCCGAACTACTAGTCTACACTGTCGATAATATTTATAAATTGAGCATTTTTCAGATGAAATCTTCAGGAACTTACAGCTGCCTGGGCGTAAAGCGGGCTTGGCGGGGCCCCTCCATGGATCTGACCTTGTGAATGATTGTATCCGAATCGTTTTTAGTCTGAAACCTACGCAGCGCTCATTTGATTGTGGCAAGGGCACATAGATTCAAGACTTGTCATCGACTTATCATTCATAGATCGAAAGATCTCGCGACTCGCCTCGCACGATTAGGGCCAACAATGGCATGCTTTGTGCTAGCTAAACTCCTCGCGTACGATATCGGACCTTTGTGGACCCCGCCCTGGTATTTTGTCTTGGGGGGGTTTCCGGGCCAAGCTATCTGCGCTGTAGTTCACACAA'/>
    <sequence taxon='t67' value='ATGCGACGCAGGGTATATGGAGTCCCAACCGAGTTGGAGACTAGGCCCGCCCAGAACCGGTTACGCTAATACTTATCTGTTGCAATAAGATGCTCGGACAATCCAGAATCTCGCCTATACAGCGTGCTGATTGTAAGAGAGAGACGCACGGAACCTTCTCCGCGAGATAGCCGGATAAACTGTCTGGTTGTAGAAACGAAGTTCGTTGGCCGGCGGACTGTTGACTACGCGATGAACAGGGTCTTTTTGGCGAGTCGAGCTTTTCCCCGATTAGGCACGCTCCCGCCATTAAGACGAGTCAATAACCTCGTGACGATGTGGTCCAAACATACGTGCTGTACGCTCGGCCCAAAGTTATTGATGCATCGGCTAAGAAAAAGCTTGCAGAGGGTAGATATTTTATCACTCACTGTGGCGTTAGGAACCGGTGCGATTACCTTGTCCCCCATCCCGGCGCGCCAATCTCGCTAAGCAAAGCGAGGTCATATTGTGGATTATAGAGGCGCCTTACTAATGGCTAGGAGACTCAGCGGTAGGAAAGGTCTCCTGCGTCTTTGAAAGCGGTTCCCGTACCCCGCTAAAGCTTGTTGCCGATTGGAATTTAACCTTTCTGCAACTTAAAATCTAAAAAGTGCGCAAGTCTAGTCCAACCCCGGGGATCGCCTGCTCACACATTCTGTGTGGAGCCTGGTCGCAATTCAGCATCTGGATCATAATTCAGTATTACAGTAGAAACATCCAGGATGGTTACCCTCGGTGGCTTTTTACCCTGTTCCAGTCCTGGCAGTACATTAGACATTTGCTTGGGCCCTGGCAACAGAGCTCGCTATAGTTGTAAAACCTCTTTTAAATATTCACGCATTCTTTTGAATGGAGTACAGATTACCATTCCCGAGAGCGAGAAATCTAGCTGTGGACCTCTTTTACGCGCATGAGACGACGCCGTGGCGCCTCTTGTAGACCTGCGCAAGTGCCTAAGACCGCGGACTCGCTACGAGACCCTTCCTTTCGTTATTATCACACAGACGCATGCAGACACTTTCATGAATTTTGTTCTTGGCCTCTTATAAGTAGATAGGGGCCTACCTGTCACAATTAATGGGAGGGCCTTCGCTCGGCGTGGACTCAACGTGTCTGGTCAATGTGGAAGTAGCCCCGTGTAGCGCATGGCTTCATGAGTTGATCGCTATGTATGTTACTCCACTAGTTATACCCCCTGTAGATCCTCTCTGGTTTCGATGTTATATGCATAGGAATAGTTTAACATGGCTCTATAAATGCACGTCACTGGTGCACTTATGATTGGAGATTAGATTCAGCAGGTGTAGTGGAGACAGTATCATGCCACCGCGGGGTGGTAGCGGCGTCTATGGCGAGATGGCATCGGTCTAATGCAGCAGTTAGTAGTCACAGTCGCAAAGCTATGAAACTGCAGAAGTATGACACCTGTGCCTACAGATTTATGTGCTCTCAACGCCCTCTTACACTCGACACAAACGGGACAAGGGCTGGCATAATCAGGGAAGAAGAAGGCGAACCTTCCACCCTCGTGACGTAGGTTCCGTCTATAATTATCAGCACGTCTTATTCAAACGCCAGAGCCGAACTACTAGTCTACACTGTCGATAATATTTATAAATTGAGCATTTTTCAGATGAAATCTTCAGGAACTTACAGCTGCCTGGGCGTAAAGCGGGCTTGGCGGGGGCCCTCCATGGATCTGACCTTGTGAATGATTGTATCCGAATCGTTTTTAGTCTGAAACCTACGCAGCGCTCATTTGATTGTGGCAAGGGCACATAGATTCAAGACTTGTCATCGACTTATCATTCATAGATCGAAAGATCTCGCGACTCGCCTCGTACGATTAGGGCCAACAATGGCATGCTTTGTGCTAGCTAAACTCCTCGCGTACGATATCGGGCCTTTGTGGACCCCGCCCTGGTATTTTGTCTTGGGGGGGTTTCCGGGCCAAGCTATCTGCGTTGTAGTTCATACAA'/>
    <sequence taxon='t68' value='ATGCGACGCAGGGTATATGGAGTCCCAACCGAGTTGGAGACTAGGCCCGCCCAGAACCGGTTACGCTAATACTTATCTGTTGCAATAAGATGCTCGGACAATCCAGAATCTCGCCTATACAGCGTGCTGATTGTAAGAGAGAGACGCACGGAACCTTCTCCGCGAGATAGCCGGATAAACTGTCTGGTTGTAGAAACGAAGTTCGTTGGCCGGTGGACTGTTGACTACGCGATGAACAGGGTCTTTTTGGCGAGTCGAGCTTTTCCCCGATTAGGCACGCTCCCGCCATTAAGACGAGTCAATAACCTCGTGACGATGTGGTCCAAACATACGTGCTGTACGCTCGGTCCAAAGTTATTGATGTATCGGCTAAGAAAAAGCTTGCAGAGGGTAGATATTTTATCACTCACTGTGGCGTTAGGAACCGGTGCGATTACCTTGTTCCCCATCCCGGCGCGCCAATCTCGCTAAGCAAAGCGAGGTCATATTGTGGATTATAGAGGCGCCTTACTAATGGCTAGGAGACTCAGCGGTAGGAAAGGTCTCCTGCGTCTTTGAAAGCGGTTCCCGTACCCCGCTAAAGCTTGTTGCCGATTGGAATTTAACCTTTCTGCAACTTAAAATCTAAAAAGTGCGCAAGTCTAGTCCAACCCCGGGGATCGCCTGCTCACACATTCTGTGTGGAGCCTGGTCGCAATTCAGCATCTGGGTCATAATTCAGTATTACAGTAGAAACATCCAGGATGGTTACCCTCGGTGGCTTTTTACCCTGTTCCAGTCCTGGCAGTACATTAGACATTTGCTTGGGCCCTGGCAACAGAGCTCGCTATAGTTGTAAAACCTCTTTTAAATATTCACGCATTCTTTTGAATGGAGTACAGATTACCATTCCCGAGAGCGAGAAAACTAGCTGTGGACCTCTTTTACGCGCATGAGACGACGCCGTGGCGCCTCTTGTAGACCTGCGCAAGTGCCTAAGACCGCGGACTCGCTACGAGACCCTTCCTTTCGTTGTTATCACACAGACGCATGCAGACACTTTCATGAATTTTGTTCTTGGCCTCTTATAAGTAGATAGGGGCCTACCTGTCACAATTAATGGGAGGGCCTTCGCTCGGCGTGGACTCAACGTGTCTGGTCAATGTGGAAGTAGCCCCGTGTAGCGCATGGCTTCATGAGTTGATCGCTATGTATATTACTCCACTAGTTATACCCCCTGTAGATCCTCTCTGGTTTCGATGTTATATGCATAGGAATAGTTTAACATGGCTCTATGAATGCACGTCACTGGTGCACTTATGATTGGAGATTAGATTCAGCAGGTGTAGTGGAGACAGTATCATGCCACCGCGGGGTGGCAGCGGCGTCTATGGCGAGATGGCATCGGTCTAATGCAGCAGTTAGTAGTCACAGTCGCAAAGCTATGAAACTGCAGAAGTATGACACCTGTGCCTACAGATTTATGTGCTCTCAACGCCCTCTTACACTCGACACAAACGGGACAAGGGCTGGCATAATCAGGGAAGAAGAAGGCGAGCCTTCCACCCTCGTGACGTAGGTTCCGTCTATAATTATCAGCACGTCTTATTCAAACGCCAGAGCCGAACTACTAGTCTACACTGTCGATAATATTTATAAATTGAGCATTTTTCAGATGAAATCTTCAGGAACTTACAGCTGCCTGGGCGTAAAGCGGGCTTGGCGGGGCCCCTCCATGGATCTGACCTTGTGAATGATTGTATCCGAATCGTTTTTAGTCTGAAACCTACGCAGCGCTCATTTGATTGTGGCAAGGGCACATAGGTTCAAGACTTGTCATCGACTTATCATTCATAGATCGAAAGATCTCGCGACTCGCCTCGTACGATTAGGGCCAACAATGGCATGCTTTGTGCTAGCTAAACTCCTCGCGTACGATATCGGACCTTTGTGGACCCCGCCCTGGTATTTTGTCTTGGGGGGGTTTCCGGGCCAAGCTATCTGCGCTGTAGTTCACACAA'/>
    <sequence taxon='t69' value='ATGCGACGCAGGGTATATGGAGTCCCAACCGAGTTGGAGACTAGGCCCGCCCAGAACCGGTTACGCTAATACTTATCTGTTGCAATAAGATGCTCGGACAATCCAGAATCTCGCCTATACAGCGTGCTGATTGTAAGAGAGAGACGCACGGAACCTTCTCCGCGAGATAGCCGGATAAACTGTCTGGTTGTAGAAACGAAGTTCGTTGGCCGGCGGACTGTTGACTACGCGATGAACAGGATCTTTTTGGCGAGTCGAGCTTTTCCCCGATTAGGCACGCTCCCGCCATTAAGACGAGTCAATAACCTCGTGACGATGTGGTCCAAACATACGTGCTGTACGCTCGGTCCAAAGTTATTGATGTATCGGCTAAGAAAAAGCTTGCAGAGGGTAGATATTTTATCACTCACTGTGGCGTTAGGAACCGGTGCGATTACCTTGTTCCCCATCCCGGCGCGCCAATCTCGCTAAGCAAAGCGAGGTCATATTGTGGATTATAGAGGCGCCTTACTAATGGCTAGGAGACTCAGCGGTAGGAAAGGTCTCCTGCGTCTTTGAAAGCGGTTCCCGTACCCCGCTCAAGCTTGTTGCCGATTGGAATTTAACCTTCCTGCAACTTAAAATCTAAAAAGTGCGCAAGTCTAGTCCAACCCCGGGGATCGCCTGCTCACACATTCTGTGTGGAGCCTGGTCGCAATTCAGCATCTGGGTCATACTTCAGTATTACAGTTGTAACATCCAGGATGGTTACCCTCGGTGGCTTTTTACCCTGTTCCAGTCCTGGCAGTACATTAGACATTTGCTTGGGCCCTGGCAACAGAGCTCGCTATAGTTGTAAAACCTCTTTTAAATATTCACGCATTCTTTTGAATGGAGTACAGATTACCATTCCCGAGAGCGAGAAATCTAGCTGTGGACCTCTTTTACGCGCATGAGACGACGCCGTGGCGCCTCTTGTAGACCTGCGCAAGTGCCTAAGACCGCGGACTCGCTACGAGACCCTTCCTTTCGTTATTATCACACAGACGCATGCAGGCACTTTCATGAATTTTGTTCTTGGCCTCTTATAAGTAGATAGGGGCCTACCTGTCACAATTAATGGGAGGGCCTTCGCTCGGCGTGGACTCAACGTGTCTGGTCAATGTGGAAGTAGCCCCGTGTAGCGCATGGCTTCATGAGTTGATCGCTATGTATGTTACTCCACTAGTTATACCCCCTGTAGATCCTCTCTGGTTTCGATGTTATATGCATAGGAATAGTTTAACATGGCTCTATGAATGCACGTCACTGGTGCACTTATGATTGGAGATTAGATTCAGCAGGTGTAGTGGAGACAGTATCATGCCACCGCGGGGTGGTAGCGGCGTCTATGGCGAGATGGCATCGGTCTAATGCAGCAGTTAGTAGTCACAGTCGCAAAGCTATGAAACTGCAGAAGTATGACACCTGTGCCTACAGATTTATGTGCTCTCAACGCCCTCTTACACTCGACACAAACGGGACAAGGGCTGGCATAATCAGGGAAGACGAAGGCGAACCTTCCACCCTCGTGACGTAGGTTCCGTCTATAATTATCAGCACGTCTTATTCAAACGCCAGAGCCGAACTACTAGTCTACACTGTCGATAATATTTATAAATTGAGCATTTTTCAGATGAAATCTTCAGGAACTTACAGCTGCCTGGGCGTAAAGCGGGCTTGGCGGGGCCCCTCCATGGATCTGACCTTGTGAATGATTGTATCCGAATCGTTTTTAGTCTGAAACCTACGCAGCGCTCATTTGATTGTGGCAAGGGCACATAGATTCAAGACTTGTCATCGACTTATCATTCATAGATCGAAAGATCTCGCGACTCGCCTCGCACGATTAGGGCCAACAATGGCATGCTTTGTGCTAGCTAAACTCCTCGCGTACGATATCGGACCTTTGTGGACCCCGCCCTGGTATTTTGTCTTGGGGGGGTTTCCGGGCCAAGCTATCTGCGCTGTAGTTCACACAA'/>
    <sequence taxon='t70' value='ATGCGACGCAGGGTATATGGAGTCCCAACCGAGTTGGAGACTAGGCCCGCCCAGAACCGGTTACGCTAATACTTATCTGTTGCAATAAGATGCTCGGACAATCCAGAATCTCGCCTATACAGCGTGCTGATTGTAAGAGAGAGACGCACGGAACCTTCTCCGCGAGATAGCCGGATAAACTGTCTGGTTGTAGAAACGAAGTTCGTTGGCCGGCGGACTGTTGACTACGCGATGAACAGGGTCTTTTTGGCGAGTCGAGCTTTTCCCCGATTAGGCACGCTCCCGCCATTAAGACGAGTCAATAACCTCGTGACGATGTGGTCCAAACATACGTGCTGTACGCTCGGTCCAAAGTTATTGATGTATCGGCTAAGAAAAAGCTTGCAGAGGGTAGATATTTTATCACTCACTGTGGCGTTAGGAACCGGTGCGATTACCTTGTCCCCCATCCCGGCGCGCCAATCTCGCTAAGCAAAGCGAGGTCATATTGTGGATTATAGAGGCGCCTTACTAATGGCTAGGAGATTCAGCGGTAGGAAAGGTCTCCTGCGTCTTTGAAAGCGGTTCCCGTACCCCGCTAAAGCTTGTTGCCGATTGGAATTTAACCTTTCTGCAACTTAAAATCTAAAAAGTGCGCAAATCTAGTCCAACCCCGGGGATCGCCTGCTCACACATTCTGTGTGGAGCCTGGTCGCAATTCAGCATCTGGGTCATAATTCAGTATTACAGTAGAAACATCCAGGATGGTTACCCTCGGTGGCTTTTTACCCTGTTCCAGTCCTGGCAGTACATTAGACATTTGCTTGGGCCCTGGCAACAGAGCTCGCTATAGTTGTAAAACCTCTTTTAAATATTCACGCATTCTTTTGAATGGAGTACAGATTACCATTCCCGAGAGCGAGAAATCTAGCTGTGGACCTCTTTTACGCGCATGAGACGACGCCGTGGCGCCTCTTGTAGACCTGCGCAAGTGCCTAAGACCGCGGACTCGCTACGAGACCCTTCCTTTCGTTATTATCACACAGACGCATGCAGACACTTTCATGAATTTTGTTCTTGGCCTCTTATAAGTAGATAGGGGCCTACCTGTCACAATTAATGGGAGGGCCTTCGCTCGGCGTGGACTCAACGTGTCTGGTCAATGTGGAAGTAGCCCCGTGTAGCGCATGGCTTCATGAGTTGATCGCTATGTATGTTACTCCACTAGTTATACCCCCTGTAGATCCTCTCTGGTTTCGATGTTATATGCATAGGAATAGTTTAACATGGCACTATAAATGCACGTCACTGGTGCACTTATGATTGGAGATTAGATTCAGCAGGTGTAGTGGAGACAGTATCATGCCACCGCGGGGTGGTAGCGGCGTCTATGGCGAGATGGCATCGGTCTAATGCAGCAGTTAGTAGTCACAGTCGCAAAGCTATGAAACTGCAGAAGTATGACACCTGTGCCTACAGATTTATGTGCTCTCAACGCCCTCTTACACTCGACATAAACGGGACAAGGGCTGGCATAACCAGGGAAGAAGAAGGCGGACCTTCCACCCTCGTGACGTAGGTTCCGTCTATAATTATCAGCACGTCTTATTCAAACGCCAGAGCCGAACTACTAGTCTACACTGTCGATAATATTTATAAATTGAGCATTTTTCAGATGAAATCTTCAGGAACTTACAGCTGCCTGGGCGTAAAGCGGGCTTGGCGGGGCCCCTCCATGGATCTGACCTTGTGAATGATTGTATCCGAATCGTTTTTAGTCTGAAACCTACGCAGCGCTCATTTGATTGTGGCAAGGGCACATAGATTCAAGACTTGTCATCGACTTATCATTGATAGATCGAAAGATCTCGCGACTCGCCTCGTACGATTAGGGCCAACAATGGCATGCTTTGTGCTAGCTAAACTCCTCGCGTACGATATCGGGCCTTTGTGGACCCCGCTCTGGTATTTTGTCTTGGGGGGGTTTCCGGGCCAAGCTATCTGCGTTGTAGTTCATACAA'/>
    <sequence taxon='t71' value='ATGCGACGCAGGGTATATGGAGTCCCAACCGAGTTGGAGACTAGGCCCGCCCAGAACCGGTTACGCTAATACTTATCTGTTGCAATAAGATGCTCGGACAATCCAGAATCTCGCCTATACAGCGTGCTGATTGTAAGAGAGAGACGCACGGAACCTTCTCCGCGAGATAGCCGGATAAACTGTCTGGTTGTAGAAACGAAGTTCGTTGGCCGGCGGACTGTTGACTACGCGATGAACAGGGTCTTTTTGGCGAGTCGAGCTTTTCCCCGATTAGGCACGCTCCCGCCATTAAGACGAGTCAATAACCTCGTGACGATGTGGTCCAAACATACGTGCTGTACGCTCGGTCCAAAGTTATTGATGTATCGGCTAAGAAAAAGCTTGCAGAGGGTAGATATTTTATCACTCACTGTGGCGTTAGGAACCGGTGCGATTACCTTGTTCCCCATCCCGGCGCGCCAATCTCGCTAAGCAAAGCGAGGTCATATTGTGGATTATAGAGGCGCCTTACTAATGGCTAGGAGACTCAGCGGTAGGAAAGGTCTCCTGCGTCTTTGAAAGCGGTTCCCGTACCCCGCTCAAGCTTGTTGCCGATTGGAATTTAACCTTCCTGCAACTTAAAATCTAAAAAGTGCGCAAGTCTAGTCCAACCCCGGGGATCGCCTGCTCACACATTCTGTGTGGAGCCTGGTCGCAATTCAGCATCTGGGTCATACTTCAGTATTACAGTTGTAACATCCAGGATGGTTACCCTCGGTGGCTTTTTACCCTGTTCCAGTCCTGGCAGTACATTAGACATTTGCTTGGGCCCTGGCAACAGAGCTCGCTATAGTTGTAAAACCTCTTTTAAATATTCACGCATTCTTTTGAATGGAGTACAGATTACCATTCCCGAGAGCGAGAAATCTAGCTGTGGACCTCTTTTACGCGCATGAGACGACGCCGTGGCGCCTCTTGTAGACCTGCGCAAGTGCCTAAGACCGCGGACTCGCTACGAGACCCTTCCTTTCGTTATTATCACACAGACGCATGCAGGCACTTTCATGAATTTTGTTCTTGGCCTCTTATAAGTAGATAGGGGCCTACCTGTCACAATTAATGGGAGGGCCTTCGCTCGGCGTGGACTCAACGTGTCTGGTCAATGTGGAAGTAGCCCCGTGTAGCGCATGGCTTCATGAGTTGATCGCTATGTATGTTACTCCACTAGTTATACCCCCTGTAGATCCTCTCTGGTTTCGATGTTATATGCATAGGAATAGTTTAACATGGCTCTATGAATGCACGTCACTGGTGCACTTATGATTGGAGATTAGATTCAGCAGGTGTAGTGGAGACAGTATCATGCCACCGCGGGGTGGTAGCGGCGTCTATGGCGAGATGGCATCGGTCTAATGCAGCAGTTAGTAGTCACAGTCGCAAAGCTATGAAACTGCAGAAGTATGACACCTGTGCCTACAGATTTATGTGCTCTCAACGCCCTCTTACACTCGACACAAACGGGACAAGGGCTGGCATAATCAGGGAAGACGAAGGCGAACCTTCCACCCTCGTGACGTAGGTTCCGTCTATAATTATCAGCACGTCTTATTCAAACGCCAGAGCCGAACTACTAGTCTACACTGTCGATAATATTTATAAATTGAGCATTTTTCAGATGAAATCTTCAGGAACTTACAGCTGCCTGGGCGTAAAGCGGGCTTGGCGGGGCCCCTCCATGGATCTGACCTTGTGAATGATTGTATCCGAATCGTTTTTAGTCTGAAACCTACGCAGCGCTCATTTGATTGTGGCAAGGGCACATAGATTCAAGACTTGTCATCGACTTATCATTCATAGATCGAAAGATCTCGCGACTCGCCTCGCACGATTAGGGCCAACAATGGCATGCTTTGTGCTAGCTAAACTCCTCGCGTACGATATCGGACCTTTGTGGACCCCGCCCTGGTATTTTGTCTTGGGGGGGTTTCCGGGCCAAGCTATCTGCGCTGTAGTTCACACAA'/>
    <sequence taxon='t72' value='ATGCAACGCAGGGTATATGGAGTCCCAACCGAGTTGGAGACTAGGCCCGCCCAGAACCGGTTACGCTAATACTTATCTGTTGCAATAAGATGCTCGGACAATCCAGAATCTCGCCTATACAGCGTGCTGATTGTAAGAGAGAGACGCACGGAACCTTCTCCGCGAGATAGCCGGATAAACTGTCTGGTTGTAGAAACGAAGTTCGTTGGCCGGCGGACTGTTGACTACGCGATGAACAGGGTCTTTTTGGCGAGTCGAGCTTTTCCCCGATTAGGCACGCTCCCGCCATTAAGACGAGTCAATAACCTCGTGACGATGTGGTCCAAACATACGTGCTGTACGCTCGGTCCAAAGTTATTGATGTATCGGCTAAGAAAAAGCCTGCAGAGGGTAGATATTTTATCACTCACTGTGGCGTTAGGAACCGGTGCGATTACCTTGTTCCCCATCCCGGCGCGCCAATCTCGCTAAGCAAAGCGAGGTCATATTGTGGATTATAGAGGCGCCTTACTAATGGCTAGGAGACTCAGCGGTAGGAAAGGTCTCCTGCGTCTTTGAAAGCGGTTCCCGTACCCCGCTAAAGCTTGTTGCCGATTGGAATTTAACCTTTCTGCAACTTAAAATCTAAAAAGTGCGCAAGTCTAGTCCAACCCCGGGGATCGCCTGCTCACACATTCTGTGTGGAGCCTGGTCGCAATTCAGCATCTGGGTCATAATTCAGTATTACAGTAGAAACATCCAGGATGGTTACCCTCGGTGGCTTTTTACCCTGTTCCAGTCCTGGCAGTACATTAGACATTTGCTTGGGCCCTGGCAACAGAGCTCGCTATAGTTGTAAAACCTCTTTTAAATATTCACGCATTCTTTTGAATGGAGTACAGATTACCATTCCCGAGAGCGAGAAATCTAGCTGTGGACCTCTTTTACGCGCATGAGACGACGCCGTGGCGCCTCTTGTAGACCTGCGCAAGTGCCTAAGACCGCGGACTCGCTACGAGACCCTTCCTTTCGTTATTATCACACAGACGCATGCAGACACTTTCATGAATTTTGTTCTTGGCCTCTTATAAGTAGATAGGGGCCTACCTGTCACAATTAATGGGAGGGCCTTCGCTCGGCGTGGACTCAACGTGTCTGGTCAATGTGGAAGTAGCCCCGTGTAGCGCATGGCTTCATGAGTTGATCGCTATGTATGTTACTCCACTAGTTATACCCCCTGTAGATCCTCTCTGGTTTCGATGTTATATGCATAGGAATAGTTTAACATGGCTCTATGAATGCACGTCACTGGTGCACTTATGATTGGAGATTAGATTCAGCAGGTGTAGTGGAGACAGTATCATGCCACCGCGGGGTGGTAGCGGCGTCTATGGCCAGATGGCATCGGTCTAATGCAGCAGTTACTAGTCACAGTCGCAAAGCTATGAAACTGCAGAAGTATGACACCTGTGCCTACAGATTTATGTGCTCTCAACGCCCTCTTACACTCGACACAAACGGGACAAGGGCTGGCATAATCAGGGAAGAAGAAGGCGAACCTTCCACCCTCGTGACGTAGGTTCCGTCTATAATTATCAGCACGTCTTATTCAAACGCCAGAGCCGAACTACTAGTCTACACTGTCGATAATATTTATAAATTGAGCATTTTTCAGATGAAATCTTCAGGAACTTACAGCTGCCTGGGCGTAAAGCGAGCTTGGCGGGGCCCCTCCATGGGTCTGACCTTGTGAATGATTGTATCCGAATCGTTTTTAGTCTGAAACCTACGCAGCGCTCATTTGATTGTGGCAAGGGCACATAGATTCAAGACTTGTCATCGACTTATCATTCATAGATCGAAAGATCTCGCGACTCGCCTCGTACGATTAGGGCCAACAATGGCATGCTTTGTGCTAGCTAAACTCCTCGCGTACGATATCGGGCCTTTGTGGACCCCGCCCTGGTATTTTGTCTTGGGGGGATTTCCGGGCCAAGCTATCTGCGCTGTAGTTCATACAA'/>
    <sequence taxon='t73' value='ATGCGACGCAGGGTATATGGAGTCCCAACCGAGTTGGAGACTAGGCCCGCCCAGAACCGGTTACGCTAATACTTATCTGTTGCAATAAGATGCTCGGACAATCCAGAATCTCGCCTATACAGCGTGCTGATTGTAAGAGAGAGACGCACGGAACCTTCTCCGCGAGATAGCCGGATAAACTGTCTGGTTGTAGAAACGAAGTTCGTTGGCCGGCGGACTGTTGACTACGCGATGAACAGGGTCTTTTTGGCGAGTCGAGCTTTTCCCCGATTAGGCACGCTCCCGCCATTAAGACGAGTCAATAACCTCGTGACGATGTGGTCCAAACATACGTGCTGTACGCTCGGTCCAAAGTTATTGATGTATCGGCTAAGAAAAAGCTTGCAGAGGGTAGATATTTTATCACTCACTGTGGCGTTAGGAACCGGTGCGACTACCTTGTTCCCCATCCCGGCGCGCCAATCTCGCTAAGCAAAGCGAGGTCATATTGTGGATTATAGAGGCGCCTTACTAATGGCTAGGAGACTCAGCGGTAGGAAAGGTCTCCTGCGTCTTTGAAAGCGGTTCCCGTACCCCGCTCAAGCTTGTTGCCGATTGGAATTTAACCTTCCTGCAACTTAAAATCTAAAAAGTGCGCAAGTCTAGTCCAACCCCGGGGATCGCCTGCTCACACATTCTGTGTGGAGCCTGGTCGCAATTCAGCATCTGGGTCATACTTCAGTATTACAGTTGAAACATCCAGGATGGTTACCCTCGGTGGCTTTTTACCCTGTTCCAGTCCTGGCAGTACATTAGACATTTGCTTGGGCCCTGGCAACAGAGCTCGCTATAGTTGTAAAACCTCTTTTAAATATTCACGCATTCTTTTGAATGGAGTACAGATTACCATTCCCGAGAGCGAGAAATCTAGCTGTGGACCTCTTTTACGCGCATGAGACGACGCCGTGGCGCCTCTTGTAGACCTGCGCAAGTGCCTAAGACCGCGGACTCGCTACGAGACCCTTCCTTTCGTTATTATCACACAGACGCATGCAGACACTTTCATGAATTTTGTTCTTGGCCTCTTATAAGTAGATAGGGGCCTACCTGTCACAATTAATGGGAGGGCCTTCGCTCGGCGTGGACTCAACGTGTCTGGTCAATGTGGAAGTAGCCCCGTGTAGCGCATGGCTTCATGAGTTGATCGCTATGTATGTTACTCCACTAGTTATACCCCCTGTAGATCCTCTCTGGTTTCGATGTTATATGCATAGGAATAGTTTAACATGGCTCTATGAATGCACGTCACTGGTGCACTTATGATTGGAGATTAGATTCAGCAGGTGTAGTGGAGACAGTATCATGCCACCGCGGGGTGGTAGCGGCGTCTATGGCGAGATGGCATCGGTCTAATGCAGCAGTTAGTAGTCACAGTCGCAAAGCTATGAAACTGCAGAAGTATGACACCTGTGCCTACAGATTTATGTGCTCTCAACGCCCTCTTACACTCGACACAAACGGGACAAGGGCTGGCATAATCAGGGAAGACGAAGGCGAACCTTCCACCCTCGTGACGTAGGTTCCGTCTATAATTATCAGCACGTCTTATTCAAACGCCAGAGCCGAACTACTAGTCTACACTGTCGATAATATTTATAAATTGAGCATTTTTCAGATGAAATCTTCAGGAACTTACAGCTGCCTGGGCGTAAAGCGGGCTTGGCGGGGCCCCTCCATGGATCTGACCTTGTGAATGATTGTATCCGAATCGTTTTTAGTCTGAAACCTACGCAGCGCTCATTTGATTGTGGCAAGGGCACATAGATTCAAGACTTGTCATCGACTTATCATTCATAGATCGAAAGATCTCGCGACTCGCCTCGCACGATTAGGGCCAACAATGGCATGCTTTGTGCTAGCTAAACTCCTCGCGTACGATATCGGACCTTTGTGGACCCCGCCCTGGTATTTTGTCTTGGGGGGGTTTCCGGGCGAAGCTATCTGCGCTGTAGTTCACACAA'/>
    <sequence taxon='t74' value='ATGCAACGCAGGGTATATGGAGTCCCAACCGAGTTGGAGACTAGGCCCGCCCAGAACCGGTTACGCTAATACTTATCTGTTGCAATAAGATGCTCGGACAATCCAGAATCTCGCCTATACAGCGTGCTGATTGTAAGAGAGAGACGCACGGAACCTTCTCCGCGAGATAGCCGGATAAACTGTCTGGTTGTAGAAACGAAGTTCGTTGGCCGGCGGACTGTTGACTACGCGATGAACAGGGTCTTTTTGGCGAGTCGAGCTTTTCCCCGATTAGGCACGCTCCCGCCATTAAGACGAGTCAATAACCTCGTGACGATGTGGTCCAAACATACGTGCTGTACGCTCGGTCCAAAGTTATTGATGTATCGGCTAAGAAAAAGCCTGCAGAGGGTAGATATTTTATCACTCACTGTGGCGTTAGGAACCGGTGCGATTACCTTGTTCCCCATCCCGGCGCGCCAATCTCGCTAAGCAAAGCGAGGTCATATTGTGGATTATAGAGGCGCCTTACTAATGGCTAGGAGACTCAGCGGTAGGAAAGGTCTCCTGCGTCTTTGAAAGCGGTTCCCGTACCCCGCTAAAGCTTGTTGCCGATTGGAATTTAACCTTTCTGCAACTTAAAATCTAAAAAGTGCGCAAGTCTAGTCCAACCCCGGGGATCGCCTGCTCACACATTCTGTGTGGAGCCTGGTCGCAATTCAGCATCTGGGTCATAATTCAGTATTACAGTAGAAACATCCAGGATGGTTACCCTCGGTGGCTTTTTACCCTGTTCCAGTCCTGGCAGTACATTAGACATTTGCTTGGGCCCTGGCAACAGAGCTCGCTATAGTTGTAAAACCTCTTTTAAATATTCACGCATTCTTTTGAATGGAGTACAGATTACCATTCCCGAGAGCGAGAAATCTAGCTGCGGACCTCTTTTACGCGCATGAGACGACGCCGTGGCGCCTCTTGTAGACCTGCGCAAGTGCCTAAGACCGCGGACTCGCTACGAGACCCTTCCTTTCGTTATTATCACACAGACGCATGCAGACACTTTCATGAATTTTGTTCTTGGCCTCTTATAAGTAGATAGGGGCCTACCTGTCACAATTAATGGGAGGGCCTTCGCTCGGCGTGGACTCAACGTGTCTGGTCAATGTGGAAGTAGCCCCGTGTAGCGCATGGCTTCATGAGTTGATCGCTATGTATGTTACTCCACTAGTTATACCCCCTGTAGATCCTCTCTGGTTTCGATGTTATATGCATAGGAATAGTTTAACATGGCTCTATGAATGCACGTCACTGGTGCACTTATGATTGGAGATTAGATTCAGCAGGTGTAGTGGAGACAGTATCATGCCACCGCGGGGTGGTAGCGGCGTCTATGGCGAGATGGCATCGGTCTAATGCAGCAGTTAGTAGTCACAGTCGCAAAGCTATGAAACTGCAGAAGTATGACACCTGTGCCTACAGATTTATGTGCTCTCAACGCCCTCTTACACTCGACACAAACGGCACAAGGGCTGGCATAATCAGGGAAGAAGAAGGCGAACCTTCCACCCTCGTGACGTAGGTTCCGTCTATAATTATCAGCACGTCTTATTCAAACGCCAGAGCCGAACTACTAGTCTACACTGTCGATAATATTTATAAATTGAGCATTTTTCAGATGAAATCTTCAGGAACTTACAGCTGCCTGGGCGTAAAGCGAGCTTGGCGGGGCCCCTCCATGGGTCTGACCTTGTGAATGATTGTATCCGAATCGTTTTTAGTCTGAAACCTACGCAGCGCTCATTTGATTGTGGCAAGGGCACATAGATTCAAGACTTGTCATCGACTTATCATTCATAGATCGAAAGATCTCGCGACTCGCCTCGTACGATTAGGGCCAACAATGGCATGCTTTGTGCTAGCTAAACTCCTCGCGTACGATATCGGGCCTTTGTGGACCCCGCCCTGGTATTTTGTCTTGGGGGGGTTTCCGGGCCAAGCTATCAGCGCTGTAGTTCATACAA'/>
    <sequence taxon='t75' value='ATGCGACGCAGGGTATATGGAGTCCCAACCGAGTTGGAGACTAGGCCCGCCCAGAACCGGTTACGCTAATACTTATCTGTTGCAATAAGATGCTCGGACAATCCAGAATCTCGCCTATACAGCGTGCTGATTGTAAGAGAGAGACGCACGGAACCTTCTCCGCGAGATAGCCGGATAAACTGTCTGGTTGTAGAAACGAAGTTCGTTGGCCGGCGGACTGTTGACTACGCGATGAACAGGGTCTTTTTGGCGAGTCGAGCTTTTCCCCGATTAGGCACGCTCCCGCCATTAAGACGAGTCAATAACCTCGTGACGATGTGGTCCAAACATACGTGCTGTACGCTCGGCCCAAAGTTATTGATGCATCGGCTAAGAAAAAGCTTGCAGAGGGTAGATATTTTATCACTCACTGTGGCGTTAGGAACCGGTGCGATTACCTTGTCCCCCATCCCGGCGCGCCAATCTCGCTAAGCAAAGCGAGGTCATATTGTGGATTATAGAGGCGCCTTACTAATGGCTAGGAGACTCAGCGGTAGGAAAGGTCTCCTGCGTCTTTGAAAGCGGTTCCCGTACCCCGCTAAAGCTTGTTGCCGATTGGAATTTAACCTTTCTGCAACTTAAAATCTAAAAAGTGCGCAAGTCTAGTCCAACCCCGGGGATCGCCTGCTCACACATTCTGTGTGGAGCCTGGTCGCAATTCAGCATCTGGATCATAATTCAGTATTACAGTAGAAACATCCAGGATGGTTACCCTCGGTGGCTTTTTACCCTGTTCCAGTCCTGGCAGTACATTAGACATTTGCTTGGGCCCTGGCAACAGAGCTCGCTATAGTTGTAAAACCTCTTTTAAATATTCACGCATTCTTTTGAATGGAGTACAGATTACCATTCCCGAGAGCGAGAAATCTAGCTGTGGACCTCTTTTACGCGCATGAGACGACGCCGTGGCGCCTCTTGTAGACCTGCGCAAGTGCCTAAGACCGCGGACTCGCTACGAGACCCTTCCTTTCGTTATTATCACACAGACGCATGCAGACACTTTCATGAATTTTGTTCTTGGCCTCTTATAAGTAGATAGGGGCCTACCTGTCACAATTAATGGGAGGGCCTTCGCTCGGCGTGGACTCAACGTGTCTGGTCAATGTGGAAGTAGCCCCGTGTAGCGCATGGCTTCATGAGTTGATCGCTATGTATGTTACTCCACTAGTTATACCCCCTGTAGATCCTCTCTGGTTTCGATGTTATATGCATAGGAATAGTTTAACATGGCTCTATAAATGCACGTCACTGGTGCACTTATGATTGGAGATTAGATTCAGCAGGTGTAGTGGAGACAGTATCATGCCACCGCGGGGTGGTAGCGGCGTCTATGGCGAGATGGCATCGGTCTAATGCAGCAGTTAGTAGTCACAGTCGCAAAGCTATGAAACTGCAGAAGTATGACACCTGTGCCTACAGATTTATGTGCTCTCAACGCCCTCTTACACTCGACACAAACGGGACAAGGGCTGGCATAATCAGGGAAGAAGAAGGCGAACCTTCCACCCTCGTGACGTAGGTTCCGTCTATAATTATCAGCACGTCTTATTCAAACGCCAGAGCCGAACTACTAGTCTACACTGTCGATAATATTTATAAATTGAGCATTTTTCAGATGAAATCTTCAGGAACTTACAGCTGCCTGGGCGTAAAGCGGGCTTGGCGGGGGCCCTCCATGGATCTGACCTTGTGAATGATTGTATCCGAATCGTTTTTAGTCTGAAACCTACGCAGCGCTCATTTGATTGTGGCAAGGGCACATAGATTCAAGACTTGTCATCGACTTATCATTCATAGATCGAAAGATCTCGCGACTCGCCTCGTACGATTAGGGCCAACAATGGCATGCTTTGTGCTAGCTAAACTCCTCGCGTACGATATCGGGCCTTTGTGGACCCCGCCCTGGTATTTTGTCTTGGGGGGGTTTCCGGGCCAAGCTATCTGCGTTGTAGTTCATACAA'/>
    <sequence taxon='t76' value='ATGCGACGCAGGGTATATGGCGTCCCAACCGAGTTGGAGACTAGGCCCGCCCAGAGCCGGTTACGCTAATACTTATCTGTTGCAATAAGATGCTCGGACAATCCAGAATCTCGCCTATACAGCGTGCTGATTGTAAGAGAGAGACGCACGGAACCCTCTCCGCGAGATAGCCGGATAAACTGTCTGGTTGTAGAAACGAAGCTCGTTGGCCGGCGGACTGTTGACTACGCGATGAACAGGGTCTTTTTGGCAAGTCGGGCTTTTCCTCGATTAGGCACGCTCCCGCCGTTAAGACGAGTCAATAACCTCGTGACGATGTGGTCCAAACATACGTGCTGTACGCTCGGTCCAAAGTCATTGATGTATCGGCTAAGAAAAAGCTTGCAGAGGGTAGATATTTTATCACTCACTGTGGCGTTAGGAACCGGTGCGATTACCTTGTTCCCCATCCCGGCGCGCCAATCTCGCTAAGCAAAGCGAGGTCATATTGTGGATTATAGAGGCGCCTTACTAATGGCTAGGAGACTCAGCGGTAGGAAAGGTCTCCTGCGTCTTTGAAAATGGTTCCCGTACCCCGCTAAAGCTTGTTGCCGATTGGAATTTAACCTTTCTGCAACTTAAAATCTAAAAAGTGCGCAAGTCCAGTCCAACCCCGGGGATCGCTTGCTCACACATTCTGTGTGGAGCCTGGTCGCAATTCAGCATCTGGGTCATCATTCAGTACTACAGTAGAAACATCCAGGATGGTTACCCTCGGTGGCTTTTTACCCTGTTCCAGTCCTGGCAGTACATGAGGCATTTGCTTGGGCCCTGGCAACAGAGCTCGCTATAGTTGTAAAACCTCTTTTAAATATTCACGCATTCTTTTGAATGGAGTACAGATTACCATTCCCGAGAGCGAGAAAACTAGCTGTGGACCTCTTTTACGCGCCTGAGACGACGCCGTGACGCCTCTTGTAGACCTGCGCAAGTGCCTAAGACCGCGGACTCGCTACGAGACCCTTCCTTTCGTTATTATCACACAGACGCATGCAGACGCTTTCATGAATTTTGTTCTTGGCCTCTTATAAGTAGATAGGGGCCTACCTGTCACAATTAATGGGAGGGCCTTCGCTCGGCGTGGACTCAACGTGTCTGATCAATGTGGAAGTAGCCCCGTGTAGCGCATGGCTTCATGAGTTGATCGCTACGTATGTTACTCCACTAGTTATACCCCCTGTAGATCCTCTCTGGTTTCGATGTTATATGCATAGGAATAGTTTAACATGGCTCTATGAATGCACGTCACTGGTGCACTTATGATTGGAGATTAGATTCAGCAGGTGTAGTGGAGACAGTATCATGCCACCGCGGGGTGGTAGCGGCGTCTATGGCAAGATGGCATCGGTCTAATGCAGCAGTTAGTAGTTACAGTCGCAAAGCTACGAACCTGCAGGAGTATGACACCTGTGCCTACAGATTTATGTGCCCTCAACGCCCTCTTACACTCGACACAAACGGGACAAGGGCTGGCATAATCAGGGAAGAAGAAGGCGAACCTTCCACCCTCGTGACGTAGGTTCCGTCTATAATTATCAGCACGTCTTATTCAAACGCCAGAGCCGAACTACTAGTCTACACTGTCGATAATATTTATAAATTGAGCATTTTTCAGATGAAATCTTCAGGAACTTACAGCTGCCTGGGCGTAAAGCGGGCTTGGCGGGGCCCCTCTATGGATCTGACCTTGTGAATGATTGTATCCGAATCGTTTTTAGTCTGAAACCTACGCAGCGCTCATTTGATTGTGGCAAGGGCACATAGATTCAGGACTTGTCATCGACTTATCATTCATAGATCGAAAGATCTCGCGACTCGCCTCGTACGATTAGGGCCAACGATGGCGTGCTTTGTGCTAGCTAAACTCCTCGCGTACGATATCGGACCTTTGTGGACCCCGCCCTGGTATTTTGTCTTGAGGGGATTTCCGGGCCAGGCTATCTGCGCTGTAGTTCACACAA'/>
    <sequence taxon='t77' value='ATGCAACGCAGGGTATATGGAGTCCCAACCGAGTTGGAGACTAGGCCCGCCCAGAACCGGTTACGCTAATACTTATCTGTTGCAATAAGATGCTCGGACAATCCAGAATCTCGCCTATACAGCGTGCTGATTGTAAGAGAGAGACGCACGGAACCTTCTCCGCGAGGTAGCCGGATAAACTGTCTGGTTGTAGAAACGAAGTTCGTTGGCCGGCGGACTGTTGACTACGCGATGAACAGGGTCTTCTTGGCGAGTCGAGCTTTTCCCCGATTAGGCACGCTCCCGCCATTAAGACGAGTCAATAACCTCGTGACGATGTGGTCCAAACATACGTGCTGTACGCTCGGTCCAAAGTTATTGATGTATCGGCTAAGAAAAAGCTTGCAGAGGGTAGATATTTTATCACTCACTGTGGCGTTAGGAACCGGTGCGATTACCTTGTTCCCCATCCCGGCGCGCCAATCTCGCTAAGCAAAGCGAGGTCATATTGTGGATTATAGAGGCGCCTTACTAATGGCTAGGAGACTCAGCGGTAGGAAAGGTCTCCTGCGTCTTTGAAAGCGGTTCCCGTACCCCGCTAAAGCTTGTTGCCGATTGGAATTTAACCTTTCTGCAACTTAAAATCTAAAAAGTGCGCAAGTCTAGTCCAACCCCGGGGATCGCCTGCTCACACATTCTGTGTGGAGCCTGGTCGCAATTCAGCATCTGGGTCATAATTCAGTATTACAGTAGAAACATCCAGGATGGTTACCCTCGGTGGCTTTTTACCCTGTTCCAGTCCTGGCAGTACATTAGACATTTGCTTGGGCCCTGGCAACAGAGCTCGCTATAGTTGTAAAACCTCTTTTAAATATTCACGCATTCTTTTGAATGGAGTACAGATTACCATTCCCGAGAGCGAGAAATCTAGCTGTGGACCTCTTTTACGCGCATGAGACGACGCCGTGGCGCCTCTTGTAGACCTGCGCAAGTGCCTAAGACCGCGGACTCGCTACGAGACCCTTCCTTTCGTTATTATCACACAGACGCATGCAGACACTTTCATGAATTTTGTTCTTGGCCTCTTATAAGTAGATAGGGGCCTACCTGTCACAATTAATGGGAGGGCCTTCGCTCGGCGTGGACTCAACGTGTCTGGTCAATGTGGAAGTAGCCCCGTGTAGCGCATGGCTTCATGAGTTGATCGCTATGTATGTTACTCCACTAGTTATACCCCCTGTAGATCCTCTCTGGTTTCAATGTTATATGCATAGGAATAGTTTAACATGGCTCTATGAATGCACGTCACTGGTGCACTTATGATTGGAGATTAGATTCAGCAGGTGTAGTGGAGACAGTATCATGCCACCGCGGGGTGGTAGCGGCGTCTATGGCGAGATGGCATCGGTCTAATGCAGCAGTTAGTAGTCACAGTCGCAAAGCTATGAAACTGCAGAAGTATGACACCTGTGCCTACAGATTTATGTGCTCTCAACGCCCTCTTACACTCGACACAAACGGGACAAGGGCTGGCATAATCAGGGAAGAAGAAGGCGAACCTTCCACCCTCGTGACGTAGGTTCCGTCTATAATTATCAGCACGTCTTATTCAAACGCCAGAGCCGAACTACTAGTCTACACTGTCGATAATATTTATAAATTGAGCATTTTTCAGATGAAATCTTCAGGAACTTACAGCTGCCTGGGCGTAAAGCGAGCTTGGCGGGGCCCCTCCATGGATCTGACCTTGTGAATGATTGTATCCGAATCGTTTTTAGTCTGAAACCTACGCAGCGCTCATTTGATTGTGGCAAGGGCACATAGATTCAAGACTTGTCATCGACTTATCATTCATAGATCGAAAGATCTCGCGACTCGCCTCGTACGATTAGGGCCAACAATGGCATGCTTTGTGCTAGCTAAACTCCTCGCGTACGATATCGGGCCTTTGTGGACCCCGCCCTGGTATTTTGTCTTGGGGGGGTTTCCGGGCCAAGCTATCTGCGCTGTAGTTCATACAA'/>
    <sequence taxon='t78' value='ATGCGACGCAGGGTATATGGAGTCCCAACCGAGTTGGAGACTAGGCCCGCCCAGAACCGGTTACGCTAATACTTATCTGTTGCAATAAGATGCTCGGACAATCCAGAATCTCGCCTATACAGCGTGCTGATTGTAAGAGAGAGACGCACGGAACCTTCTCCGCGAGATAGCCGGATAAACTGTCTGGTTGTAGAAACGAAGTTCGTTGGCCGGTGGACTGTTGACTACGCGATGAACAGGGTCTTTTTGGCGAGTCGAGCTTTTCCCCGATTAGGCACGCTCCCGCCATTAAGACGAGTCAATAACCTCGTGACGATGTGGTCCAAACATACGTGCTGTACGCTCGGTCCAAAGTTATTGATGTATCGGCTAAGAAAAAGCTTGCAGAGGGTAGATATTTTATCACTCACTGTGGCGTTAGGAACCGGTGCGATTACCTTGTTCCCCATCCCGGCGCGCCAATCTCGCTAAGCAAAGCGAGGTCATATTGTGGATTATAGAGGCGCCTTACTAATGGCTAGGAGACTCAGCGGTAGGAAAGGTCTCCTGCGTCTTTGAAAGCGGTTCCCGTACCCCGCTAAAGCTTGTTGCCGATTGGAATTTAACCTTTCTGCAACTTAAAATCTAAAAAGTGCGCAAGTCTAGTCCAACCCCGGGGATCGCCTGCTCACACATTCTGTGTGGAGCCTGGTCGCAATTCAGCATCTGGGTCATAATTCAGTATTACAGTAGAAACATCCAGGATGGTTACCCTCGGTGGCTTTTTACCCTGTTCCAGTCCTGGCAGTACATTAGACATTTGCTTGGGCCCTGGCAACAGAGCTCGCTATAGTTGTAAAACCTCTTTTAAATATTCACGCATTCTTTTGAATGGAGTACAGATTACCATTCCCGAGAGCGAGAAAACTAGCTGTGGACCTCTTTTACGCGCATGAGACGACGCCGTGGCGCCTCTTGTAGACCTGCGCAAGTGCCTAAGACCGCGGACTCGCTACGAGACCCTTCCTTTCGTTGTTATCACACAGACGCATGCAGACACTTTCATGAATTTTGTTCTTGGCCTCTTATAAGTAGATAGGGGCCTACCTGTCACAATTAATGGGAGGGCCTTCGCTCGGCGTGGACTCAACGTGTCTGGTCAATGTGGAAGTAGCCCCGTGTAGCGCATGGCTTCATGAGTTGATCGCTATGTATATTACTCCACTAGTTATACCCCCTGTAGATCCTCTCTGGTTTCGATGTTATATGCATAGGAATAGTTTAACATGGCTCTATGAATGCACGTCACTGGTGCACTTATGATTGGAGATTAGATTCAGCAGGTGTAGTGGAGACAGTATCATGCCACCGCGGGGTGGCAGCGGCGTCTATGGCGAGATGGCATCGGTCTAATGCAGCAGTTAGTAGTCACAGTCGCAAAGCTATGAAACTGCAGAAGTATGACACCTGTGCCTACAGATTTATGTGCTCTCAACGCCCTCTTACACTCGACACAAACGGGACAAGGGCTGGCATAATCAGGGAAGAAGAAGGCGAGCCTTCCACCCTCGTGACGTAGGTTCCGTCTATAATTATCAGCACGTCTTATTCAAACGCCAGAGCCGAACTACTAGTCTACACTGTCGATAATATTTATAAATTGAGCATTTTTCAGATGAAATCTTCAGGAACTTACAGCTGCCTGGGCGTAAAGCGGGCTTGGCGGGGCCCCTCCATGGATCTGACCTTGTGAATGATTGTATCCGAATCGTTTTTAGTCTGAAACCTACGCAGCGCTCATTTGATTGTGGCAAGGGCACATAGGTTCAAGACTTGTCATCGACTTATCATTCATAGATCGAAAGATCTCGCGACTCGCCTCGTACGATTAGGGCCAACAATGGCATGCTTTGTGCTAGCTAAACTCCTCGCGTACGATATCGGACCTTTGTGGACCCCGCCCTGGTATTTTGTCTTGGGGGGGTTTCCGGGCCAAGCTATCTGCGCTGTAGTTCACACAA'/>
    <sequence taxon='t79' value='ATGCGACGCAGGGTATATGGCGTCCCAACCGAGTTGGAGACTAGGCCCGCCCAGAGCCGGTTACGCTAATACTTATCTGTTGCAATAAGATGCTCGGACAATCCAGAATCTCGCCTATACAGCGTGCTGATTGTAAGAGAGAGACGCACGGAACCCTCTCCGCGAGATAGCCGGATAAACTGTCTGGTTGTAGAAACGAAGCTCGTTGGCCGGCGGACTGTTGACTACGCGATGAACAGGGTTTTTTTGGCAAGTCGGGCTTTTCCCCGATTAGGCACGCTCCCGCCGTTAAGACGAGTCAATAACCTCGTGACGATGTGGTCCAAACATACGTGCTGTACGCTCGGTCCAAAGTCATTGATGTATCGGCTAAGAAAAAGCTTGCAGAGGGTAGATATTTTATCACTCACTGTGGCGTTAGGAACCGGTGCGATTACCTTGTTCCCCATCCCGGCGCGCCAATCTCGCTAAGCAAAGCGAGGTCATATTGTGGATTATAGAGGCGCCTTACTAATGGCTAGGAGACTCAGCGGTAGGAAAGGTCTCCTGCGTCTTTGAAAATGGTTCCCGTACCCCGCTAAAGCTTGTTGCCGATTGGAATTTAACCTTTCTGCAACTTAAAATCTAAAAAATGCGCAAGTCTAGTCCAACCCCGGGGATCGCTTGCTCACACATTCTGTGTGGAGCCTGGTCGCAATTCAGCATCTGGGTCATAATTCAGTACTACAGTAGAAACATCCAGGATGGTTACCCTCGGTGGCTTTTTACCCTGTTCCAGTCCTGGCAGTACATTAGACATTTGCTTGGGCCCTGGCAACAGAGCTCGCTATAGTTGTAAAACCTCTTTTAAATATTCACGCATTCTTTTGAATGGAGTACAGATTACCATTCCCGAGAGCGAGAAAACTAGCTGTGGACCTCTTTTACGCGCCTGAGACGACGCCGTGACGCCTCTTGTAGACCTGCGCAAGTGCCTAAGACCGCGGACTCGCTACGAGACCCTTCCTTTCGTTATTATCACACAGACGCATGCAGACGCTTTCATGAATTTTGTTCTTGGCCTCTTATAAGTAGATAGGGGCCTACCTGTCACAATTAATGGGAGGGCCTTCGCTCGGCGTGGACTCAACGTGTCTGATCAATGTGGAAGTAGCCCCGTGTAGCGCATGGCTTCATGAGTTGATCGCTACGTATGTTACTCCACTAGTTATACCCCCTGTAGATCCTCTCTGGTTTCGATGTTATATGCATAGGAATAGTTTAACATGGCTCTATGAATGCACGTCACTGGTGCACTTATGATTGGAGATTAGATTCAGCAGGTGTAGTGGAGACAGTATCATGCCACCGCGGGGTGGTAGCGGCGTCTATGGCAAGATGGCATCGGTCTAATGCAGCAGTTAGTAGTTACAGTCGCAAAGCTACGAACCTGCAGAAGTATGACACCTGTGCCTACAGATTTATGTGCCCTCAACGCCCTCTTACACTCGACACAAACGGGACAAGGGCTGGCATAATCAGGGAAGAAGAAGGCGAACCTTCCACCCTCGTGACGTAGGTTCCGTCTATAATTATCAGCACGTCTTATTCAAACGCCAGAGCCGAACTACTAGTCTACACTGTCGATAATATTTATAAATTGAGCATTTTTCAGATGAAATCTTCAGGAACTTACAGCTGCCTGGGCGTAAAGCGGGCTTAGCGGGGCCCCTCTATGGATCTGACCTTGTGAATGATTGTATCCGAATCGTTTTTAGTCTGAAACCTACGCAGCGCTCATTTGATTGTGGCAAGGGCACATAGATTCAGGACTTGTCATCGTCTTATCATTCATAGATCGAAAGATCTCGCGACTCGCCTCGTACGATTAGGGCCAACGATGGCGTGCTTTGTGCTAGCTAAACTCCTCGCGTACGATATCGGACCTTTGTGGACCCCGCCCTGGTATTTTGTCTTTAGGGGATTTCCGGGCCAGGCTATCTGCGCTGTAGTTCACACAA'/>
    <sequence taxon='t80' value='ATGCGACGCAGGGTATATGGAGTCCCAACCGAGTTGGAGACTAGGCCCGCCCAGAACCGGTTACGCTAATACTTATCTGTTGCAATAAGATGCTCGGACAATCCAGAATCTCGCCTATACAGCGTGCTGATTGTAAGAGAGAGACGCACGGAACCTTCTCCGCGAGATAGCCGGATAAACTGTCTGGTTGTAGAAACGAAGTTCGTTGGCCGGCGGACTGTTGACTACGCGATGAACAGGGTCTTTTTGGCGAGTCGAGCTTTTCCCCGATTAGGCACGCTCCCGCCATTAAGACGAGTCAATAACCTCGTGACGATGTGGTCCAAACATACGTGCTGTACGCTCGGTCCAAAGTTATTGATGTATCGGCTAAGAAAAAGCTTGCAGAGGGTAGATATTTTATCACTCACTGTGGCGTTAGGAACCGGTGCGATTACCTTGTTCCCCATCCCGGCGCGCCAATCTCGCTAAGCAAAGCGAGGTCATATTGTGGATTATAGAGGCGCCTTACTAATGGCTAGGAGACTCAGCGGTAGGAAAGGTCTCCTGCGTCTTTGAAAGCGGTTCCCGTACCCCGCTCAAGCTTGTTGCCGATTGGAATTTAACCTTCCTGCAACTTAAAATCTAAAAAGTGCGCAAGTCTAGTCCAACCCCGGGGATCGCCTGCTCACACATTCTGTGTGGAGCCTGGTCGCAATTCAGCATCTGGGTCATACTTCAGTATTACAGTTGAAACATCCAGGATGGTTACCCTCGGTGGCTTTTTACCCTGTTCCAGTCCTGGCAGTACATTAGACATTTGCTTGGGCCCTGGCAACAGAGCTCGCTATAGTTGTAAAACCTCTTTTAAATATTCACGCATTCTTTTGAATGGAGTACAGATTACCATTCCCGAGAGCGAGAAATCTAGCTGTGGACCTCTTTTACGCGCATGAGACGACGCCGTGGCGCCTCTTGTAGACCTGCGCAAGTGCCTAAGACCGCGGACTCGCTACGAGACCCTTCCTTTCGTTATTATCACACAGACGCATGCAGACACTTTCATGAATTTTGTTCTTGGCCTCTTATAAGTAGATAGGGGCCTACCTGTCACAATTAATGGGAGGGCCTTCGCTCGGCGTGGACTCAACGTGTCTGGTCAATGTGGAAGTAGCCCCGTGTAGCGCATGGCTTCATGAGTTGATCGCTATGTATGTTACTCCACTAGTTATACCCCCTGTAGAGCCTCTCTGGTTTCGATGTTATATGCATAGGAATAGTTTAACATGGCTCTATGAATGCACGTCACTGGTGCACTTATGATTGGAGATTAGATTCAGCAGGTGTAGTGGAGACAGTATCATGCCACCGCGGGGTGGTAGCGGCGTCTATGGCGAGATGGCATCGGTCTAATGCAGCAGTTAGTAGTCACAGTCGCAAAGCTATGAAACTGCAGAAGTATGACACCTGTGCCTACAGATTTATGTGCTCTCAACGCCCTCTTACACTCGACACAAACGGGACAAGGGCTGGCATAATCAGGGAAGACGAAGGCGAACCTTCCACCCTCGTGACGTAGGTTCCGTCTATAATTATCAGCACGTCTTATTCAAACGCCAGAGCCGAACTACTAGTCTACACTGTCGATAATATTTATAAATTGAGCATTTTTCAGATGAAATCTTCAGGAACTTACAGCTGCCTGGGCGTAAAGCGGGCTTGGCGGGGCCCCTCCATGGATCTGACCTTGTGAATGATTGTATCCGAATCGTTTTTAGTCTGAAACCTACGCAGCGCTCATTTGATTGTGGCAAGGGCACATAGATTCAAGACTTGTCATCGACTTATCATTCATAGATCGAAAGATCTCGCGACTCGCCTCGCACGATTAGGGCCAACAATGGCATGCTTTGTGCTAGCTAAACTCCTCGCGTACGATATCGGACCTTTGTGGACCCCGCCCTGGTATTTTGTCTTGGGGGGGTTTCCGGGCGAAGCTATCTGCGCTGTAGTTCACACAA'/>
    <sequence taxon='t81' value='ATGCGACGCAGGGTATATGGAGTCCCAACCGAGTTGGAGACTAGGCCCGCCCAGAACCGGTTACGCTAATACTTATCTGTTGCAATAAGATGCTCGGACAATCCAGAATCTCGCCTATACAGCGTGCTGATTGTAAGAGAGAGACGCACGGAACCTTCTCCGCGAGATAGCCGGATAAACTGTCTGGTTGTAGAAACGAAGTTCGTTGGCCGGCGGACTGTTGACTACGCGATGAACAGGGTCTTTTTGGCGAGTCGAGCTTTTCCCCGATTAGGCACGCTCCCGCCATTAAGACGAGTCAATAACCTCGTGACGATGTGGTCCAAACATACGTGCTGTACGCTCGGTCCAAAGTTATTGATGTATCGGCTAAGAAAAAGCTTGCAGAGGGTAGATATTTTATCACTCACTGTGGCGTTAGGAACCGGTGCGATTACCTTGTCCCCCATCCCGGCGCGCCAATCTCGCTAAGCAAAGCGAGGTCATATTGTGGATTATAGAGGCGCCTTACTAATGGCTAGGAGACTCAGCGGTAGGAAAGGTCTCCTGCGTCTTTGAAAGCGGTTCCCGTACCCCGCTAAAGCTTGTTGCCGATTGGAATTTAACCTTTCTGCAACTTAAAATCTAAAAAGTGCGCAAGTCTAGTCCAACCCCGGGGATCGCCTGCTCACACATTCTGTGTGGAGCCTGGTCGCAATTCAGCATCTGGGTCATAATTCAGTATTACAGTAGAAACATCCAGTATGGTTACCCTCGGTGGCCTTTTACCCTGTTCCAGTCCTGGCAGTACATTAGACATTTGCTTGGGCCCTGGCAACAGAGCTCGCTATAGTTGTAAAACCTCTTTTAAATATTCACGCATTCTTTTGAATGGAGTACAGATTACCATTCCCGAGAGCGAGAAATCTAGCTGTGGACCTCTTTTACGCGCATGAGACGACGCCGTGGCGCCTCTTGTAGACCTGCGCAAGTGCCTAAGACCGCGGACTCGCTACGAGACCCTTCCTTTCGTTATTATCACACAGACGCATGCAGACACTTTCATGAATTTTGTTCTTGGCCTCTTATAAGTAGATAGGGGCCTACCTGTCACAATTAATGGGAGGGCCTTCGCTCGGCGTGGACTCAACGTGTCTGGTCAATGTGGAAGTAGCCCCGTGTAGCGCATGGCTTCATGAGTTGATCGCTATGTATGTTACTCCACTAGTTATACCCCCTGTAGATCCTCTCTGGTTTCGATGTTATATGCATAGGAATAGTTTAACATGGCTCTATAAATGCACGTCACTGGTGCACTTATGATTGGAGATTAGATTCAGCAGGTGTAGTGGAGACAGTATCATGCCACCGCGGGGTGGTAGCGGCGTCTATGGCGAGATGGCATCGGTCTAATGCAGCAGTTAGTAGTCACAGTCGCAAAGCTATGAAACTGCAGAAGTATGACACCTGTGCCTACAGATTTATGTGCTCTCAACGCCCTCTTACACTCGACACAAACGGGACAAGGGCTGGCATAATCAGGGAAGAAGAAGGCGAACCTTCCACCCTCGTGACGTAGGTTCCGTCTATAATTATCAGCACGTCTTATTCAAACGCCAGAGCCGAACTACTAGTCTACACTGTCGATAATATTTATAAATTGAGCATTTTTCAGATGAAATCTTCAGGAACTTACAGCTGCCTGGGCGTAGAGCGGGCTTGGCGGGGCCCCTCCATGGATCTGACCTTGTGAATGATTGTATCCGAATCGTTTTTAGTCTGAAACCTACGCAGCGCTCATTTGATTGTGGCAAGGGCACATAGATTCAAGACTTGTCATCGACTTATCATTCATAGATCGAAAGATCTCGCGACTCGCCTCGTACGATTAGGGCCAACAATGGCATCCTTTGTGCTAGCTAAACTCCTCGCGTACGATATCGGGCCTTTGTGGACCCCGCCCTGGTATTTTGTCTTGGGGGGGTTTCCGGACCAAGCTATCTGCGTTGTAGTTCATACAA'/>
    <sequence taxon='t82' value='ATGCGACGCAGGGTATATGGAGTCCCAACCGAGTTGGAGACTAGGCCCGCCCAGAACCGGTTACGCTAATACTTATCTGTTGCAATAAGATGCTCGGACAATCCAGAATCTCGCCTATACAGCGTGCTGATTGTAAGAGAGAGACGCACGGAACCTTCTCCGCGAGATAGCCGGATAAACTGTCTGGTTGTAGAAACGAAGTTCGTTGGCCGGCGGACTGTTGACTACGCGATGAACAGGGTCTTTTTGGCGAGTCGAGCTTTTCCCCGATTAGGCACGCTCCCGCCATTAAGACGAGTCAATAACCTCGTGACGATGTGGTCCAAACATACGTGCTGTACGCTCGGTCCAAAGTTATTGATGTATCGGCTAAGAAAAAGCTTGCAGAGGGTAGATATTTTATCACTCACTGTGGCGTTAGGAACCGGTGCGATTACCTTGTCCCCCATCCCGGCGCGCCAATCTCGCTAAGCAAAGCGAGGTCATATTGTGGATTATAGAGGCGCCTTACTAATGGCTAGGAGATTCAGCGGTAGGAAAGGTCTCCTGCGTCTTTGAAAGCGGTTCCCGTACCCCGCTAAAGCTTGTTGCCGATTGGAATTTAACCTTTCTGCAACTTAAAATCTAAAAAGTGCGCAAGTCTAGTCCAACCCCGGGGATCGCCTGCTCACACATTCTGTGTGGAGCCTGGTCGCAATTCAGCATCTGGGTCATAATTCAGTATTACAGTAGAAACATCCAGGATGGTTACCCTCGGTGGCTTTTTACCCTGTTCCAGTCCTGGCAGTACATTAGACATTTGCTTGGGCCCTGGCAACAGAGCTCGCTATAGTTGTAAAACCTCTTTTAAATATTCACGCATTCTTTTGAATGGAGTACAGATTACCATTCCCGAGAGCGAGAAATCTAGCTGTGGACCTCTTTTACGCGCATGAGACGACGCCGTGACGCCTCTTGTAGACCTGCGCAAGTGCCTAAGACCGCGGACTCGCTACGAGACCCTTCCTTTCGTTATTATCACACAGACGCATGCAGACACTTTCATGAATTTTGTTCTTGGCCTCTTATAAGTAGATAGGGGCCTACCTGTCACAATTAATGGGAGGGCCTTCGCTCGGCGTGGACTCAACGTGTCTGGTCAATGTGGAAGTAGCCCCGTGTAGCGCATGGCTTCATGAGTTGATCGCTATGTATGTTACTCCACTAGTTATACCCCCTGTAGATCCTCTCTGGTTTCGATGTTATATGCATAGGAATAGTTTAACATGGCACTATAAATGCACGTCACTGGTGCACTTATGATTGGAGATTAGATTCAGCAGGTGTAGTGGAGACAGTATCATGCCACCGCGGGGTGGTAGCGGCGTCTATGGCGAGATGGCATCGGTCTAATGCAGCAGTTAGTAGTCACAGTCGCAAAGCTATGAAACTGCAGAAGTATGACACCTGTGCCTACAGATTTATGTGCTCTCAACGCCCTCTTACACTCGACACAAACGGGACAAGGGCTGGCATAATCAGGGAAGAAGAAGGCGGACCTTCCACCCTCGTGACGTAGGTTCCGTCTATAATTATCAGCACGTCTTATTCAAACGCCAGAGCCGAACTACTAGTCTACACTGTCGATAATATTTATAAATTGAGCATTTTTCAGATGAAATCTTCAGGAACTTACAGCTGCCTGGGCGTAAAGCGGGCTTGGCGGGGCCCCTCCATGGATCTGACCTTGTGAATGATTGTATCCGAATCGTTTTTAGTCTGAAACCTACGCAGCGCTCATTTGATTGTGGCAAGGGCACATAGATTCAAGACTTGTCATCGACTTATCATTCATAGATCGAAAGATCTCGCGACTCGCCTCGTACGATTAGGGCCAACAATGGCATGCTTTGTGCTAGCTAAACTCCTCGCGTACGATATCGGGCCTTTGTGGACCCCGCTCTGGTATTTTGTCTTGGGGGGGTTTCCGGGCCAAGCTATCTGCGTTGTAGTTCATACAA'/>
    <sequence taxon='t83' value='ATGCGACGCAGGGTATATGGCGTCCCAACCGAGTTGGAGACTAGGCCCGTCCAGAGCCGGTTACGCTAATACTTATCTGTTGCAATAAGATGCTCGGACAATCCAGAATCTCGCCTATACAGCGTGCTGATTGTAAGAGAGAGACGCACGGAACCCTCTCCGCGAGATAGCCGGATAAACTGTCTGGTTGTAGAAACGAAGCTCGTTGGCCGGCGGACTATTGACTACGCGATGAACAGGGTCTTTTTGGCAAGTCGGGCTTTTCCCCGATTAGGCACGCTCCCGCCGTTAAGACGAGTCAATAACCTCGTGACGATGTGGTCCAAACATACGTGCTGTACGCTCGGTCCAAAGTCATTGATGTATCGGCTAAGAAAAAGCTTGCAGAGGGTAGATATTTTATCACTCACTGTGGCGTTAGGAACCGGTGCGATTACCTTGTTCCCCATCCCGGCGCGCCAATCTCGCTAAGCAAAGCGAGGTCATATTGTGGATTATAGAGGCGCCTTACTAATGGCTAGGAGACTCAGCGGTAGGAAAGGTCTCCTGCGTCTTTGAAAATGGTTCCCGTACCCCGCTAAAGCTTGTTGCCGATTGGAATTTAACCTTTCTGCAACTTAAAATCTAAAAAGTGCGCAGGTCCAGTCCAACCCCGGGGATCGCTTGCTCACACATTCTGTGTGGAGCCTGGTCGCAATTCAGCATCTGGGTCATAATTCAGTACTACAGTAGAAACATCCAGGATGGTTACCCTCGGTGGCTTTTTACCCTGTTCCAGTCCTGGCAGTACATGAGGCATTTGCTTGGGCCCTGGCAACAGAGCTCGCTATAGTTGTAAAACCTCTTTTAAATATTCACGCATTCTTTTGAATGGAGTACAGATTACCATTCCCGAGAGCGAGAAAACTAGCTGTGGACCTCTTTTACGCGCCTGAGACGACGCCGTGACGCCTCTTGTAGACCTGCGCAAGTGCCTAAGACCGCGGACTCGCTACGAGACCCTTCCTTTCGTTATTATCACACAGACGCATGCAGACGCTTTCATGAATTTTGTTCTTGGCCTCTTATAAGTAGATAGGGGCCTACCTGTCACAATTAATGGGAGGGCCTTCGCTCGGCGTGGACTCAACGTGTCTGATCAATGTGGAAGTAGCCCCGTGTAGCGCATGGCTTCATGAGTTGATCGCTACGTATGTTACTCCACTAGTTATACCCCCTGTAGATCCTCTCTGGTTTCGATGTTATATGCATAGGAATAGTTTAACATGGCTCTATGAATGCACGTCACTGGTGCACTTATGATTGGAGATTAGATTCAGCAGGTGTAGTGGAGATAGTATCATGCCACGGCGGGGTGGTAGCGGCGTCTATGGCAAGATGGCATCGGTCTAATGCAGCAGTTAGTAGTTACAGTCGCAAAGCTACGAACCTGCAGGAGTATGACACCTGTGCCTACAGATTTATGTGCCCTCAACGCCCTCTTACACCCGACACAAACGGGACAAGGGCTGGCATAATCAGGGAAGAAGAAGGCGAACCTTCCACCCTCGTGACGTAGGTTCCGTCTATAATTATCAGCACGTCTTATTCAAACGCCAGAGCCGAACTACTAGTCTACACTGTCGATAATATTTATAAATTGAGCATTTTTCAGATGAAATCTTCAGGAACTTACAGCTGCCTGGGCGTAAAGCGGGCTTGGCGGGGCCCCTCTATGGATCTGACCTTGTGAATGATTGTATCCGAATCGTTTTTAGTCTGAAACCTACGCAGCGCTCATTTGATTGTGGCAAGGGCACATAGATTCAGGACTTGTCATCGACTTATCATTCATAGATCGAAAGATCTCGCGACTCGCCTCGTACGATTAGGGCCAACGATGGCGTGCTTTGTGCTAGCTAAACTCCTCGCGTACGATATCGGACCTTTGTGGACCCCGCCCTGGTATTTTGTCTTGAGGGGATTTCCGGGCCAGGCTATCTGCGCTGTAGTTCACACAA'/>
    <sequence taxon='t84' value='ATGCGACGCAGGGTATATGGCGTCCCAACCGAGTTGGAGACTAGGCCCGCCCAGAGCCGGTTACGCTAATACTTATCTGTTGCAATAAGATGCTCGGACAATCCAGAATCTCGCCTATACAGCGTGCTGATTGTAAGAGAGAGACGCACGGAACCCTCTCCGCGAGATAGCCGGATAAACTGTCTGGTTGTAGAAACGAAGCTCGTTGGCCGGCGGACTATTGACTACGCGATGAACAGGGTCTTTTTGGCAAGTCGGGCTTTTCCCCGATTAGGCACGCTCCCGCCGTTAAGACGAGTCAATAACCTCGTGACGATGTGGTCCAAACATACGTGCTGTACGCTCGGTCCAAAGTCATTGATGTATCGGCTAAGAAAAAGCTTGCAGAGGGTAGATATTTTATCACTCACTGTGGCGTTAGGAACCGGTGCGATTACCTTGTTCCCCATCCCGGCGCGCCAATCTCGCTAAGCAAAGCGAGGTCATATTGTGGATTATAGAGGCGCCTTACTAATGGCTAGGAGACTCAGCGGTAGGAAAGGTCTCCTGCGTCTTTGAAAATGGTTCCCGTACCCCGCTAAAGCTTGTTGCCGATTGGAATTTAACCTTTCTGCAACTTAAAATCTAAAAAGTGCGCAAGTCCAGTCCAACCCCGAGGATCGCTTGCTCACACATTCTGTGTGGAGCCTGGTCGCAATTCAGCATCTGGGTCATAATTCAGTACTACAGTAGAAACATCCAGGATGGTTACCCTCGGTGGCTTTTTACCCTGTTCCAGTCCTGGCAGTACATGAGGCATTTGCTTGGGCCCTGGCAACAGAGCTCGCTATAGTTGTAAAACCTCTTTTAAATATTCACGCATTCTTTTGAATGGAGTACAGATTACCATTCCCGAGAGCGAGAAAACTAGCTGTGGACCTCTTTTACGCGCCTGAGACGACGCCGTGACGCCTCTTGTAGACCTGCGCAAGTGCCTAAGACCGCGGACTCGCTACGAGACCCTTCCTTTCGTTATTATCACACAGACGCATGCAGACGCTTTCATGAATTTTGTTCTTGGCCTCTTATAAGTAGATAGGGGCCTACCTGTCACAATTAATGGGAGGGCCTTCGCTCGGCGTGGACTCAACGTGTCTGATCAATGTGGAAGTAGCCCCGTGTAGCGCATGGCTTCATGAGTTGATCGCTACGTATGTTACTCCACTAGTTATACCCCCTGTAGATCCTCTCTGGTTTCGATGTTATATGCATAGGAATAGTTTAACATGGCTCTATGAATGCACGTCACTGGTGCACTTATGATTGGAGATTAGATTCAGCAGGTGTAGTGGAGACAGTATCATGCCACGGCGGGGTGGTAGCGGCGTCTATGGCAAGATGGCATCGGTCTAATGCAGCAGTTAGTAGTTACAGTCGCAAAGCTACGAACCTGCAGGAGTATGACACCTGTGCCTACAGATTTATGTGCCCTCAACGCCCTCTTACACTCGACACAAACGGGACAAGGGCTGGCATAATCAGGGAAGAAGAAGGCGAACCTTCCACCCTCGTGACGTAGGTTCCGTCTATAATTATCAGCACGTCTTATTCAAACGCCAGAGCCGAACTACTAGTCTACACTGTCGATAATATTTATAAATTGAGCATTTTTCAGATGAAATCTTCAGGAACTTACAGCTGCCTGGGCGTAAAGCGGGCTTGGCGGGGCCCCTCTATGGATCTGACCTTGTGAATGATTGTATCCGAATCGTTTTTAGTCTGAAACCTACGCAGCGCTCATTTGATTGTGGCAAGGGCACATAGATTCAGGACTTGTCATCGACTTATCATTCATAGATCGAAAGATCTCGCGACTCGCCTCGTACGATTAGGGCCAACGATGGCGTGCTTTGTGCTAGCTAAACTCCTCGCGTACGATATCGGACCTTTGTGGACCCCGCCCTGGTATTTTGTCTTGAGGGGATTTCCGGGCCAGGCTATCTGCGCTGTAGTTCACACAA'/>
    <sequence taxon='t85' value='ATGCGACGCAGGGTATATGGCGTCCCAACCGAGTTGGAGACTAGGCCCGCCCAGAGCCGGTTACGCTAATACTTATCTGTTGCAATAAGATGCTCGGACAATCCAGAATCTCGCCTATACAGCGTGCTGATTGTAAGAGAGAGACGCACGGAACCCTCTCCGCGAGATAGCCGGATAAACTGTCTGGTTGTAGAAACGAAGCTCGTTGGCCGGCGGACTGTTGACTACGCGATGAACAGGGTCTTTTTGGCAAGTCGGGCTTTTCCTCGATTAGGCACGCTCCCGCCGTTAAGACGAGTCAATAACCTCGTGACGATGTGGTCCAAACATACGTGCTGTACGCTCGGTCCAAAGTCATTGATGTATCGGCTAAGAAAAAGCTTGCAGAGGGTAGATATTTTATCACTCACTGTGGCGTTAGGAACCGGTGCGATTACCTTGTTCCCCATCCCGGCGCGCCAATCTCGCTAAGCAAAGCGAGGTCATATTGTGGATTATAGAGGCGCCTTACTAATGGCTAGGAGACTCAGCGGTAGGAAAGGTCTCCTGCGTCTTTGAAAATGGTTCCCGTACCCCGCTAAAGCTTGTTGCCGATTGGAATTTAACCTTTCTGCAACTTAAAATCTAAAAAGTGCGCAAGTCCAGTCCAACCCCGGGGATCGCTTGCTCACACATTCTGTGTGGAGCCTGGTCGCAATTCAGCATCTGGGTCATCATTCAGTACTACAGTAGAAACATCCAGGATGGTTACCCTCGGTGGCTTTTTACCCTGTTCCAGTCCTGGCAGTACATGAGGCATTTGCTTGGGCCCTGGCAACAGAGCTCGCTATAGTTGTAAAACCTCTTTTAAATATTCACGCATTCTTTTGAATGGAGTACAGATTACCATTCCCGAGAGCGAGAAAACTAGCTGTGGACCTCTTTTACGCGCCTGAGACGACGCCGTGACGCCTCTTGTAGACCTGCGCAAGTGCCTAAGACCGCGGACTCGCTACGAGACCCTTCCTTTCGTTATTATCACACAGACGCATGCAGACGCTTTCATGAATTTTGTTCTTGGCCTCTTATAAGTAGATAGGGGCCTACCTGTCACAATTAATGGGAGGGCCTTCGCTCGGCGTGGACTCAACGTGTCTGATCAATGTGGAAGTAGCCCCGTGTAGCGCATGGCTTCATGAGTTGATCGCTACGTATGTTACTCCACTAGTTATACCCCCTGTAGATCCTCTCTGGTTTCGATGTTATATGCATAGGAATAGTTTAACATGGCTCTATGAATGCACGTCACTGGTGCACTTATGATTGGAGATTAGATTCAGCAGGTGTAGTGGAGACAGTATCATGCCACCGCGGGGTGGTAGCGGCGTCTATGGCAAGATGGCATCGGTCTAATGCAGCAGTTAGTAGTTACAGTCGCAAAGCTACGAACCTGCAGGAGTATGACACCTGTGCCTACAGATTTATGTGCCCTCAACGCCCTCTTACACTCGACACAAACGGGACAAGGGCTGGCATAATCAGGGAAGAAGAAGGCGAACCTTCCACCCTCGTGACGTAGGTTCCGTCTATAATTATCAGCACGTCTTATTCAAACGCCAGAGCCGAACTACTAGTCTACACTGTCGATAATATTTATAAATTGAGCATTTTTCAGATGAAATCTTCAGGAACTTACAGCTGCCTGGGCGTAAAGCGGGCTTGGCGGGGCCCCTCTATGGATCTGACCTTGTGAATGATTGTATCCGAATCGTTTTTAGTCTGAAACCTACGCAGCGCTCATTTGATTGTGGCAAGGGCACATAGATTCAGGACTTGTCATCGACTTATCATTCATAGATCGAAAGATCTCGCGACTCGCCTCGTACGATTAGGGCCAACGATGGCGTGCTTTGTGCTAGCTAAACTCCTCGCGTACGATATCGGACCTTTGTGGACCCCGCCCTGGTATTTTGTCTTGAGGGGATTTCCGGGCCAGGCTATCTGCGCTGTAGTTCACACAA'/>
    <sequence taxon='t86' value='ATGCGACGCAGGGTATATGGAGTCCCAACCGAGTTGGAGACTAGGCCCGCCCAGAACCGGTTACGCTAATACTTATCTGTTGCAATAAGATGCTCGGACAATCCAGAATCTCGCCTATACAGCGTGCTGATTGTAAGAGAGAGACGCACGGAACCTTCTCCGCGAGATAGCCGGATAAACTGTCTGGTTGTAGAAACGAAGTTCGTTGGCCGGCGGACTGTTGACTACGCGATGAACAGGGTCTTTTTGGCGAGTCGAGCTTTTCCCCGATTAGGCACGCTCCCGCCATTAAGACGAGTCAATAACCTCGTGACGATGTGGTCCAAACATACGTGCTGTACGCTCGGTCCAAAGTTATTGATGTATCGGCTAAGAAAAAGCTTGCAGAGGGTAGATATTTTATCACTCACTGTGGCGTTAGGAACCGGTGCGATTACCTTGTCCCCCATCCCGGCGCGCCAATCTCGCTAAGCAAAGCGAGGTCATATTGTGGATTATAGAGGCGCCTTACTAATGGCTAGGAGATTCAGCGGTAGGAAAGGTCTCCTGCGTCTTTGAAAGCGGTTCCCGTACCCCGCTAAAGCTTGTTGCCGATTGGAATTTAACCTTTCTGCAACTTAAAATCTAAAAAGTGCGCAAGTCTAGTCCAACCCCGGGGATCGCCTGCTCACACATTCTGTGTGGAGCCTGGTCGCAATTCAGCATCTGGGTCATAATTCAGTATTACAGTAGAAACATCCAGGATGGTTACCCTCGGTGGCTTTTTACCCTGTTCCAGTCCTGGCAGTACATTAGACATTTGCTTGGGCCCTGGCAACAGAGCTCGCTATAGTTGTAAAACCTCTTTTAAATATTCACGCATTCTTTTGAATGGAGTACAGATTACCATTCCCGAGAGCGAGAAATCTAGCTGTGGACCTCTTTTACGCGCATGAGACGACGCCGTGGCGCCTCTTGTAGACCTGCGCAAGTGCCTAAGACCGCGGACTCGCTACGAGACCCTTCCTTTCGTTATTATCACACAGACGCATGCAGACACTTTCATGAATTTTGTTCTTGGCCTCTTATAAGTAGATAGGGGCCTACCTGTCACAATTAATGGGAGGGCCTTCGCTCGGCGTGGACTCAACGTGTCTGGTCAATGTGGAAGTAGCCCCGTGTAGCGCATGGCTTCATGAGTTGATCGCTATGTATGTTACTCCACTAGTTATACCCCCTGTAGATCCTCTCTGGTTTCGATGTTATATGCATAGGAATAGTTTAACATGGCACTATAAATGCACGTCACTGGTGCACTTATGATTGGAGATTAGATTCAGCAGGTGTAGTGGAGACAGTATCATGCCACCGCGGGGTGGTAGCGGCGTCTATGGCGAGATGGCATCGGTCTAATGCAGCAGTTAGTAGTCACAGTCGCAAAGCTATGAAACTGCAGAAGTATGACACCTGTGCCTACAGATTTATGTGCTCTCAACGCCCTCTTACACTCGACACAAACGGGACAAGGGCTGGCATAACCAGGGAAGAAGAAGGCGGACCTTCCACCCTCGTGACGTAGGTTCCGTCTATAATTATCAGCACGTCTTATTCAAACGCCAGAGCCGAACTACTAGTCTACACTGTCGATAATATTTATAAATTGAGCATTTTTCAGATGAAATCTTCAGGAACTTACAGCTGCCTGGGCGTAAAGCGGGCTTGGCGGGGCCCCTCCATGGATCTGACCTTGTGAATGATTGTATCCGAATCGTTTTTAGTCTGAAACCTACGCAGCGCTCATTTGATTGTGGCAAGGGCACATAGATTCAAGACTTGTCATCGACTTATCATTCATAGATCGAAAGATCTCGCGACTCGCCTCGTACGATTAGGGCCAACAATGGCATGCTTTGTGCTAGCTAAACTCCTCGCGTACGATATCGGGCCTTTGTGGACCCCGCTCTGGTATTTTGTCTTGGGGGGGTTTCCGGGCCAAGCTATCTGCGTTGTAGTTCATACAA'/>
    <sequence taxon='t87' value='ATGCGACGCAGGGTATATGGAGTCCCAACCGAGTTGGAGACTAGGCCCGCCCAGAACCGGTTACGCTAATACTTATCTGTTGCAATAAGATGCTCGGACAATCCAGAATCTCGCCTATACAGCGTGCTGATTGTAAGAGAGAGACGCACGGAACCTTCTCCGCGAGATAGCCGGATAAACTGTCTGGTTGTAGAAACGAAGTTCGTTGGCCGGCGGACTGTTGACTACGCGATGAACAGGGTCTTTTTGGCGAGTCGAGCTTTTCCCCGATTAGGCACGCTCCCGCCATTAAGACGAGTCAATAACCTCGTGACGATGTGGTCCAAACATACGTGCTGTACGCTCGGTCCAAAGTTATTGATGTATCGGCTAAGAAAAAGCTTGCAGAGGGTAGATATTTTATCACTCACTGTGGCGTTAGGAACCGGTGCGATTACCTTGTTCCCCATCCCGGCGCGCCAATCTCGCTAAGCAAAGCGAGGTCATATTGTGGATTATAGAGGCGCCTTACTAATGGCTAGGAGACTCAGCGGTAGGAAAGGTCTCCTGCGTCTTTGAAAGCGGTTCCCGTACCCCGCTCAAGCTTGTTGCCGATTGGAATTTAACCTTCCTGCAACTTAAAATCTAAAAAGTGCGCAAGTCTAGTCCAACCCCGGGGATCGCCTGCTCACACATTCTGTGTGGAGCCTGGTCGCAATTCAGCATCTGGGTCATACTTCAGTATTACAGTTGTAACATCCAGGATGGTTACCCTCGGTGGCTTTTTACCCTGTTCCAGTCCTGGCAGTACATTAGACATTTGCTTGGGCCCTGGCAACAGAGCTCGCTATAGTTGTAAAACCTCTTTTAAATATTCACGCATTCTTTTGAATGGAGTACAGATTACCATTCCCGAGAGCGAGAAATCTAGCTGTGGACCTCTTTTACGCGCATGAGACGACGCCGTGGCGCCTCTTGTAGACCTGCGCAAGTGCCTAAGACCGCGGACTCGCTACGAGACCCTTCCTTTCGTTATTATCACACAGACGCATGCAGGCACTTTCATGAATTTTGTTCTTGGCCTCTTATAAGTAGATAGGGGCCTACCTGTCACAATTAATGGGAGGGCCTTCGCTCGGCGTGGACTCAACGTGTCTGGTCAATGTGGAAGTAGCCCCGTGTAGCGCATGGCTTCATGAGTTGATCGCTATGTATGTTACTCCACTAGTTATACCCCCTGTAGATCCTCTCTGGTTTCGATGTTATATGCATAGGAATAGTTTAACATGGCTCTATGAATGCACGTCACTGGTGCACTTATGATTGGAGATTAGATTCAGCAGGTGTAGTGGAGACAGTATCATGCCACCGCGGGGTGGTAGCGGCGTCTATGGCGAGATGGCATCGGTCTAATGCAGCAGTTAGTAGTCACAGTCGCAAAGCTATGAAACTGCAGAAGTATGACACCTGTGCCTACAGATTTATGTGCTCTCAACGCCCTCTTACACTCGACACAAACGGGACAAGGGCTGGCATAATCAGGGAAGACGAAGGCGAACCTTCCACCCTCGTGACGTAGGTTCCGTCTATAATTATCAGCACGTCTTATTCAAACGCCAGAGCCGAACTACTAGTCTACACTGTCGATAATATTTATAAATTGAGCATTTTTCAGATGAAATCTTCAGGAACTTACAGCTGCCTGGGCGTAAAGCGGGCTTGGCGGGGCCCCTCCATGGATCTGACCTTGTGAATGATTGTATCCGAATCGTTTTTAGTCTGAAACCTACGCAGCGCTCATTTGATTGTGGCAAGGGCACATAGATTCAAGACTTGTCATCGACTTATCATTCATAGATCGAAAGATCTCGCGACTCGCCTCGCACGATTAGGGCCAACAATGGCATGCTTTGTGCTAGCTAAACTCCTCGCGTACGATATCGGACCTTTGTGGACCCCGCCCTGGTATTTTGTCTTGGGGGGGTTTCCGGGCCAAGCTATCTGCGCTGTAGTTCACACAA'/>
    <sequence taxon='t88' value='ATGCAACGCAGGGTATATGGAGTCCCAACCGAGTTGGAGACTAGGCCCGCCCAGAACCGGTTACGCTAATACTTATCTGTTGCAATAAGATGCTCGGACAATCCAGAATCTCGCCTATACAGCGTGCTGATTGTAAGAGAGAGACGCACGGAACCTTCTCCGCGAGATAGCCGGATAAACTGTCTGGTTGTAGAAACGAAGTTCGTTGGCCGGCGGACTGTTGACTACGCGATGAACAGGGTCTTTTTGGCGAGTCGAGCTTTTCCCCGATTAGGCACGCTCCCGCCATTAAGACGAGTCAATAACCTCGTGACGATGTGGTCCAAACATACGTGCTGTACGCTCGGTCCAAAGTTATTGATGTATCGGCTAAGAAAAAGCCTGCAGAGGGTAGATATTTTATCACTCACTGTGGCGTTAGGAACCGGTGCGATTACCTTGTTCCCCATCCCGGCGCGCCAATCTCGCTAAGCAAAGCGAGGTCATATTGTGGATTATAGAGGCGCCTTACTAATGGCTAGGAGACTCAGCGGTAGGAAAGGTCTCCTGCGTCTTTGAAAGCGGTTCCCGTACCCCGCTAAAGCTTGTTGCCGATTGGAATTTAACCTTTCTGCAACTTAAAATCTAAAAAGTGCGCAAGTCTAGTCCAACCCCGGGGATCGCCTGCTCACACATTCTGTGTGGAGCCTGGTCGCAATTCAGCATCTGGGTCATAATTCAGTATTACAGTAGAAACATCCAGGATGGTTACCCTCGGTGGCTTTTTACCCTGTTCCAGTCCTGGCAGTACATTAGACATTTGCTTGGGCCCTGGCAACAGAGCTCGCTATAGTTGTAAAACCTCTTTTAAATATTCACGCATTCTTTTGAATGGAGTACAGATTACCATTCCCGAGAGCGAGAAATCTAGCTGTGGACCTCTTTTACGCGCATGAGACGACGCCGTGGCGCCTCTTGTAGACCTGCGCAAGTGCCTAAGACCGCGGACTCGCTACGAGACCCTTCCTTTCGTTATTATCACACAGACGCATGCAGACACTTTCATGAATTTTGTTCTTGGCCTCTTATAAGTAGATAGGGGCCTACCTGTCACAATTAATGGGAGGGCCTTCGCTCGGCGTGGACTCAACGTGTCTGGTCAATGTGGAAGTAGCCCCGTGTAGCGCATGGCTTCATGAGTTGATCGCTATGTATGTTACTCCACTAGTTATACCCCCTGTAGATCCTCTCTGGTTTCGATGTTATATGCATAGGAATAGTTTAACATGGCTCTATGAATGCACGTCACTGGTGCACTTATGATTGGAGATTAGATTCAGCAGGTGTAGTGGAGACAGTATCATGCCACCGCGGGGTGGTAGCGGCGTCTATGGCCAGATGGCATCGGTCTAATGCAGCAGTTACTAGTCACAGTCGCAAAGCTATGAAACTGCAGAAGTATGACACCTGTGCCTACAGATTTATGTGCTCTCAACGCCCTCTTACACTCGACACAAACGGGACAAGGGCTGGCATAATCAGGGAAGAAGAAGGCGAACCTTCCACCCTCGTGACGTAGGTTCCGTCTATAATTATCAGCACGTCTTATTCAAACGCCAGAGCCGAACTACTAGTCTACACTGTCGATAATATTTATAAATTGAGCATTTTTCAGATGAAATCTTCAGGAACTTACAGCTGCCTGGGCGTAAAGCGAGCTTGGCGGGGCCCCTCCATGGGTCTGACCTTGTGAATGATTGTATCCGAATCGTTTTTAGTCTGAAACCTACGCAGCGCTCATTTGATTGTGGCAAGGGCACATAGATTCAAGACTTGTCATCGACTTATCATTCATAGATCGAAAGATCTCGCGACTCGCCTCGTACGATTAGGGCCAACAATGGCATGCTTTGTGCTAGCTAAACTCCTCGCGTACGATATCGGGCCTTTGTGGACCCCGCCCTGGTATTTTGTCTTGGGGGGGTTTCCGGGCCAAGCTATCTGCGCTGTAGTTCATACAA'/>
    <sequence taxon='t89' value='ATGCGACGCAGGGTATATGGAGTCCCAACCGAGTTGGAGACTAGGCCCGCCCAGAACCGGTTACGCTAATACTTATCTGTTGCAATAAGATGCTCGGACAATCCAGAATCTCGCCTATACAGCGTGCTGATTGTAAGAGAGAGACGCACGGAACCTTCTCCGCGAGATAGCCGGATAAACTGTCTGGTTGTAGAAACGAAGTTCGTTGGCCGGCGGACTGTTGACTACGCGATGAACAGGGTCTTTTTGGCGAGTCGAGCTTTTCCCCGATTAGGCACGCTCCCGCCATTAAGACGAGTCAATAACCTCGTGACGATGTGGTCCAAACATACGTGCTGTACGCTCGGTCCAAAGTTATTGATGTATCGGCTAAGAAAAAGCTTGCAGAGGGTAGATATTTTATCACTCACTGTGGCGTTAGGAACCGGTGCGATTACCTTGTCCCCCATCCCGGCGCGCCAATCTCGCTAAGCAAAGCGAGGTCATATTGTGGATTATAGAGGCGCCTTACTAATGGCTAGGAGATTCAGCGGTAGGAAAGGTCTCCTGCGTCTTTGAAAGCGGTTCCCGTACCCCGCTAAAGCTTGTTGCCGATTGGAATTTAACCTTTCTGCAACTTAAAATCTAAAAAGTGCGCAAGTCTAGTCCAACCCCGGGGATCGCCTGCTCACACATTCTGTGTGGAGCCTGGTCGCAATTCAGCATCTGGGTCATAATTCAGTATTACAGTAGAAACATCCAGGATGGTTACCCTCGGTGGCTTTTTACCCTGTTCCAGTCCTGGCAGTACATTAGACATTTGCTTGGGCCCTGGCAACAGAGCTCGCTATAGTTGTAAAACCTCTTTTAAATATTCACGCATTCTTTTGAATGGAGTACAGATTACCATTCCCGAGAGCGAGAAATCTAGCTGTGGACCTCTTTTACGCGCATGAGACGACGCCGTGGCGCCTCTTGTAGACCTGCGCAAGTGCCTAAGACCGCGGACTCGCTACGAGACCCTTCCTTTCGTTATTATCACACAGACGCATGCAGACACTTTCATGAATTTTGTTCTTGGCCTCTTATAAGTAGATAGGGGCCTACCTGTCACAATTAATGGGAGGGCCTTCGCTCGGCGTGGACTCAACGTGTCTGGTCAATGTGGAAGTAGCCCCGTGTAGCGCATGGCTTCATGAGTTGATCGCTATGTATGTTACTCCACTAGTTATACCCCCTGTAGATCCTCTCTGGTTTCGATGTTATATGCATAGGAATAGTTTAACATGGCACTATAAATGCACGTCACTGGTGCACTTATGATTGGAGATTAGATTCAGCAGGTGTAGTGGAGACAGTATCATGCCACCGCGGGGTGGTAGCGGCGTCTATGGCGAGATGGCATCGGTCTAATGCAGCAGTTAGTAGTCACAGTCGCAAAGCTATGAAACTGCAGAAGTATGACACCTGTGCCTACAGATTTATGTGCTCTCAACGCCCTCTTACACTCGACACAAACGGGACAAGGGCTGGCATAACCAGGGAAGAAGAAGGCGGACCTTCCACCCTCGTGACGTAGGTTCCGTCTATAATTATCAGCACGTCTTATTCAAACGCCAGAGCCGAACTACTAGTCTACACTGTCGATAATATTTATAAATTGAGCATTTTTCAGATGAAATCTTCAGGAACTTACAGCTGCCTGGGCGTAAAGCGGGCTTGGCGGGGCCCCTCCATGGATCTGACCTTGTGAATGATTGTATCCGAATCGTTTTTAGTCTGAAACCTACGCAGCGCTCATTTGATTGTGGCAAGGGCACATAGATTCAAGACTTGTCGTCGACTTATCATTCATAGATCGAAAGATCTCGCGACTCGCCTCGTACGATTAGGGCCAACAATGGCATGCTTTGTGCTAGCTAAACTCCTCGCGTACGATATCGGGCCTTTGTGGACCCCGCTCTGGTATTTTGTCTTGGGGGGGTTTCCGGGCCAAGCTATCTGCGTTGTAGTTCATACAA'/>
    <sequence taxon='t90' value='ATGCAACGCAGGGTATATGGAGTCCCAACCGAGTTGGAGACTAGGCCCGCCCAGAACCGGTTACGCTAATACTTATCTGTTGCAATAAGATGCTCGGACAATCCAGAATCTCGCCTATACAGCGTGCTGATTGTAAGAGAGAGACGCACGGAACCTTCTCCGCGAGGTAGCCGGATAAACTGTCTGGTTGTAGAAACGAAGTTCGTTGGCCGGCGGACTGTTGACTACGCGATGAACAGGGTCTTTTTGGCGAGTCGAGCTTTTCCCCGATTAGGCACGCTCCCGCCATTAAGACGAGTCAATAACCTCGTGACGATGTGGTCCAAACATACGTGCTGTACGCTCGGTCCAAAGTTATTGATGTATCGGCTAAGAAAAAGCTTGCAGAGGGTAGATATTTTATCACTCACTGTGGCGTTAGGAACCGGTGCGATTACCTTGTTCCCCATCCCGGCGCGCCAATCTCGCTAAGCAAAGCGAGGTCATATTGTGGATTATAGAGGCGCCTTACTAATGGCTAGGAGACTCAGCGGTAGGAAAGGTCTCCTGCGTCTTTGAAAGCGGTTCCCGTACCCCGCTAAAGCTTGTTGCCGATTGGAATTTAACCCTTCTGCAACTTAAAATCTAAAAAGTGCGCAAGTCTAGTCCAACCCCGGGGATCGCCTGCTCACACATTCTGTGTGGAGCCTGGTCGCAATTCAGCATCTGGGTCATAATTCAGTATTACAGTAGAAACATCCAGGATGGTTACCCTCGGTGGCTTTTTACCCTGTTCCAGTCCTGGCAGTACATTAGACATTTGCTTGGGCCCTGGCAACAGAGCTCGCTATAGTTGTAAAACCTCTTTTAAATATTCACGCATTCTTTTGAATGGAGTACAGATTACCATTCCCGAGAGCGAGAAATCTAGCTGTGGACCTCTTTTACGCGCATGAGACGACGCCGTGGCGCCTCTTGTAGACCTGCGCAAGTGCCTAAGACCGCGGACTCGCTACGAGACCCTTCCTTTCGTTATTATCACACAGACGCATGCAGACACTTTCATGAATTTTGTTCTTGGCCTCTTATTAGTAGATAGGGGCCTACCTGTCACAATTAATGGGAGGGCCTTCGCTCGGCGTGGACTCAACGTGTCTGGTCAATGTGGAAGTAGCCCCGTGTAGCGCATGGCTTCATGAGTTGATCGCTATGTATGTTACTCCACTAGTTATACCCCCTGTAGATCCTCTCTGGTTTCGATGTTATATGCATAGGAATAGTTTAACATGGCTCTATGAATGCACGTCACTGGTGCACTTGTGATTGGAGATTAGATTCAGCAGGTGTAGTGGAGACAGTATCATGCCACCGCGGGGTGGTAGCGGCGTCTATGGCGAGATGGCATCGGTCTAATGCAGCAGTTAGTAGTCACAGTCGCAAAGCTATGAAACTGCAGAAGTATGACACCTGTGCCTACAGATTTATGTGCTCTCAACGCCCTCTTACACTCGACACAAACGGGACAAGGGCTGGCATAATCAGGGAAGAAGAAGGCGAACCTTCCACCCTCGTGACGTAGGTTCCGCCTATAATTATCAGCACGTCTTATTCAAACGCCAGAGCCGAACTACTAGTCTACACTGTCGATAATATTTATAAATTGAGCATTTTTCAGATGAAATCTTCAGGAACTTACAGCTGCCTGGGCGTAAAGCGAGCTTGGCGGGGCCCCTCCATGGATCTGACCTTGTGAATGATTGTATCCGAATCGTTTTTAGTCTGAAACCTACGCAGCGCTCATTTGATTGTGGCAAGGGCACATAGATTCAAGACTTGTCATCGACTTATCATCCATAGATCGAAAGATCTCGCGATTCGCCTCGTACGATTAGGGCCAACAATGGCATGCTTTGTGCTAGCTAAACTCCTCGCGTACGATATCGGGCCTTTGTGGACCCCGCCCTGGTATTTTGTCTTGGGGGGGTTTCCGGGCCAAGCTATCTGCGCTGTAGTTCATACAA'/>
    <sequence taxon='t91' value='ATGCAACGCAGGGTATATGGAGTCCCAACCGAGTTGGAGACTAGGCCCGCCCAGAACCGGTTACGCTAATACTTATCTGTTGCAATAAGATGCTCGGACAATCCAGAATCTCGCCTATACAGCGTGCTGATTGTAAGAGAGAGACGCACGGAACCTTCTCCGCGAGATAGCCGGATAAACTGTCTGGTTGTAGAAACGAAGTTCGTTGGCCGGCGGACTGTTGACTACGCGATGAACAGGGTCTTTTTGGCGAGTCGAGCTTTTCCCCGATTAGGCACGCTCCCGCCATTAAGACGAGTCAATAACCTCGTGACGATGTGGTCCAAACATACGTGCTGTACGCTCGGTCCAAAGTTATTGATGTATCGGCTAAGAAAAAGCCTGCAGAGGGTAGATATTTTATCACTCACTGTGGCGTTAGGAACCGGTGCGATTACCTTGTTCCCCATCCCGGCGCGCCAATCTCGCTAAGCAAAGCGAGGTCATATTGTGGATTATAGAGGCGCCTTACTAATGGCTAGGAGACTCAGCGGTAGGAAAGGTCTCCTGCGTCTTTGAAAGCGGTTCCCGTACCCCGCTAAAGCTTGTTGCCGATTGGAATTTAACCTTTCTGCAACTTAAAATCTAAAAAGTGCGCAAGTCTAGTCCAACCCCGGGGATCGCCTGCTCACACATTCTGTGTGGAGCCTGGTCGCAATTCAGCATCTGGGTCATAATTCAGTATTACAGTAGAAACATCCAGGATGGTTACCCTCGGTGGCTTTTTACCCTGTTCCAGTCCTGGCAGTACATTAGACATTTGCTTGGGCCCTGGCAACAGAGCTCGCTATAGTTGTAAAACCTCTTTTAAATATTCACGCATTCTTTTGAATGGAGTACAGATTACCATTCCCGAGAGCGAGAAATCTAGCTGTGGACCTCTTTTACGCGCATGAGACGACGCCGTGGCGCCTCTTGTAGACCTGCGCAAGTGCCTAAGACCGCGGACTCGCTACGAGACCCTTCCTTTCGTTATTATCACACAGACGCATGCAGACACTTTCATGAATTTTGTTCTTGGCCTCTTATAAGTAGATAGGGGCCTACCTGTCACAATTAATGGGAGGGCCTTCGCTCGGCGTGGACTCAACGTGTCTGGTCAATGTGGAAGTAGCCCCGTGTAGCGCATGGCTTCATGAGTTGATCGCTATGTATGTTACTCCACTAGTTATACCCCCTGTAGATCCTCTCTGGTTTCGATGTTATATGCATAGGAATAGTTTAACATGGCTCTATGAATGCACGTCACTGGTGCACTTATGATTGGAGATTAGATTCAGCAGGTGTAGTGGAGACAGTATCATGCCACCGCGGGGTGGTAGCGGCGTCTATGGCCAGATGGCATCGGTCTAATGCAGCAGTTACTAGTCACAGTCGCAAAGCTATGAAACTGCAGAAGTATGACACCTGTGCCTACAGATTTATGTGCTCTCAACGCCCTCTTACACTCGACACAAACGGGACAAGGGCTGGCATAATCAGGGAAGAAGAAGGCGAACCTTCCACCCTCGTGACGTAGGTTCCGTCTATAATTATCAGCACGTCTTATTCAAACGCCAGAGCCGAACTACTAGTCTACACTGTCGATAATATTTATAAATTGAGCATTTTTCAGATGAAATCTTCAGGAACTTACAGCTGCCTGGGCGTAAAGCGAGCTTGGCGGGGCCCCTCCATGGGTCTGACCTTGTGAATGATTGTATCCGAATCGTTTTTAGTCTGAAACCTACGCAGCGCTCATTTGATTGTGGCAAGGGCACATAGATTCAAGACTTGTCATCGACTTATCATTCATAGATCGAAAGATCTCGCGACTCGCCTCGTACGATTAGGGCCAACAATGGCATGCTTTGTGCTAGCTAAACTCCTCGCGTACGATATCGGGCCTTTGTGGACCCCGCCCTGGTATTTTGTCTTGGGGGGGTTTCCGGGCCAAGCTATCTGCGCTGTAGTTCATACAA'/>
    <sequence taxon='t92' value='ATGCGACGCAGGGTATATGGAGTCCCAACCGAGTTGGAGACTAGGCCCGCCCAGAACCGGTTACGCTAATACTTATCTGTTGCAATAAGATGCTCGGACAATCCAGAATCTCGCCTATACAGCGTGCTGATTGTAAGAGAGAGACGCACGGAACCTTCTCCGCGAGATAGCCGGATAAACTGTCTGGTTGTAGAAACGAAGTTCGTTGGCCGGCGGACTGTTGACTACGCGATGAACAGGGTCTTTTTGGCGAGTCGAGCTTTTCCCCGATTAGGCACGCTCCCGCCATTAAGACGAGTCAATAACCTCGTGACGATGTGGTCCAAACATACGTGCTGTACGCTCGGCCCAAAGTTATTGATGCATCGGCTAAGAAAAAGCTTGCAGAGGGTAGATATTTTATCACTCACTGTGGCGTTAGGAACCGGTGCGATTACCTTGTCCCCCATCCCGGCGCGCCAATCTCGCTAAGCAAAGCGAGGTCATATTGTGGATTATAGAGGCGCCTTACTAATGGCTAGGAGACTCAGCGGTAGGAAAGGTCTCCTGCGTCTTTGAAAGCGGTTCCCGTACCCCGCTAAAGCTTGTTGCCGATTGGAATTTAACCTTTCTGCAACTTAAAATCTAAAAAGTGCGCAAGTCTAGTCCAACCCCGGGGATCGCCTGCTCACACATTCTGTGTGGAGCCTGGTCGCAATTCAGCATCTGGATCATAATTCAGTATTACAGTAGAAACATCCAGGATGGTTACCCTCGGTGGCTTTTTACCCTGTTCCAGTCCTGGCAGTACATTAGACATTTGCTTGGGCCCTGGCAACAGAGCTCGCTATAGTTGTAAAACCTCTTTTAAATATTCACGCATTCTTTTGAATGGAGTACAGATTACCATTCCCGAGAGCGAGAAATCTAGCTGTGGACCTCTTTTACGCGCATGAGACGACGCCGTGGCGCCTCTTGTAGACCTGCGCAAGTGCCTAAGACCGCGGACTCGCTACGAGACCCTTCCTTTCGTTATTATCACACAGACGCATGCAGACACTTTCATGAATTTTGTTCTTGGCCTCTTATAAGTAGATAGGGGCCTACCTGTCACAATTAATGGGAGGGCCTTCGCTCGGCGTGGACTCAACGTGTCTGGTCAATGTGGAAGTAGCCCCGTGTAGCGCATGGCTTCATGAGTTGATCGCTATGTATGTTACTCCACTAGTTATACCCCCTGTAGATCCTCTCTGGTTTCGATGTTATATGCATAGGAATAGTTTAACATGGCTCTATAAATGCACGTCACTGGTGCACTTATGATTGGAGATTAGATTCAGCAGGTGTAGTGGAGACAGTATCATGCCACCGCGGGGTGGTAGCGGCGTCTATGGCGAGATGGCATCGGTCTAATGCAGCAGTTAGTAGTCACAGTCGCAAAGCTATGAAACTGCAGAAGTATGACACCTGTGCCTACAGATTTATGTGCTCTCAACGCCCTCTTACACTCGACACAAACGGGACAAGGGCTGGCATAATCAGGGAAGAAGAAGGCGAACCTTCCACCCTCGTGACGTAGGTTCCGTCTATAATTATCAGCACGTCTTATTCAAACGCCAGAGCCGAACTACTAGTCTACACTGTCGATAATATTTATAAATTGAGCATTTTTCAGATGAAATCTTCAGGAACTTACAGCTGCCTGGGCGTAAAGCGGGCTTGGCGGGGGCCCTCCATGGATCTGACCTTGTGAATGATTGTATCCGAATCGTTTTTAGTCTGAAACCTACGCAGCGCTCATTTGATTGTGGCAAGGGCACATAGATTCAAGACTTGTCATCGACTTATCATTCATAGATCGAAAGATCTCGCGACTCGCCTCGTACGATTAGGGCCAACAATGGCATGCTTTGTGCTAGCTAAACTCCTCGCGTACGATATCGGGCCTTTGTGGACCCCGCCCTGGTATTTTGTCTTGGGGGGGTTTCCGGGCCAAGCTATCTGCGTTGTAGTTCATACAA'/>
    <sequence taxon='t93' value='ATGCGACGCAGGGTATATGGAGTCCCAACCGAGTTGGAGACTAGGCCCGCCCAGAACCGGTTACGCTAATACTTATCTGTTGCAATAAGATGCTCGGACAATCCAGAATCTCGCCTATACAGCGTGCTGATTGTAAGAGAGAGACGCACGGAACCTTCTCCGCGAGATAGCCGGATAAACTGTCTGGTTGTAGAAACGAAGTTCGTTGGCCGGCGGACTGTTGACTACGCGATGAACAGGGTCTTTTTGGCGAGTCGAGCTTTTCCCCGATTAGGCACGCTCCCGCCATTAAGACGAGTCAATAACCTCGTGACGATGTGGTCCAAACATACGTGCTGTACGCTCGGTCCAAAGTTATTGATGTATCGGCTAAGAAAAAGCTTGCAGAGGGTAGATATTTTATCACTCACTGTGGCGTTAGGAACCGGTGCGATTACCTTGTCCCCCATCCCGGCGCGCCAATCTCGCTAAGCAAAGCGAGGTCATATTGTGGATTATAGAGGCGCCTTACTAATGGCTAGGAGATTCAGCGGTAGGAAAGGTCTCCTGCGTCTTTGAAAGCGGTTCCCGTACCCCGCTAAAGCTTGTTGCCGATTGGAATTTAACCTTTCTGCAACTTAAAATCTAAAAAGTGCGCAAGTCTAGTCCAACCCCGGGGATCGCCTGCTCACACATTCTGTGTGGAGCCTGGTCGCAATTCAGCATCTGGGTCATAATTCAGTATTACAGTAGAAACATCCAGGATGGTTACCCTCGGTGGCTTTTTACCCTGTTCCAGTCCTGGCAGTACATTAGACATTTGCTTGGGCCCTGGCAACAGAGCTCGCTATAGTTGTAAAACCTCTTTTAAATATTCACGCATTCTTTTGAATGGAGTACAGATTACCATTCCCGAGAGCGAGAAATCTAGCTGTGGACCTCTTTTACGCGCATGAGACGACGCCGTGGCGCCTCTTGTAGACCTGCGCAAGTGCCTAAGACCGCGGACTCGCTACGAGACCCTTCCTTTCGTTATTATCACACAGACGCATGCAGACACTTTCATGAATTTTGTTCTTGGCCTCTTATAAGTAGATAGGGGCCTACCTGTCACAATTAATGGGAGGGCCTTCGCTCGGCGTGGACTCAACGTGTCTGGTCAATGTGGAAGTAGCCCCGTGTAGCGCATGGCTTCATGAGTTGATCGCTATGTATGTTACTCCACTAGTTATACCCCCTGTAGATCCTCTCTGGTTTCGATGTTATATGCATAGGAATAGTTTAACATGGCACTATAAATGCACGTCACTGGTGCACTTATGATTGGAGATTAGATTCAGCAGGTGTAGTGGAGACAGTATCATGCCACCGCGGGGTGGTAGCGGCGTCTATGGCGAGATGGCATCGGTCTAATGCAGCAGTTAGTAGTCACAGTCGCAAAGCTATGAAACTGCAGAAGTATGACACCTGTGCCTACAGATTTATGTGCTCTCAACGCCCTCTTACACTCGACACAAACGGGACAAGGGCTGGCATAACCAGGGAAGAAGAAGGCGGACCTTCCACCCTCGTGACGTAGGTTCCGTCTATAATTATCAGCACGTCTTATTCAAACGCCAGAGCCGAACTACTAGTCTACACTGTCGATAATATTTATAAATTGAGCATTTTTCAGATGAAATCTTCAGGAACTTACAGCTGCCTGGGCGTAAAGCGGGCTTGGCGGGGCCCCTCCATGGATCTGACCTTGTGAATGATTGTATCCGAATCGTTTTTAGTCTGAAACCTACGCAGCGCTCATTTGATTGTGGCAAGGGCACATAGATTCAAGACTTGTCATCGACTTATCATTCATAGATCGAAAGATCTCGCGACTCGCCTCGTACGATTAGGGCCAACAATGGCATGCTTTGTGCTAGCTAAACTCCTCGCGTACGATATCGGGCCTTTGTGGACCCCGCTCTGGTATTTTGTCTTGGGGGGGTTTCCGGGCCAAGCTATCTGCGTTGTAGTTCATACAA'/>
    <sequence taxon='t94' value='ATGCGACGCAGGGTATATGGAGTCCCAACCGAGTTGGAGACTAGGCCCGCCCAGAACCGGTTACGCTAATACTTATCTGTTGCAATAAGATGCTCGGACAATCCAGAATCTCGCCTATACAGCGTGCTGATTGTAAGAGAGAGACGCACGGAACCTTCTCCGCGAGATAGCCGGATAAACTGTCTGGTTGTAGAAACGAAGTTCGTTGGCCGGCGGACTGTTGACTACGCGATGAACAGGGTCTTTTTGGCGAGTCGAGCTTTTCCCCGATTAGGCACGCTCCCGCCATTAAGACGAGTCAATAACCTCGTGACGATGTGGTCCAAACATACGTGCTGTACGCTCGGTCCAAAGTTATTGATGTATCGGCTAAGAAAAAGCTTGCAGAGGGTAGATATTTTATCACTCACTGTAGCGTTAGGAACCGGTGCGATTACCTTGTTCCCCATCCCGGCGCGCCAATCTCGCTAAGCAAAGCGAGGTCATATTGTGGATTATAGAGGCGCCTTACTAATGGCTAGGAGACTCAGCGGTAGGAAAGGTCTCCTGCGTCTTTGAAAGCGGTTCCCGTACCCCGCTCAAGCTTGTTGCCGATTGGAATTTAACCTTCCTGCAACTTAAAATCTAAAAAGTGCGCAAGTCTAGTCCAACCCCGGGGATCGCCTGCTCACACATTCTGTGTGGAGCCTGGTCGCAATTCAGCATCTGGGTCATACTTCAGTATTACAGTTGTAACATCCAGGATGGTTACCCTCGGTGGCTTTTTACCCTGTTCCAGTCCTGGCAGTACATTAGACATTTGCTTGGGCCCTGGCAACAGAGCTCGCTATAGTTGTAAAACCTCTTTTAAATATTCACGCATTCTTTTGAATGGAGTACAGATTACCATTCCCGAGAGCGAGAAATCTAGCTGTGGACCTCTTTTACGCGCATGAGACGACGCCGTGGCGCCTCTTGTAGACCTGCGCAAGTGCCTAAGACCGCGGACTCGCTACGAGACCCTTCCTTTCGTTATTATCACACAGACGCATGCAGGCACTTTCATGAATTTTGTTCTTGGCCTCTTATAAGTAGATAGGGGCCTACCTGTCACAATTAATGGGAGGGCCTTCGCTCGGCGTGGACTCAACGTGTCTGGTCAATGTGGAAGTAGCCCCGTGTAGCGCATGGCTTCATGAGTTGATCGCTATGTATGTTACTCCACTAGTTATACCCCCTGTAGATCCTCTCTGGTTTCGATGTTATATGCATAGGAATAGTTTAACATGGCTCTATGAATGCACGTCACTGGTGCACTTATGATTGGAGATTAGATTCAGCAGGTGTAGTGGAGACAGTATCATGCCACCGCGGGGTGGTAGCGGCGTCTATGGCGAGATGGCATCGGTCTAATGCAGCAGTTAGTAGTCACAGTCGCAAAGCTATGAAACTGCAGAAGTATGACACCTGTGCCTACAGATTTATGTGCTCTCAACGCCCTCTTACACTCGACACAAACGGGACAAGGGCTGGCATAATCAGGGAAGACGAAGGCGAACCTTCCACCCTCGTGACGTAGGTTCCGTCTATAATTATCAGCACGTCTTATTCAAACGCCAGAGCCGAACTACTAGTCTACACTGTCGATAATATTTATAAATTGAGCATTTTTCAGATGAAATCTTCAGGAACTTACAGCTGCCTGGGCGTAAAGCGGGCTTGGCGGGGCCCCTCCATGGATCTGACCTTGTGAATGATTGTATCCGAATCGTTTTTAGTCTGAAACCTACGCAGCGCTCATTTGATTGTGGCAAGGGCACATAGATTCAAGACTTGTCATCGACTTATCATTCATAGATCGAAAGATCTCGCGACTCGCCTCGCACGATTAGGGCCAACAATGGCATGCTTTGTGCTAGCTAAACTCCTCGCGTACGATATCGGACCTTTGTGGACCCCGCCCTGGTATTTTGTCTTGGGGGGGTTTCCGGGCCAAGCTATCTGCGCTGTAGTTCACACAA'/>
    <sequence taxon='t95' value='ATGCGACGCAGGGTATATGGAGTCCCAACCGAGTTGGAGACTAGGCCCGCCCAGAACCGGTTACGCTAATACTTATCTGTTGCAATAAGATGCTCGGACAATCCAGAATCTCGCCTATACAGCGTGCTGATTGTAAGAGAGAGACGCACGGAACCTTCTCCGCGAGATAGCCGGATAAACTGTCTGGTTGTAGAAACGAAGTTCGTTGGCCGGTGGACTGTTGACTACGCGATGAACAGGGTCTTTTTGGCGAGTCGAGCTTTTCCCCGATTAGGCACGCTCCCGCCATTAAGACGAGTCAATAACCTCGTGACGATGTGGTCCAAACATACGTGCTGTACGCTCGGTCCAAAGTTATTGATGTATCGGCTAAGAAAAAGCTTGCAGAGGGTAGATATTTTATCACTCACTGTGGCGTTAGGAACCGGTGCGATTACCTTGTTCCCCATCCCGGCGCGCCAATCTCGCTAAGCAAAGCGAGGTCATATTGTGGATTATAGAGGCGCCTTACTAATGGCTAGGAGACTCAGCGGTAGGAAAGGTCTCCTGCGTCTTTGAAAGCGGTTCCCGTACCCCGCTAAAGCTTGTTGCCGATTGGAATTTAACCTTTCTGCAACTTAAAATCTAAAAAGTGCGCAAGTCTAGTCCAACCCCGGGGATCGCCTGCTCACACATTCTGTGTGGAGCCTGGTCGCAATTCAGCATCTGGGTCATAATTCAGTATTACAGTAGAAACATCCAGGATGGTTACCCTCGGTGGCTTTTTACCCTGTTCCAGTCCTGGCAGTACATTAGACATTTGCTTGGGCCCTGGCAACAGAGCTCGCTATAGTTGTAAAACCTCTTTTAAATATTCACGCATTCTTTTGAATGGAGTACAGATTACCACTCCCGAGAGCGAGAAAACTAGCTGTGGACCTCTTTTACGCGCATGAGACGACGCCGTGGCGCCTCTTGTAGACCTGCGCAAGTGCCTAAGACCGCGGACTCGCTACGAGACCCTTCCTTTCGTTGTTATCACACAGACGCATGCAGACACTTTCATGAATTTTGTTCTTGGCCTCTTATAAGTAGATAGGGGCCTACCTGTCACAATTAATGGGAGGGCCTTCGCTCGGCGTGGACTCAACGTGTCTGGTCAATGTGGAAGTAGCCCCGTGTAGCGCATGGCTTCATGAGTTGATCGCTATGTATATTACTCCACTAGTTATACCCCCTGTAGATCCTCTCTGGTTTCGATGTTATATGCATAGGAATAGTTTAACATGGCTCTATGAATGCACGTCACTGGTGCACTTATGATTGGAGATTAGATTCAGCAGGTGTAGTGGAGACAGTATCATGCCACCGCGGGGTGGCAGCGGCGTCTATGGCGAGATGGCATCGGTCTAATGCAGCAGTTAGTAGTCACAGTCGCAAAGCTATGAAACTGCAGAAGTATGACACCTGTGCCTACAGATTTATGTGCTCTCAACGCCCTCTTACACTCGACACAAACGGGACAAGGGCTGGCATAATCAGGGAAGAAGAAGGCGAGCCTTCCACCCTCGTGACGTAGGTTCCGTCTATAATTATCAGCACGTCTTATTCAAACGCCAGAGCCGAACTACTAGTCTACACTGTCGATAATATTTATAAATTGAGCATTTTTCAGATGAAATCTTCAGGAACTTACAGCTGCCTGGGCGTAAAGCGGGCTTGGCGGGGCCCCTCCATGGATCTGACCTTGTGAATGATTGTATCCGAATCGTTTTTAGTCTGAAACCTACGCAGCGCTCATTTGATTGTGGCAAGGGCACATAGGTTCAAGACTTGTCATCGACTTATCATTCATAGATCGAAAGATCTCGCGACTCGCCTCGTACGATTAGGGCCAACAATGGCATGCTTTGTGCTAGCTAAACTCCTCGCGTACGATATCGGACCTTTGTGGACCCCGCCCTGGTATTTTGTCTTGGGGGGGTTTCCGGGCCAAGCTATCTGCGCTGTAGTTCACACAA'/>
    <sequence taxon='t96' value='ATGCGACGCAGGGTATATGGAGTCCCAACCGAGTTGGAGACTAGGCCCGCCCAGAACCGGTTACGCTAATACTTATCTGTTGCAATAAGATGCTCGGACAATCCAGAATCTCGCCTATACAGCGTGCTGATTGTAAGAGAGAGACGCACGGAACCTTCTCCGCGAGATAGCCGGATAAACTGTCTGGTTGTAGAAACGAAGTTCGTTGGCCGGCGGACTGTTGACTACGCGATGAACAGGGTCTTTTTGGCGAGTCGAGCTTTTCCCCGATTAGGCACGCTCCCGCCATTAAGACGAGTCAATAACCTCGTGACGATGTGGTCCAAACATACGTGCTGTACGCTCGGTCCAAAGTTATTGATGTATCGGCTAAGAAAAAGCTTGCAGAGGGTAGATATTTTATCACTCACTGTGGCGTTAGGAACCGGTGCGATTACCTTGTTCCCCATCCCGGCGCGCCAATCTCGCTAAGCAAAGCGAGGTCATATTGTGGATTATAGAGGCGCCTTACTAATGGCTAGGAGACTCAGCGGTAGGAAAGGTCTCCTGCGTCTTTGAAAGCGGTTCCCGTACCCCGCTCAAGCTTGTTGCCGATTGGAATTTAACCTTCCTGCAACTTAAAATCTAAAAAGTGCGCAAGTCTAGTCCAACCCCGGGGATCGCCTGCTCACACATTCTGTGTGGAGCCTGGTCGCAATTCAGCATCTGGGTCATACTTCAGTATTACAGTTGTAACATCCAGGATGGTTACCCTCGGTGGCTTTTTACCCTGTTCCAGTCCTGGCAGTACATTAGACATTTGCTTGGGCCCTGGCAACAGAGCTCGCTATAGTTGTAAAACCTCTTTTAAATATTCACGCATTCTTTTGAATGGAGTACAGATTACCATTCCCGAGAGCGAGAAATCTAGCTGTGGACCTCTTTTACGCGCATGAGACGACGCCGTGGCGCCTCTTGTAGACCTGCGCAAGTGCCTAAGACCGCGGACTCGCTACGAGACCCTTCCTTTCGTTATTATCACACAGACGCATGCAGGCACTTTCATGAATTTTGTTCTTGGCCTCTTATAAGTAGATAGGGGCCTACCTGTCACAATTAATGGGAGGGCCTTCGCTCGGCGTGGACTCAACGTGTCTGGTCAATGTGGAAGTAGCCCCGTGTAGCGCATGGCTTCATGAGTTGATCGCTATGTATGTTACTCCACTAGTTATACCCCCTGTAGATCCTCTCTGGTTTCGATGTTATATGCATAGGAATAGTTTAACATGGCTCTATGAATGCACGTCACTGGTGCACTTATGATTGGAGATTAGATTCAGCAGGTGTAGTGGAGACAGTATCATGCCACCGCGGGGTGGTAGCGGCGTCTATGGCGAGATGGCATCGGTCTAATGCAGCAGTTAGTAGTCACAGTCGCAAAGCTATGAAACTGCAGAAGTATGACACCTGTGCCTACAGATTTATGTGCTCTCAACGCCCTCTTACACTCGACACAAACGGGACAAGGGCTGGCATAATCAGGGAAGACGAAGGCGAACCTTCCACCCTCGTGACGTAGGTTCCGTCTATAATTATCAGCACGTCTTATTCAAACGCCAGAGCCGAACTACTAGTCTACACTGTCGATAATATTTATAAATTGAGCATTTTTCAGATGAAATCTTCAGGAACTTACAGCTGCCTGGGCGTAAAGCGGGCTTGGCGGGGCCCCTCCATGGATCTGACCTTGTGAATGATTGTATCCGAATCGTTTTTAGTCTGAAACCTACGCAGCGCTCATTTGATTGTGGCAAGGGCACATAGATTCAAGACTTGTCATCGACTTATCATTCATAGATCGAAAGATCTCGCGACTCGCCTCGCACGATTAGGGCCAACAATGGCATGCTTTGTGCTAGCTAAACTCCTCGCGTACGATATCGGACCTTTGTGGACCCCGCCCTGGTATTTTGTCTTGGGGGGGTTTCCGGGCCAAGCTATCTGCGCTGTAGTTCACACAA'/>
    <sequence taxon='t97' value='ATGCGACGCAGGGTATATGGAGTCCCAACCGAGTTGGAGACTAGGCCCGCCCAGAACCGGTTACGCTAATACTTATCTGTTGCAATAAGATGCTCGGACAATCCAGAATCTCGCCTATACAGCGTGCTGATTGTAAGAGAGAGACGCACGGAACCTTCTCCGCGAGATAGCCGGATAAACTGTCTGGTTGTAGAAACGAAGTTCGTTGGCCGGCGGACTGTTGACTACGCGATGAACAGGGTCTTTTTGGCGAGTCGAGCTTTTCCCCGATTAGGCACGCTCCCGCCATTAAGACGAGTCAATAACCTCGTGACGATGTGGTCCAAACATACGTGCTGTACGCTCGGTCCAAAGTTATTGATGTATCGGCTAAGAAAAAGCTTGCAGAGGGTAGATATTTTATCACTCACTGTGGCGTTAGGAACCGGTGCGATTACCTTGTTCCCCATCCCGGCGCGCCAATCTCGCTAAGCAAAGCGAGGTCATATTGTGGATTATAGAGGCGCCTTACTAATGGCTAGGAGACTCAGCGGTAGGAAAGGTCTCCTGCGTCTTTGAAAGCGGTTCCCGTACCCCGCTCAAGCTTGTTGCCGATTGGAATTTAACCTTCCTGCAACTTAAAATCTAAAAAGTGCGCAAGTCTAGTCCAACCCCGGGGATCGCCTGCTCACACATTCTGTGTGGAGCCTGGTCGCAATTCAGCATCTGGGTCATACTTCAGTATTACAGTTGTAACATCCAGGATGGTTACCCTCGGTGGCTTTTTACCCTGTTCCAGTCCTGGCAGTACATTAGACATTTGCTTGGGCCCTGGCAACAGAGCTCGCTATAGTTGTAAAACCTCTTTTAAATATTCACGCATTCTTTTGAATGGAGTACAGATTACCATTCCCGAGAGCGAGAAATCTAGCTGTGGACCTCTTTTACGCGCATGAGACGACGCCGTGGCGCCTCTTGTAGACCTGCGCAAGTGCCTAAGACCGCGGACTCGCTACGAGACCCTTCCTTTCGTTATTATCACACAGACGCATGCAGGCACTTTCATGAATTTTGTTCTTGGCCTCTTATAAGTAGATAGGGGCCTACCTGTCACAATTAATGGGAGGGCCTTCGCTCGGCGTGGACTCAACGTGTCTGGTCAATGTGGAAGTAGCCCCGTGTAGCGCATGGCTTCATGAGTTGATCGCTATGTATGTTACTCCACTAGTTATACCCCCTGTAGATCCTCTCTGGTTTCGATGTTATATGCATAGGAATAGTTTAACATGGCTCTATGAATGCACGTCACTGGTGCACTTATGATTGGAGATTAGATTCAGCAGGTGTAGTGGAGACAGTATCATGCCACCGCGGGGTGGTAGCGGCGTCTATGGCGAGATGGCATCGGTCTAATGCAGCAGTTAGTAGTCACAGTCGCAAAGCTATGAAACTGCAGAAGTATGACACCTGTGCCTACAGATTTATGTGCTCTCAACGCCCTCTTACACTCGACACAAACGGGACAAGGGCTGGCATAATCAGGGAAGACGAAGGCGAACCTTCCACCCTCGTGACGTAGGTTCCGTCTATAATTATCAGCACGTCTTATTCAAACGCCAGAGCCGAACTACTAGTCTACACTGTCGATAATATTTATAAATTGAGCATTTTTCAGATGAAATCTTCAGGAACTTACAGCTGCCTGGGCGTAAAGCGGGCTTGGCGGGGCCCCTCCATGGATCTGACCTTGTGAATGATTGTATCCGAATCGTTTTTAGTCTGAAACCTACGCAGCGCTCATTTGATTGTGGCAAGGGCACATAGATTCAAGACTTGTCATCGACTTATCATTCATAGATCGAAAGATCTCGCGACTCGCCTCGCACGATTAGGGCCAACAATGGCATGCTTTGTGCTAGCTAAACTCCTCGCGTACGATATCGGACCTTTGTGGACCCCGCCCTGGTATTTTGTCTTGGGGGGGTTTCCGGGCCAAGCTATCTGCGCTGTAGTTCACACAA'/>
    <sequence taxon='t98' value='ATGCGACGCAGGGTATATGGAGTCCCAACCGAGTTGGAGACTAGGCCCGCCCAGAACCGGTTACGCTAATACTTATCTGTTGCAATAAGATGCTCGGACAATCCAGAATCTCGCCTATACAGCGTGCTGATTGTAAGAGAGAGACGCACGGAACCTTCTCCGCGAGATAGCCGGATAAACTGTCTGGTTGTAGAAACGAAGTTCGTTGGCCGGCGGACTGTTGACTACGCGATGAACAGGGTCTTTTTGGCGAGTCGAGCTTTTCCCCGATTAGGCACGCTCCCGCCATTAAGACGAGTCAATAACCTCGTGACGATGTGGTCCAAACATACGTGCTGTACGCTCGGTCCAAAGTTATTGATGTATCGGCTAAGAAAAAGCTTGCAGAGGGTAGATATTTTATCACTCACTGTGGCGTTAGGAACCGGTGCGATTACCTTGTCCCCCATCCCGGCGCGCCAATCTCGCTAAGCAAAGCGAGGTCATATTGTGGATTATAGAGGCGCCTTACTAATGGCTAGGAGATTCAGCGGTAGGAAAGGTCTCCTGCGTCTTTGAAAGCGGTTCCCGTACCCCGCTAAAGCTTGTTGCCGATTGGAATTTAACCTTTCTGCAACTTAAAATCTAAAAAGTGCGCAAGTCTAGTCCAACCCCGGGGATCGCCTGCTCACACATTCTGTGTGGAGCCTGGTCGCAATTCAGCATCTGGGTCATAATTCAGTATTACAGTAGAAACATCCAGGATGGTTACCCTCGGTGGCTTTTTACCCTGTTCCAGTCCTGGCAGTACATTAGACATTTGCTTGGGCCCTGGCAACAGAGCTCGCTATAGTTGTAAAACCTCTTTTAAATATTCACGCATTCTTTTGAATGGAGTACAGATTACCATTCCCGAGAGCGAGAAATCTAGCTGTGGACCTCTTTTACGCGCATGAGACGACGCCGTGGCGCCTCTTGTAGACCTGCGCAAGTGCCTAAGACCGCGGACTCGCTACGAGACCCTTCCTTTCGTTATTATCACACAGACGCATGCAGACACTTTCATGAATTTTGTTCTTGGCCTCTTATAAGTAGATAGGGGCCTACCTGTCACAATTAATGGGAGGGCCTTCGCTCGGCGTGGACTCAACGTGTCTGGTCAATGTGGAAGTAGCCCCGTGTAGCGCATGGCTTCATGAGTTGATCGCTATGTATGTTACTCCACTAGTTATACCCCCTGTAGATCCTCTCTGGTTTCGATGTTATATGCATAGGAATAGTTTAACATGGCACTATAAATGCACGTCACTGGTGCACTTATGATTGGAGATTAGATTCAGCAGGTGTAGTGGAGACAGTATCATGCCACCGCGGGGTGGTAGCGGCGTCTATGGCGAGATGGCATCGGTCTAATGCAGCAGTTAGTAGTCACAGTCGCAAAGCTATGAAACTGCAGAAGTATGACACCTGTGCCTACAGATTTATGTGCTCTCAACGCCCTCTTACACTCGACACAAACGGGACAAGGGCTGGCATAACCAGGGAAGAAGAAGGCGGACCTTCCACCCTCGTGACGTAGGTTCCGTCTATAATTATCAGCACGTCTTATTCAAACGCCAGAGCCGAACTACTAGTCTACACTGTCGATAATATTTATAAATTGAGCATTTTTCAGATGAAATCTTCAGGAACTTACAGCTGCCTGGGCGTAAAGCGGGCTTGGCGGGGCCCCTCCATGGATCTGACCTTGTGAATGATTGTATCCGAATCGTTTTTAGTCTGAAACCTACGCAGCGCTCATTTGATTGTGGCAAGGGCACATAGATTCAAGACTTGTCATCGACTTATCATTCATAGATCGAAAGATCTCGCGACTCGCCTCGTACGATTAGGGCCAACAATGGCATGCTTTGTGCTAGCTAAACTCCTCGCGTACGATATCGGGCCTTTGTGGACCCCGCTCTGGTATTTTGTCTTGGGGGGGTTTCCGGGCCAAGCTATCTGCGTTGTAGTTCATACAA'/>
    <sequence taxon='t99' value='ATGCAACGCAGGGTATATGGAGTCCCAACCGAGTTGGAGACTAGGCCCGCCCAGAACCGGTTACGCTAATACTTATCTGTTGCAATAAGATGCTCGGACAATCCAGAATCTCGCCTATACAGCGTGCTGATTGTAAGAGAGAGACGCACGGAACCTTCTCCGCGAGATAGCCGGATAAACTGTCTGGTTGTAGAAACGAAGTTCGTTGGCCGGCGGACTGTTGACTACGCGATGAACAGGGTCTTTTTGGCGAGTCGAGCTTTTCCCCGATTAGGCACGCTCCCGCCATTAAGACGAGTCAATAACCTCGTGACGATGTGGTCCAAACATACGTGCTGTACGCTCGGTCCAAAGTTATTGATGTATCGGCTAAGAAAAAGCCTGCAGAGGGTAGATATTTTATCACTCACTGTGGCGTTAGGAACCGGTGCGATTACCTTGTTCCCCATCCCGGCGCGCCAATCTCGCTAAGCAAAGCGAGGTCATATTGTGGATTATAGAGGCGCCTTACTAATGGCTAGGAGACTCAGCGGTAGGAAAGGTCTCCTGCGTCTTTGAAAGCGGTTCCCGTACCCCGCTAAAGCTTGTTGCCGATTGGAATTTAACCTTTCTGCAACTTAAAATCTAAAAAGTGCGCAAGTCTAGTCCAACCCCGGGGATCGCCTGCTCACACATTCTGTGTGGAGCCTGGTCGCAATTCAGCATCTGGGTCATAATTCAGTATTACAGTAGAAACATCCAGGATGGTTACCCTCGGTGGCTTTTTACCCTGTTCCAGTCCTGGCAGTACATTAGACATTTGCTTGGGCCCTGGCAACAGAGCTCGCTATAGTTGTAAAACCTCTTTTAAATATTCACGCATTCTTTTGAATGGAGTACAGATTACCATTCCCGAGAGCGAGAAATCTAGCTGTGGACCTCTTTTACGCGCATGAGACGACGCCGTGGCGCCTCTTGTAGACCTGCGCAAGTGCCTAAGACCGCGGACTCGCTACGAGACCCTTCCTTTCGTTATTATCACACAGACGCATGCAGACACTTTCATGAATTTTGTTCTTGGCCTCTTATAAGTAGATAGGGGCCTACCTGTCACAATTAATGGGAGGGCCTTCGCTCGGCGTGGACTCAACGTGTCTGGTCAATGTGGAAGTAGCCCCGTGTAGCGCATGGCTTCATGAGTTGATCGCTATGTATGTTACTCCACTAGTTATACCCCCTGTAGATCCTCTCTGGTTTCGATGTTATATGCATAGGAATAGTTTAACATGGCTCTATGAATGCACGTCACTGGTGCACTTATGATTGGAGATTAGATTCAGCAGGTGTAGTGGAGACAGTATCATGCCACCGCGGGGTGGTAGCGGCGTCTATGGCCAGATGGCATCGGTCTAATGCAGCAGTTACTAGTCACAGTCGCAAAGCTATGAAACTGCAGAAGTATGACACCTGTGCCTACAGATTTATGTGCTCTCAACGCCCTCTTACACTCGACACAAACGGGACAAGGGCTGGCATAATCAGGGAAGAAGAAGGCGAACCTTCCACCCTCGTGACGTAGGTTCCGTCTATAATTATCAGCACGTCTTATTCAAACGCCAGAGCCGAACTACTAGTCTACACTGTCGATAATATTTATAAATTGAGCATTTTTCAGATGAAATCTTCAGGAACTTACAGCTGCCTGGGCGTAAAGCGAGCTTGGCGGGGCCCCTCCATGGGTCTGACCTTGTGAATGATTGTATCCGAATCGTTTTTAGTCTGAAACCTACGCAGCGCTCATTTGATTGTGGCAAGGGCACATAGATTCAAGACTTGTCATCGACTTATCATTCATAGATCGAAAGATCTCGCGACTCGCCTCGTACGATTAGGGCCAACAATGGCATGCTTTGTGCTAGCTAAACTCCTCGCGTACGATATCGGGCCTTTGTGGACCCCGCCCTGGTATTTTGTCTTGGGGGGGTTTCCGGGCCAAGCTATCTGCGCTGTAGTTCATACAA'/>
    <sequence taxon='t100' value='ATGCGACGCAGGGTATATGGAGTCCCAACCGAGTTGGAGACTAGGCCCGCCCAGAACCGGTTACGCTAATACTTATCTGTTGCAATAAGATGCTCGGACAATCCAGAATCTCGCCTATACAGCGTGCTGATTGTAAGAGAGAGACGCACGGAACCTTCTCCGCGAGATAGCCGGATAAACTGTCTGGTTGTAGAAACGAAGTTCGTTGGCCGGCGGACTGTTGACTACGCGATGAACAGGGTCTTTTTGGCGAGTCGAGCTTTTCCCCGATTAGGCACGCTCCCGCCATTAAGACGAGTCAATAACCTCGTGACGATGTGGTCCAAACATACGTGCTGTACGCTCGGTCCAAAGTTATTGATGTATCGGCTAAGAAAAAGCTTGCAGAGGGTAGATATTTTATCACTCACTGTGGCGTTAGGAACCGGTGCGATTACCTTGTCCCCCATCCCGGCGCGCCAATCTCGCTAAGCAAAGCGAGGTCATATTGTGGATTATAGAGGCGCCTTACTAATGGCTAGGAGATTCAGCGGTAGGAAAGGTCTCCTGCGTCTTTGAAAGCGGTTCCCGTACCCCGCTAAAGCTTGTTGCCGATTGGAATTTAACCTTTCTGCAACTTAAAATCTAAAAAGTGCGCAAGTCTAGTCCAACCCCGGGGATCGCCTGCTCACACATTCTGTGTGGAGCCTGGTCGCAATTCAGCATCTGGGTCATAATTCAGTATTACAGTAGAAACATCCAGGATGGTTACCCTCGGTGGCTTTTTACCCTGTTCCAGTCCTGGCAGTACATTAGACATTTGCTTGGGCCCTGGCAACAGAGCTCGCTATAGTTGTAAAACCTCTTTTAAATATTCACGCATTCTTTTGAATGGAGTACAGATTACCATTCCCGAGAGCGAGAAATCTAGCTGTGGACCTCTTTTACGCGCATGAGACGACGCCGTGACGCCTCTTGTAGACCTGCGCAAGTGCCTAAGACCGCGGACTCGCTACGAGACCCTTCCTTTCGTTATTATCACACAGACGCATGCAGACACTTTCATGAATTTTGTTCTTGGCCTCTTATAAGTAGATAGGGGCCTACCTGTCACAATTAATGGGAGGGCCTTCGCTCGGCGTGGACTCAACGTGTCTGGTCAATGTGGAAGTAGCCCCGTGTAGCGCATGGCTTCATGAGTTGATCGCTATGTATGTTACTCCACTAGTTATACCCCCTGTAGATCCTCTCTGGTTTCGATGTTATATGCATAGGAATAGTTTAACATGGCACTATAAATGCACGTCACTGGTGCACTTATGATTGGAGATTAGATTCAGCAGGTGTAGTGGAGACAGTATCATGCCACCGCGGGGTGGTAGCGGCGTCTATGGCGAGATGGCATCGGTCTAATGCAGCAGTTAGTAGTCACAGTCGCAAAGCTATGAAACTGCAGAAGTATGACACCTGTGCCTACAGATTTATGTGCTCTCAACGCCCTCTTACACTCGACACAAACGGGACAAGGGCTGGCATAATCAGGGAAGAAGAAGGCGGACCTTCCACCCTCGTGACGTAGGTTCCGTCTATAATTATCAGCACGTCTTATTCAAACGCCAGAGCCGAACTACTAGTCTACACTGTCGATAATATTTATAAATTGAGCATTTTTCAGATGAAATCTTCAGGAACTTACAGCTGCCTGGGCGTAAAGCGGGCTTGGCGGGGCCCCTCCATGGATCTGACCTTGTGAATGATTGTATCCGAATCGTTTTTAGTCTGAAACCTACGCAGCGCTCATTTGATTGTGGCAAGGGCACATAGATTCAAGACTTGTCATCGACTTATCATTCATAGATCGAAAGATCTCGCGACTCGCCTCGTACGATTAGGGCCAACAATGGCATGCTTTGTGCTAGCTAAACTCCTCGCGTACGATATCGGGCCTTTGTGGACCCCGCTCTGGTATTTTGTCTTGGGGGGGTTTCCGGGCCAAGCTATCTGCGTTGTAGTTCATACAA'/>

  </alignment>
 
   <typeTraitSet spec='TraitSet' id='typeTraitSet'
 	  traitname="type"

 	  value="
t1=0,
t2=0,
t3=0,
t4=0,
t5=0,
t6=0,
t7=0,
t8=0,
t9=0,
t10=0,
t11=0,
t12=0,
t13=0,
t14=0,
t15=0,
t16=0,
t17=0,
t18=0,
t19=0,
t20=0,
t21=0,
t22=0,
t23=0,
t24=0,
t25=0,
t26=0,
t27=0,
t28=0,
t29=0,
t30=0,
t31=0,
t32=0,
t33=0,
t34=0,
t35=0,
t36=0,
t37=0,
t38=0,
t39=0,
t40=0,
t41=0,
t42=0,
t43=0,
t44=0,
t45=0,
t46=0,
t47=0,
t48=0,
t49=0,
t50=0,
t51=1,
t52=1,
t53=1,
t54=1,
t55=1,
t56=1,
t57=1,
t58=1,
t59=1,
t60=1,
t61=1,
t62=1,
t63=1,
t64=1,
t65=1,
t66=1,
t67=1,
t68=1,
t69=1,
t70=1,
t71=1,
t72=1,
t73=1,
t74=1,
t75=1,
t76=1,
t77=1,
t78=1,
t79=1,
t80=1,
t81=1,
t82=1,
t83=1,
t84=1,
t85=1,
t86=1,
t87=1,
t88=1,
t89=1,
t90=1,
t91=1,
t92=1,
t93=1,
t94=1,
t95=1,
t96=1,
t97=1,
t98=1,
t99=1,
t100=1">

     <taxa spec='TaxonSet' alignment='@alignment'/>
   </typeTraitSet>

   <timeTraitSet spec='TraitSet' id='timeTraitSet'
 	    traitname="date-backward"

 	  value="
t1=0,
t2=0,
t3=0,
t4=0,
t5=0,
t6=0,
t7=0,
t8=0,
t9=0,
t10=0,
t11=0,
t12=0,
t13=0,
t14=0,
t15=0,
t16=0,
t17=0,
t18=0,
t19=0,
t20=0,
t21=0,
t22=0,
t23=0,
t24=0,
t25=0,
t26=0,
t27=0,
t28=0,
t29=0,
t30=0,
t31=0,
t32=0,
t33=0,
t34=0,
t35=0,
t36=0,
t37=0,
t38=0,
t39=0,
t40=0,
t41=0,
t42=0,
t43=0,
t44=0,
t45=0,
t46=0,
t47=0,
t48=0,
t49=0,
t50=0,
t51=0,
t52=0,
t53=0,
t54=0,
t55=0,
t56=0,
t57=0,
t58=0,
t59=0,
t60=0,
t61=0,
t62=0,
t63=0,
t64=0,
t65=0,
t66=0,
t67=0,
t68=0,
t69=0,
t70=0,
t71=0,
t72=0,
t73=0,
t74=0,
t75=0,
t76=0,
t77=0,
t78=0,
t79=0,
t80=0,
t81=0,
t82=0,
t83=0,
t84=0,
t85=0,
t86=0,
t87=0,
t88=0,
t89=0,
t90=0,
t91=0,
t92=0,
t93=0,
t94=0,
t95=0,
t96=0,
t97=0,
t98=0,
t99=0,
t100=0">

     <taxa spec='TaxonSet' alignment='@alignment'/>
   </timeTraitSet>

   <!-- Substitution model (HKY) -->
   <siteModel spec="SiteModel" id="siteModel">
     <mutationRate spec='RealParameter' id="mutationRate" value="1.0"/>
     <substModel spec="HKY">
       <kappa spec='RealParameter' id="hky.kappa" value="1.0"/>
       <frequencies estimate="false" spec='Frequencies'>
	 <frequencies spec='RealParameter' id="hky.freq" value="0.25 0.25 0.25 0.25"/>
       </frequencies>
     </substModel>
   </siteModel>
 
   <!-- Migration model -->
   <migrationModelVolz spec='MigrationModelVolz' id='migModel'>
     <rateMatrix spec='RealParameter' value="1.0" dimension="2" id="rateMatrix"/>
     <popSizes spec='RealParameter' value="1.0" dimension="2" id="popSizes"/>
   </migrationModelVolz>
 
   <!-- Parameter priors -->
   <input spec='CompoundDistribution' id='parameterPriors'>
     <distribution spec='beast.math.distributions.Prior' x="@mutationRate">
       <distr spec='LogNormalDistributionModel' M="0.0" S="4.0"/>
     </distribution>

     <distribution spec='beast.math.distributions.Prior' x="@hky.kappa">
       <distr spec='LogNormalDistributionModel' M="0.0" S="4.0"/>
     </distribution>

     <distribution spec='beast.math.distributions.Prior' x="@rateMatrix">
       <distr spec='LogNormalDistributionModel' M="0.0" S="4.0"/>
     </distribution>
     <distribution spec='beast.math.distributions.Prior' x="@popSizes">
       <distr spec="LogNormalDistributionModel"  M="0.0" S="4.0"/>
     </distribution>
   </input>
 
   <!-- Probability of sequence data given tree  -->
   <input spec='TreeLikelihood' id="treeLikelihood">
     <data idref="alignment"/>
     <tree idref="tree"/>
     <siteModel idref='siteModel'/>
   </input>
  
   
   <!-- Probability of tree given migration rates and population sizes -->
   <input spec='StructuredCoalescentTreeDensityVolz' id='treePrior'>
     <multiTypeTreeVolz idref="tree"/>
     <migrationModelVolz idref="migModel"/>
   </input>

   <run spec="MCMC" id="mcmc" chainLength="1000000" storeEvery="1000">
     
     <!-- initialize tree at random according to StCoal  -->
     <init spec='StructuredCoalescentMultiTypeTreeVolz' id='tree' nTypes="2">
         <migrationModelVolz spec='MigrationModelVolz'>
             <rateMatrix spec='RealParameter' value="1.0" dimension="2"/>
             <popSizes spec='RealParameter' value="1.0" dimension="2"/>
         </migrationModelVolz>
         <trait idref='typeTraitSet'/>
         <trait idref='timeTraitSet'/>
     </init>
    
     
     <!-- Initialize tree from Newick string
     <init spec='MultiTypeTreeFromNewickVolz' id='tree' nTypes="2" 
     
insert-tree -->

     <!--newick="(((t1[type=0]:0.1,t2[type=0]:0.1)[type=0]:1.0)[type=1]:0.1,(t3[type=1]:0.2,t4[type=1]:0.2)[type=1]:1.0)[type=1]:0.0;">
         <trait idref='typeTraitSet'/>
         <trait idref='timeTraitSet'/>
     </init> -->
 
     <state>
       <stateNode idref="tree"/>
       <stateNode idref="rateMatrix"/>
       <stateNode idref="popSizes"/>
       <stateNode idref="mutationRate"/>
       <stateNode idref="hky.kappa"/>
       <stateNode idref="hky.freq"/>
     </state>
     
     <distribution spec='CompoundDistribution' id='posterior'>
     <!--       -->
       <distribution idref="treeLikelihood"/>
       <distribution idref='treePrior'/>
       <distribution idref="parameterPriors"/>
     </distribution>

 
     <!-- parameter scaling operators -->

     <operator spec='ScaleOperator' id='RateScaler'
 	      parameter="@rateMatrix"
 	      scaleFactor="0.8" weight="1">
     </operator>
     
     <!--	   
     <operator spec="ScaleOperator" id="PopSizeScaler"
 	      parameter="@popSizes"
	      scaleFactor="0.8" weight="1"/>
	            -->

<!-- -->
     <operator spec="ScaleOperator" id="muRateScaler"
	       parameter="@mutationRate"
	       scaleFactor="0.8" weight="0.1"/>


     <operator spec='ScaleOperator' id='kappaScaler'
	       parameter="@hky.kappa"
	       scaleFactor="0.8" weight="0.1">
     </operator>

     <operator spec="DeltaExchangeOperator" id="freqExchanger"
	       parameter="@hky.freq"
	       delta="0.01" weight="0.1"/>

<!--   
     <operator spec="UpDownOperator" id="upDown" scaleFactor="0.8" weight="1">   
       <up idref="popSizes"/>
       <down idref="mutationRate"/>
       <down idref="rateMatrix"/>
     </operator>
    -->

     <!-- Multi-type tree operators -->

     <operator spec='TypedSubtreeExchangeVolz' id='STX'
 	      weight="1" multiTypeTree="@tree"
 	      migrationModel="@migModel"/>
 	     
     
     <operator spec="TypedWilsonBaldingVolz" id="TWB"
 	      weight="1" multiTypeTree="@tree"
 	      migrationModel="@migModel" alpha="0.2"/>

 <!--  
     <operator spec="MultiTypeUniformVolz" id="MTU"
	       weight="10" multiTypeTree="@tree"
	       includeRoot="true"
	       rootScaleFactor="0.9"/>
           -->
           
      <!--     
     <operator spec="MultiTypeTreeScaleVolz" id="MTTS1"
 	      weight="10" multiTypeTree="@tree"
 	      scaleFactor="0.98" useOldTreeScaler="true">
         <parameter idref="popSizes"/>         
         <parameterInverse idref="rateMatrix"/>
         <parameterInverse idref="mutationRate"/>
     </operator>
          -->

     <operator spec="MultiTypeTreeScaleVolz" id="MTTS2"
 	      weight="1" multiTypeTree="@tree"
 	      scaleFactor="0.98" useOldTreeScaler="true">
     </operator>


     <!-- Loggers -->
     
     <logger logEvery="1000" fileName="BASTA_2pop_samples50_50_variableTree_mean2.0_niter1M.xml.log">
       <model idref='posterior'/>
       <log idref="posterior"/>
       <!--       -->
       <log idref="treeLikelihood"/>
       <log idref="treePrior"/>
       <log spec='TreeHeightLogger' tree='@tree'/>
       <log spec='TreeRootTypeLoggerVolz' multiTypeTreeVolz='@tree'/>
       <log idref="migModel"/>
       <!--       -->
       <log idref="mutationRate"/>
       <log idref="hky.kappa"/>
       <log idref="hky.freq"/>
     </logger>
     

<!-- Loggers
     <logger logEvery="10000" fileName="structuredCoalescent.trees" mode="tree">
       <log idref="tree"/>
     </logger>
-->

     <logger logEvery="100000">
       <model idref='posterior'/>
       <log idref="posterior"/>
        <!--       -->
       <log idref="treeLikelihood"/>
       <log idref="treePrior"/>
       <log spec='TreeHeightLogger' tree='@tree'/>
       <log spec='TreeRootTypeLoggerVolz' multiTypeTreeVolz='@tree'/>
       <log idref="migModel"/>
       <!--       -->
       <log idref="mutationRate"/>
       <ESS spec='ESS' name='log' arg="@treePrior"/>
       <ESS spec='ESS' name='log' arg="@rateMatrix"/>
       <ESS spec='ESS' name='log' arg="@popSizes"/>
     </logger>

   </run>
   
 </beast>
