# Supplementary material for: New Routes to Phylogeography: A Bayesian Structured Coalescent Approximation
Source: PLoS Genet. 2015 Aug 12;11(8):e1005421. doi: 10.1371/journal.pgen.1005421 (PMC4534465; doi:10.1371/journal.pgen.1005421)
Supplement: S1 Dataset — Files are in xml format, so to make our analyses easily replicable in BEAST. (ZIP) [file pgen.1005421.s002.zip › S1_Dataset/BASTA_8pop_samples40_fixedTree_mean0.5_niter2M.xml]

<beast version='2.0' namespace='beast.evolution.alignment:beast.core:beast.core.parameter:beast.evolution.tree:beast.evolution.tree.coalescent:beast.core.util:beast.evolution.operators:beast.evolution.sitemodel:beast.evolution.substitutionmodel:beast.evolution.likelihood:beast.evolution.tree:beast.math.distributions:multitypetreeVolz.distributions:multitypetreeVolz.operators:multitypetreeVolz.util'>

   <!-- Alignment -->
   <alignment spec="beast.evolution.alignment.Alignment" id="alignment"
	      dataType="nucleotide">
	      
    <sequence taxon='t1' value='???'/>
    <sequence taxon='t2' value='???'/>
    <sequence taxon='t3' value='???'/>
    <sequence taxon='t4' value='???'/>
    <sequence taxon='t5' value='???'/>
    <sequence taxon='t6' value='???'/>
    <sequence taxon='t7' value='???'/>
    <sequence taxon='t8' value='???'/>
    <sequence taxon='t9' value='???'/>
    <sequence taxon='t10' value='???'/>
    <sequence taxon='t11' value='???'/>
    <sequence taxon='t12' value='???'/>
    <sequence taxon='t13' value='???'/>
    <sequence taxon='t14' value='???'/>
    <sequence taxon='t15' value='???'/>
    <sequence taxon='t16' value='???'/>
    <sequence taxon='t17' value='???'/>
    <sequence taxon='t18' value='???'/>
    <sequence taxon='t19' value='???'/>
    <sequence taxon='t20' value='???'/>
    <sequence taxon='t21' value='???'/>
    <sequence taxon='t22' value='???'/>
    <sequence taxon='t23' value='???'/>
    <sequence taxon='t24' value='???'/>
    <sequence taxon='t25' value='???'/>
    <sequence taxon='t26' value='???'/>
    <sequence taxon='t27' value='???'/>
    <sequence taxon='t28' value='???'/>
    <sequence taxon='t29' value='???'/>
    <sequence taxon='t30' value='???'/>
    <sequence taxon='t31' value='???'/>
    <sequence taxon='t32' value='???'/>
    <sequence taxon='t33' value='???'/>
    <sequence taxon='t34' value='???'/>
    <sequence taxon='t35' value='???'/>
    <sequence taxon='t36' value='???'/>
    <sequence taxon='t37' value='???'/>
    <sequence taxon='t38' value='???'/>
    <sequence taxon='t39' value='???'/>
    <sequence taxon='t40' value='???'/>
    <sequence taxon='t41' value='???'/>
    <sequence taxon='t42' value='???'/>
    <sequence taxon='t43' value='???'/>
    <sequence taxon='t44' value='???'/>
    <sequence taxon='t45' value='???'/>
    <sequence taxon='t46' value='???'/>
    <sequence taxon='t47' value='???'/>
    <sequence taxon='t48' value='???'/>
    <sequence taxon='t49' value='???'/>
    <sequence taxon='t50' value='???'/>
    <sequence taxon='t51' value='???'/>
    <sequence taxon='t52' value='???'/>
    <sequence taxon='t53' value='???'/>
    <sequence taxon='t54' value='???'/>
    <sequence taxon='t55' value='???'/>
    <sequence taxon='t56' value='???'/>
    <sequence taxon='t57' value='???'/>
    <sequence taxon='t58' value='???'/>
    <sequence taxon='t59' value='???'/>
    <sequence taxon='t60' value='???'/>
    <sequence taxon='t61' value='???'/>
    <sequence taxon='t62' value='???'/>
    <sequence taxon='t63' value='???'/>
    <sequence taxon='t64' value='???'/>
    <sequence taxon='t65' value='???'/>
    <sequence taxon='t66' value='???'/>
    <sequence taxon='t67' value='???'/>
    <sequence taxon='t68' value='???'/>
    <sequence taxon='t69' value='???'/>
    <sequence taxon='t70' value='???'/>
    <sequence taxon='t71' value='???'/>
    <sequence taxon='t72' value='???'/>
    <sequence taxon='t73' value='???'/>
    <sequence taxon='t74' value='???'/>
    <sequence taxon='t75' value='???'/>
    <sequence taxon='t76' value='???'/>
    <sequence taxon='t77' value='???'/>
    <sequence taxon='t78' value='???'/>
    <sequence taxon='t79' value='???'/>
    <sequence taxon='t80' value='???'/>
    <sequence taxon='t81' value='???'/>
    <sequence taxon='t82' value='???'/>
    <sequence taxon='t83' value='???'/>
    <sequence taxon='t84' value='???'/>
    <sequence taxon='t85' value='???'/>
    <sequence taxon='t86' value='???'/>
    <sequence taxon='t87' value='???'/>
    <sequence taxon='t88' value='???'/>
    <sequence taxon='t89' value='???'/>
    <sequence taxon='t90' value='???'/>
    <sequence taxon='t91' value='???'/>
    <sequence taxon='t92' value='???'/>
    <sequence taxon='t93' value='???'/>
    <sequence taxon='t94' value='???'/>
    <sequence taxon='t95' value='???'/>
    <sequence taxon='t96' value='???'/>
    <sequence taxon='t97' value='???'/>
    <sequence taxon='t98' value='???'/>
    <sequence taxon='t99' value='???'/>
    <sequence taxon='t100' value='???'/>
    <sequence taxon='t101' value='???'/>
    <sequence taxon='t102' value='???'/>
    <sequence taxon='t103' value='???'/>
    <sequence taxon='t104' value='???'/>
    <sequence taxon='t105' value='???'/>
    <sequence taxon='t106' value='???'/>
    <sequence taxon='t107' value='???'/>
    <sequence taxon='t108' value='???'/>
    <sequence taxon='t109' value='???'/>
    <sequence taxon='t110' value='???'/>
    <sequence taxon='t111' value='???'/>
    <sequence taxon='t112' value='???'/>
    <sequence taxon='t113' value='???'/>
    <sequence taxon='t114' value='???'/>
    <sequence taxon='t115' value='???'/>
    <sequence taxon='t116' value='???'/>
    <sequence taxon='t117' value='???'/>
    <sequence taxon='t118' value='???'/>
    <sequence taxon='t119' value='???'/>
    <sequence taxon='t120' value='???'/>
    <sequence taxon='t121' value='???'/>
    <sequence taxon='t122' value='???'/>
    <sequence taxon='t123' value='???'/>
    <sequence taxon='t124' value='???'/>
    <sequence taxon='t125' value='???'/>
    <sequence taxon='t126' value='???'/>
    <sequence taxon='t127' value='???'/>
    <sequence taxon='t128' value='???'/>
    <sequence taxon='t129' value='???'/>
    <sequence taxon='t130' value='???'/>
    <sequence taxon='t131' value='???'/>
    <sequence taxon='t132' value='???'/>
    <sequence taxon='t133' value='???'/>
    <sequence taxon='t134' value='???'/>
    <sequence taxon='t135' value='???'/>
    <sequence taxon='t136' value='???'/>
    <sequence taxon='t137' value='???'/>
    <sequence taxon='t138' value='???'/>
    <sequence taxon='t139' value='???'/>
    <sequence taxon='t140' value='???'/>
    <sequence taxon='t141' value='???'/>
    <sequence taxon='t142' value='???'/>
    <sequence taxon='t143' value='???'/>
    <sequence taxon='t144' value='???'/>
    <sequence taxon='t145' value='???'/>
    <sequence taxon='t146' value='???'/>
    <sequence taxon='t147' value='???'/>
    <sequence taxon='t148' value='???'/>
    <sequence taxon='t149' value='???'/>
    <sequence taxon='t150' value='???'/>
    <sequence taxon='t151' value='???'/>
    <sequence taxon='t152' value='???'/>
    <sequence taxon='t153' value='???'/>
    <sequence taxon='t154' value='???'/>
    <sequence taxon='t155' value='???'/>
    <sequence taxon='t156' value='???'/>
    <sequence taxon='t157' value='???'/>
    <sequence taxon='t158' value='???'/>
    <sequence taxon='t159' value='???'/>
    <sequence taxon='t160' value='???'/>
    <sequence taxon='t161' value='???'/>
    <sequence taxon='t162' value='???'/>
    <sequence taxon='t163' value='???'/>
    <sequence taxon='t164' value='???'/>
    <sequence taxon='t165' value='???'/>
    <sequence taxon='t166' value='???'/>
    <sequence taxon='t167' value='???'/>
    <sequence taxon='t168' value='???'/>
    <sequence taxon='t169' value='???'/>
    <sequence taxon='t170' value='???'/>
    <sequence taxon='t171' value='???'/>
    <sequence taxon='t172' value='???'/>
    <sequence taxon='t173' value='???'/>
    <sequence taxon='t174' value='???'/>
    <sequence taxon='t175' value='???'/>
    <sequence taxon='t176' value='???'/>
    <sequence taxon='t177' value='???'/>
    <sequence taxon='t178' value='???'/>
    <sequence taxon='t179' value='???'/>
    <sequence taxon='t180' value='???'/>
    <sequence taxon='t181' value='???'/>
    <sequence taxon='t182' value='???'/>
    <sequence taxon='t183' value='???'/>
    <sequence taxon='t184' value='???'/>
    <sequence taxon='t185' value='???'/>
    <sequence taxon='t186' value='???'/>
    <sequence taxon='t187' value='???'/>
    <sequence taxon='t188' value='???'/>
    <sequence taxon='t189' value='???'/>
    <sequence taxon='t190' value='???'/>
    <sequence taxon='t191' value='???'/>
    <sequence taxon='t192' value='???'/>
    <sequence taxon='t193' value='???'/>
    <sequence taxon='t194' value='???'/>
    <sequence taxon='t195' value='???'/>
    <sequence taxon='t196' value='???'/>
    <sequence taxon='t197' value='???'/>
    <sequence taxon='t198' value='???'/>
    <sequence taxon='t199' value='???'/>
    <sequence taxon='t200' value='???'/>
    <sequence taxon='t201' value='???'/>
    <sequence taxon='t202' value='???'/>
    <sequence taxon='t203' value='???'/>
    <sequence taxon='t204' value='???'/>
    <sequence taxon='t205' value='???'/>
    <sequence taxon='t206' value='???'/>
    <sequence taxon='t207' value='???'/>
    <sequence taxon='t208' value='???'/>
    <sequence taxon='t209' value='???'/>
    <sequence taxon='t210' value='???'/>
    <sequence taxon='t211' value='???'/>
    <sequence taxon='t212' value='???'/>
    <sequence taxon='t213' value='???'/>
    <sequence taxon='t214' value='???'/>
    <sequence taxon='t215' value='???'/>
    <sequence taxon='t216' value='???'/>
    <sequence taxon='t217' value='???'/>
    <sequence taxon='t218' value='???'/>
    <sequence taxon='t219' value='???'/>
    <sequence taxon='t220' value='???'/>
    <sequence taxon='t221' value='???'/>
    <sequence taxon='t222' value='???'/>
    <sequence taxon='t223' value='???'/>
    <sequence taxon='t224' value='???'/>
    <sequence taxon='t225' value='???'/>
    <sequence taxon='t226' value='???'/>
    <sequence taxon='t227' value='???'/>
    <sequence taxon='t228' value='???'/>
    <sequence taxon='t229' value='???'/>
    <sequence taxon='t230' value='???'/>
    <sequence taxon='t231' value='???'/>
    <sequence taxon='t232' value='???'/>
    <sequence taxon='t233' value='???'/>
    <sequence taxon='t234' value='???'/>
    <sequence taxon='t235' value='???'/>
    <sequence taxon='t236' value='???'/>
    <sequence taxon='t237' value='???'/>
    <sequence taxon='t238' value='???'/>
    <sequence taxon='t239' value='???'/>
    <sequence taxon='t240' value='???'/>
    <sequence taxon='t241' value='???'/>
    <sequence taxon='t242' value='???'/>
    <sequence taxon='t243' value='???'/>
    <sequence taxon='t244' value='???'/>
    <sequence taxon='t245' value='???'/>
    <sequence taxon='t246' value='???'/>
    <sequence taxon='t247' value='???'/>
    <sequence taxon='t248' value='???'/>
    <sequence taxon='t249' value='???'/>
    <sequence taxon='t250' value='???'/>
    <sequence taxon='t251' value='???'/>
    <sequence taxon='t252' value='???'/>
    <sequence taxon='t253' value='???'/>
    <sequence taxon='t254' value='???'/>
    <sequence taxon='t255' value='???'/>
    <sequence taxon='t256' value='???'/>
    <sequence taxon='t257' value='???'/>
    <sequence taxon='t258' value='???'/>
    <sequence taxon='t259' value='???'/>
    <sequence taxon='t260' value='???'/>
    <sequence taxon='t261' value='???'/>
    <sequence taxon='t262' value='???'/>
    <sequence taxon='t263' value='???'/>
    <sequence taxon='t264' value='???'/>
    <sequence taxon='t265' value='???'/>
    <sequence taxon='t266' value='???'/>
    <sequence taxon='t267' value='???'/>
    <sequence taxon='t268' value='???'/>
    <sequence taxon='t269' value='???'/>
    <sequence taxon='t270' value='???'/>
    <sequence taxon='t271' value='???'/>
    <sequence taxon='t272' value='???'/>
    <sequence taxon='t273' value='???'/>
    <sequence taxon='t274' value='???'/>
    <sequence taxon='t275' value='???'/>
    <sequence taxon='t276' value='???'/>
    <sequence taxon='t277' value='???'/>
    <sequence taxon='t278' value='???'/>
    <sequence taxon='t279' value='???'/>
    <sequence taxon='t280' value='???'/>
    <sequence taxon='t281' value='???'/>
    <sequence taxon='t282' value='???'/>
    <sequence taxon='t283' value='???'/>
    <sequence taxon='t284' value='???'/>
    <sequence taxon='t285' value='???'/>
    <sequence taxon='t286' value='???'/>
    <sequence taxon='t287' value='???'/>
    <sequence taxon='t288' value='???'/>
    <sequence taxon='t289' value='???'/>
    <sequence taxon='t290' value='???'/>
    <sequence taxon='t291' value='???'/>
    <sequence taxon='t292' value='???'/>
    <sequence taxon='t293' value='???'/>
    <sequence taxon='t294' value='???'/>
    <sequence taxon='t295' value='???'/>
    <sequence taxon='t296' value='???'/>
    <sequence taxon='t297' value='???'/>
    <sequence taxon='t298' value='???'/>
    <sequence taxon='t299' value='???'/>
    <sequence taxon='t300' value='???'/>
    <sequence taxon='t301' value='???'/>
    <sequence taxon='t302' value='???'/>
    <sequence taxon='t303' value='???'/>
    <sequence taxon='t304' value='???'/>
    <sequence taxon='t305' value='???'/>
    <sequence taxon='t306' value='???'/>
    <sequence taxon='t307' value='???'/>
    <sequence taxon='t308' value='???'/>
    <sequence taxon='t309' value='???'/>
    <sequence taxon='t310' value='???'/>
    <sequence taxon='t311' value='???'/>
    <sequence taxon='t312' value='???'/>
    <sequence taxon='t313' value='???'/>
    <sequence taxon='t314' value='???'/>
    <sequence taxon='t315' value='???'/>
    <sequence taxon='t316' value='???'/>
    <sequence taxon='t317' value='???'/>
    <sequence taxon='t318' value='???'/>
    <sequence taxon='t319' value='???'/>
    <sequence taxon='t320' value='???'/>

  </alignment>
 
   <typeTraitSet spec='TraitSet' id='typeTraitSet'
 	  traitname="type"

 	  value="
t1=0,
t2=0,
t3=0,
t4=0,
t5=0,
t6=0,
t7=0,
t8=0,
t9=0,
t10=0,
t11=0,
t12=0,
t13=0,
t14=0,
t15=0,
t16=0,
t17=0,
t18=0,
t19=0,
t20=0,
t21=0,
t22=0,
t23=0,
t24=0,
t25=0,
t26=0,
t27=0,
t28=0,
t29=0,
t30=0,
t31=0,
t32=0,
t33=0,
t34=0,
t35=0,
t36=0,
t37=0,
t38=0,
t39=0,
t40=0,
t40=0,
t41=1,
t42=1,
t43=1,
t44=1,
t45=1,
t46=1,
t47=1,
t48=1,
t49=1,
t50=1,
t51=1,
t52=1,
t53=1,
t54=1,
t55=1,
t56=1,
t57=1,
t58=1,
t59=1,
t60=1,
t61=1,
t62=1,
t63=1,
t64=1,
t65=1,
t66=1,
t67=1,
t68=1,
t69=1,
t70=1,
t71=1,
t72=1,
t73=1,
t74=1,
t75=1,
t76=1,
t77=1,
t78=1,
t79=1,
t80=1,
t80=1,
t81=2,
t82=2,
t83=2,
t84=2,
t85=2,
t86=2,
t87=2,
t88=2,
t89=2,
t90=2,
t91=2,
t92=2,
t93=2,
t94=2,
t95=2,
t96=2,
t97=2,
t98=2,
t99=2,
t100=2,
t101=2,
t102=2,
t103=2,
t104=2,
t105=2,
t106=2,
t107=2,
t108=2,
t109=2,
t110=2,
t111=2,
t112=2,
t113=2,
t114=2,
t115=2,
t116=2,
t117=2,
t118=2,
t119=2,
t120=2,
t120=2,
t121=3,
t122=3,
t123=3,
t124=3,
t125=3,
t126=3,
t127=3,
t128=3,
t129=3,
t130=3,
t131=3,
t132=3,
t133=3,
t134=3,
t135=3,
t136=3,
t137=3,
t138=3,
t139=3,
t140=3,
t141=3,
t142=3,
t143=3,
t144=3,
t145=3,
t146=3,
t147=3,
t148=3,
t149=3,
t150=3,
t151=3,
t152=3,
t153=3,
t154=3,
t155=3,
t156=3,
t157=3,
t158=3,
t159=3,
t160=3,
t160=3,
t161=4,
t162=4,
t163=4,
t164=4,
t165=4,
t166=4,
t167=4,
t168=4,
t169=4,
t170=4,
t171=4,
t172=4,
t173=4,
t174=4,
t175=4,
t176=4,
t177=4,
t178=4,
t179=4,
t180=4,
t181=4,
t182=4,
t183=4,
t184=4,
t185=4,
t186=4,
t187=4,
t188=4,
t189=4,
t190=4,
t191=4,
t192=4,
t193=4,
t194=4,
t195=4,
t196=4,
t197=4,
t198=4,
t199=4,
t200=4,
t200=4,
t201=5,
t202=5,
t203=5,
t204=5,
t205=5,
t206=5,
t207=5,
t208=5,
t209=5,
t210=5,
t211=5,
t212=5,
t213=5,
t214=5,
t215=5,
t216=5,
t217=5,
t218=5,
t219=5,
t220=5,
t221=5,
t222=5,
t223=5,
t224=5,
t225=5,
t226=5,
t227=5,
t228=5,
t229=5,
t230=5,
t231=5,
t232=5,
t233=5,
t234=5,
t235=5,
t236=5,
t237=5,
t238=5,
t239=5,
t240=5,
t240=5,
t241=6,
t242=6,
t243=6,
t244=6,
t245=6,
t246=6,
t247=6,
t248=6,
t249=6,
t250=6,
t251=6,
t252=6,
t253=6,
t254=6,
t255=6,
t256=6,
t257=6,
t258=6,
t259=6,
t260=6,
t261=6,
t262=6,
t263=6,
t264=6,
t265=6,
t266=6,
t267=6,
t268=6,
t269=6,
t270=6,
t271=6,
t272=6,
t273=6,
t274=6,
t275=6,
t276=6,
t277=6,
t278=6,
t279=6,
t280=6,
t280=6,
t281=7,
t282=7,
t283=7,
t284=7,
t285=7,
t286=7,
t287=7,
t288=7,
t289=7,
t290=7,
t291=7,
t292=7,
t293=7,
t294=7,
t295=7,
t296=7,
t297=7,
t298=7,
t299=7,
t300=7,
t301=7,
t302=7,
t303=7,
t304=7,
t305=7,
t306=7,
t307=7,
t308=7,
t309=7,
t310=7,
t311=7,
t312=7,
t313=7,
t314=7,
t315=7,
t316=7,
t317=7,
t318=7,
t319=7,
t320=7,
t320=7">

     <taxa spec='TaxonSet' alignment='@alignment'/>
   </typeTraitSet>

   <timeTraitSet spec='TraitSet' id='timeTraitSet'
 	    traitname="date-backward"

 	  value="
t1=0,
t2=0,
t3=0,
t4=0,
t5=0,
t6=0,
t7=0,
t8=0,
t9=0,
t10=0,
t11=0,
t12=0,
t13=0,
t14=0,
t15=0,
t16=0,
t17=0,
t18=0,
t19=0,
t20=0,
t21=0,
t22=0,
t23=0,
t24=0,
t25=0,
t26=0,
t27=0,
t28=0,
t29=0,
t30=0,
t31=0,
t32=0,
t33=0,
t34=0,
t35=0,
t36=0,
t37=0,
t38=0,
t39=0,
t40=0,
t40=0,
t41=0,
t42=0,
t43=0,
t44=0,
t45=0,
t46=0,
t47=0,
t48=0,
t49=0,
t50=0,
t51=0,
t52=0,
t53=0,
t54=0,
t55=0,
t56=0,
t57=0,
t58=0,
t59=0,
t60=0,
t61=0,
t62=0,
t63=0,
t64=0,
t65=0,
t66=0,
t67=0,
t68=0,
t69=0,
t70=0,
t71=0,
t72=0,
t73=0,
t74=0,
t75=0,
t76=0,
t77=0,
t78=0,
t79=0,
t80=0,
t80=0,
t81=0,
t82=0,
t83=0,
t84=0,
t85=0,
t86=0,
t87=0,
t88=0,
t89=0,
t90=0,
t91=0,
t92=0,
t93=0,
t94=0,
t95=0,
t96=0,
t97=0,
t98=0,
t99=0,
t100=0,
t101=0,
t102=0,
t103=0,
t104=0,
t105=0,
t106=0,
t107=0,
t108=0,
t109=0,
t110=0,
t111=0,
t112=0,
t113=0,
t114=0,
t115=0,
t116=0,
t117=0,
t118=0,
t119=0,
t120=0,
t120=0,
t121=0,
t122=0,
t123=0,
t124=0,
t125=0,
t126=0,
t127=0,
t128=0,
t129=0,
t130=0,
t131=0,
t132=0,
t133=0,
t134=0,
t135=0,
t136=0,
t137=0,
t138=0,
t139=0,
t140=0,
t141=0,
t142=0,
t143=0,
t144=0,
t145=0,
t146=0,
t147=0,
t148=0,
t149=0,
t150=0,
t151=0,
t152=0,
t153=0,
t154=0,
t155=0,
t156=0,
t157=0,
t158=0,
t159=0,
t160=0,
t160=0,
t161=0,
t162=0,
t163=0,
t164=0,
t165=0,
t166=0,
t167=0,
t168=0,
t169=0,
t170=0,
t171=0,
t172=0,
t173=0,
t174=0,
t175=0,
t176=0,
t177=0,
t178=0,
t179=0,
t180=0,
t181=0,
t182=0,
t183=0,
t184=0,
t185=0,
t186=0,
t187=0,
t188=0,
t189=0,
t190=0,
t191=0,
t192=0,
t193=0,
t194=0,
t195=0,
t196=0,
t197=0,
t198=0,
t199=0,
t200=0,
t200=0,
t201=0,
t202=0,
t203=0,
t204=0,
t205=0,
t206=0,
t207=0,
t208=0,
t209=0,
t210=0,
t211=0,
t212=0,
t213=0,
t214=0,
t215=0,
t216=0,
t217=0,
t218=0,
t219=0,
t220=0,
t221=0,
t222=0,
t223=0,
t224=0,
t225=0,
t226=0,
t227=0,
t228=0,
t229=0,
t230=0,
t231=0,
t232=0,
t233=0,
t234=0,
t235=0,
t236=0,
t237=0,
t238=0,
t239=0,
t240=0,
t240=0,
t241=0,
t242=0,
t243=0,
t244=0,
t245=0,
t246=0,
t247=0,
t248=0,
t249=0,
t250=0,
t251=0,
t252=0,
t253=0,
t254=0,
t255=0,
t256=0,
t257=0,
t258=0,
t259=0,
t260=0,
t261=0,
t262=0,
t263=0,
t264=0,
t265=0,
t266=0,
t267=0,
t268=0,
t269=0,
t270=0,
t271=0,
t272=0,
t273=0,
t274=0,
t275=0,
t276=0,
t277=0,
t278=0,
t279=0,
t280=0,
t280=0,
t281=0,
t282=0,
t283=0,
t284=0,
t285=0,
t286=0,
t287=0,
t288=0,
t289=0,
t290=0,
t291=0,
t292=0,
t293=0,
t294=0,
t295=0,
t296=0,
t297=0,
t298=0,
t299=0,
t300=0,
t301=0,
t302=0,
t303=0,
t304=0,
t305=0,
t306=0,
t307=0,
t308=0,
t309=0,
t310=0,
t311=0,
t312=0,
t313=0,
t314=0,
t315=0,
t316=0,
t317=0,
t318=0,
t319=0,
t320=0,
t320=0">

     <taxa spec='TaxonSet' alignment='@alignment'/>
   </timeTraitSet>

   <!-- Substitution model (HKY) -->
   <siteModel spec="SiteModel" id="siteModel">
     <mutationRate spec='RealParameter' id="mutationRate" value="1.0"/>
     <substModel spec="HKY">
       <kappa spec='RealParameter' id="hky.kappa" value="1.0"/>
       <frequencies estimate="false" spec='Frequencies'>
	 <frequencies spec='RealParameter' id="hky.freq" value="0.25 0.25 0.25 0.25"/>
       </frequencies>
     </substModel>
   </siteModel>
 
   <!-- Migration model -->
   <migrationModelVolz spec='MigrationModelVolz' id='migModel'>
     <rateMatrix spec='RealParameter' value="1.0" dimension="28" id="rateMatrix"/>
     <popSizes spec='RealParameter' value="1.0" dimension="8" id="popSizes"/>
   </migrationModelVolz>
 
   <!-- Parameter priors -->
   <input spec='CompoundDistribution' id='parameterPriors'>
     <distribution spec='beast.math.distributions.Prior' x="@mutationRate">
       <distr spec='LogNormalDistributionModel' M="0.0" S="4.0"/>
     </distribution>

     <distribution spec='beast.math.distributions.Prior' x="@hky.kappa">
       <distr spec='LogNormalDistributionModel' M="0.0" S="4.0"/>
     </distribution>

     <distribution spec='beast.math.distributions.Prior' x="@rateMatrix">
       <distr spec='LogNormalDistributionModel' M="0.0" S="4.0"/>
     </distribution>
     <distribution spec='beast.math.distributions.Prior' x="@popSizes">
       <distr spec="LogNormalDistributionModel"  M="0.0" S="4.0"/>
     </distribution>
   </input>
 
   <!-- Probability of sequence data given tree
   <input spec='TreeLikelihood' id="treeLikelihood">
     <data idref="alignment"/>
     <tree idref="tree"/>
     <siteModel idref='siteModel'/>
   </input>
   -->
   
   <!-- Probability of tree given migration rates and population sizes -->
   <input spec='StructuredCoalescentTreeDensityVolz' id='treePrior'>
     <multiTypeTreeVolz idref="tree"/>
     <migrationModelVolz idref="migModel"/>
   </input>

   <run spec="MCMC" id="mcmc" chainLength="2000000" storeEvery="1000">
     
     <!-- initialize tree at random according to StCoal
     <init spec='StructuredCoalescentMultiTypeTreeVolz' id='tree' nTypes="2">
         <migrationModelVolz spec='MigrationModelVolz'>
             <rateMatrix spec='RealParameter' value="1.0" dimension="2"/>
             <popSizes spec='RealParameter' value="1.0" dimension="2"/>
         </migrationModelVolz>
         <trait idref='typeTraitSet'/>
         <trait idref='timeTraitSet'/>
     </init>
     -->
     
     <!-- Initialize tree from Newick string -->
     <init spec='MultiTypeTreeFromNewickVolz' id='tree' nTypes="8" 
     
      newick="(((((((((((((((t13[type=0]:0.125319027393,t2[type=0]:0.125319027393)[type=0]:0.0521154193715,(t40[type=0]:0.00101799166253,t8[type=0]:0.00101799166253)[type=0]:0.176416455102)[type=0]:0.0655099247638,t3[type=0]:0.242944371528)[type=0]:0.328866500308)[type=2]:0.328866500308,((t136[type=3]:0.259975458153)[type=2]:0.259975458153,(((t79[type=1]:0.0146781557134)[type=2]:0.0146781557134,(t95[type=2]:0.00527293765859,t88[type=2]:0.00527293765859)[type=2]:0.0240833737682)[type=2]:0.117270545576,t99[type=2]:0.146626857003)[type=2]:0.373324059305)[type=2]:0.380726455836)[type=2]:0.0737397492255)[type=1]:0.0737397492255,(((((t157[type=3]:0.00569733700314,t154[type=3]:0.00569733700314)[type=3]:0.0211712747272)[type=0]:0.0211712747272,(t19[type=0]:0.00837965499735,t10[type=0]:0.00837965499735)[type=0]:0.0396602314601)[type=0]:0.279269850541)[type=1]:0.279269850541,(((t77[type=1]:0.11431756457,t66[type=1]:0.11431756457)[type=1]:0.00298101049984,t61[type=1]:0.11729857507)[type=1]:0.113842302145,((t64[type=1]:0.0216790724226,t56[type=1]:0.0216790724226)[type=1]:0.00393142719289,(t69[type=1]:0.0213143959678,t63[type=1]:0.0213143959678)[type=1]:0.00429610364775)[type=1]:0.205530377599)[type=1]:0.375438710326)[type=1]:0.441577283054)[type=1]:1.85624501287)[type=5]:1.85624501287,(((((t173[type=4]:0.112437192944)[type=5]:0.112437192944,t212[type=5]:0.224874385888)[type=5]:0.146927408795,t218[type=5]:0.371801794683)[type=5]:0.197977372612,(((((t250[type=6]:0.0496315300455,t244[type=6]:0.0496315300455)[type=6]:0.138496935904,(t269[type=6]:0.00528595982998,t249[type=6]:0.00528595982998)[type=6]:0.182842506119)[type=6]:0.0762797938875,t256[type=6]:0.264408259837)[type=6]:0.0461883549386)[type=5]:0.0461883549386,t235[type=5]:0.356784969714)[type=5]:0.212994197581)[type=5]:0.0536084576055,t214[type=5]:0.623387624898)[type=5]:4.13725927142)[type=5]:2.54612456575)[type=6]:2.54612456575,((t186[type=4]:4.78618131542)[type=6]:4.78618131542,(((((((t220[type=5]:0.0530430278695)[type=4]:0.0530430278695,(t174[type=4]:0.0170364656982,t163[type=4]:0.0170364656982)[type=4]:0.089049590041)[type=4]:0.0144505118289,t187[type=4]:0.120536567568)[type=4]:1.0395102016)[type=3]:1.0395102016,(t153[type=3]:0.0615309591583,t142[type=3]:0.0615309591583)[type=3]:2.13802601162)[type=3]:1.67479915516)[type=6]:1.67479915516,(((((((((t263[type=6]:0.149853496643)[type=7]:0.149853496643,t294[type=7]:0.299706993286)[type=7]:0.055123731679)[type=1]:0.055123731679,((t58[type=1]:0.0298715666995,t48[type=1]:0.0298715666995)[type=1]:0.0317826614581,(t75[type=1]:0.00830778858677,t51[type=1]:0.00830778858677)[type=1]:0.0533464395708)[type=1]:0.348300228487)[type=1]:0.0234220356738)[type=7]:0.0234220356738,((((((((t306[type=7]:0.0223694698082,t291[type=7]:0.0223694698082)[type=7]:0.0223870899316)[type=4]:0.0223870899316,t172[type=4]:0.0671436496713)[type=4]:0.0466737473635)[type=7]:0.0466737473635,t288[type=7]:0.160491144398)[type=7]:0.140356638728,((t295[type=7]:0.0982479112478,t283[type=7]:0.0982479112478)[type=7]:0.0215009073609,t307[type=7]:0.119748818609)[type=7]:0.181098964518)[type=7]:0.0443707216562,t308[type=7]:0.345218504783)[type=7]:0.00188998617782,((((((t143[type=3]:0.0180228313079,t121[type=3]:0.0180228313079)[type=3]:0.0326132295117)[type=7]:0.0326132295117,t285[type=7]:0.0832492903313)[type=7]:0.00163219646837,t296[type=7]:0.0848814867997)[type=7]:0.00183319292596,t300[type=7]:0.0867146797259)[type=7]:0.0762307713846,t292[type=7]:0.16294545111)[type=7]:0.18416303985)[type=7]:0.109690037031)[type=7]:0.684951172634,t319[type=7]:1.14174970062)[type=7]:0.348236934695)[type=6]:0.348236934695,((t315[type=7]:0.82132258057)[type=6]:0.82132258057,((((t314[type=7]:0.00853268448832,t282[type=7]:0.00853268448832)[type=7]:0.0434913092013,(t313[type=7]:0.0102366332775,t281[type=7]:0.0102366332775)[type=7]:0.0417873604121)[type=7]:0.0947763279005)[type=6]:0.0947763279005,(t272[type=6]:0.0293470565667,t251[type=6]:0.0293470565667)[type=6]:0.212229592924)[type=6]:1.40106851165)[type=6]:0.195578408871)[type=6]:3.71093171107)[type=6]:4.02320734976)[type=6]:0.280533396957)[type=6]:5.38197880295)[type=4]:5.38197880295,(((t274[type=6]:5.55826418125)[type=4]:5.55826418125,((((((((((((((t236[type=5]:0.0298308124269,t222[type=5]:0.0298308124269)[type=5]:0.0320580594703,t231[type=5]:0.0618888718969)[type=5]:0.0859444787787,t238[type=5]:0.147833350676)[type=5]:0.0412898011025,t219[type=5]:0.189123151778)[type=5]:0.00767732227616,t234[type=5]:0.196800474055)[type=5]:0.070592024729)[type=0]:0.070592024729,(t39[type=0]:0.00401458559197,t21[type=0]:0.00401458559197)[type=0]:0.33396993792)[type=0]:0.184301835108)[type=7]:0.184301835108,t318[type=7]:0.706588193725)[type=7]:0.272160960415)[type=5]:0.272160960415,((t293[type=7]:0.283892848007)[type=5]:0.283892848007,(t221[type=5]:0.00888179389867,t211[type=5]:0.00888179389867)[type=5]:0.558903902117)[type=5]:0.683124418546)[type=5]:0.161789346229)[type=4]:0.161789346229,((((t195[type=4]:0.313263587753,t179[type=4]:0.313263587753)[type=4]:0.0472653261287,((t224[type=5]:0.0474488602779)[type=4]:0.0474488602779,(t180[type=4]:0.0232891963688,t171[type=4]:0.0232891963688)[type=4]:0.0716085241867)[type=4]:0.265631193325)[type=4]:0.118858470278,(((t200[type=4]:0.180077695829,t199[type=4]:0.180077695829)[type=4]:0.01493678526,t166[type=4]:0.195014481089)[type=4]:0.06204347513,t161[type=4]:0.25705795622)[type=4]:0.22232942794)[type=4]:0.0596950301498,t175[type=4]:0.539082414311)[type=4]:1.03540639271)[type=4]:0.748082926411,((((((((t170[type=4]:0.0235605583891,t168[type=4]:0.0235605583891)[type=4]:0.063683799648,t178[type=4]:0.0872443580367)[type=4]:0.01026985934)[type=7]:0.01026985934,t284[type=7]:0.107784076717)[type=7]:0.21373082035)[type=5]:0.21373082035,((t227[type=5]:0.0692395869657,t204[type=5]:0.0692395869657)[type=5]:0.00130024356185,((t209[type=5]:0.0120444825601,t206[type=5]:0.0120444825601)[type=5]:0.0451240733924,t239[type=5]:0.0571685559527)[type=5]:0.0133712745753)[type=5]:0.464705886889)[type=5]:0.416669579439)[type=4]:0.416669579439,((((((t116[type=2]:0.00105943030713,t90[type=2]:0.00105943030713)[type=2]:0.0274741853682)[type=4]:0.0274741853682,t182[type=4]:0.0560078010432)[type=4]:0.0733804094024,t196[type=4]:0.129388210446)[type=4]:0.00931059821991,t185[type=4]:0.138698808666)[type=4]:0.267183217288,t181[type=4]:0.405882025953)[type=4]:0.962702850342)[type=4]:0.953986857131)[type=4]:8.79395662906)[type=4]:2.80977465532,((((t198[type=4]:0.00209925911901,t188[type=4]:0.00209925911901)[type=4]:0.00250739128402,t164[type=4]:0.00460665040303)[type=4]:0.0475456262393,t177[type=4]:0.0521522766425)[type=4]:0.0175344082784,(t176[type=4]:0.0341390743759,t167[type=4]:0.0341390743759)[type=4]:0.0355476105449)[type=4]:13.8566163329)[type=4]:6.69055061589)[type=4]:3.88054930667)[type=1]:3.88054930667,((((((((t23[type=0]:0.0122263504411)[type=1]:0.0122263504411,t43[type=1]:0.0244527008821)[type=1]:0.59242430686)[type=2]:0.59242430686,(((((((t141[type=3]:0.0202285235169,t128[type=3]:0.0202285235169)[type=3]:0.0813863357726,t133[type=3]:0.10161485929)[type=3]:0.145871195505,(t144[type=3]:0.0642497048167,t140[type=3]:0.0642497048167)[type=3]:0.183236349978)[type=3]:0.0434619111654)[type=1]:0.0434619111654,((((((t132[type=3]:0.0310868549296,t126[type=3]:0.0310868549296)[type=3]:0.049165914932,t125[type=3]:0.0802527698613)[type=3]:0.0165137190844,t130[type=3]:0.0967664889457)[type=3]:0.098184292883,t152[type=3]:0.194950781829)[type=3]:0.0122303944793)[type=1]:0.0122303944793,(((((((t94[type=2]:0.0152855978843,t92[type=2]:0.0152855978843)[type=2]:0.0207157635042,t86[type=2]:0.0360013613885)[type=2]:0.0592189661751,t106[type=2]:0.0952203275635)[type=2]:0.0421601235851)[type=3]:0.0421601235851,((t148[type=3]:0.0228812061411,t131[type=3]:0.0228812061411)[type=3]:0.0413053032869,t127[type=3]:0.064186509428)[type=3]:0.115354065306)[type=3]:0.000844081292625)[type=1]:0.000844081292625,(t53[type=1]:0.0167075305453,t50[type=1]:0.0167075305453)[type=1]:0.164521206773)[type=1]:0.0381828334685)[type=1]:0.114998306339)[type=1]:0.170627642069)[type=2]:0.170627642069,(((((t37[type=0]:0.00980720354054,t1[type=0]:0.00980720354054)[type=0]:0.0236759370927,t32[type=0]:0.0334831406332)[type=0]:0.0539625868161,t17[type=0]:0.087445727449)[type=0]:0.028464076049)[type=2]:0.028464076049,(t107[type=2]:0.0153525077125,t87[type=2]:0.0153525077125)[type=2]:0.129021371835)[type=2]:0.531291281714)[type=2]:0.533636153344)[type=2]:0.432896959736)[type=5]:0.432896959736,t203[type=5]:2.07509523408)[type=5]:2.49485333993)[type=1]:2.49485333993,((((((((((((t28[type=0]:0.0097911731582,t25[type=0]:0.0097911731582)[type=0]:0.187831717757)[type=3]:0.187831717757,t123[type=3]:0.385454608671)[type=3]:0.0397340983476)[type=2]:0.0397340983476,((((t115[type=2]:0.0190870187069,t93[type=2]:0.0190870187069)[type=2]:0.0342467714488,t103[type=2]:0.0533337901556)[type=2]:0.068234236983,(t119[type=2]:0.0325330431688,t96[type=2]:0.0325330431688)[type=2]:0.0890349839698)[type=2]:0.000551694209866,((((t104[type=2]:0.00441479143355,t102[type=2]:0.00441479143355)[type=2]:0.00373735380073,t82[type=2]:0.00815214523426)[type=2]:0.00391237038667,t105[type=2]:0.0120645156209)[type=2]:0.0726822586962,t97[type=2]:0.0847467743169)[type=2]:0.0373729470314)[type=2]:0.342803084018)[type=2]:0.223885459758)[type=1]:0.223885459758,t49[type=1]:0.912693724881)[type=1]:0.90315995563)[type=0]:0.90315995563,(t12[type=0]:0.309338511915,t4[type=0]:0.309338511915)[type=0]:2.40967512423)[type=0]:1.31915938967,((((((((t217[type=5]:0.781831891315)[type=0]:0.781831891315,((((((((((t215[type=5]:0.0077324386686,t207[type=5]:0.0077324386686)[type=5]:0.0395718219753,t223[type=5]:0.047304260644)[type=5]:0.00973426159873,(t237[type=5]:0.00425765938663,t213[type=5]:0.00425765938663)[type=5]:0.0527808628561)[type=5]:0.0218908876476,t226[type=5]:0.0789294098904)[type=5]:0.0123635341827,(t240[type=5]:0.0334838175923,t228[type=5]:0.0334838175923)[type=5]:0.0578091264807)[type=5]:0.265704055155)[type=2]:0.265704055155,((t100[type=2]:0.0327517608197,t84[type=2]:0.0327517608197)[type=2]:0.0650420031957,t112[type=2]:0.0977937640153)[type=2]:0.524907290366)[type=2]:0.0887162094765)[type=0]:0.0887162094765,(((((((t30[type=0]:0.00897811245231,t6[type=0]:0.00897811245231)[type=0]:0.0397877211896,t15[type=0]:0.048765833642)[type=0]:0.0314348779202,(t31[type=0]:0.023202310658,t20[type=0]:0.023202310658)[type=0]:0.0569984009043)[type=0]:0.0393601593541)[type=2]:0.0393601593541,((((t26[type=0]:0.0133854525489,t11[type=0]:0.0133854525489)[type=0]:0.0229683190331,t16[type=0]:0.036353771582)[type=0]:0.00104305466018)[type=2]:0.00104305466018,t98[type=2]:0.0384398809023)[type=2]:0.120481149368)[type=2]:0.00141406289474)[type=0]:0.00141406289474,t5[type=0]:0.16174915606)[type=0]:0.638384317275)[type=0]:0.254531922137,t14[type=0]:1.05466539547)[type=0]:0.508998387158)[type=0]:0.321875471435)[type=1]:0.321875471435,(((((((((((((((t268[type=6]:0.00399787026508,t248[type=6]:0.00399787026508)[type=6]:0.00372806792209,t267[type=6]:0.00772593818715)[type=6]:0.0469353202348,t253[type=6]:0.0546612584218)[type=6]:0.0291829991419)[type=7]:0.0291829991419,t287[type=7]:0.113027256706)[type=7]:0.0146289972009,t309[type=7]:0.127656253907)[type=7]:0.0863264389295)[type=2]:0.0863264389295,t85[type=2]:0.300309131766)[type=2]:0.00245531935577)[type=3]:0.00245531935577,t138[type=3]:0.305219770477)[type=3]:0.0475855056826)[type=2]:0.0475855056826,(t114[type=2]:0.0285509240359,t83[type=2]:0.0285509240359)[type=2]:0.371839857806)[type=2]:0.098497419621)[type=1]:0.098497419621,(((((t65[type=1]:0.145001001201,t57[type=1]:0.145001001201)[type=1]:0.0083407982729)[type=2]:0.0083407982729,t120[type=2]:0.161682597746)[type=2]:0.016768678327)[type=1]:0.016768678327,((t80[type=1]:0.0491598455989,t44[type=1]:0.0491598455989)[type=1]:0.0762927831639,t68[type=1]:0.125452628762)[type=1]:0.069767325638)[type=1]:0.402165666683)[type=1]:0.302138617344,((t162[type=4]:0.140552322022)[type=1]:0.140552322022,t59[type=1]:0.281104644044)[type=1]:0.618419594384)[type=1]:1.30789048707)[type=1]:0.203265095171)[type=3]:0.203265095171,t134[type=3]:2.61394491584)[type=3]:0.240372767313)[type=0]:0.240372767313,(((((((((t76[type=1]:0.0312990638482,t52[type=1]:0.0312990638482)[type=1]:0.0213626877407,t70[type=1]:0.0526617515888)[type=1]:0.0438941113024)[type=2]:0.0438941113024,(t110[type=2]:0.0430671894939,t89[type=2]:0.0430671894939)[type=2]:0.0973827847)[type=2]:0.123627109064,t101[type=2]:0.264077083258)[type=2]:0.144578346097)[type=3]:0.144578346097,t124[type=3]:0.55323377545)[type=3]:0.356971922765)[type=0]:0.356971922765,((t45[type=1]:0.169562724892)[type=0]:0.169562724892,t29[type=0]:0.339125449785)[type=0]:0.928052171199)[type=0]:1.82751282949)[type=0]:0.94348257534)[type=0]:1.30768571144)[type=1]:1.30768571144,((((((((t160[type=3]:0.00475593299075,t159[type=3]:0.00475593299075)[type=3]:0.114749799681,t156[type=3]:0.119505732671)[type=3]:0.164464241801,((((t108[type=2]:0.0467278901219)[type=3]:0.0467278901219,t135[type=3]:0.0934557802438)[type=3]:0.0205626876232,(t145[type=3]:0.0875673032177,t122[type=3]:0.0875673032177)[type=3]:0.0264511646497)[type=3]:0.00426748374389,t150[type=3]:0.118285951611)[type=3]:0.165684022862)[type=3]:0.310004861516,(((((t111[type=2]:0.0531433383109,t109[type=2]:0.0531433383109)[type=2]:0.0594152345373,t118[type=2]:0.112558572848)[type=2]:0.0987265384695,t117[type=2]:0.211285111318)[type=2]:0.0613088526785)[type=3]:0.0613088526785,(((t91[type=2]:0.0552284826785,t81[type=2]:0.0552284826785)[type=2]:0.0140176621158)[type=3]:0.0140176621158,t151[type=3]:0.08326380691)[type=3]:0.250639009764)[type=3]:0.260072019314)[type=3]:2.57775806122)[type=0]:2.57775806122,(t36[type=0]:0.00293928248429,t24[type=0]:0.00293928248429)[type=0]:5.74655167592)[type=0]:0.318621059182)[type=1]:0.318621059182,(((((t317[type=7]:0.0167682632135,t286[type=7]:0.0167682632135)[type=7]:1.6560013173)[type=5]:1.6560013173,((((((t193[type=4]:0.0246066709678)[type=6]:0.0246066709678,(t260[type=6]:0.0254157005643,t242[type=6]:0.0254157005643)[type=6]:0.0237976413714)[type=6]:0.153915265425,((t275[type=6]:0.0108434115375,t265[type=6]:0.0108434115375)[type=6]:0.0284565957467,t277[type=6]:0.0393000072842)[type=6]:0.163828600077)[type=6]:0.0845476956313,t271[type=6]:0.287676302992)[type=6]:0.344832253338)[type=5]:0.344832253338,((t229[type=5]:0.0226030421933,t202[type=5]:0.0226030421933)[type=5]:0.0727911045395,t201[type=5]:0.0953941467332)[type=5]:0.881946662933)[type=5]:2.35143008815)[type=5]:0.296561781495)[type=1]:0.296561781495,((((((t72[type=1]:0.0227642084798,t71[type=1]:0.0227642084798)[type=1]:0.0074638152205,t55[type=1]:0.0302280237003)[type=1]:0.152977997367,t60[type=1]:0.183206021067)[type=1]:0.365490403863,(t62[type=1]:0.177661250022,t47[type=1]:0.177661250022)[type=1]:0.371035174907)[type=1]:0.160626766107,((((((t139[type=3]:0.0782034904261,t129[type=3]:0.0782034904261)[type=3]:0.126836376068)[type=0]:0.126836376068,t18[type=0]:0.331876242562)[type=0]:0.0123492121801,((t35[type=0]:0.118813977519,t34[type=0]:0.118813977519)[type=0]:0.0922189114523,((((t38[type=0]:0.00500108738199,t7[type=0]:0.00500108738199)[type=0]:0.0781262223586,t33[type=0]:0.0831273097405)[type=0]:0.0175302485482,t22[type=0]:0.100657558288)[type=0]:0.00345299464836,(t27[type=0]:0.0173941676589,t9[type=0]:0.0173941676589)[type=0]:0.0867163852781)[type=0]:0.106922336035)[type=0]:0.133192565771)[type=0]:0.0484236065285)[type=1]:0.0484236065285,t46[type=1]:0.441072667799)[type=1]:0.268250523237)[type=1]:2.05604967234,((((((((((((((((t270[type=6]:0.015567336429,t255[type=6]:0.015567336429)[type=6]:0.00731778851472,t246[type=6]:0.0228851249437)[type=6]:0.051183656939)[type=5]:0.051183656939,t216[type=5]:0.125252438822)[type=5]:0.0152155101556,((((t304[type=7]:0.0462545741707)[type=5]:0.0462545741707,(t232[type=5]:0.0346107576754,t230[type=5]:0.0346107576754)[type=5]:0.0578983906661)[type=5]:0.00517278200702,t225[type=5]:0.0976819303487)[type=5]:0.00713379726648,(t208[type=5]:0.0927494852309,t205[type=5]:0.0927494852309)[type=5]:0.0120662423842)[type=5]:0.0356522213627)[type=5]:0.150709717951)[type=7]:0.150709717951,t312[type=7]:0.441887384878)[type=7]:0.0288014035826,(t301[type=7]:0.232309589674,t297[type=7]:0.232309589674)[type=7]:0.238379198787)[type=7]:0.17992183332,((((t194[type=4]:0.106466540342,t169[type=4]:0.106466540342)[type=4]:0.051372168781)[type=7]:0.051372168781,t299[type=7]:0.209210877903)[type=7]:0.0615569280486,(t298[type=7]:0.209112839016,t290[type=7]:0.209112839016)[type=7]:0.0616549669361)[type=7]:0.37984281583)[type=7]:0.0151647465005)[type=6]:0.0151647465005,((((((t266[type=6]:0.0346237669623,t245[type=6]:0.0346237669623)[type=6]:0.090806682873)[type=4]:0.090806682873,t165[type=4]:0.216237132709)[type=4]:0.223838180852,(((t73[type=1]:0.0339999162429,t42[type=1]:0.0339999162429)[type=1]:0.0332064667926)[type=4]:0.0332064667926,((t197[type=4]:0.0433767065199,t191[type=4]:0.0433767065199)[type=4]:0.0241764633317,t192[type=4]:0.0675531698514)[type=4]:0.0328596799766)[type=4]:0.339662463733)[type=4]:0.0493675925643)[type=6]:0.0493675925643,(((t184[type=4]:0.0271212670492)[type=6]:0.0271212670492,t252[type=6]:0.0542425340984)[type=6]:0.039947088057,t243[type=6]:0.094189622155)[type=6]:0.444620876534)[type=6]:0.142129616093)[type=6]:0.0211826089605)[type=7]:0.0211826089605,((t311[type=7]:0.0539271013583,t289[type=7]:0.0539271013583)[type=7]:0.075156494586,(t305[type=7]:0.0121289113289,t303[type=7]:0.0121289113289)[type=7]:0.116954684616)[type=7]:0.594221736761)[type=7]:0.129346491977,((((((t190[type=4]:0.101850627765)[type=6]:0.101850627765,t254[type=6]:0.203701255529)[type=6]:0.0108444745509,((t233[type=5]:0.099549097349)[type=6]:0.099549097349,(t276[type=6]:0.0739717294324,t273[type=6]:0.0739717294324)[type=6]:0.125126465265)[type=6]:0.0154475353823)[type=6]:0.069508793731)[type=7]:0.069508793731,((((((((t278[type=6]:0.00306134621948,t264[type=6]:0.00306134621948)[type=6]:0.051578607617,t258[type=6]:0.0546399538365)[type=6]:0.00759250438375)[type=4]:0.00759250438375,t189[type=4]:0.069824962604)[type=4]:0.0142864994725)[type=6]:0.0142864994725,t241[type=6]:0.0983979615491)[type=6]:0.0323273885849)[type=7]:0.0323273885849,t320[type=7]:0.163052738719)[type=7]:0.190510578824)[type=7]:0.0558785355774,(((((t210[type=5]:0.085991536978)[type=6]:0.085991536978,t280[type=6]:0.171983073956)[type=6]:0.0528382184071,(((t183[type=4]:0.0421138004368)[type=6]:0.0421138004368,t259[type=6]:0.0842276008736)[type=6]:0.00338589650977,(((t279[type=6]:0.0172544377142,t257[type=6]:0.0172544377142)[type=6]:0.0189332902076,t262[type=6]:0.0361877279219)[type=6]:0.0199951137915,(t261[type=6]:0.010719513814,t247[type=6]:0.010719513814)[type=6]:0.0454633278994)[type=6]:0.03143065567)[type=6]:0.137207794979)[type=6]:0.0382146718507)[type=7]:0.0382146718507,((t316[type=7]:0.0126994579445,t310[type=7]:0.0126994579445)[type=7]:0.0514660017424,t302[type=7]:0.0641654596867)[type=7]:0.237085176377)[type=7]:0.108191217056)[type=7]:0.44320997156)[type=7]:0.311555442168)[type=1]:0.311555442168,(((t147[type=3]:0.240514415714,(t149[type=3]:0.00757227778253,t146[type=3]:0.00757227778253)[type=3]:0.232942137931)[type=3]:0.351571749203)[type=1]:0.351571749203,(((((t113[type=2]:0.197238058004)[type=3]:0.197238058004,(t158[type=3]:0.0323859465034,t137[type=3]:0.0323859465034)[type=3]:0.362090169505)[type=3]:0.0698016481024,t155[type=3]:0.464277764111)[type=3]:0.0690934986065)[type=1]:0.0690934986065,(((t67[type=1]:0.0338014026371,t54[type=1]:0.0338014026371)[type=1]:0.0611044540456,(t78[type=1]:0.0104162166722,t74[type=1]:0.0104162166722)[type=1]:0.0844896400108)[type=1]:0.188604288172,t41[type=1]:0.283510144854)[type=1]:0.318954616469)[type=1]:0.341193152796)[type=1]:0.532104794897)[type=1]:1.28961015436)[type=1]:1.15652159743)[type=1]:2.46483861597)[type=1]:0.266811371899)[type=1]:0.411257465272)[type=1]:21.3131503331)[type=1]:0.0;">

     <!--newick="(((t1[type=0]:0.1,t2[type=0]:0.1)[type=0]:1.0)[type=1]:0.1,(t3[type=1]:0.2,t4[type=1]:0.2)[type=1]:1.0)[type=1]:0.0;"> -->
         <trait idref='typeTraitSet'/>
         <trait idref='timeTraitSet'/>
     </init>
 
     <state>
       <stateNode idref="tree"/>
       <stateNode idref="rateMatrix"/>
       <stateNode idref="popSizes"/>
       <stateNode idref="mutationRate"/>
       <stateNode idref="hky.kappa"/>
       <stateNode idref="hky.freq"/>
     </state>
     
     <distribution spec='CompoundDistribution' id='posterior'>
     <!--
       <distribution idref="treeLikelihood"/>
       -->
       <distribution idref='treePrior'/>
       <distribution idref="parameterPriors"/>
     </distribution>

 
     <!-- parameter scaling operators -->


     <operator spec='ScaleOperator' id='RateScaler'
 	      parameter="@rateMatrix"
 	      scaleFactor="0.8" weight="1">
     </operator>  
     
     <!--
     <operator spec="ScaleOperator" id="PopSizeScaler"
 	      parameter="@popSizes"
	      scaleFactor="0.8" weight="1"/>
	      -->
<!--
     <operator spec="ScaleOperator" id="muRateScaler"
	       parameter="@mutationRate"
	       scaleFactor="0.8" weight="1"/>


     <operator spec='ScaleOperator' id='kappaScaler'
	       parameter="@hky.kappa"
	       scaleFactor="0.8" weight="0.1">
     </operator>

     <operator spec="DeltaExchangeOperator" id="freqExchanger"
	       parameter="@hky.freq"
	       delta="0.01" weight="0.1"/>
-->

<!--
     <operator spec="UpDownOperator" id="upDown" scaleFactor="0.8" weight="1">   
       <up idref="popSizes"/>
       <down idref="mutationRate"/>
       <down idref="rateMatrix"/>
     </operator>
      -->


     <!-- Multi-type tree operators

     <operator spec='TypedSubtreeExchangeVolz' id='STX'
 	      weight="10" multiTypeTree="@tree"
 	      migrationModel="@migModel"/>
 	     
     
     <operator spec="TypedWilsonBaldingVolz" id="TWB"
 	      weight="10" multiTypeTree="@tree"
 	      migrationModel="@migModel" alpha="0.2"/>


     <operator spec="MultiTypeUniformVolz" id="MTU"
	       weight="10" multiTypeTree="@tree"
	       includeRoot="true"
	       rootScaleFactor="0.9"/>
           -->
           
      <!--     
     <operator spec="MultiTypeTreeScaleVolz" id="MTTS1"
 	      weight="10" multiTypeTree="@tree"
 	      scaleFactor="0.98" useOldTreeScaler="true">
         <parameter idref="popSizes"/>         
         <parameterInverse idref="rateMatrix"/>
         
         <parameterInverse idref="mutationRate"/>
          
     </operator>
     -->

     <operator spec="MultiTypeTreeScaleVolz" id="MTTS2"
 	      weight="1" multiTypeTree="@tree"
 	      scaleFactor="0.98" useOldTreeScaler="true">
     </operator>


     <!-- Loggers -->
     
     <logger logEvery="1000" fileName="BASTA_8pop_samples40_fixedTree_mean0.5_niter2M.xml.log">
       <model idref='posterior'/>
       <log idref="posterior"/>
       <!--
       <log idref="treeLikelihood"/>
       -->
       <log idref="treePrior"/>
       <log spec='TreeHeightLogger' tree='@tree'/>
       <log spec='TreeRootTypeLoggerVolz' multiTypeTreeVolz='@tree'/>
       <log idref="migModel"/>
       <!--
       <log idref="mutationRate"/>
       <log idref="hky.kappa"/>
       <log idref="hky.freq"/>
       -->
     </logger>
     

     <logger logEvery="1000" fileName="BASTA_8pop_samples40_fixedTree_mean0.5_niter2M.xml.tree.txt" mode="tree">
     <!--<logger logEvery="10000" fileName="structuredCoalescent.trees" mode="tree">   -->
       <log idref="tree"/>
     </logger>

<!-- Loggers
     <logger logEvery="10000" fileName="structuredCoalescent.trees" mode="tree">
       <log idref="tree"/>
     </logger>
-->

     <logger logEvery="100000">
       <model idref='posterior'/>
       <log idref="posterior"/>
        <!--
       <log idref="treeLikelihood"/>
       -->
       <log idref="treePrior"/>
       <log spec='TreeHeightLogger' tree='@tree'/>
       <log spec='TreeRootTypeLoggerVolz' multiTypeTreeVolz='@tree'/>
       <log idref="migModel"/>
       <!--
       <log idref="mutationRate"/>
       -->
       <ESS spec='ESS' name='log' arg="@treePrior"/>
       <ESS spec='ESS' name='log' arg="@rateMatrix"/>
     </logger>

   </run>
   
 </beast>
