# Supplementary material for: New Routes to Phylogeography: A Bayesian Structured Coalescent Approximation
Source: PLoS Genet. 2015 Aug 12;11(8):e1005421. doi: 10.1371/journal.pgen.1005421 (PMC4534465; doi:10.1371/journal.pgen.1005421)
Supplement: S1 Dataset — Files are in xml format, so to make our analyses easily replicable in BEAST. (ZIP) [file pgen.1005421.s002.zip › S1_Dataset/MTT_2pop_samples10_190_fixedTree_mean0.5_niter200k.xml]

<beast version='2.0' namespace='beast.evolution.alignment:beast.core:beast.core.parameter:beast.evolution.tree:beast.evolution.tree.coalescent:beast.core.util:beast.evolution.operators:beast.evolution.sitemodel:beast.evolution.substitutionmodel:beast.evolution.likelihood:beast.evolution.migrationmodel:beast.math.distributions:multitypetree.distributions:multitypetree.operators:multitypetree.util'>

   <!-- Alignment -->
   <alignment spec="beast.evolution.alignment.Alignment" id="alignment"
	      dataType="nucleotide">
	      
    <sequence taxon='t1' value='???'/>
    <sequence taxon='t2' value='???'/>
    <sequence taxon='t3' value='???'/>
    <sequence taxon='t4' value='???'/>
    <sequence taxon='t5' value='???'/>
    <sequence taxon='t6' value='???'/>
    <sequence taxon='t7' value='???'/>
    <sequence taxon='t8' value='???'/>
    <sequence taxon='t9' value='???'/>
    <sequence taxon='t10' value='???'/>
    <sequence taxon='t11' value='???'/>
    <sequence taxon='t12' value='???'/>
    <sequence taxon='t13' value='???'/>
    <sequence taxon='t14' value='???'/>
    <sequence taxon='t15' value='???'/>
    <sequence taxon='t16' value='???'/>
    <sequence taxon='t17' value='???'/>
    <sequence taxon='t18' value='???'/>
    <sequence taxon='t19' value='???'/>
    <sequence taxon='t20' value='???'/>
    <sequence taxon='t21' value='???'/>
    <sequence taxon='t22' value='???'/>
    <sequence taxon='t23' value='???'/>
    <sequence taxon='t24' value='???'/>
    <sequence taxon='t25' value='???'/>
    <sequence taxon='t26' value='???'/>
    <sequence taxon='t27' value='???'/>
    <sequence taxon='t28' value='???'/>
    <sequence taxon='t29' value='???'/>
    <sequence taxon='t30' value='???'/>
    <sequence taxon='t31' value='???'/>
    <sequence taxon='t32' value='???'/>
    <sequence taxon='t33' value='???'/>
    <sequence taxon='t34' value='???'/>
    <sequence taxon='t35' value='???'/>
    <sequence taxon='t36' value='???'/>
    <sequence taxon='t37' value='???'/>
    <sequence taxon='t38' value='???'/>
    <sequence taxon='t39' value='???'/>
    <sequence taxon='t40' value='???'/>
    <sequence taxon='t41' value='???'/>
    <sequence taxon='t42' value='???'/>
    <sequence taxon='t43' value='???'/>
    <sequence taxon='t44' value='???'/>
    <sequence taxon='t45' value='???'/>
    <sequence taxon='t46' value='???'/>
    <sequence taxon='t47' value='???'/>
    <sequence taxon='t48' value='???'/>
    <sequence taxon='t49' value='???'/>
    <sequence taxon='t50' value='???'/>
    <sequence taxon='t51' value='???'/>
    <sequence taxon='t52' value='???'/>
    <sequence taxon='t53' value='???'/>
    <sequence taxon='t54' value='???'/>
    <sequence taxon='t55' value='???'/>
    <sequence taxon='t56' value='???'/>
    <sequence taxon='t57' value='???'/>
    <sequence taxon='t58' value='???'/>
    <sequence taxon='t59' value='???'/>
    <sequence taxon='t60' value='???'/>
    <sequence taxon='t61' value='???'/>
    <sequence taxon='t62' value='???'/>
    <sequence taxon='t63' value='???'/>
    <sequence taxon='t64' value='???'/>
    <sequence taxon='t65' value='???'/>
    <sequence taxon='t66' value='???'/>
    <sequence taxon='t67' value='???'/>
    <sequence taxon='t68' value='???'/>
    <sequence taxon='t69' value='???'/>
    <sequence taxon='t70' value='???'/>
    <sequence taxon='t71' value='???'/>
    <sequence taxon='t72' value='???'/>
    <sequence taxon='t73' value='???'/>
    <sequence taxon='t74' value='???'/>
    <sequence taxon='t75' value='???'/>
    <sequence taxon='t76' value='???'/>
    <sequence taxon='t77' value='???'/>
    <sequence taxon='t78' value='???'/>
    <sequence taxon='t79' value='???'/>
    <sequence taxon='t80' value='???'/>
    <sequence taxon='t81' value='???'/>
    <sequence taxon='t82' value='???'/>
    <sequence taxon='t83' value='???'/>
    <sequence taxon='t84' value='???'/>
    <sequence taxon='t85' value='???'/>
    <sequence taxon='t86' value='???'/>
    <sequence taxon='t87' value='???'/>
    <sequence taxon='t88' value='???'/>
    <sequence taxon='t89' value='???'/>
    <sequence taxon='t90' value='???'/>
    <sequence taxon='t91' value='???'/>
    <sequence taxon='t92' value='???'/>
    <sequence taxon='t93' value='???'/>
    <sequence taxon='t94' value='???'/>
    <sequence taxon='t95' value='???'/>
    <sequence taxon='t96' value='???'/>
    <sequence taxon='t97' value='???'/>
    <sequence taxon='t98' value='???'/>
    <sequence taxon='t99' value='???'/>
    <sequence taxon='t100' value='???'/>
    <sequence taxon='t101' value='???'/>
    <sequence taxon='t102' value='???'/>
    <sequence taxon='t103' value='???'/>
    <sequence taxon='t104' value='???'/>
    <sequence taxon='t105' value='???'/>
    <sequence taxon='t106' value='???'/>
    <sequence taxon='t107' value='???'/>
    <sequence taxon='t108' value='???'/>
    <sequence taxon='t109' value='???'/>
    <sequence taxon='t110' value='???'/>
    <sequence taxon='t111' value='???'/>
    <sequence taxon='t112' value='???'/>
    <sequence taxon='t113' value='???'/>
    <sequence taxon='t114' value='???'/>
    <sequence taxon='t115' value='???'/>
    <sequence taxon='t116' value='???'/>
    <sequence taxon='t117' value='???'/>
    <sequence taxon='t118' value='???'/>
    <sequence taxon='t119' value='???'/>
    <sequence taxon='t120' value='???'/>
    <sequence taxon='t121' value='???'/>
    <sequence taxon='t122' value='???'/>
    <sequence taxon='t123' value='???'/>
    <sequence taxon='t124' value='???'/>
    <sequence taxon='t125' value='???'/>
    <sequence taxon='t126' value='???'/>
    <sequence taxon='t127' value='???'/>
    <sequence taxon='t128' value='???'/>
    <sequence taxon='t129' value='???'/>
    <sequence taxon='t130' value='???'/>
    <sequence taxon='t131' value='???'/>
    <sequence taxon='t132' value='???'/>
    <sequence taxon='t133' value='???'/>
    <sequence taxon='t134' value='???'/>
    <sequence taxon='t135' value='???'/>
    <sequence taxon='t136' value='???'/>
    <sequence taxon='t137' value='???'/>
    <sequence taxon='t138' value='???'/>
    <sequence taxon='t139' value='???'/>
    <sequence taxon='t140' value='???'/>
    <sequence taxon='t141' value='???'/>
    <sequence taxon='t142' value='???'/>
    <sequence taxon='t143' value='???'/>
    <sequence taxon='t144' value='???'/>
    <sequence taxon='t145' value='???'/>
    <sequence taxon='t146' value='???'/>
    <sequence taxon='t147' value='???'/>
    <sequence taxon='t148' value='???'/>
    <sequence taxon='t149' value='???'/>
    <sequence taxon='t150' value='???'/>
    <sequence taxon='t151' value='???'/>
    <sequence taxon='t152' value='???'/>
    <sequence taxon='t153' value='???'/>
    <sequence taxon='t154' value='???'/>
    <sequence taxon='t155' value='???'/>
    <sequence taxon='t156' value='???'/>
    <sequence taxon='t157' value='???'/>
    <sequence taxon='t158' value='???'/>
    <sequence taxon='t159' value='???'/>
    <sequence taxon='t160' value='???'/>
    <sequence taxon='t161' value='???'/>
    <sequence taxon='t162' value='???'/>
    <sequence taxon='t163' value='???'/>
    <sequence taxon='t164' value='???'/>
    <sequence taxon='t165' value='???'/>
    <sequence taxon='t166' value='???'/>
    <sequence taxon='t167' value='???'/>
    <sequence taxon='t168' value='???'/>
    <sequence taxon='t169' value='???'/>
    <sequence taxon='t170' value='???'/>
    <sequence taxon='t171' value='???'/>
    <sequence taxon='t172' value='???'/>
    <sequence taxon='t173' value='???'/>
    <sequence taxon='t174' value='???'/>
    <sequence taxon='t175' value='???'/>
    <sequence taxon='t176' value='???'/>
    <sequence taxon='t177' value='???'/>
    <sequence taxon='t178' value='???'/>
    <sequence taxon='t179' value='???'/>
    <sequence taxon='t180' value='???'/>
    <sequence taxon='t181' value='???'/>
    <sequence taxon='t182' value='???'/>
    <sequence taxon='t183' value='???'/>
    <sequence taxon='t184' value='???'/>
    <sequence taxon='t185' value='???'/>
    <sequence taxon='t186' value='???'/>
    <sequence taxon='t187' value='???'/>
    <sequence taxon='t188' value='???'/>
    <sequence taxon='t189' value='???'/>
    <sequence taxon='t190' value='???'/>
    <sequence taxon='t191' value='???'/>
    <sequence taxon='t192' value='???'/>
    <sequence taxon='t193' value='???'/>
    <sequence taxon='t194' value='???'/>
    <sequence taxon='t195' value='???'/>
    <sequence taxon='t196' value='???'/>
    <sequence taxon='t197' value='???'/>
    <sequence taxon='t198' value='???'/>
    <sequence taxon='t199' value='???'/>
    <sequence taxon='t200' value='???'/>

  </alignment>
 
   <typeTraitSet spec='TraitSet' id='typeTraitSet'
 	  traitname="type"

 	  value="
t1=0,
t2=0,
t3=0,
t4=0,
t5=0,
t6=0,
t7=0,
t8=0,
t9=0,
t10=0,
t10=0,
t11=1,
t12=1,
t13=1,
t14=1,
t15=1,
t16=1,
t17=1,
t18=1,
t19=1,
t20=1,
t21=1,
t22=1,
t23=1,
t24=1,
t25=1,
t26=1,
t27=1,
t28=1,
t29=1,
t30=1,
t31=1,
t32=1,
t33=1,
t34=1,
t35=1,
t36=1,
t37=1,
t38=1,
t39=1,
t40=1,
t41=1,
t42=1,
t43=1,
t44=1,
t45=1,
t46=1,
t47=1,
t48=1,
t49=1,
t50=1,
t51=1,
t52=1,
t53=1,
t54=1,
t55=1,
t56=1,
t57=1,
t58=1,
t59=1,
t60=1,
t61=1,
t62=1,
t63=1,
t64=1,
t65=1,
t66=1,
t67=1,
t68=1,
t69=1,
t70=1,
t71=1,
t72=1,
t73=1,
t74=1,
t75=1,
t76=1,
t77=1,
t78=1,
t79=1,
t80=1,
t81=1,
t82=1,
t83=1,
t84=1,
t85=1,
t86=1,
t87=1,
t88=1,
t89=1,
t90=1,
t91=1,
t92=1,
t93=1,
t94=1,
t95=1,
t96=1,
t97=1,
t98=1,
t99=1,
t100=1,
t101=1,
t102=1,
t103=1,
t104=1,
t105=1,
t106=1,
t107=1,
t108=1,
t109=1,
t110=1,
t111=1,
t112=1,
t113=1,
t114=1,
t115=1,
t116=1,
t117=1,
t118=1,
t119=1,
t120=1,
t121=1,
t122=1,
t123=1,
t124=1,
t125=1,
t126=1,
t127=1,
t128=1,
t129=1,
t130=1,
t131=1,
t132=1,
t133=1,
t134=1,
t135=1,
t136=1,
t137=1,
t138=1,
t139=1,
t140=1,
t141=1,
t142=1,
t143=1,
t144=1,
t145=1,
t146=1,
t147=1,
t148=1,
t149=1,
t150=1,
t151=1,
t152=1,
t153=1,
t154=1,
t155=1,
t156=1,
t157=1,
t158=1,
t159=1,
t160=1,
t161=1,
t162=1,
t163=1,
t164=1,
t165=1,
t166=1,
t167=1,
t168=1,
t169=1,
t170=1,
t171=1,
t172=1,
t173=1,
t174=1,
t175=1,
t176=1,
t177=1,
t178=1,
t179=1,
t180=1,
t181=1,
t182=1,
t183=1,
t184=1,
t185=1,
t186=1,
t187=1,
t188=1,
t189=1,
t190=1,
t191=1,
t192=1,
t193=1,
t194=1,
t195=1,
t196=1,
t197=1,
t198=1,
t199=1,
t200=1,
t200=1">

     <taxa spec='TaxonSet' alignment='@alignment'/>
   </typeTraitSet>

   <timeTraitSet spec='TraitSet' id='timeTraitSet'
 	    traitname="date-backward"

 	  value="
t1=0,
t2=0,
t3=0,
t4=0,
t5=0,
t6=0,
t7=0,
t8=0,
t9=0,
t10=0,
t10=0,
t11=0,
t12=0,
t13=0,
t14=0,
t15=0,
t16=0,
t17=0,
t18=0,
t19=0,
t20=0,
t21=0,
t22=0,
t23=0,
t24=0,
t25=0,
t26=0,
t27=0,
t28=0,
t29=0,
t30=0,
t31=0,
t32=0,
t33=0,
t34=0,
t35=0,
t36=0,
t37=0,
t38=0,
t39=0,
t40=0,
t41=0,
t42=0,
t43=0,
t44=0,
t45=0,
t46=0,
t47=0,
t48=0,
t49=0,
t50=0,
t51=0,
t52=0,
t53=0,
t54=0,
t55=0,
t56=0,
t57=0,
t58=0,
t59=0,
t60=0,
t61=0,
t62=0,
t63=0,
t64=0,
t65=0,
t66=0,
t67=0,
t68=0,
t69=0,
t70=0,
t71=0,
t72=0,
t73=0,
t74=0,
t75=0,
t76=0,
t77=0,
t78=0,
t79=0,
t80=0,
t81=0,
t82=0,
t83=0,
t84=0,
t85=0,
t86=0,
t87=0,
t88=0,
t89=0,
t90=0,
t91=0,
t92=0,
t93=0,
t94=0,
t95=0,
t96=0,
t97=0,
t98=0,
t99=0,
t100=0,
t101=0,
t102=0,
t103=0,
t104=0,
t105=0,
t106=0,
t107=0,
t108=0,
t109=0,
t110=0,
t111=0,
t112=0,
t113=0,
t114=0,
t115=0,
t116=0,
t117=0,
t118=0,
t119=0,
t120=0,
t121=0,
t122=0,
t123=0,
t124=0,
t125=0,
t126=0,
t127=0,
t128=0,
t129=0,
t130=0,
t131=0,
t132=0,
t133=0,
t134=0,
t135=0,
t136=0,
t137=0,
t138=0,
t139=0,
t140=0,
t141=0,
t142=0,
t143=0,
t144=0,
t145=0,
t146=0,
t147=0,
t148=0,
t149=0,
t150=0,
t151=0,
t152=0,
t153=0,
t154=0,
t155=0,
t156=0,
t157=0,
t158=0,
t159=0,
t160=0,
t161=0,
t162=0,
t163=0,
t164=0,
t165=0,
t166=0,
t167=0,
t168=0,
t169=0,
t170=0,
t171=0,
t172=0,
t173=0,
t174=0,
t175=0,
t176=0,
t177=0,
t178=0,
t179=0,
t180=0,
t181=0,
t182=0,
t183=0,
t184=0,
t185=0,
t186=0,
t187=0,
t188=0,
t189=0,
t190=0,
t191=0,
t192=0,
t193=0,
t194=0,
t195=0,
t196=0,
t197=0,
t198=0,
t199=0,
t200=0,
t200=0">

     <taxa spec='TaxonSet' alignment='@alignment'/>
   </timeTraitSet>

   <!-- Substitution model (HKY) -->
   <siteModel spec="SiteModel" id="siteModel">
     <mutationRate spec='RealParameter' id="mutationRate" value="1.0"/>
     <substModel spec="HKY">
       <kappa spec='RealParameter' id="hky.kappa" value="1.0"/>
       <frequencies estimate="false" spec='Frequencies'>
	 <frequencies spec='RealParameter' id="hky.freq" value="0.25 0.25 0.25 0.25"/>
       </frequencies>
     </substModel>
   </siteModel>
 
   <!-- Migration model -->
   <migrationModel spec='MigrationModel' id='migModel'>
     <rateMatrix spec='RealParameter' value="1.0" dimension="2" id="rateMatrix"/>
     <popSizes spec='RealParameter' value="1.0" dimension="2" id="popSizes"/>
   </migrationModel>
 
   <!-- Parameter priors -->
   <input spec='CompoundDistribution' id='parameterPriors'>
     <distribution spec='beast.math.distributions.Prior' x="@mutationRate">
       <distr spec='LogNormalDistributionModel' M="0.0" S="4.0"/>
     </distribution>

     <distribution spec='beast.math.distributions.Prior' x="@hky.kappa">
       <distr spec='LogNormalDistributionModel' M="0.0" S="4.0"/>
     </distribution>

     <distribution spec='beast.math.distributions.Prior' x="@rateMatrix">
       <distr spec='LogNormalDistributionModel' M="0.0" S="4.0"/>
     </distribution>
     <distribution spec='beast.math.distributions.Prior' x="@popSizes">
       <distr spec="LogNormalDistributionModel"  M="0.0" S="4.0"/>
     </distribution>
   </input>
 
   <!-- Probability of sequence data given tree 
   <input spec='TreeLikelihood' id="treeLikelihood">
     <data idref="alignment"/>
     <tree idref="tree"/>
     <siteModel idref='siteModel'/>
   </input>
   -->
   
   <!-- Probability of tree given migration rates and population sizes -->
   <input spec='StructuredCoalescentTreeDensity' id='treePrior'>
     <multiTypeTree idref="tree"/>
     <migrationModel idref="migModel"/>
   </input>

   <run spec="MCMC" id="mcmc" chainLength="200000" storeEvery="200">
     
     <!--
     <init spec='StructuredCoalescentMultiTypeTree' id='tree' nTypes="2">
         <migrationModel spec='MigrationModel'>
             <rateMatrix spec='RealParameter' value="1.0" dimension="2"/>
             <popSizes spec='RealParameter' value="1.0" dimension="2"/>
         </migrationModel>
         <trait idref='typeTraitSet'/>
         <trait idref='timeTraitSet'/>
     </init>
     -->
     
     <!-- Initialize tree from Newick string -->
     <init spec='MultiTypeTreeFromNewick' id='tree' nTypes="2" 
     
      newick="((((((t187[type=1]:0.0401968961468,t119[type=1]:0.0401968961468)[type=1]:0.103240911636,t37[type=1]:0.143437807783)[type=1]:0.00782520213429,((((t140[type=1]:0.0146950519195,t118[type=1]:0.0146950519195)[type=1]:0.0604221708448,(t88[type=1]:0.0028739507808,t60[type=1]:0.0028739507808)[type=1]:0.0722432719835)[type=1]:0.0382263937064,((((t146[type=1]:0.0167402469616,t14[type=1]:0.0167402469616)[type=1]:0.01613066393,((t89[type=1]:0.00764979816156,t36[type=1]:0.00764979816156)[type=1]:0.00861637471799,t87[type=1]:0.0162661728795)[type=1]:0.0166047380121)[type=1]:0.00591495760387,t57[type=1]:0.0387858684955)[type=1]:0.0222804096605,t106[type=1]:0.0610662781559)[type=1]:0.0522773383147)[type=1]:0.0189073906315,(t166[type=1]:0.0128829193382,t31[type=1]:0.0128829193382)[type=1]:0.119368087764)[type=1]:0.0190120028149)[type=1]:2.01889533001,(((((((((((((t117[type=1]:0.00523797980112,t115[type=1]:0.00523797980112)[type=1]:0.0118469473319,t156[type=1]:0.0170849271329)[type=1]:0.047760503115,t55[type=1]:0.0648454302479)[type=1]:0.0648851558679,((t162[type=1]:0.0195124594567,t61[type=1]:0.0195124594567)[type=1]:0.0279656573542,t138[type=1]:0.0474781168109)[type=1]:0.0822524693048)[type=1]:0.0465578500897,(((t193[type=1]:0.0151089668472,t103[type=1]:0.0151089668472)[type=1]:0.0031649556485,t29[type=1]:0.0182739224957)[type=1]:0.0285585818404,t62[type=1]:0.0468325043361)[type=1]:0.129455931869)[type=1]:0.0085588494531,t52[type=1]:0.184847285659)[type=1]:0.0235629372065,(t151[type=1]:0.0820459881132,t43[type=1]:0.0820459881132)[type=1]:0.126364234752)[type=1]:0.0128335647206,(((t182[type=1]:2.1004906866e-05,t105[type=1]:2.1004906866e-05)[type=1]:0.00823453503688,t120[type=1]:0.00825553994375)[type=1]:0.00295148231993,t54[type=1]:0.0112070222637)[type=1]:0.210036765322)[type=1]:0.0884789190454,((t180[type=1]:0.0338231820294,t178[type=1]:0.0338231820294)[type=1]:0.0441418425316,t38[type=1]:0.0779650245609)[type=1]:0.23175768207)[type=1]:0.357337007204)[type=0]:0.357337007204,((((((((((t44[type=1]:0.142971991364)[type=0]:0.142971991364,t3[type=0]:0.285943982728)[type=0]:0.136989043095,t5[type=0]:0.422933025823)[type=0]:0.0092102421114)[type=1]:0.0092102421114,(((((t159[type=1]:0.00262302906166,t123[type=1]:0.00262302906166)[type=1]:0.00299905384818,t133[type=1]:0.00562208290984)[type=1]:0.0913310974398,t153[type=1]:0.0969531803497)[type=1]:0.00950008781045,(t163[type=1]:0.0125484729926,t124[type=1]:0.0125484729926)[type=1]:0.0939047951675)[type=1]:0.0212364334324,t74[type=1]:0.127689701593)[type=1]:0.313663808453)[type=1]:0.00568949547985)[type=0]:0.00568949547985,t1[type=0]:0.452732501005)[type=0]:0.162880031906,((t50[type=1]:0.074643418495)[type=0]:0.074643418495,t4[type=0]:0.14928683699)[type=0]:0.466325695921)[type=0]:0.0412769916353,(((((t137[type=1]:0.00949684397467,t28[type=1]:0.00949684397467)[type=1]:0.00455960633699,t83[type=1]:0.0140564503117)[type=1]:0.0086917780447)[type=0]:0.0086917780447,t2[type=0]:0.0314400064011)[type=0]:0.460023315265,t10[type=0]:0.491463321666)[type=0]:0.165426202881)[type=0]:0.017581422491,(((t122[type=1]:0.0278950636817,t15[type=1]:0.0278950636817)[type=1]:0.0066594247053)[type=0]:0.0066594247053,t9[type=0]:0.0412139130922)[type=0]:0.633257033945)[type=0]:0.349925774002)[type=0]:0.17958695305)[type=1]:0.17958695305,((((((t84[type=1]:0.00690177250303,t47[type=1]:0.00690177250303)[type=1]:0.0128887351584,t42[type=1]:0.0197905076614)[type=1]:0.00493190453987,(t143[type=1]:0.00553386448922,t41[type=1]:0.00553386448922)[type=1]:0.0191885477122)[type=1]:0.365851520421,(t102[type=1]:0.00777835483783,t63[type=1]:0.00777835483783)[type=1]:0.382795577784)[type=1]:0.0758395100832,t161[type=1]:0.466413442705)[type=1]:0.159351152784,(((t188[type=1]:0.00798177248291,t68[type=1]:0.00798177248291)[type=1]:0.012447323546,(t154[type=1]:0.0011269974578,t11[type=1]:0.0011269974578)[type=1]:0.019302098571)[type=1]:0.0311791096017,t194[type=1]:0.0516082056305)[type=1]:0.574156389859)[type=1]:0.75780603165)[type=1]:0.786587712788)[type=1]:6.7963298831,((((((((((t173[type=1]:0.0011633445629,t172[type=1]:0.0011633445629)[type=1]:0.00314929113414,t111[type=1]:0.00431263569704)[type=1]:1.42022631979,(t100[type=1]:0.0269079141748,t12[type=1]:0.0269079141748)[type=1]:1.39763104132)[type=1]:0.161919727617)[type=0]:0.161919727617,((((((t145[type=1]:0.0225573710522,t27[type=1]:0.0225573710522)[type=1]:0.0248306325748,t136[type=1]:0.047388003627)[type=1]:0.0787010616848,(t72[type=1]:0.0209679614933,t66[type=1]:0.0209679614933)[type=1]:0.105121103818)[type=1]:0.122389343777)[type=0]:0.122389343777,t8[type=0]:0.370867752864)[type=0]:0.786942332143,t7[type=0]:1.15781008501)[type=0]:0.590568325717)[type=0]:0.212695166799)[type=1]:0.212695166799,(((t51[type=1]:0.00431063204818,t18[type=1]:0.00431063204818)[type=1]:0.0023979647234,(t171[type=1]:0.000356507547998,t110[type=1]:0.000356507547998)[type=1]:0.00635208922358)[type=1]:0.0838773718105,t65[type=1]:0.0905859685822)[type=1]:2.08318277574)[type=1]:1.30309238948,(((((((t176[type=1]:0.0353127408336,t131[type=1]:0.0353127408336)[type=1]:0.0309120864775,(t195[type=1]:0.025515147171,t135[type=1]:0.025515147171)[type=1]:0.0407096801401)[type=1]:0.0250416603785,(t189[type=1]:0.0276153478727,t76[type=1]:0.0276153478727)[type=1]:0.063651139817)[type=1]:0.0152956224183,t129[type=1]:0.106562110108)[type=1]:0.0555008492831,((((t184[type=1]:0.0149922248727,t109[type=1]:0.0149922248727)[type=1]:0.000115815320098,t167[type=1]:0.0151080401928)[type=1]:0.0267862392551,t98[type=1]:0.041894279448)[type=1]:0.0280272971202,t128[type=1]:0.0699215765682)[type=1]:0.0921413828227)[type=1]:0.157284929887,(t183[type=1]:0.00721419809723,t90[type=1]:0.00721419809723)[type=1]:0.31213369118)[type=1]:0.741175195709,((((t114[type=1]:0.0405984082439,t108[type=1]:0.0405984082439)[type=1]:0.0229941833252,t96[type=1]:0.063592591569)[type=1]:0.0557462807692,t158[type=1]:0.119338872339)[type=1]:0.0493794852245,((t132[type=1]:0.0485691954769,t64[type=1]:0.0485691954769)[type=1]:0.0356107184895,(((t79[type=1]:0.0222792725331,t20[type=1]:0.0222792725331)[type=1]:0.00448664281185,t116[type=1]:0.0267659153449)[type=1]:0.0191396737986,t179[type=1]:0.0459055891435)[type=1]:0.0382743248229)[type=1]:0.0845384435964)[type=1]:0.891804727423)[type=1]:2.41633804881)[type=1]:2.13453170615,((((((t192[type=1]:0.00215045788677,t45[type=1]:0.00215045788677)[type=1]:0.0187517361409,t69[type=1]:0.0209021940277)[type=1]:0.0417555779423,t147[type=1]:0.0626577719701)[type=1]:0.0121825695328,(t59[type=1]:0.0138686269776,t32[type=1]:0.0138686269776)[type=1]:0.0609717145253)[type=1]:0.234031595047,t91[type=1]:0.30887193655)[type=1]:0.22306614031,(((((t125[type=1]:0.0154408175722,t97[type=1]:0.0154408175722)[type=1]:0.0158954131731,t81[type=1]:0.0313362307453)[type=1]:0.0109528380721,t80[type=1]:0.0422890688175)[type=1]:0.0469028368822,t164[type=1]:0.0891919056997)[type=1]:0.0287641504067,((t165[type=1]:0.0610376252293,t16[type=1]:0.0610376252293)[type=1]:0.0053313293033,t113[type=1]:0.0663689545327)[type=1]:0.0515871015738)[type=1]:0.413982020753)[type=1]:5.0794547631)[type=1]:0.677060563904,(((((t46[type=1]:0.0832233671172,t30[type=1]:0.0832233671172)[type=1]:0.260559800547,(t139[type=1]:0.0216542821286,t35[type=1]:0.0216542821286)[type=1]:0.322128885536)[type=1]:0.364326618077,(((((t149[type=1]:0.0151450211068,t142[type=1]:0.0151450211068)[type=1]:0.0238695333713,(t21[type=1]:0.00202955476449,t19[type=1]:0.00202955476449)[type=1]:0.0369849997135)[type=1]:0.10160971222,((t198[type=1]:0.0163131387241,t186[type=1]:0.0163131387241)[type=1]:0.0190517243897,t191[type=1]:0.0353648631137)[type=1]:0.105259403584)[type=1]:0.0659518061088,t71[type=1]:0.206576072807)[type=1]:0.0797888653633,(((((((((t107[type=1]:0.029691193611,t70[type=1]:0.029691193611)[type=1]:0.0160588383506,(t170[type=1]:0.00412515192835,t104[type=1]:0.00412515192835)[type=1]:0.0416248800333)[type=1]:0.00285844763216,(t177[type=1]:0.0206378581043,t95[type=1]:0.0206378581043)[type=1]:0.0279706214895)[type=1]:0.00397419978088,(t77[type=1]:0.0368207591162,t67[type=1]:0.0368207591162)[type=1]:0.0157619202584)[type=1]:0.0257074549449,t190[type=1]:0.0782901343197)[type=1]:0.0214412639988,t17[type=1]:0.0997313983186)[type=1]:0.0102815256093,(t75[type=1]:0.0480229543059,t48[type=1]:0.0480229543059)[type=1]:0.0619899696217)[type=1]:0.013802981867,(((t141[type=1]:0.0042961326711,t25[type=1]:0.0042961326711)[type=1]:0.0322837656451,t93[type=1]:0.0365798983162)[type=1]:0.0643305264064,t155[type=1]:0.100910424722)[type=1]:0.0229054810722)[type=1]:0.0124894291017,((t99[type=1]:0.0677514665028,t40[type=1]:0.0677514665028)[type=1]:0.00547416170949,t121[type=1]:0.0732256282122)[type=1]:0.063079706684)[type=1]:0.150059603274)[type=1]:0.421744847571)[type=1]:0.201565728167,(((((((((t199[type=1]:0.0191510447207,t33[type=1]:0.0191510447207)[type=1]:0.0186869950403,t112[type=1]:0.037838039761)[type=1]:0.0524232730799,t94[type=1]:0.0902613128409)[type=1]:0.0222905513669,((t56[type=1]:0.0308712482657,t26[type=1]:0.0308712482657)[type=1]:0.0290473286904,(t82[type=1]:0.0275601445605,t39[type=1]:0.0275601445605)[type=1]:0.0323584323955)[type=1]:0.0526332872518)[type=1]:0.0163740626485,((((t174[type=1]:0.0069293878827,t58[type=1]:0.0069293878827)[type=1]:0.0103022391211,t175[type=1]:0.0172316270037)[type=1]:0.0408956967655,t85[type=1]:0.0581273237694)[type=1]:0.00445501961879,t197[type=1]:0.0625823433881)[type=1]:0.0663435834682)[type=1]:0.001318820531,(t160[type=1]:0.0418113018204,t130[type=1]:0.0418113018204)[type=1]:0.0884334455669)[type=1]:0.29983949952,(t150[type=1]:0.0138172754415,t127[type=1]:0.0138172754415)[type=1]:0.416266971466)[type=1]:0.00424340271099,(((t157[type=1]:0.146942197602,t148[type=1]:0.146942197602)[type=1]:0.172243706014,(t168[type=1]:0.0332056312176,t144[type=1]:0.0332056312176)[type=1]:0.285980272399)[type=1]:0.0872229797385,(((t152[type=1]:0.0352322854682,t134[type=1]:0.0352322854682)[type=1]:0.0853472800303,t13[type=1]:0.120579565498)[type=1]:0.0107022592805,(((t101[type=1]:0.0177641218237,t86[type=1]:0.0177641218237)[type=1]:0.0170820470705,t92[type=1]:0.0348461688942)[type=1]:0.0857055453136,t24[type=1]:0.120551714208)[type=1]:0.0107301105712)[type=1]:0.275127058576)[type=1]:0.0279187662637)[type=1]:0.101423112007,(t181[type=1]:0.349149450467,t169[type=1]:0.349149450467)[type=1]:0.186601311157)[type=1]:0.373924752284)[type=1]:0.30446205267,((((t200[type=1]:0.00199694783218,t34[type=1]:0.00199694783218)[type=1]:0.0300354435652,t49[type=1]:0.0320323913974)[type=1]:0.007159371738,t22[type=1]:0.0391917631354)[type=1]:0.098288894943,((t185[type=1]:0.00531539251136,t53[type=1]:0.00531539251136)[type=1]:0.0247336769549,t73[type=1]:0.0300490694662)[type=1]:0.107431588612)[type=1]:1.0766569085)[type=1]:5.07431583728)[type=1]:2.67803481917)[type=1]:1.52650821509,((((((t78[type=1]:0.0256909698158,t23[type=1]:0.0256909698158)[type=1]:0.066551590358)[type=0]:0.066551590358,t6[type=0]:0.158794150532)[type=0]:0.150965172276)[type=1]:0.150965172276,t196[type=1]:0.460724495083)[type=1]:0.826995736435,t126[type=1]:1.28772023151)[type=1]:9.20527620661)[type=1]:0.0;">

     <!--newick="(((t1[type=0]:0.1,t2[type=0]:0.1)[type=0]:1.0)[type=1]:0.1,(t3[type=1]:0.2,t4[type=1]:0.2)[type=1]:1.0)[type=1]:0.0;"> -->
         <trait idref='typeTraitSet'/>
         <trait idref='timeTraitSet'/>
     </init>
 
     <state>
       <stateNode idref="tree"/>
       <stateNode idref="rateMatrix"/>
       <stateNode idref="popSizes"/>
       <stateNode idref="mutationRate"/>
       <stateNode idref="hky.kappa"/>
       <stateNode idref="hky.freq"/>
     </state>
     
     <distribution spec='CompoundDistribution' id='posterior'>
     <!--
       <distribution idref="treeLikelihood"/>
       -->
       <distribution idref='treePrior'/>
       <distribution idref="parameterPriors"/>
     </distribution>

 
     <!-- parameter scaling operators -->

     <operator spec='ScaleOperator' id='RateScaler'
 	      parameter="@rateMatrix"
 	      scaleFactor="0.8" weight="1">
     </operator>
 <!--    
     <operator spec="ScaleOperator" id="PopSizeScaler"
 	      parameter="@popSizes"
	      scaleFactor="0.8" weight="1"/>
	      -->
<!--
     <operator spec="ScaleOperator" id="muRateScaler"
	       parameter="@mutationRate"
	       scaleFactor="0.8" weight="1"/>


     <operator spec='ScaleOperator' id='kappaScaler'
	       parameter="@hky.kappa"
	       scaleFactor="0.8" weight="0.1">
     </operator>

     <operator spec="DeltaExchangeOperator" id="freqExchanger"
	       parameter="@hky.freq"
	       delta="0.01" weight="0.1"/>
-->

               <!--
     <operator spec="UpDownOperator" id="upDown"
               scaleFactor="0.8" weight="1">
       <up idref="popSizes"/>
       <down idref="mutationRate"/>
       <down idref="rateMatrix"/>
     </operator>
            -->


     <!-- Multi-type tree operators 

     <operator spec='TypedSubtreeExchange' id='STX'
 	      weight="10" multiTypeTree="@tree"
 	      migrationModel="@migModel"/>
     
     <operator spec="TypedWilsonBalding" id="TWB"
 	      weight="10" multiTypeTree="@tree"
 	      migrationModel="@migModel" alpha="0.2"/>
 	      -->
     
     <operator spec="NodeRetype" id="NR"
 	      weight="1" multiTypeTree="@tree"
 	      migrationModel="@migModel"/>

<!--
     <operator spec="NodeShiftRetype" id="NSR1"
               weight="10" multiTypeTree="@tree"
               rootScaleFactor="0.8"
	       migrationModel="@migModel" rootOnly="true"/>

     <operator spec="NodeShiftRetype" id="NSR2"
               weight="10" multiTypeTree="@tree"
               migrationModel="@migModel" noRoot="true"/>
              -->

<!--
     <operator spec="MultiTypeUniform" id="MTU"
	       weight="10" multiTypeTree="@tree"
	       includeRoot="true"
	       rootScaleFactor="0.9"/>
	       -->
        <!--  
     <operator spec="MultiTypeTreeScale" id="MTTS1"
 	      weight="10" multiTypeTree="@tree"
 	      scaleFactor="0.98" useOldTreeScaler="true">
         <parameter idref="popSizes"/>         
         <parameterInverse idref="rateMatrix"/>
         
         <parameterInverse idref="mutationRate"/>
          
     </operator>
     -->

     <operator spec="MultiTypeTreeScale" id="MTTS2"
 	      weight="1" multiTypeTree="@tree"
 	      scaleFactor="0.98" useOldTreeScaler="true">
     </operator>


     <!-- Loggers -->
     
     <logger logEvery="200" fileName="MTT_2pop_samples10_190_fixedTree_mean0.5_niter200k.xml.log">
       <model idref='posterior'/>
       <log idref="posterior"/>
       <!--
       <log idref="treeLikelihood"/>
       -->
       <log idref="treePrior"/>
       <log spec='TreeHeightLogger' tree='@tree'/>
       <log idref="migModel"/>
       <!--
       <log idref="mutationRate"/>
       <log idref="hky.kappa"/>
       <log idref="hky.freq"/>
       -->
     </logger>

     <logger logEvery="200" fileName="MTT_2pop_samples10_190_fixedTree_mean0.5_niter200k.xml.tree.txt" mode="tree">
     <!--<logger logEvery="10000" fileName="structuredCoalescent.trees" mode="tree">   -->
       <log idref="tree"/>
     </logger>

     <logger logEvery="100000">
       <model idref='posterior'/>
       <log idref="posterior"/>
        <!--
       <log idref="treeLikelihood"/>
       -->
       <log idref="treePrior"/>
       <log spec='TreeHeightLogger' tree='@tree'/>
       <log idref="migModel"/>
       <!--
       <log idref="mutationRate"/>
       -->
       <ESS spec='ESS' name='log' arg="@treePrior"/>
       <ESS spec='ESS' name='log' arg="@rateMatrix"/>
       <ESS spec='ESS' name='log' arg="@popSizes"/>
     </logger>

   </run>
   
 </beast>
