# Supplementary material for: New Routes to Phylogeography: A Bayesian Structured Coalescent Approximation
Source: PLoS Genet. 2015 Aug 12;11(8):e1005421. doi: 10.1371/journal.pgen.1005421 (PMC4534465; doi:10.1371/journal.pgen.1005421)
Supplement: S1 Dataset — Files are in xml format, so to make our analyses easily replicable in BEAST. (ZIP) [file pgen.1005421.s002.zip › S1_Dataset/MTT_2pop_samples10_190_noData_mean1.0.xml]

<beast version='2.0' namespace='beast.evolution.alignment:beast.core:beast.core.parameter:beast.evolution.tree:beast.evolution.tree.coalescent:beast.core.util:beast.evolution.operators:beast.evolution.sitemodel:beast.evolution.substitutionmodel:beast.evolution.likelihood:beast.evolution.migrationmodel:beast.math.distributions:multitypetree.distributions:multitypetree.operators:multitypetree.util'>

   <!-- Alignment -->
   <alignment spec="beast.evolution.alignment.Alignment" id="alignment"
	      dataType="nucleotide">
	      
    <sequence taxon='t1' value='???'/>
    <sequence taxon='t2' value='???'/>
    <sequence taxon='t3' value='???'/>
    <sequence taxon='t4' value='???'/>
    <sequence taxon='t5' value='???'/>
    <sequence taxon='t6' value='???'/>
    <sequence taxon='t7' value='???'/>
    <sequence taxon='t8' value='???'/>
    <sequence taxon='t9' value='???'/>
    <sequence taxon='t10' value='???'/>
    <sequence taxon='t11' value='???'/>
    <sequence taxon='t12' value='???'/>
    <sequence taxon='t13' value='???'/>
    <sequence taxon='t14' value='???'/>
    <sequence taxon='t15' value='???'/>
    <sequence taxon='t16' value='???'/>
    <sequence taxon='t17' value='???'/>
    <sequence taxon='t18' value='???'/>
    <sequence taxon='t19' value='???'/>
    <sequence taxon='t20' value='???'/>
    <sequence taxon='t21' value='???'/>
    <sequence taxon='t22' value='???'/>
    <sequence taxon='t23' value='???'/>
    <sequence taxon='t24' value='???'/>
    <sequence taxon='t25' value='???'/>
    <sequence taxon='t26' value='???'/>
    <sequence taxon='t27' value='???'/>
    <sequence taxon='t28' value='???'/>
    <sequence taxon='t29' value='???'/>
    <sequence taxon='t30' value='???'/>
    <sequence taxon='t31' value='???'/>
    <sequence taxon='t32' value='???'/>
    <sequence taxon='t33' value='???'/>
    <sequence taxon='t34' value='???'/>
    <sequence taxon='t35' value='???'/>
    <sequence taxon='t36' value='???'/>
    <sequence taxon='t37' value='???'/>
    <sequence taxon='t38' value='???'/>
    <sequence taxon='t39' value='???'/>
    <sequence taxon='t40' value='???'/>
    <sequence taxon='t41' value='???'/>
    <sequence taxon='t42' value='???'/>
    <sequence taxon='t43' value='???'/>
    <sequence taxon='t44' value='???'/>
    <sequence taxon='t45' value='???'/>
    <sequence taxon='t46' value='???'/>
    <sequence taxon='t47' value='???'/>
    <sequence taxon='t48' value='???'/>
    <sequence taxon='t49' value='???'/>
    <sequence taxon='t50' value='???'/>
    <sequence taxon='t51' value='???'/>
    <sequence taxon='t52' value='???'/>
    <sequence taxon='t53' value='???'/>
    <sequence taxon='t54' value='???'/>
    <sequence taxon='t55' value='???'/>
    <sequence taxon='t56' value='???'/>
    <sequence taxon='t57' value='???'/>
    <sequence taxon='t58' value='???'/>
    <sequence taxon='t59' value='???'/>
    <sequence taxon='t60' value='???'/>
    <sequence taxon='t61' value='???'/>
    <sequence taxon='t62' value='???'/>
    <sequence taxon='t63' value='???'/>
    <sequence taxon='t64' value='???'/>
    <sequence taxon='t65' value='???'/>
    <sequence taxon='t66' value='???'/>
    <sequence taxon='t67' value='???'/>
    <sequence taxon='t68' value='???'/>
    <sequence taxon='t69' value='???'/>
    <sequence taxon='t70' value='???'/>
    <sequence taxon='t71' value='???'/>
    <sequence taxon='t72' value='???'/>
    <sequence taxon='t73' value='???'/>
    <sequence taxon='t74' value='???'/>
    <sequence taxon='t75' value='???'/>
    <sequence taxon='t76' value='???'/>
    <sequence taxon='t77' value='???'/>
    <sequence taxon='t78' value='???'/>
    <sequence taxon='t79' value='???'/>
    <sequence taxon='t80' value='???'/>
    <sequence taxon='t81' value='???'/>
    <sequence taxon='t82' value='???'/>
    <sequence taxon='t83' value='???'/>
    <sequence taxon='t84' value='???'/>
    <sequence taxon='t85' value='???'/>
    <sequence taxon='t86' value='???'/>
    <sequence taxon='t87' value='???'/>
    <sequence taxon='t88' value='???'/>
    <sequence taxon='t89' value='???'/>
    <sequence taxon='t90' value='???'/>
    <sequence taxon='t91' value='???'/>
    <sequence taxon='t92' value='???'/>
    <sequence taxon='t93' value='???'/>
    <sequence taxon='t94' value='???'/>
    <sequence taxon='t95' value='???'/>
    <sequence taxon='t96' value='???'/>
    <sequence taxon='t97' value='???'/>
    <sequence taxon='t98' value='???'/>
    <sequence taxon='t99' value='???'/>
    <sequence taxon='t100' value='???'/>
    <sequence taxon='t101' value='???'/>
    <sequence taxon='t102' value='???'/>
    <sequence taxon='t103' value='???'/>
    <sequence taxon='t104' value='???'/>
    <sequence taxon='t105' value='???'/>
    <sequence taxon='t106' value='???'/>
    <sequence taxon='t107' value='???'/>
    <sequence taxon='t108' value='???'/>
    <sequence taxon='t109' value='???'/>
    <sequence taxon='t110' value='???'/>
    <sequence taxon='t111' value='???'/>
    <sequence taxon='t112' value='???'/>
    <sequence taxon='t113' value='???'/>
    <sequence taxon='t114' value='???'/>
    <sequence taxon='t115' value='???'/>
    <sequence taxon='t116' value='???'/>
    <sequence taxon='t117' value='???'/>
    <sequence taxon='t118' value='???'/>
    <sequence taxon='t119' value='???'/>
    <sequence taxon='t120' value='???'/>
    <sequence taxon='t121' value='???'/>
    <sequence taxon='t122' value='???'/>
    <sequence taxon='t123' value='???'/>
    <sequence taxon='t124' value='???'/>
    <sequence taxon='t125' value='???'/>
    <sequence taxon='t126' value='???'/>
    <sequence taxon='t127' value='???'/>
    <sequence taxon='t128' value='???'/>
    <sequence taxon='t129' value='???'/>
    <sequence taxon='t130' value='???'/>
    <sequence taxon='t131' value='???'/>
    <sequence taxon='t132' value='???'/>
    <sequence taxon='t133' value='???'/>
    <sequence taxon='t134' value='???'/>
    <sequence taxon='t135' value='???'/>
    <sequence taxon='t136' value='???'/>
    <sequence taxon='t137' value='???'/>
    <sequence taxon='t138' value='???'/>
    <sequence taxon='t139' value='???'/>
    <sequence taxon='t140' value='???'/>
    <sequence taxon='t141' value='???'/>
    <sequence taxon='t142' value='???'/>
    <sequence taxon='t143' value='???'/>
    <sequence taxon='t144' value='???'/>
    <sequence taxon='t145' value='???'/>
    <sequence taxon='t146' value='???'/>
    <sequence taxon='t147' value='???'/>
    <sequence taxon='t148' value='???'/>
    <sequence taxon='t149' value='???'/>
    <sequence taxon='t150' value='???'/>
    <sequence taxon='t151' value='???'/>
    <sequence taxon='t152' value='???'/>
    <sequence taxon='t153' value='???'/>
    <sequence taxon='t154' value='???'/>
    <sequence taxon='t155' value='???'/>
    <sequence taxon='t156' value='???'/>
    <sequence taxon='t157' value='???'/>
    <sequence taxon='t158' value='???'/>
    <sequence taxon='t159' value='???'/>
    <sequence taxon='t160' value='???'/>
    <sequence taxon='t161' value='???'/>
    <sequence taxon='t162' value='???'/>
    <sequence taxon='t163' value='???'/>
    <sequence taxon='t164' value='???'/>
    <sequence taxon='t165' value='???'/>
    <sequence taxon='t166' value='???'/>
    <sequence taxon='t167' value='???'/>
    <sequence taxon='t168' value='???'/>
    <sequence taxon='t169' value='???'/>
    <sequence taxon='t170' value='???'/>
    <sequence taxon='t171' value='???'/>
    <sequence taxon='t172' value='???'/>
    <sequence taxon='t173' value='???'/>
    <sequence taxon='t174' value='???'/>
    <sequence taxon='t175' value='???'/>
    <sequence taxon='t176' value='???'/>
    <sequence taxon='t177' value='???'/>
    <sequence taxon='t178' value='???'/>
    <sequence taxon='t179' value='???'/>
    <sequence taxon='t180' value='???'/>
    <sequence taxon='t181' value='???'/>
    <sequence taxon='t182' value='???'/>
    <sequence taxon='t183' value='???'/>
    <sequence taxon='t184' value='???'/>
    <sequence taxon='t185' value='???'/>
    <sequence taxon='t186' value='???'/>
    <sequence taxon='t187' value='???'/>
    <sequence taxon='t188' value='???'/>
    <sequence taxon='t189' value='???'/>
    <sequence taxon='t190' value='???'/>
    <sequence taxon='t191' value='???'/>
    <sequence taxon='t192' value='???'/>
    <sequence taxon='t193' value='???'/>
    <sequence taxon='t194' value='???'/>
    <sequence taxon='t195' value='???'/>
    <sequence taxon='t196' value='???'/>
    <sequence taxon='t197' value='???'/>
    <sequence taxon='t198' value='???'/>
    <sequence taxon='t199' value='???'/>
    <sequence taxon='t200' value='???'/>

  </alignment>
 
   <typeTraitSet spec='TraitSet' id='typeTraitSet'
 	  traitname="type"

 	  value="
t1=0,
t2=0,
t3=0,
t4=0,
t5=0,
t6=0,
t7=0,
t8=0,
t9=0,
t10=0,
t10=0,
t11=1,
t12=1,
t13=1,
t14=1,
t15=1,
t16=1,
t17=1,
t18=1,
t19=1,
t20=1,
t21=1,
t22=1,
t23=1,
t24=1,
t25=1,
t26=1,
t27=1,
t28=1,
t29=1,
t30=1,
t31=1,
t32=1,
t33=1,
t34=1,
t35=1,
t36=1,
t37=1,
t38=1,
t39=1,
t40=1,
t41=1,
t42=1,
t43=1,
t44=1,
t45=1,
t46=1,
t47=1,
t48=1,
t49=1,
t50=1,
t51=1,
t52=1,
t53=1,
t54=1,
t55=1,
t56=1,
t57=1,
t58=1,
t59=1,
t60=1,
t61=1,
t62=1,
t63=1,
t64=1,
t65=1,
t66=1,
t67=1,
t68=1,
t69=1,
t70=1,
t71=1,
t72=1,
t73=1,
t74=1,
t75=1,
t76=1,
t77=1,
t78=1,
t79=1,
t80=1,
t81=1,
t82=1,
t83=1,
t84=1,
t85=1,
t86=1,
t87=1,
t88=1,
t89=1,
t90=1,
t91=1,
t92=1,
t93=1,
t94=1,
t95=1,
t96=1,
t97=1,
t98=1,
t99=1,
t100=1,
t101=1,
t102=1,
t103=1,
t104=1,
t105=1,
t106=1,
t107=1,
t108=1,
t109=1,
t110=1,
t111=1,
t112=1,
t113=1,
t114=1,
t115=1,
t116=1,
t117=1,
t118=1,
t119=1,
t120=1,
t121=1,
t122=1,
t123=1,
t124=1,
t125=1,
t126=1,
t127=1,
t128=1,
t129=1,
t130=1,
t131=1,
t132=1,
t133=1,
t134=1,
t135=1,
t136=1,
t137=1,
t138=1,
t139=1,
t140=1,
t141=1,
t142=1,
t143=1,
t144=1,
t145=1,
t146=1,
t147=1,
t148=1,
t149=1,
t150=1,
t151=1,
t152=1,
t153=1,
t154=1,
t155=1,
t156=1,
t157=1,
t158=1,
t159=1,
t160=1,
t161=1,
t162=1,
t163=1,
t164=1,
t165=1,
t166=1,
t167=1,
t168=1,
t169=1,
t170=1,
t171=1,
t172=1,
t173=1,
t174=1,
t175=1,
t176=1,
t177=1,
t178=1,
t179=1,
t180=1,
t181=1,
t182=1,
t183=1,
t184=1,
t185=1,
t186=1,
t187=1,
t188=1,
t189=1,
t190=1,
t191=1,
t192=1,
t193=1,
t194=1,
t195=1,
t196=1,
t197=1,
t198=1,
t199=1,
t200=1,
t200=1">

     <taxa spec='TaxonSet' alignment='@alignment'/>
   </typeTraitSet>

   <timeTraitSet spec='TraitSet' id='timeTraitSet'
 	    traitname="date-backward"

 	  value="
t1=0,
t2=0,
t3=0,
t4=0,
t5=0,
t6=0,
t7=0,
t8=0,
t9=0,
t10=0,
t10=0,
t11=0,
t12=0,
t13=0,
t14=0,
t15=0,
t16=0,
t17=0,
t18=0,
t19=0,
t20=0,
t21=0,
t22=0,
t23=0,
t24=0,
t25=0,
t26=0,
t27=0,
t28=0,
t29=0,
t30=0,
t31=0,
t32=0,
t33=0,
t34=0,
t35=0,
t36=0,
t37=0,
t38=0,
t39=0,
t40=0,
t41=0,
t42=0,
t43=0,
t44=0,
t45=0,
t46=0,
t47=0,
t48=0,
t49=0,
t50=0,
t51=0,
t52=0,
t53=0,
t54=0,
t55=0,
t56=0,
t57=0,
t58=0,
t59=0,
t60=0,
t61=0,
t62=0,
t63=0,
t64=0,
t65=0,
t66=0,
t67=0,
t68=0,
t69=0,
t70=0,
t71=0,
t72=0,
t73=0,
t74=0,
t75=0,
t76=0,
t77=0,
t78=0,
t79=0,
t80=0,
t81=0,
t82=0,
t83=0,
t84=0,
t85=0,
t86=0,
t87=0,
t88=0,
t89=0,
t90=0,
t91=0,
t92=0,
t93=0,
t94=0,
t95=0,
t96=0,
t97=0,
t98=0,
t99=0,
t100=0,
t101=0,
t102=0,
t103=0,
t104=0,
t105=0,
t106=0,
t107=0,
t108=0,
t109=0,
t110=0,
t111=0,
t112=0,
t113=0,
t114=0,
t115=0,
t116=0,
t117=0,
t118=0,
t119=0,
t120=0,
t121=0,
t122=0,
t123=0,
t124=0,
t125=0,
t126=0,
t127=0,
t128=0,
t129=0,
t130=0,
t131=0,
t132=0,
t133=0,
t134=0,
t135=0,
t136=0,
t137=0,
t138=0,
t139=0,
t140=0,
t141=0,
t142=0,
t143=0,
t144=0,
t145=0,
t146=0,
t147=0,
t148=0,
t149=0,
t150=0,
t151=0,
t152=0,
t153=0,
t154=0,
t155=0,
t156=0,
t157=0,
t158=0,
t159=0,
t160=0,
t161=0,
t162=0,
t163=0,
t164=0,
t165=0,
t166=0,
t167=0,
t168=0,
t169=0,
t170=0,
t171=0,
t172=0,
t173=0,
t174=0,
t175=0,
t176=0,
t177=0,
t178=0,
t179=0,
t180=0,
t181=0,
t182=0,
t183=0,
t184=0,
t185=0,
t186=0,
t187=0,
t188=0,
t189=0,
t190=0,
t191=0,
t192=0,
t193=0,
t194=0,
t195=0,
t196=0,
t197=0,
t198=0,
t199=0,
t200=0,
t200=0">

     <taxa spec='TaxonSet' alignment='@alignment'/>
   </timeTraitSet>

   <!-- Substitution model (HKY) -->
   <siteModel spec="SiteModel" id="siteModel">
     <mutationRate spec='RealParameter' id="mutationRate" value="1.0"/>
     <substModel spec="HKY">
       <kappa spec='RealParameter' id="hky.kappa" value="1.0"/>
       <frequencies estimate="false" spec='Frequencies'>
	 <frequencies spec='RealParameter' id="hky.freq" value="0.25 0.25 0.25 0.25"/>
       </frequencies>
     </substModel>
   </siteModel>
 
   <!-- Migration model -->
   <migrationModel spec='MigrationModel' id='migModel'>
     <rateMatrix spec='RealParameter' value="1.0" dimension="2" id="rateMatrix"/>
     <popSizes spec='RealParameter' value="1.0" dimension="2" id="popSizes"/>
   </migrationModel>
 
   <!-- Parameter priors -->
   <input spec='CompoundDistribution' id='parameterPriors'>
     <distribution spec='beast.math.distributions.Prior' x="@mutationRate">
       <distr spec='LogNormalDistributionModel' M="0.0" S="4.0"/>
     </distribution>

     <distribution spec='beast.math.distributions.Prior' x="@hky.kappa">
       <distr spec='LogNormalDistributionModel' M="0.0" S="4.0"/>
     </distribution>

     <distribution spec='beast.math.distributions.Prior' x="@rateMatrix">
       <distr spec='LogNormalDistributionModel' meanInRealSpace="true" M="1.0" S="4.0"/>
     </distribution>
     <distribution spec='beast.math.distributions.Prior' x="@popSizes">
       <distr spec="LogNormalDistributionModel"  M="0.0" S="4.0"/>
     </distribution>
   </input>
 
   <!-- Probability of sequence data given tree 
   <input spec='TreeLikelihood' id="treeLikelihood">
     <data idref="alignment"/>
     <tree idref="tree"/>
     <siteModel idref='siteModel'/>
   </input>
   -->
   
   <!-- Probability of tree given migration rates and population sizes -->
   <input spec='StructuredCoalescentTreeDensity' id='treePrior'>
     <multiTypeTree idref="tree"/>
     <migrationModel idref="migModel"/>
   </input>

   <run spec="MCMC" id="mcmc" chainLength="10000000" storeEvery="1000">
     
     <init spec='StructuredCoalescentMultiTypeTree' id='tree' nTypes="2">
         <migrationModel spec='MigrationModel'>
             <rateMatrix spec='RealParameter' value="1.0" dimension="2"/>
             <popSizes spec='RealParameter' value="1.0" dimension="2"/>
         </migrationModel>
         <trait idref='typeTraitSet'/>
         <trait idref='timeTraitSet'/>
     </init>
 
     <state>
       <stateNode idref="tree"/>
       <stateNode idref="rateMatrix"/>
       <stateNode idref="popSizes"/>
       <stateNode idref="mutationRate"/>
       <stateNode idref="hky.kappa"/>
       <stateNode idref="hky.freq"/>
     </state>
     
     <distribution spec='CompoundDistribution' id='posterior'>
     <!--
       <distribution idref="treeLikelihood"/>
       -->
       <distribution idref='treePrior'/>
       <distribution idref="parameterPriors"/>
     </distribution>

 
     <!-- parameter scaling operators -->

     <operator spec='ScaleOperator' id='RateScaler'
 	      parameter="@rateMatrix"
 	      scaleFactor="0.8" weight="1">
     </operator>
     
     <operator spec="ScaleOperator" id="PopSizeScaler"
 	      parameter="@popSizes"
	      scaleFactor="0.8" weight="1"/>
<!--
     <operator spec="ScaleOperator" id="muRateScaler"
	       parameter="@mutationRate"
	       scaleFactor="0.8" weight="1"/>


     <operator spec='ScaleOperator' id='kappaScaler'
	       parameter="@hky.kappa"
	       scaleFactor="0.8" weight="0.1">
     </operator>

     <operator spec="DeltaExchangeOperator" id="freqExchanger"
	       parameter="@hky.freq"
	       delta="0.01" weight="0.1"/>
-->

     <operator spec="UpDownOperator" id="upDown"
               scaleFactor="0.8" weight="1">
       <up idref="popSizes"/>
       <!--
       <down idref="mutationRate"/>
       -->
       <down idref="rateMatrix"/>
     </operator>


     <!-- Multi-type tree operators -->

     <operator spec='TypedSubtreeExchange' id='STX'
 	      weight="10" multiTypeTree="@tree"
 	      migrationModel="@migModel"/>
     
     <operator spec="TypedWilsonBalding" id="TWB"
 	      weight="10" multiTypeTree="@tree"
 	      migrationModel="@migModel" alpha="0.2"/>
     
     <operator spec="NodeRetype" id="NR"
 	      weight="10" multiTypeTree="@tree"
 	      migrationModel="@migModel"/>

     <operator spec="NodeShiftRetype" id="NSR1"
               weight="10" multiTypeTree="@tree"
               rootScaleFactor="0.8"
	       migrationModel="@migModel" rootOnly="true"/>

     <operator spec="NodeShiftRetype" id="NSR2"
               weight="10" multiTypeTree="@tree"
               migrationModel="@migModel" noRoot="true"/>

     <operator spec="MultiTypeUniform" id="MTU"
	       weight="10" multiTypeTree="@tree"
	       includeRoot="true"
	       rootScaleFactor="0.9"/>
          
     <operator spec="MultiTypeTreeScale" id="MTTS1"
 	      weight="10" multiTypeTree="@tree"
 	      scaleFactor="0.98" useOldTreeScaler="true">
         <parameter idref="popSizes"/>         
         <parameterInverse idref="rateMatrix"/>
         <!--
         <parameterInverse idref="mutationRate"/>
          -->
     </operator>

     <operator spec="MultiTypeTreeScale" id="MTTS2"
 	      weight="10" multiTypeTree="@tree"
 	      scaleFactor="0.98" useOldTreeScaler="true">
     </operator>


     <!-- Loggers -->
     
     <logger logEvery="1000" fileName="MTT_2pop_samples10_190_noData_mean1.0.xml.log">
       <model idref='posterior'/>
       <log idref="posterior"/>
       <!--
       <log idref="treeLikelihood"/>
       -->
       <log idref="treePrior"/>
       <log spec='TreeHeightLogger' tree='@tree'/>
       <log idref="migModel"/>
       <!--
       <log idref="mutationRate"/>
       <log idref="hky.kappa"/>
       <log idref="hky.freq"/>
       -->
     </logger>

<!-- Loggers
     <logger logEvery="10000" fileName="structuredCoalescent.trees" mode="tree">
       <log idref="tree"/>
     </logger>
-->

     <logger logEvery="100000">
       <model idref='posterior'/>
       <log idref="posterior"/>
        <!--
       <log idref="treeLikelihood"/>
       -->
       <log idref="treePrior"/>
       <log spec='TreeHeightLogger' tree='@tree'/>
       <log idref="migModel"/>
       <!--
       <log idref="mutationRate"/>
       -->
       <ESS spec='ESS' name='log' arg="@treePrior"/>
       <ESS spec='ESS' name='log' arg="@rateMatrix"/>
       <ESS spec='ESS' name='log' arg="@popSizes"/>
     </logger>

   </run>
   
 </beast>
