# Supplementary material for: New Routes to Phylogeography: A Bayesian Structured Coalescent Approximation
Source: PLoS Genet. 2015 Aug 12;11(8):e1005421. doi: 10.1371/journal.pgen.1005421 (PMC4534465; doi:10.1371/journal.pgen.1005421)
Supplement: S1 Dataset — Files are in xml format, so to make our analyses easily replicable in BEAST. (ZIP) [file pgen.1005421.s002.zip › S1_Dataset/MTT_8pop_samples40_fixedTree_mean0.5_niter2M.xml]

<beast version='2.0' namespace='beast.evolution.alignment:beast.core:beast.core.parameter:beast.evolution.tree:beast.evolution.tree.coalescent:beast.core.util:beast.evolution.operators:beast.evolution.sitemodel:beast.evolution.substitutionmodel:beast.evolution.likelihood:beast.evolution.migrationmodel:beast.math.distributions:multitypetree.distributions:multitypetree.operators:multitypetree.util'>

   <!-- Alignment -->
   <alignment spec="beast.evolution.alignment.Alignment" id="alignment"
	      dataType="nucleotide">
	      
    <sequence taxon='t1' value='???'/>
    <sequence taxon='t2' value='???'/>
    <sequence taxon='t3' value='???'/>
    <sequence taxon='t4' value='???'/>
    <sequence taxon='t5' value='???'/>
    <sequence taxon='t6' value='???'/>
    <sequence taxon='t7' value='???'/>
    <sequence taxon='t8' value='???'/>
    <sequence taxon='t9' value='???'/>
    <sequence taxon='t10' value='???'/>
    <sequence taxon='t11' value='???'/>
    <sequence taxon='t12' value='???'/>
    <sequence taxon='t13' value='???'/>
    <sequence taxon='t14' value='???'/>
    <sequence taxon='t15' value='???'/>
    <sequence taxon='t16' value='???'/>
    <sequence taxon='t17' value='???'/>
    <sequence taxon='t18' value='???'/>
    <sequence taxon='t19' value='???'/>
    <sequence taxon='t20' value='???'/>
    <sequence taxon='t21' value='???'/>
    <sequence taxon='t22' value='???'/>
    <sequence taxon='t23' value='???'/>
    <sequence taxon='t24' value='???'/>
    <sequence taxon='t25' value='???'/>
    <sequence taxon='t26' value='???'/>
    <sequence taxon='t27' value='???'/>
    <sequence taxon='t28' value='???'/>
    <sequence taxon='t29' value='???'/>
    <sequence taxon='t30' value='???'/>
    <sequence taxon='t31' value='???'/>
    <sequence taxon='t32' value='???'/>
    <sequence taxon='t33' value='???'/>
    <sequence taxon='t34' value='???'/>
    <sequence taxon='t35' value='???'/>
    <sequence taxon='t36' value='???'/>
    <sequence taxon='t37' value='???'/>
    <sequence taxon='t38' value='???'/>
    <sequence taxon='t39' value='???'/>
    <sequence taxon='t40' value='???'/>
    <sequence taxon='t41' value='???'/>
    <sequence taxon='t42' value='???'/>
    <sequence taxon='t43' value='???'/>
    <sequence taxon='t44' value='???'/>
    <sequence taxon='t45' value='???'/>
    <sequence taxon='t46' value='???'/>
    <sequence taxon='t47' value='???'/>
    <sequence taxon='t48' value='???'/>
    <sequence taxon='t49' value='???'/>
    <sequence taxon='t50' value='???'/>
    <sequence taxon='t51' value='???'/>
    <sequence taxon='t52' value='???'/>
    <sequence taxon='t53' value='???'/>
    <sequence taxon='t54' value='???'/>
    <sequence taxon='t55' value='???'/>
    <sequence taxon='t56' value='???'/>
    <sequence taxon='t57' value='???'/>
    <sequence taxon='t58' value='???'/>
    <sequence taxon='t59' value='???'/>
    <sequence taxon='t60' value='???'/>
    <sequence taxon='t61' value='???'/>
    <sequence taxon='t62' value='???'/>
    <sequence taxon='t63' value='???'/>
    <sequence taxon='t64' value='???'/>
    <sequence taxon='t65' value='???'/>
    <sequence taxon='t66' value='???'/>
    <sequence taxon='t67' value='???'/>
    <sequence taxon='t68' value='???'/>
    <sequence taxon='t69' value='???'/>
    <sequence taxon='t70' value='???'/>
    <sequence taxon='t71' value='???'/>
    <sequence taxon='t72' value='???'/>
    <sequence taxon='t73' value='???'/>
    <sequence taxon='t74' value='???'/>
    <sequence taxon='t75' value='???'/>
    <sequence taxon='t76' value='???'/>
    <sequence taxon='t77' value='???'/>
    <sequence taxon='t78' value='???'/>
    <sequence taxon='t79' value='???'/>
    <sequence taxon='t80' value='???'/>
    <sequence taxon='t81' value='???'/>
    <sequence taxon='t82' value='???'/>
    <sequence taxon='t83' value='???'/>
    <sequence taxon='t84' value='???'/>
    <sequence taxon='t85' value='???'/>
    <sequence taxon='t86' value='???'/>
    <sequence taxon='t87' value='???'/>
    <sequence taxon='t88' value='???'/>
    <sequence taxon='t89' value='???'/>
    <sequence taxon='t90' value='???'/>
    <sequence taxon='t91' value='???'/>
    <sequence taxon='t92' value='???'/>
    <sequence taxon='t93' value='???'/>
    <sequence taxon='t94' value='???'/>
    <sequence taxon='t95' value='???'/>
    <sequence taxon='t96' value='???'/>
    <sequence taxon='t97' value='???'/>
    <sequence taxon='t98' value='???'/>
    <sequence taxon='t99' value='???'/>
    <sequence taxon='t100' value='???'/>
    <sequence taxon='t101' value='???'/>
    <sequence taxon='t102' value='???'/>
    <sequence taxon='t103' value='???'/>
    <sequence taxon='t104' value='???'/>
    <sequence taxon='t105' value='???'/>
    <sequence taxon='t106' value='???'/>
    <sequence taxon='t107' value='???'/>
    <sequence taxon='t108' value='???'/>
    <sequence taxon='t109' value='???'/>
    <sequence taxon='t110' value='???'/>
    <sequence taxon='t111' value='???'/>
    <sequence taxon='t112' value='???'/>
    <sequence taxon='t113' value='???'/>
    <sequence taxon='t114' value='???'/>
    <sequence taxon='t115' value='???'/>
    <sequence taxon='t116' value='???'/>
    <sequence taxon='t117' value='???'/>
    <sequence taxon='t118' value='???'/>
    <sequence taxon='t119' value='???'/>
    <sequence taxon='t120' value='???'/>
    <sequence taxon='t121' value='???'/>
    <sequence taxon='t122' value='???'/>
    <sequence taxon='t123' value='???'/>
    <sequence taxon='t124' value='???'/>
    <sequence taxon='t125' value='???'/>
    <sequence taxon='t126' value='???'/>
    <sequence taxon='t127' value='???'/>
    <sequence taxon='t128' value='???'/>
    <sequence taxon='t129' value='???'/>
    <sequence taxon='t130' value='???'/>
    <sequence taxon='t131' value='???'/>
    <sequence taxon='t132' value='???'/>
    <sequence taxon='t133' value='???'/>
    <sequence taxon='t134' value='???'/>
    <sequence taxon='t135' value='???'/>
    <sequence taxon='t136' value='???'/>
    <sequence taxon='t137' value='???'/>
    <sequence taxon='t138' value='???'/>
    <sequence taxon='t139' value='???'/>
    <sequence taxon='t140' value='???'/>
    <sequence taxon='t141' value='???'/>
    <sequence taxon='t142' value='???'/>
    <sequence taxon='t143' value='???'/>
    <sequence taxon='t144' value='???'/>
    <sequence taxon='t145' value='???'/>
    <sequence taxon='t146' value='???'/>
    <sequence taxon='t147' value='???'/>
    <sequence taxon='t148' value='???'/>
    <sequence taxon='t149' value='???'/>
    <sequence taxon='t150' value='???'/>
    <sequence taxon='t151' value='???'/>
    <sequence taxon='t152' value='???'/>
    <sequence taxon='t153' value='???'/>
    <sequence taxon='t154' value='???'/>
    <sequence taxon='t155' value='???'/>
    <sequence taxon='t156' value='???'/>
    <sequence taxon='t157' value='???'/>
    <sequence taxon='t158' value='???'/>
    <sequence taxon='t159' value='???'/>
    <sequence taxon='t160' value='???'/>
    <sequence taxon='t161' value='???'/>
    <sequence taxon='t162' value='???'/>
    <sequence taxon='t163' value='???'/>
    <sequence taxon='t164' value='???'/>
    <sequence taxon='t165' value='???'/>
    <sequence taxon='t166' value='???'/>
    <sequence taxon='t167' value='???'/>
    <sequence taxon='t168' value='???'/>
    <sequence taxon='t169' value='???'/>
    <sequence taxon='t170' value='???'/>
    <sequence taxon='t171' value='???'/>
    <sequence taxon='t172' value='???'/>
    <sequence taxon='t173' value='???'/>
    <sequence taxon='t174' value='???'/>
    <sequence taxon='t175' value='???'/>
    <sequence taxon='t176' value='???'/>
    <sequence taxon='t177' value='???'/>
    <sequence taxon='t178' value='???'/>
    <sequence taxon='t179' value='???'/>
    <sequence taxon='t180' value='???'/>
    <sequence taxon='t181' value='???'/>
    <sequence taxon='t182' value='???'/>
    <sequence taxon='t183' value='???'/>
    <sequence taxon='t184' value='???'/>
    <sequence taxon='t185' value='???'/>
    <sequence taxon='t186' value='???'/>
    <sequence taxon='t187' value='???'/>
    <sequence taxon='t188' value='???'/>
    <sequence taxon='t189' value='???'/>
    <sequence taxon='t190' value='???'/>
    <sequence taxon='t191' value='???'/>
    <sequence taxon='t192' value='???'/>
    <sequence taxon='t193' value='???'/>
    <sequence taxon='t194' value='???'/>
    <sequence taxon='t195' value='???'/>
    <sequence taxon='t196' value='???'/>
    <sequence taxon='t197' value='???'/>
    <sequence taxon='t198' value='???'/>
    <sequence taxon='t199' value='???'/>
    <sequence taxon='t200' value='???'/>
    <sequence taxon='t201' value='???'/>
    <sequence taxon='t202' value='???'/>
    <sequence taxon='t203' value='???'/>
    <sequence taxon='t204' value='???'/>
    <sequence taxon='t205' value='???'/>
    <sequence taxon='t206' value='???'/>
    <sequence taxon='t207' value='???'/>
    <sequence taxon='t208' value='???'/>
    <sequence taxon='t209' value='???'/>
    <sequence taxon='t210' value='???'/>
    <sequence taxon='t211' value='???'/>
    <sequence taxon='t212' value='???'/>
    <sequence taxon='t213' value='???'/>
    <sequence taxon='t214' value='???'/>
    <sequence taxon='t215' value='???'/>
    <sequence taxon='t216' value='???'/>
    <sequence taxon='t217' value='???'/>
    <sequence taxon='t218' value='???'/>
    <sequence taxon='t219' value='???'/>
    <sequence taxon='t220' value='???'/>
    <sequence taxon='t221' value='???'/>
    <sequence taxon='t222' value='???'/>
    <sequence taxon='t223' value='???'/>
    <sequence taxon='t224' value='???'/>
    <sequence taxon='t225' value='???'/>
    <sequence taxon='t226' value='???'/>
    <sequence taxon='t227' value='???'/>
    <sequence taxon='t228' value='???'/>
    <sequence taxon='t229' value='???'/>
    <sequence taxon='t230' value='???'/>
    <sequence taxon='t231' value='???'/>
    <sequence taxon='t232' value='???'/>
    <sequence taxon='t233' value='???'/>
    <sequence taxon='t234' value='???'/>
    <sequence taxon='t235' value='???'/>
    <sequence taxon='t236' value='???'/>
    <sequence taxon='t237' value='???'/>
    <sequence taxon='t238' value='???'/>
    <sequence taxon='t239' value='???'/>
    <sequence taxon='t240' value='???'/>
    <sequence taxon='t241' value='???'/>
    <sequence taxon='t242' value='???'/>
    <sequence taxon='t243' value='???'/>
    <sequence taxon='t244' value='???'/>
    <sequence taxon='t245' value='???'/>
    <sequence taxon='t246' value='???'/>
    <sequence taxon='t247' value='???'/>
    <sequence taxon='t248' value='???'/>
    <sequence taxon='t249' value='???'/>
    <sequence taxon='t250' value='???'/>
    <sequence taxon='t251' value='???'/>
    <sequence taxon='t252' value='???'/>
    <sequence taxon='t253' value='???'/>
    <sequence taxon='t254' value='???'/>
    <sequence taxon='t255' value='???'/>
    <sequence taxon='t256' value='???'/>
    <sequence taxon='t257' value='???'/>
    <sequence taxon='t258' value='???'/>
    <sequence taxon='t259' value='???'/>
    <sequence taxon='t260' value='???'/>
    <sequence taxon='t261' value='???'/>
    <sequence taxon='t262' value='???'/>
    <sequence taxon='t263' value='???'/>
    <sequence taxon='t264' value='???'/>
    <sequence taxon='t265' value='???'/>
    <sequence taxon='t266' value='???'/>
    <sequence taxon='t267' value='???'/>
    <sequence taxon='t268' value='???'/>
    <sequence taxon='t269' value='???'/>
    <sequence taxon='t270' value='???'/>
    <sequence taxon='t271' value='???'/>
    <sequence taxon='t272' value='???'/>
    <sequence taxon='t273' value='???'/>
    <sequence taxon='t274' value='???'/>
    <sequence taxon='t275' value='???'/>
    <sequence taxon='t276' value='???'/>
    <sequence taxon='t277' value='???'/>
    <sequence taxon='t278' value='???'/>
    <sequence taxon='t279' value='???'/>
    <sequence taxon='t280' value='???'/>
    <sequence taxon='t281' value='???'/>
    <sequence taxon='t282' value='???'/>
    <sequence taxon='t283' value='???'/>
    <sequence taxon='t284' value='???'/>
    <sequence taxon='t285' value='???'/>
    <sequence taxon='t286' value='???'/>
    <sequence taxon='t287' value='???'/>
    <sequence taxon='t288' value='???'/>
    <sequence taxon='t289' value='???'/>
    <sequence taxon='t290' value='???'/>
    <sequence taxon='t291' value='???'/>
    <sequence taxon='t292' value='???'/>
    <sequence taxon='t293' value='???'/>
    <sequence taxon='t294' value='???'/>
    <sequence taxon='t295' value='???'/>
    <sequence taxon='t296' value='???'/>
    <sequence taxon='t297' value='???'/>
    <sequence taxon='t298' value='???'/>
    <sequence taxon='t299' value='???'/>
    <sequence taxon='t300' value='???'/>
    <sequence taxon='t301' value='???'/>
    <sequence taxon='t302' value='???'/>
    <sequence taxon='t303' value='???'/>
    <sequence taxon='t304' value='???'/>
    <sequence taxon='t305' value='???'/>
    <sequence taxon='t306' value='???'/>
    <sequence taxon='t307' value='???'/>
    <sequence taxon='t308' value='???'/>
    <sequence taxon='t309' value='???'/>
    <sequence taxon='t310' value='???'/>
    <sequence taxon='t311' value='???'/>
    <sequence taxon='t312' value='???'/>
    <sequence taxon='t313' value='???'/>
    <sequence taxon='t314' value='???'/>
    <sequence taxon='t315' value='???'/>
    <sequence taxon='t316' value='???'/>
    <sequence taxon='t317' value='???'/>
    <sequence taxon='t318' value='???'/>
    <sequence taxon='t319' value='???'/>
    <sequence taxon='t320' value='???'/>

  </alignment>
 
   <typeTraitSet spec='TraitSet' id='typeTraitSet'
 	  traitname="type"

 	  value="
t1=0,
t2=0,
t3=0,
t4=0,
t5=0,
t6=0,
t7=0,
t8=0,
t9=0,
t10=0,
t11=0,
t12=0,
t13=0,
t14=0,
t15=0,
t16=0,
t17=0,
t18=0,
t19=0,
t20=0,
t21=0,
t22=0,
t23=0,
t24=0,
t25=0,
t26=0,
t27=0,
t28=0,
t29=0,
t30=0,
t31=0,
t32=0,
t33=0,
t34=0,
t35=0,
t36=0,
t37=0,
t38=0,
t39=0,
t40=0,
t40=0,
t41=1,
t42=1,
t43=1,
t44=1,
t45=1,
t46=1,
t47=1,
t48=1,
t49=1,
t50=1,
t51=1,
t52=1,
t53=1,
t54=1,
t55=1,
t56=1,
t57=1,
t58=1,
t59=1,
t60=1,
t61=1,
t62=1,
t63=1,
t64=1,
t65=1,
t66=1,
t67=1,
t68=1,
t69=1,
t70=1,
t71=1,
t72=1,
t73=1,
t74=1,
t75=1,
t76=1,
t77=1,
t78=1,
t79=1,
t80=1,
t80=1,
t81=2,
t82=2,
t83=2,
t84=2,
t85=2,
t86=2,
t87=2,
t88=2,
t89=2,
t90=2,
t91=2,
t92=2,
t93=2,
t94=2,
t95=2,
t96=2,
t97=2,
t98=2,
t99=2,
t100=2,
t101=2,
t102=2,
t103=2,
t104=2,
t105=2,
t106=2,
t107=2,
t108=2,
t109=2,
t110=2,
t111=2,
t112=2,
t113=2,
t114=2,
t115=2,
t116=2,
t117=2,
t118=2,
t119=2,
t120=2,
t120=2,
t121=3,
t122=3,
t123=3,
t124=3,
t125=3,
t126=3,
t127=3,
t128=3,
t129=3,
t130=3,
t131=3,
t132=3,
t133=3,
t134=3,
t135=3,
t136=3,
t137=3,
t138=3,
t139=3,
t140=3,
t141=3,
t142=3,
t143=3,
t144=3,
t145=3,
t146=3,
t147=3,
t148=3,
t149=3,
t150=3,
t151=3,
t152=3,
t153=3,
t154=3,
t155=3,
t156=3,
t157=3,
t158=3,
t159=3,
t160=3,
t160=3,
t161=4,
t162=4,
t163=4,
t164=4,
t165=4,
t166=4,
t167=4,
t168=4,
t169=4,
t170=4,
t171=4,
t172=4,
t173=4,
t174=4,
t175=4,
t176=4,
t177=4,
t178=4,
t179=4,
t180=4,
t181=4,
t182=4,
t183=4,
t184=4,
t185=4,
t186=4,
t187=4,
t188=4,
t189=4,
t190=4,
t191=4,
t192=4,
t193=4,
t194=4,
t195=4,
t196=4,
t197=4,
t198=4,
t199=4,
t200=4,
t200=4,
t201=5,
t202=5,
t203=5,
t204=5,
t205=5,
t206=5,
t207=5,
t208=5,
t209=5,
t210=5,
t211=5,
t212=5,
t213=5,
t214=5,
t215=5,
t216=5,
t217=5,
t218=5,
t219=5,
t220=5,
t221=5,
t222=5,
t223=5,
t224=5,
t225=5,
t226=5,
t227=5,
t228=5,
t229=5,
t230=5,
t231=5,
t232=5,
t233=5,
t234=5,
t235=5,
t236=5,
t237=5,
t238=5,
t239=5,
t240=5,
t240=5,
t241=6,
t242=6,
t243=6,
t244=6,
t245=6,
t246=6,
t247=6,
t248=6,
t249=6,
t250=6,
t251=6,
t252=6,
t253=6,
t254=6,
t255=6,
t256=6,
t257=6,
t258=6,
t259=6,
t260=6,
t261=6,
t262=6,
t263=6,
t264=6,
t265=6,
t266=6,
t267=6,
t268=6,
t269=6,
t270=6,
t271=6,
t272=6,
t273=6,
t274=6,
t275=6,
t276=6,
t277=6,
t278=6,
t279=6,
t280=6,
t280=6,
t281=7,
t282=7,
t283=7,
t284=7,
t285=7,
t286=7,
t287=7,
t288=7,
t289=7,
t290=7,
t291=7,
t292=7,
t293=7,
t294=7,
t295=7,
t296=7,
t297=7,
t298=7,
t299=7,
t300=7,
t301=7,
t302=7,
t303=7,
t304=7,
t305=7,
t306=7,
t307=7,
t308=7,
t309=7,
t310=7,
t311=7,
t312=7,
t313=7,
t314=7,
t315=7,
t316=7,
t317=7,
t318=7,
t319=7,
t320=7,
t320=7">

     <taxa spec='TaxonSet' alignment='@alignment'/>
   </typeTraitSet>

   <timeTraitSet spec='TraitSet' id='timeTraitSet'
 	    traitname="date-backward"

 	  value="
t1=0,
t2=0,
t3=0,
t4=0,
t5=0,
t6=0,
t7=0,
t8=0,
t9=0,
t10=0,
t11=0,
t12=0,
t13=0,
t14=0,
t15=0,
t16=0,
t17=0,
t18=0,
t19=0,
t20=0,
t21=0,
t22=0,
t23=0,
t24=0,
t25=0,
t26=0,
t27=0,
t28=0,
t29=0,
t30=0,
t31=0,
t32=0,
t33=0,
t34=0,
t35=0,
t36=0,
t37=0,
t38=0,
t39=0,
t40=0,
t40=0,
t41=0,
t42=0,
t43=0,
t44=0,
t45=0,
t46=0,
t47=0,
t48=0,
t49=0,
t50=0,
t51=0,
t52=0,
t53=0,
t54=0,
t55=0,
t56=0,
t57=0,
t58=0,
t59=0,
t60=0,
t61=0,
t62=0,
t63=0,
t64=0,
t65=0,
t66=0,
t67=0,
t68=0,
t69=0,
t70=0,
t71=0,
t72=0,
t73=0,
t74=0,
t75=0,
t76=0,
t77=0,
t78=0,
t79=0,
t80=0,
t80=0,
t81=0,
t82=0,
t83=0,
t84=0,
t85=0,
t86=0,
t87=0,
t88=0,
t89=0,
t90=0,
t91=0,
t92=0,
t93=0,
t94=0,
t95=0,
t96=0,
t97=0,
t98=0,
t99=0,
t100=0,
t101=0,
t102=0,
t103=0,
t104=0,
t105=0,
t106=0,
t107=0,
t108=0,
t109=0,
t110=0,
t111=0,
t112=0,
t113=0,
t114=0,
t115=0,
t116=0,
t117=0,
t118=0,
t119=0,
t120=0,
t120=0,
t121=0,
t122=0,
t123=0,
t124=0,
t125=0,
t126=0,
t127=0,
t128=0,
t129=0,
t130=0,
t131=0,
t132=0,
t133=0,
t134=0,
t135=0,
t136=0,
t137=0,
t138=0,
t139=0,
t140=0,
t141=0,
t142=0,
t143=0,
t144=0,
t145=0,
t146=0,
t147=0,
t148=0,
t149=0,
t150=0,
t151=0,
t152=0,
t153=0,
t154=0,
t155=0,
t156=0,
t157=0,
t158=0,
t159=0,
t160=0,
t160=0,
t161=0,
t162=0,
t163=0,
t164=0,
t165=0,
t166=0,
t167=0,
t168=0,
t169=0,
t170=0,
t171=0,
t172=0,
t173=0,
t174=0,
t175=0,
t176=0,
t177=0,
t178=0,
t179=0,
t180=0,
t181=0,
t182=0,
t183=0,
t184=0,
t185=0,
t186=0,
t187=0,
t188=0,
t189=0,
t190=0,
t191=0,
t192=0,
t193=0,
t194=0,
t195=0,
t196=0,
t197=0,
t198=0,
t199=0,
t200=0,
t200=0,
t201=0,
t202=0,
t203=0,
t204=0,
t205=0,
t206=0,
t207=0,
t208=0,
t209=0,
t210=0,
t211=0,
t212=0,
t213=0,
t214=0,
t215=0,
t216=0,
t217=0,
t218=0,
t219=0,
t220=0,
t221=0,
t222=0,
t223=0,
t224=0,
t225=0,
t226=0,
t227=0,
t228=0,
t229=0,
t230=0,
t231=0,
t232=0,
t233=0,
t234=0,
t235=0,
t236=0,
t237=0,
t238=0,
t239=0,
t240=0,
t240=0,
t241=0,
t242=0,
t243=0,
t244=0,
t245=0,
t246=0,
t247=0,
t248=0,
t249=0,
t250=0,
t251=0,
t252=0,
t253=0,
t254=0,
t255=0,
t256=0,
t257=0,
t258=0,
t259=0,
t260=0,
t261=0,
t262=0,
t263=0,
t264=0,
t265=0,
t266=0,
t267=0,
t268=0,
t269=0,
t270=0,
t271=0,
t272=0,
t273=0,
t274=0,
t275=0,
t276=0,
t277=0,
t278=0,
t279=0,
t280=0,
t280=0,
t281=0,
t282=0,
t283=0,
t284=0,
t285=0,
t286=0,
t287=0,
t288=0,
t289=0,
t290=0,
t291=0,
t292=0,
t293=0,
t294=0,
t295=0,
t296=0,
t297=0,
t298=0,
t299=0,
t300=0,
t301=0,
t302=0,
t303=0,
t304=0,
t305=0,
t306=0,
t307=0,
t308=0,
t309=0,
t310=0,
t311=0,
t312=0,
t313=0,
t314=0,
t315=0,
t316=0,
t317=0,
t318=0,
t319=0,
t320=0,
t320=0">

     <taxa spec='TaxonSet' alignment='@alignment'/>
   </timeTraitSet>

   <!-- Substitution model (HKY) -->
   <siteModel spec="SiteModel" id="siteModel">
     <mutationRate spec='RealParameter' id="mutationRate" value="1.0"/>
     <substModel spec="HKY">
       <kappa spec='RealParameter' id="hky.kappa" value="1.0"/>
       <frequencies estimate="false" spec='Frequencies'>
	 <frequencies spec='RealParameter' id="hky.freq" value="0.25 0.25 0.25 0.25"/>
       </frequencies>
     </substModel>
   </siteModel>
 
   <!-- Migration model -->
   <migrationModel spec='MigrationModel' id='migModel'>
     <rateMatrix spec='RealParameter' value="1.0" dimension="28" id="rateMatrix"/>
     <popSizes spec='RealParameter' value="1.0" dimension="8" id="popSizes"/>
   </migrationModel>
 
   <!-- Parameter priors -->
   <input spec='CompoundDistribution' id='parameterPriors'>
     <distribution spec='beast.math.distributions.Prior' x="@mutationRate">
       <distr spec='LogNormalDistributionModel' M="0.0" S="4.0"/>
     </distribution>

     <distribution spec='beast.math.distributions.Prior' x="@hky.kappa">
       <distr spec='LogNormalDistributionModel' M="0.0" S="4.0"/>
     </distribution>

     <distribution spec='beast.math.distributions.Prior' x="@rateMatrix">
       <distr spec='LogNormalDistributionModel' M="0.0" S="4.0"/>
     </distribution>
     <distribution spec='beast.math.distributions.Prior' x="@popSizes">
       <distr spec="LogNormalDistributionModel"  M="0.0" S="4.0"/>
     </distribution>
   </input>
 
   <!-- Probability of sequence data given tree 
   <input spec='TreeLikelihood' id="treeLikelihood">
     <data idref="alignment"/>
     <tree idref="tree"/>
     <siteModel idref='siteModel'/>
   </input>
   -->
   
   <!-- Probability of tree given migration rates and population sizes -->
   <input spec='StructuredCoalescentTreeDensity' id='treePrior'>
     <multiTypeTree idref="tree"/>
     <migrationModel idref="migModel"/>
   </input>

   <run spec="MCMC" id="mcmc" chainLength="2000000" storeEvery="1000">
     
     <!--
     <init spec='StructuredCoalescentMultiTypeTree' id='tree' nTypes="2">
         <migrationModel spec='MigrationModel'>
             <rateMatrix spec='RealParameter' value="1.0" dimension="2"/>
             <popSizes spec='RealParameter' value="1.0" dimension="2"/>
         </migrationModel>
         <trait idref='typeTraitSet'/>
         <trait idref='timeTraitSet'/>
     </init>
     -->
     
     <!-- Initialize tree from Newick string -->
     <init spec='MultiTypeTreeFromNewick' id='tree' nTypes="8" 
     
      newick="(((((((((t105[type=2]:0.0182391385519)[type=6]:0.0182391385519,((((t147[type=3]:0.00117043078773)[type=7]:0.00117043078773,t309[type=7]:0.00234086157546)[type=7]:0.00383140345228)[type=6]:0.00383140345228,(t267[type=6]:0.00255752224865,t253[type=6]:0.00255752224865)[type=6]:0.00744614623136)[type=6]:0.0264746086238)[type=6]:0.000971004937975)[type=0]:0.000971004937975,(((((((((t118[type=2]:8.25432370848e-05,t93[type=2]:8.25432370848e-05)[type=2]:0.00302482712272,t110[type=2]:0.0031073703598)[type=2]:0.000358176520225)[type=1]:0.000358176520225,t45[type=1]:0.00382372340025)[type=1]:0.00260065846908,t71[type=1]:0.00642438186933)[type=1]:0.00356917288898)[type=6]:0.00356917288898,(((t25[type=0]:0.00157067087378,t12[type=0]:0.00157067087378)[type=0]:0.00495167347481)[type=6]:0.00495167347481,((t6[type=0]:0.00346079238066)[type=6]:0.00346079238066,t274[type=6]:0.00692158476132)[type=6]:0.00455243306205)[type=6]:0.00208870982392)[type=6]:0.00299722188734)[type=0]:0.00299722188734,((t154[type=3]:0.00425570468062)[type=0]:0.00425570468062,((t136[type=3]:0.000838323591785)[type=0]:0.000838323591785,t30[type=0]:0.00167664718357)[type=0]:0.00683476217767)[type=0]:0.0110457620607)[type=0]:0.0188631155578)[type=0]:0.0747170557523,(((t56[type=1]:0.00507095466307,t43[type=1]:0.00507095466307)[type=1]:0.0325918540919)[type=0]:0.0325918540919,((t100[type=2]:0.0241096167326)[type=0]:0.0241096167326,(((t109[type=2]:0.00062170839411,t91[type=2]:0.00062170839411)[type=2]:0.00323824029444)[type=0]:0.00323824029444,((t254[type=6]:0.00203748898505)[type=0]:0.00203748898505,t11[type=0]:0.00407497797011)[type=0]:0.00302321101289)[type=0]:0.0411210444823)[type=0]:0.0220354293816)[type=0]:0.0428826798852)[type=0]:0.384478533394)[type=2]:0.384478533394,((((((((((((t89[type=2]:0.00150821386058)[type=7]:0.00150821386058,t304[type=7]:0.00301642772116)[type=7]:0.0101438835447)[type=1]:0.0101438835447,t50[type=1]:0.0233041948106)[type=1]:0.055108976786)[type=4]:0.055108976786,(((((((((t320[type=7]:0.000883655322329,t317[type=7]:0.000883655322329)[type=7]:0.00022568192272)[type=5]:0.00022568192272,t209[type=5]:0.00133501916777)[type=5]:0.00283999511491)[type=0]:0.00283999511491,(t38[type=0]:0.000956882287091,t27[type=0]:0.000956882287091)[type=0]:0.00605812711051)[type=0]:0.000129316633502)[type=1]:0.000129316633502,t78[type=1]:0.00727364266461)[type=1]:0.000162906726758)[type=4]:0.000162906726758,t161[type=4]:0.00759945611812)[type=4]:0.125922692264)[type=4]:0.0175289410222)[type=3]:0.0175289410222,(((((((t265[type=6]:0.000872751330506,t244[type=6]:0.000872751330506)[type=6]:0.000453044204136,t268[type=6]:0.00132579553464)[type=6]:0.01835853575)[type=0]:0.01835853575,((((((((((t232[type=5]:0.00126178867427)[type=6]:0.00126178867427,(t255[type=6]:0.00235176631904,t252[type=6]:0.00235176631904)[type=6]:0.000171811029507)[type=6]:0.0089808824159)[type=7]:0.0089808824159,(t305[type=7]:0.000556655167864,t284[type=7]:0.000556655167864)[type=7]:0.0199286870125)[type=7]:0.00348046762164)[type=5]:0.00348046762164,((((t173[type=4]:0.00518879844905)[type=7]:0.00518879844905,t292[type=7]:0.0103775968981)[type=7]:0.00369224270316)[type=5]:0.00369224270316,t207[type=5]:0.0177620823044)[type=5]:0.0096841951192)[type=5]:0.00134715399574)[type=3]:0.00134715399574,((t198[type=4]:0.00138120660196)[type=3]:0.00138120660196,t152[type=3]:0.00276241320392)[type=3]:0.0273781722111)[type=3]:0.000486978688486)[type=0]:0.000486978688486,((t220[type=5]:0.00772206592465)[type=0]:0.00772206592465,t13[type=0]:0.0154441318493)[type=0]:0.0156704109427)[type=0]:0.00692832424261)[type=0]:0.0185522779959)[type=3]:0.0185522779959,((t103[type=2]:0.0080294977881)[type=3]:0.0080294977881,(((t1[type=0]:0.00203152892235)[type=3]:0.00203152892235,t139[type=3]:0.0040630578447)[type=3]:0.00179961002816,(t148[type=3]:0.00513832092679,t124[type=3]:0.00513832092679)[type=3]:0.000724346946085)[type=3]:0.0101963277033)[type=3]:0.0590884274503)[type=3]:0.00468248768268,(((t97[type=2]:0.0491643041012,((((((((((t181[type=4]:0.0099609945769,(((t229[type=5]:0.00039348586682,t203[type=5]:0.00039348586682)[type=5]:0.000716790268855)[type=4]:0.000716790268855,t172[type=4]:0.00182706640453)[type=4]:0.00813392817236)[type=4]:0.000898534418005)[type=2]:0.000898534418005,((t57[type=1]:0.00118061725588)[type=2]:0.00118061725588,t94[type=2]:0.00236123451176)[type=2]:0.00939682890113)[type=2]:0.000331422271266)[type=1]:0.000331422271266,((t137[type=3]:0.0022975744343)[type=1]:0.0022975744343,t53[type=1]:0.0045951488686)[type=1]:0.00782575908684)[type=1]:0.00302480791111)[type=7]:0.00302480791111,t297[type=7]:0.0184705237777)[type=7]:0.00508081874508,t314[type=7]:0.0235513425227)[type=7]:0.00695507828555)[type=2]:0.00695507828555,((((((t182[type=4]:0.00263717233681)[type=3]:0.00263717233681,((t63[type=1]:0.00109817211732)[type=3]:0.00109817211732,t157[type=3]:0.00219634423464)[type=3]:0.00307800043897)[type=3]:0.00179554492126)[type=0]:0.00179554492126,t40[type=0]:0.00886543451612)[type=0]:0.000233952936072)[type=2]:0.000233952936072,((t20[type=0]:0.000656214796485)[type=2]:0.000656214796485,(t108[type=2]:2.76910829986e-05,t99[type=2]:2.76910829986e-05)[type=2]:0.00128473850997)[type=2]:0.0080209107953)[type=2]:0.0281281587056)[type=2]:0.0117028050074)[type=2]:0.0094128229573)[type=3]:0.0094128229573,t156[type=3]:0.0679899500158)[type=3]:0.0118399606935)[type=3]:0.0887501197175)[type=3]:0.0695979105075)[type=7]:0.0695979105075,((((((((t120[type=2]:0.000834999799762,t95[type=2]:0.000834999799762)[type=2]:0.00397302053951,t117[type=2]:0.00480802033928)[type=2]:0.00586773343685)[type=4]:0.00586773343685,((t192[type=4]:0.000108485645244,t165[type=4]:0.000108485645244)[type=4]:0.0109446762321,t189[type=4]:0.0110531618774)[type=4]:0.00549032533562)[type=4]:0.0934790093405)[type=5]:0.0934790093405,(((t48[type=1]:0.0151401293737,t52[type=1]:0.0151401293737)[type=1]:0.00513988860475)[type=5]:0.00513988860475,((t164[type=4]:0.0111311674965)[type=5]:0.0111311674965,(((t10[type=0]:0.000830716094356,t9[type=0]:0.000830716094356)[type=0]:0.00943052417465)[type=5]:0.00943052417465,t206[type=5]:0.0196917644436)[type=5]:0.00257057054925)[type=5]:0.00315757159041)[type=5]:0.178081599311)[type=5]:0.00410629064619)[type=7]:0.00410629064619,((((((((((((t266[type=6]:0.00317998626141)[type=7]:0.00317998626141,t308[type=7]:0.00635997252282)[type=7]:0.00462986178623)[type=2]:0.00462986178623,(((t54[type=1]:0.000158480251239)[type=2]:0.000158480251239,t106[type=2]:0.000316960502478)[type=2]:0.00372250497544,t101[type=2]:0.00403946547792)[type=2]:0.0115802306174)[type=2]:0.0055978175164)[type=5]:0.0055978175164,((((t29[type=0]:0.00186668204861)[type=5]:0.00186668204861,t210[type=5]:0.00373336409723)[type=5]:0.0184706919463,((((((((t302[type=7]:0.00210132970535)[type=5]:0.00210132970535,t205[type=5]:0.00420265941071)[type=5]:0.000638219957325)[type=6]:0.000638219957325,((((t184[type=4]:0.00187716546402)[type=0]:0.00187716546402,t8[type=0]:0.00375433092805)[type=0]:3.35495215156e-05)[type=6]:3.35495215156e-05,(t262[type=6]:0.000329283538269,t260[type=6]:0.000329283538269)[type=6]:0.00349214643282)[type=6]:0.00165766935428)[type=6]:0.000427516458335)[type=1]:0.000427516458335,((t146[type=3]:0.00074505543285)[type=1]:0.00074505543285,t77[type=1]:0.0014901108657)[type=1]:0.00484402137635)[type=1]:0.00381096126894)[type=5]:0.00381096126894,t202[type=5]:0.0139560547799)[type=5]:0.00824800126362)[type=5]:0.000757826101076,(((((t307[type=7]:0.000141422600518,t290[type=7]:0.000141422600518)[type=7]:0.00178874648773)[type=2]:0.00178874648773,t115[type=2]:0.00371891557596)[type=2]:0.000324683324811)[type=5]:0.000324683324811,t233[type=5]:0.00436828222558)[type=5]:0.018593599919)[type=5]:0.0038534489835)[type=5]:0.0132977998722)[type=6]:0.0132977998722,(((((t132[type=3]:0.00121994336683,t121[type=3]:0.00121994336683)[type=3]:0.00587696337435)[type=7]:0.00587696337435,((((t188[type=4]:0.00253310599995)[type=6]:0.00253310599995,t261[type=6]:0.00506621199991)[type=6]:0.000461330104313)[type=7]:0.000461330104313,(((t270[type=6]:0.000574327409645)[type=7]:0.000574327409645,t319[type=7]:0.00114865481929)[type=7]:0.00115240586739,t281[type=7]:0.00230106068667)[type=7]:0.00368781152187)[type=7]:0.006984997907)[type=7]:0.00266431906211)[type=6]:0.00266431906211,((t296[type=7]:0.0064171747318)[type=6]:0.0064171747318,((((((t240[type=5]:0.00095566388666)[type=6]:0.00095566388666,((t293[type=7]:0.000171777022692)[type=6]:0.000171777022692,t250[type=6]:0.000343554045384)[type=6]:0.00156777372793)[type=6]:0.00106049139008)[type=4]:0.00106049139008,((t193[type=4]:6.16198537461e-06,t169[type=4]:6.16198537461e-06)[type=4]:0.000902714868043,t194[type=4]:0.000908876853418)[type=4]:0.00312343370007)[type=4]:0.00089975455075)[type=6]:0.00089975455075,((t278[type=6]:0.000109241318675,t258[type=6]:0.000109241318675)[type=6]:0.000668690236082,t263[type=6]:0.000777931554757)[type=6]:0.00505388810023)[type=6]:0.00700252980858)[type=6]:0.00546815877619)[type=6]:0.0351084226324)[type=6]:0.000228744384267)[type=4]:0.000228744384267,((((((t219[type=5]:0.00367545682106)[type=3]:0.00367545682106,t153[type=3]:0.00735091364213)[type=3]:0.000603924775395)[type=7]:0.000603924775395,(t294[type=7]:0.000788393610258,t289[type=7]:0.000788393610258)[type=7]:0.00777036958265)[type=7]:0.00244174475195)[type=4]:0.00244174475195,t180[type=4]:0.0134422526968)[type=4]:0.040426166944)[type=4]:8.52574296475e-05)[type=7]:8.52574296475e-05,((t257[type=6]:0.00103967666685)[type=7]:0.00103967666685,t310[type=7]:0.0020793533337)[type=7]:0.0519595811664)[type=7]:0.157675152686)[type=7]:0.0960617642547)[type=7]:0.179187776031)[type=2]:0.179187776031,(((((((t128[type=3]:0.0054845428927)[type=0]:0.0054845428927,(((t76[type=1]:0.000485781069825,t60[type=1]:0.000485781069825)[type=1]:0.00101881737047)[type=0]:0.00101881737047,t39[type=0]:0.00252341581076)[type=0]:0.00844566997461)[type=0]:0.0050668806137)[type=4]:0.0050668806137,t162[type=4]:0.0211028470127)[type=4]:0.0111464081638)[type=2]:0.0111464081638,(((((((t33[type=0]:0.00296797367323)[type=1]:0.00296797367323,t73[type=1]:0.00593594734645)[type=1]:0.000187781692337)[type=3]:0.000187781692337,((t126[type=3]:0.000623131827376,t125[type=3]:0.000623131827376)[type=3]:0.000998528930806,t158[type=3]:0.00162166075818)[type=3]:0.00468984997295)[type=3]:0.00589579554438,((t248[type=6]:0.0016255796567)[type=3]:0.0016255796567,(t134[type=3]:0.000683459238221,t131[type=3]:0.000683459238221)[type=3]:0.00256770007516)[type=3]:0.00895614696212)[type=3]:0.0132084803318)[type=2]:0.0132084803318,((((((t174[type=4]:0.00264775422965)[type=1]:0.00264775422965,t42[type=1]:0.00529550845929)[type=1]:0.0037246673879)[type=5]:0.0037246673879,((t86[type=2]:0.00297674267298)[type=5]:0.00297674267298,(((t221[type=5]:0.000324707877222,t211[type=5]:0.000324707877222)[type=5]:0.000177227185669,t216[type=5]:0.00050193506289)[type=5]:7.9258317091e-05,t208[type=5]:0.000581193379982)[type=5]:0.00537229196597)[type=5]:0.00679135788914)[type=5]:0.00116907559093)[type=2]:0.00116907559093,((t150[type=3]:0.000327043260619)[type=2]:0.000327043260619,t92[type=2]:0.000654086521239)[type=2]:0.0144289078957)[type=2]:0.023541272522)[type=2]:0.00477139640147)[type=2]:0.0220669222766,(((((((((t114[type=2]:0.00121693094444,t112[type=2]:0.00121693094444)[type=2]:0.00417339824732)[type=0]:0.00417339824732,t17[type=0]:0.00956372743909)[type=0]:0.00061233059764)[type=7]:0.00061233059764,((t84[type=2]:0.00115569637899)[type=7]:0.00115569637899,t286[type=7]:0.00231139275799)[type=7]:0.00847699587638)[type=7]:0.00191179757448)[type=3]:0.00191179757448,(t160[type=3]:0.0107137868337,((t159[type=3]:0.000451139114377,t127[type=3]:0.000451139114377)[type=3]:0.000852624668683,t145[type=3]:0.00130376378306)[type=3]:0.00941002305065)[type=3]:0.00389819694963)[type=3]:0.0021953381108)[type=2]:0.0021953381108,(t98[type=2]:0.00823141822747,((t129[type=3]:0.00166314065774)[type=2]:0.00166314065774,t116[type=2]:0.00332628131548)[type=2]:0.00490513691199)[type=2]:0.0107712417775)[type=2]:0.0464599256122)[type=2]:0.600688817887)[type=2]:0.215943006017)[type=2]:0.161103057007)[type=4]:0.161103057007,(((((((((t66[type=1]:0.0088366399176)[type=2]:0.0088366399176,((t68[type=1]:0.00117958632972)[type=2]:0.00117958632972,t104[type=2]:0.00235917265945)[type=2]:0.0153141071757)[type=2]:0.0279925522885)[type=1]:0.0279925522885,((t16[type=0]:0.00343153705209)[type=1]:0.00343153705209,((t21[type=0]:0.00209188098838)[type=1]:0.00209188098838,t64[type=1]:0.00418376197676)[type=1]:0.00267931212743)[type=1]:0.066795310308)[type=1]:0.0178963808956)[type=5]:0.0178963808956,((((t113[type=2]:0.00564315026505)[type=0]:0.00564315026505,t24[type=0]:0.0112863005301)[type=0]:0.00108803174112)[type=5]:0.00108803174112,t204[type=5]:0.0134623640123)[type=5]:0.0959887821911)[type=5]:0.0240509431637,((((((((((((((t312[type=7]:0.0011733012679,t283[type=7]:0.0011733012679)[type=7]:0.00112063781523,t288[type=7]:0.00229393908312)[type=7]:0.00029748559049,t316[type=7]:0.00259142467362)[type=7]:0.00185252211431,(((t230[type=5]:0.000894364240785,t214[type=5]:0.000894364240785)[type=5]:0.000266785690562)[type=7]:0.000266785690562,t295[type=7]:0.00142793562191)[type=7]:0.00301601116602)[type=7]:0.00401045712885,(t313[type=7]:0.00159483006234,t303[type=7]:0.00159483006234)[type=7]:0.00685957385444)[type=7]:0.00236151399049)[type=4]:0.00236151399049,((((t275[type=6]:0.00151537718002,t259[type=6]:0.00151537718002)[type=6]:0.000499359973742,t243[type=6]:0.00201473715376)[type=6]:0.000993141456875)[type=4]:0.000993141456875,t163[type=4]:0.00400102006751)[type=4]:0.00917641183024)[type=4]:0.0082196042569,((((t32[type=0]:0.00530887728685)[type=6]:0.00530887728685,(t272[type=6]:0.000956479207695,t241[type=6]:0.000956479207695)[type=6]:0.00966127536599)[type=6]:0.00349047011139)[type=4]:0.00349047011139,((((t315[type=7]:0.0011334948473)[type=6]:0.0011334948473,t273[type=6]:0.00226698969459)[type=6]:0.00147022339226)[type=4]:0.00147022339226,((t187[type=4]:0.000409124062355,t170[type=4]:0.000409124062355)[type=4]:0.000253424713889,t186[type=4]:0.000662548776244)[type=4]:0.00454488770288)[type=4]:0.0123912583174)[type=4]:0.00379834135817)[type=4]:0.0058028872459)[type=7]:0.0058028872459,((((((t231[type=5]:0.00261308398261)[type=7]:0.00261308398261,((t190[type=4]:0.000830293426055)[type=7]:0.000830293426055,t306[type=7]:0.00166058685211)[type=7]:0.00356558111312)[type=7]:0.000229423155403)[type=5]:0.000229423155403,t222[type=5]:0.00568501427603)[type=5]:0.00745555002275)[type=7]:0.00745555002275,((t75[type=1]:0.00662282154255)[type=7]:0.00662282154255,(((((((t102[type=2]:0.000134830548827,t85[type=2]:0.000134830548827)[type=2]:0.00397707229716)[type=5]:0.00397707229716,t239[type=5]:0.00808897514314)[type=5]:0.00131855819033)[type=6]:0.00131855819033,((t215[type=5]:0.00195794404027)[type=6]:0.00195794404027,t279[type=6]:0.00391588808053)[type=6]:0.00681020344328)[type=6]:0.000206031314039)[type=7]:0.000206031314039,t287[type=7]:0.0111381541519)[type=7]:0.0021074889332)[type=7]:0.00735047123643)[type=7]:0.0124066963249)[type=7]:0.0047618056557)[type=4]:0.0047618056557,((((((((t70[type=1]:0.0013385284743)[type=2]:0.0013385284743,t111[type=2]:0.00267705694859)[type=2]:0.000820059698025)[type=1]:0.000820059698025,((t36[type=0]:0.00072221780531)[type=1]:0.00072221780531,t79[type=1]:0.00144443561062)[type=1]:0.00287274073403)[type=1]:0.00138889656125,(t62[type=1]:0.00270924629267,t61[type=1]:0.00270924629267)[type=1]:0.00299682661322)[type=1]:0.0146942872922)[type=4]:0.0146942872922,t196[type=4]:0.0350946474903)[type=4]:0.00180156542063,(t200[type=4]:0.000224702147862,t171[type=4]:0.000224702147862)[type=4]:0.036671510763)[type=4]:0.00563020904698)[type=4]:0.000183986697354)[type=5]:0.000183986697354,((((((((((t144[type=3]:0.00263556924909,t135[type=3]:0.00263556924909)[type=3]:0.00250236307124,t155[type=3]:0.00513793232033)[type=3]:2.57175953688e-05)[type=0]:2.57175953688e-05,t15[type=0]:0.00518936751106)[type=0]:0.000516598893645)[type=1]:0.000516598893645,t41[type=1]:0.00622256529833)[type=1]:0.0111389530108)[type=3]:0.0111389530108,((((((((((t14[type=0]:0.000456415952429,t3[type=0]:0.000456415952429)[type=0]:0.000923766373358,t31[type=0]:0.00138018232579)[type=0]:0.0005361989211)[type=2]:0.0005361989211,(((t218[type=5]:0.000456082025494)[type=2]:0.000456082025494,t96[type=2]:0.000912164050988)[type=2]:0.000417340323211,t87[type=2]:0.0013295043742)[type=2]:0.00112307579379)[type=2]:0.000325644459516)[type=0]:0.000325644459516,t34[type=0]:0.00310386908702)[type=0]:0.000158142812391)[type=4]:0.000158142812391,t175[type=4]:0.00342015471181)[type=4]:0.000681468620835)[type=3]:0.000681468620835,((t74[type=1]:8.14104823355e-05)[type=3]:8.14104823355e-05,t142[type=3]:0.000162820964671)[type=3]:0.0046202709888)[type=3]:0.0237173793665)[type=3]:0.000795022872285)[type=5]:0.000795022872285,((t235[type=5]:0.00678126698048,t217[type=5]:0.00678126698048)[type=5]:0.0128722694678,t201[type=5]:0.0196535364483)[type=5]:0.0104369806162)[type=5]:0.012803878288)[type=5]:0.0906076940144)[type=5]:0.0451111000314)[type=4]:0.0451111000314,((((t183[type=4]:0.0781983581495)[type=6]:0.0781983581495,((((((((t318[type=7]:0.00215399611821)[type=6]:0.00215399611821,t277[type=6]:0.00430799223641)[type=6]:0.000273471415421)[type=7]:0.000273471415421,t301[type=7]:0.00485493506726)[type=7]:0.00439831002874)[type=1]:0.00439831002874,t67[type=1]:0.0136515551247)[type=1]:0.0179806872723)[type=6]:0.0179806872723,((((((t82[type=2]:0.0061309328839)[type=1]:0.0061309328839,((t26[type=0]:0.00337519361375)[type=1]:0.00337519361375,((t37[type=0]:0.000865359294835)[type=1]:0.000865359294835,t59[type=1]:0.00173071858967)[type=1]:0.00501966863783)[type=1]:0.00551147854035)[type=1]:0.00549179616545)[type=4]:0.00549179616545,((t133[type=3]:0.00598341923005)[type=4]:0.00598341923005,((((t138[type=3]:0.00118835806456)[type=2]:0.00118835806456,t119[type=2]:0.00237671612911)[type=2]:0.000390571239275)[type=4]:0.000390571239275,t166[type=4]:0.00315785860766)[type=4]:0.00880897985245)[type=4]:0.0112786196387)[type=4]:0.0115113512419)[type=6]:0.0115113512419,((((t123[type=3]:0.0159644746833)[type=2]:0.0159644746833,((((t237[type=5]:0.00137049670614)[type=7]:0.00137049670614,t285[type=7]:0.00274099341228)[type=7]:0.000677632476555)[type=2]:0.000677632476555,(t107[type=2]:0.00011323582591,t88[type=2]:0.00011323582591)[type=2]:0.00398302253947)[type=2]:0.0278326910011)[type=2]:0.00114129281453)[type=6]:0.00114129281453,(((((t269[type=6]:0.00434597939915)[type=4]:0.00434597939915,t197[type=4]:0.0086919587983)[type=4]:0.000401450391108)[type=6]:0.000401450391108,t264[type=6]:0.00949485958052)[type=6]:0.0019310272924,((t282[type=7]:0.0033066369359)[type=6]:0.0033066369359,t246[type=6]:0.0066132738718)[type=6]:0.00481261300113)[type=6]:0.0227856481226)[type=6]:0.0120566255871)[type=6]:0.00334476908667)[type=6]:0.10678378663)[type=6]:0.000144341965142)[type=4]:0.000144341965142,(((((((((((((((t69[type=1]:0.000480660557393,t58[type=1]:0.000480660557393)[type=1]:0.000959034430153,t72[type=1]:0.00143969498755)[type=1]:0.0050692536304)[type=6]:0.0050692536304,t242[type=6]:0.0115782022484)[type=6]:0.00256439889687)[type=5]:0.00256439889687,((((t23[type=0]:0.00155305929625,t18[type=0]:0.00155305929625)[type=0]:0.000152509856457,(t35[type=0]:0.00084088623526,t28[type=0]:0.00084088623526)[type=0]:0.000864682917444)[type=0]:0.000845641668095)[type=5]:0.000845641668095,((t236[type=5]:0.000617859062818,t225[type=5]:0.000617859062818)[type=5]:0.000515028054913,t238[type=5]:0.00113288711773)[type=5]:0.00226396537117)[type=5]:0.0133101475533)[type=5]:0.000496132688367)[type=7]:0.000496132688367,(((((t141[type=3]:8.96669251955e-05,t122[type=3]:8.96669251955e-05)[type=3]:0.00175057867585)[type=5]:0.00175057867585,t234[type=5]:0.00359082427691)[type=5]:0.00067144958632)[type=7]:0.00067144958632,((((t179[type=4]:0.000428545484474,t168[type=4]:0.000428545484474)[type=4]:0.000480872487495)[type=7]:0.000480872487495,t291[type=7]:0.00139029045946)[type=7]:0.00192981830571,t299[type=7]:0.00332010876518)[type=7]:0.00161361468437)[type=7]:0.0127655419693)[type=7]:0.00047468191334)[type=4]:0.00047468191334,((t311[type=7]:0.00269757521166)[type=4]:0.00269757521166,((t249[type=6]:0.00092046450237)[type=4]:0.00092046450237,t185[type=4]:0.00184092900474)[type=4]:0.00355422141859)[type=4]:0.0132534788222)[type=4]:0.0151045607302)[type=5]:0.0151045607302,((t276[type=6]:0.00450442367789)[type=5]:0.00450442367789,(t223[type=5]:0.000296533494175,t212[type=5]:0.000296533494175)[type=5]:0.00871231386159)[type=5]:0.0398489033501)[type=5]:0.00785665186115)[type=4]:0.00785665186115,(((((((((((t55[type=1]:0.00146234567135,t47[type=1]:0.00146234567135)[type=1]:0.00161293372694,t51[type=1]:0.00307527939828)[type=1]:0.00100761944992)[type=2]:0.00100761944992,t81[type=2]:0.00509051829814)[type=2]:0.00822174533921,t83[type=2]:0.0133122636373)[type=2]:0.0070529193231)[type=1]:0.0070529193231,(((((((t213[type=5]:0.00258953342527)[type=7]:0.00258953342527,t300[type=7]:0.00517906685054)[type=7]:0.000581911308715)[type=5]:0.000581911308715,((t177[type=4]:0.000822007835575)[type=5]:0.000822007835575,(t228[type=5]:0.000186229573502,t226[type=5]:0.000186229573502)[type=5]:0.00145778609764)[type=5]:0.00469887379682)[type=5]:0.00301293199113)[type=1]:0.00301293199113,((t19[type=0]:0.00202174282317)[type=1]:0.00202174282317,t65[type=1]:0.00404348564634)[type=1]:0.00832526780392)[type=1]:2.95766714035e-05,(t49[type=1]:0.000228021808748,t44[type=1]:0.000228021808748)[type=1]:0.0121703083129)[type=1]:0.0150197721619)[type=1]:0.00105263863014)[type=2]:0.00105263863014,(((((t151[type=3]:0.000594799701984,t149[type=3]:0.000594799701984)[type=3]:0.000995882329784,t143[type=3]:0.00159068203177)[type=3]:0.00096088937982,t140[type=3]:0.0025515714116)[type=3]:0.0105301137571)[type=2]:0.0105301137571,(((((t5[type=0]:0.0060778193286,(t22[type=0]:0.000162080331533,t2[type=0]:0.000162080331533)[type=0]:0.00591573899706)[type=0]:0.00343463171379)[type=6]:0.00343463171379,(((t130[type=3]:0.005116781489)[type=6]:0.005116781489,t247[type=6]:0.010233562978)[type=6]:0.00105650522232,(((t298[type=7]:0.00184469419892)[type=6]:0.00184469419892,t280[type=6]:0.00368938839784)[type=6]:0.00028380045869,((t271[type=6]:0.000583111627126,t251[type=6]:0.000583111627126)[type=6]:7.59401610878e-06,t245[type=6]:0.000590705643236)[type=6]:0.00338248321328)[type=6]:0.00731687934381)[type=6]:0.00165701455583)[type=6]:0.00492880750654)[type=2]:0.00492880750654,(((t7[type=0]:0.00247881561804,t4[type=0]:0.00247881561804)[type=0]:0.00245385650408)[type=2]:0.00245385650408,((t167[type=4]:0.00155450640265)[type=2]:0.00155450640265,t90[type=2]:0.0031090128053)[type=2]:0.00427751582092)[type=2]:0.015418169143)[type=2]:0.000807101156569)[type=2]:0.00591158061802)[type=2]:0.0147464139007)[type=4]:0.0147464139007,((t224[type=5]:0.0051254403789)[type=4]:0.0051254403789,(((t227[type=5]:0.00073798587933)[type=4]:0.00073798587933,t178[type=4]:0.00147597175866)[type=4]:0.000369133701873,t195[type=4]:0.00184510546053)[type=4]:0.00840577529732)[type=4]:0.0487653265874)[type=4]:0.00555484708294)[type=4]:0.0668500356598,(((((t80[type=1]:0.00195795944144,t46[type=1]:0.00195795944144)[type=1]:0.0058267857043)[type=6]:0.0058267857043,((t199[type=4]:0.00466973154001)[type=6]:0.00466973154001,((t191[type=4]:0.000285210107539)[type=6]:0.000285210107539,t256[type=6]:0.000570420215078)[type=6]:0.00876904286493)[type=6]:0.00427206776999)[type=6]:0.00216391646987)[type=4]:0.00216391646987,t176[type=4]:0.0179393637897)[type=4]:0.113481726298)[type=4]:0.0252643101418)[type=4]:0.0670388892002)[type=4]:0.980576234104)[type=4]:0.0;">

     <!--newick="(((t1[type=0]:0.1,t2[type=0]:0.1)[type=0]:1.0)[type=1]:0.1,(t3[type=1]:0.2,t4[type=1]:0.2)[type=1]:1.0)[type=1]:0.0;"> -->
         <trait idref='typeTraitSet'/>
         <trait idref='timeTraitSet'/>
     </init>
 
     <state>
       <stateNode idref="tree"/>
       <stateNode idref="rateMatrix"/>
       <stateNode idref="popSizes"/>
       <stateNode idref="mutationRate"/>
       <stateNode idref="hky.kappa"/>
       <stateNode idref="hky.freq"/>
     </state>
     
     <distribution spec='CompoundDistribution' id='posterior'>
     <!--
       <distribution idref="treeLikelihood"/>
       -->
       <distribution idref='treePrior'/>
       <distribution idref="parameterPriors"/>
     </distribution>

 
     <!-- parameter scaling operators -->

     <operator spec='ScaleOperator' id='RateScaler'
 	      parameter="@rateMatrix"
 	      scaleFactor="0.8" weight="1">
     </operator>
 <!--    
     <operator spec="ScaleOperator" id="PopSizeScaler"
 	      parameter="@popSizes"
	      scaleFactor="0.8" weight="1"/>
	      -->
<!--
     <operator spec="ScaleOperator" id="muRateScaler"
	       parameter="@mutationRate"
	       scaleFactor="0.8" weight="1"/>


     <operator spec='ScaleOperator' id='kappaScaler'
	       parameter="@hky.kappa"
	       scaleFactor="0.8" weight="0.1">
     </operator>

     <operator spec="DeltaExchangeOperator" id="freqExchanger"
	       parameter="@hky.freq"
	       delta="0.01" weight="0.1"/>
-->

               <!--
     <operator spec="UpDownOperator" id="upDown"
               scaleFactor="0.8" weight="1">
       <up idref="popSizes"/>
       <down idref="mutationRate"/>
       <down idref="rateMatrix"/>
     </operator>
            -->


     <!-- Multi-type tree operators 

     <operator spec='TypedSubtreeExchange' id='STX'
 	      weight="10" multiTypeTree="@tree"
 	      migrationModel="@migModel"/>
     
     <operator spec="TypedWilsonBalding" id="TWB"
 	      weight="10" multiTypeTree="@tree"
 	      migrationModel="@migModel" alpha="0.2"/>
 	      -->
     
     <operator spec="NodeRetype" id="NR"
 	      weight="1" multiTypeTree="@tree"
 	      migrationModel="@migModel"/>

<!--
     <operator spec="NodeShiftRetype" id="NSR1"
               weight="10" multiTypeTree="@tree"
               rootScaleFactor="0.8"
	       migrationModel="@migModel" rootOnly="true"/>

     <operator spec="NodeShiftRetype" id="NSR2"
               weight="10" multiTypeTree="@tree"
               migrationModel="@migModel" noRoot="true"/>
              -->

<!--
     <operator spec="MultiTypeUniform" id="MTU"
	       weight="10" multiTypeTree="@tree"
	       includeRoot="true"
	       rootScaleFactor="0.9"/>
	       -->
        <!--  
     <operator spec="MultiTypeTreeScale" id="MTTS1"
 	      weight="10" multiTypeTree="@tree"
 	      scaleFactor="0.98" useOldTreeScaler="true">
         <parameter idref="popSizes"/>         
         <parameterInverse idref="rateMatrix"/>
         
         <parameterInverse idref="mutationRate"/>
          
     </operator>
     -->

     <operator spec="MultiTypeTreeScale" id="MTTS2"
 	      weight="1" multiTypeTree="@tree"
 	      scaleFactor="0.98" useOldTreeScaler="true">
     </operator>


     <!-- Loggers -->
     
     <logger logEvery="1000" fileName="MTT_8pop_samples40_fixedTree_mean0.5_niter2M.xml.log">
       <model idref='posterior'/>
       <log idref="posterior"/>
       <!--
       <log idref="treeLikelihood"/>
       -->
       <log idref="treePrior"/>
       <log spec='TreeHeightLogger' tree='@tree'/>
       <log idref="migModel"/>
       <!--
       <log idref="mutationRate"/>
       <log idref="hky.kappa"/>
       <log idref="hky.freq"/>
       -->
     </logger>

     <logger logEvery="1000" fileName="MTT_8pop_samples40_fixedTree_mean0.5_niter2M.xml.tree.txt" mode="tree">
     <!--<logger logEvery="10000" fileName="structuredCoalescent.trees" mode="tree">   -->
       <log idref="tree"/>
     </logger>

     <logger logEvery="100000">
       <model idref='posterior'/>
       <log idref="posterior"/>
        <!--
       <log idref="treeLikelihood"/>
       -->
       <log idref="treePrior"/>
       <log spec='TreeHeightLogger' tree='@tree'/>
       <log idref="migModel"/>
       <!--
       <log idref="mutationRate"/>
       -->
       <ESS spec='ESS' name='log' arg="@treePrior"/>
       <ESS spec='ESS' name='log' arg="@rateMatrix"/>
     </logger>

   </run>
   
 </beast>
