# Supplementary material for: New Routes to Phylogeography: A Bayesian Structured Coalescent Approximation
Source: PLoS Genet. 2015 Aug 12;11(8):e1005421. doi: 10.1371/journal.pgen.1005421 (PMC4534465; doi:10.1371/journal.pgen.1005421)
Supplement: S1 Dataset — Files are in xml format, so to make our analyses easily replicable in BEAST. (ZIP) [file pgen.1005421.s002.zip › S1_Dataset/Mugration_2pop_samples10_190_fixedTree_mean0.5_niter1M.xml]

<?xml version="1.0" encoding="UTF-8" standalone="no"?><beast beautitemplate='Standard' beautistatus='' namespace="beast.core:beast.evolution.alignment:beast.evolution.tree.coalescent:beast.core.util:beast.evolution.nuc:beast.evolution.operators:beast.evolution.sitemodel:beast.evolution.substitutionmodel:beast.evolution.likelihood" version="2.0">


    <data id="Mugration_example" name="alignment">

    <sequence taxon='t1' value='???' totalcount="200"/>
    <sequence taxon='t2' value='???' totalcount="200"/>
    <sequence taxon='t3' value='???' totalcount="200"/>
    <sequence taxon='t4' value='???' totalcount="200"/>
    <sequence taxon='t5' value='???' totalcount="200"/>
    <sequence taxon='t6' value='???' totalcount="200"/>
    <sequence taxon='t7' value='???' totalcount="200"/>
    <sequence taxon='t8' value='???' totalcount="200"/>
    <sequence taxon='t9' value='???' totalcount="200"/>
    <sequence taxon='t10' value='???' totalcount="200"/>
    <sequence taxon='t11' value='???' totalcount="200"/>
    <sequence taxon='t12' value='???' totalcount="200"/>
    <sequence taxon='t13' value='???' totalcount="200"/>
    <sequence taxon='t14' value='???' totalcount="200"/>
    <sequence taxon='t15' value='???' totalcount="200"/>
    <sequence taxon='t16' value='???' totalcount="200"/>
    <sequence taxon='t17' value='???' totalcount="200"/>
    <sequence taxon='t18' value='???' totalcount="200"/>
    <sequence taxon='t19' value='???' totalcount="200"/>
    <sequence taxon='t20' value='???' totalcount="200"/>
    <sequence taxon='t21' value='???' totalcount="200"/>
    <sequence taxon='t22' value='???' totalcount="200"/>
    <sequence taxon='t23' value='???' totalcount="200"/>
    <sequence taxon='t24' value='???' totalcount="200"/>
    <sequence taxon='t25' value='???' totalcount="200"/>
    <sequence taxon='t26' value='???' totalcount="200"/>
    <sequence taxon='t27' value='???' totalcount="200"/>
    <sequence taxon='t28' value='???' totalcount="200"/>
    <sequence taxon='t29' value='???' totalcount="200"/>
    <sequence taxon='t30' value='???' totalcount="200"/>
    <sequence taxon='t31' value='???' totalcount="200"/>
    <sequence taxon='t32' value='???' totalcount="200"/>
    <sequence taxon='t33' value='???' totalcount="200"/>
    <sequence taxon='t34' value='???' totalcount="200"/>
    <sequence taxon='t35' value='???' totalcount="200"/>
    <sequence taxon='t36' value='???' totalcount="200"/>
    <sequence taxon='t37' value='???' totalcount="200"/>
    <sequence taxon='t38' value='???' totalcount="200"/>
    <sequence taxon='t39' value='???' totalcount="200"/>
    <sequence taxon='t40' value='???' totalcount="200"/>
    <sequence taxon='t41' value='???' totalcount="200"/>
    <sequence taxon='t42' value='???' totalcount="200"/>
    <sequence taxon='t43' value='???' totalcount="200"/>
    <sequence taxon='t44' value='???' totalcount="200"/>
    <sequence taxon='t45' value='???' totalcount="200"/>
    <sequence taxon='t46' value='???' totalcount="200"/>
    <sequence taxon='t47' value='???' totalcount="200"/>
    <sequence taxon='t48' value='???' totalcount="200"/>
    <sequence taxon='t49' value='???' totalcount="200"/>
    <sequence taxon='t50' value='???' totalcount="200"/>
    <sequence taxon='t51' value='???' totalcount="200"/>
    <sequence taxon='t52' value='???' totalcount="200"/>
    <sequence taxon='t53' value='???' totalcount="200"/>
    <sequence taxon='t54' value='???' totalcount="200"/>
    <sequence taxon='t55' value='???' totalcount="200"/>
    <sequence taxon='t56' value='???' totalcount="200"/>
    <sequence taxon='t57' value='???' totalcount="200"/>
    <sequence taxon='t58' value='???' totalcount="200"/>
    <sequence taxon='t59' value='???' totalcount="200"/>
    <sequence taxon='t60' value='???' totalcount="200"/>
    <sequence taxon='t61' value='???' totalcount="200"/>
    <sequence taxon='t62' value='???' totalcount="200"/>
    <sequence taxon='t63' value='???' totalcount="200"/>
    <sequence taxon='t64' value='???' totalcount="200"/>
    <sequence taxon='t65' value='???' totalcount="200"/>
    <sequence taxon='t66' value='???' totalcount="200"/>
    <sequence taxon='t67' value='???' totalcount="200"/>
    <sequence taxon='t68' value='???' totalcount="200"/>
    <sequence taxon='t69' value='???' totalcount="200"/>
    <sequence taxon='t70' value='???' totalcount="200"/>
    <sequence taxon='t71' value='???' totalcount="200"/>
    <sequence taxon='t72' value='???' totalcount="200"/>
    <sequence taxon='t73' value='???' totalcount="200"/>
    <sequence taxon='t74' value='???' totalcount="200"/>
    <sequence taxon='t75' value='???' totalcount="200"/>
    <sequence taxon='t76' value='???' totalcount="200"/>
    <sequence taxon='t77' value='???' totalcount="200"/>
    <sequence taxon='t78' value='???' totalcount="200"/>
    <sequence taxon='t79' value='???' totalcount="200"/>
    <sequence taxon='t80' value='???' totalcount="200"/>
    <sequence taxon='t81' value='???' totalcount="200"/>
    <sequence taxon='t82' value='???' totalcount="200"/>
    <sequence taxon='t83' value='???' totalcount="200"/>
    <sequence taxon='t84' value='???' totalcount="200"/>
    <sequence taxon='t85' value='???' totalcount="200"/>
    <sequence taxon='t86' value='???' totalcount="200"/>
    <sequence taxon='t87' value='???' totalcount="200"/>
    <sequence taxon='t88' value='???' totalcount="200"/>
    <sequence taxon='t89' value='???' totalcount="200"/>
    <sequence taxon='t90' value='???' totalcount="200"/>
    <sequence taxon='t91' value='???' totalcount="200"/>
    <sequence taxon='t92' value='???' totalcount="200"/>
    <sequence taxon='t93' value='???' totalcount="200"/>
    <sequence taxon='t94' value='???' totalcount="200"/>
    <sequence taxon='t95' value='???' totalcount="200"/>
    <sequence taxon='t96' value='???' totalcount="200"/>
    <sequence taxon='t97' value='???' totalcount="200"/>
    <sequence taxon='t98' value='???' totalcount="200"/>
    <sequence taxon='t99' value='???' totalcount="200"/>
    <sequence taxon='t100' value='???' totalcount="200"/>
    <sequence taxon='t101' value='???' totalcount="200"/>
    <sequence taxon='t102' value='???' totalcount="200"/>
    <sequence taxon='t103' value='???' totalcount="200"/>
    <sequence taxon='t104' value='???' totalcount="200"/>
    <sequence taxon='t105' value='???' totalcount="200"/>
    <sequence taxon='t106' value='???' totalcount="200"/>
    <sequence taxon='t107' value='???' totalcount="200"/>
    <sequence taxon='t108' value='???' totalcount="200"/>
    <sequence taxon='t109' value='???' totalcount="200"/>
    <sequence taxon='t110' value='???' totalcount="200"/>
    <sequence taxon='t111' value='???' totalcount="200"/>
    <sequence taxon='t112' value='???' totalcount="200"/>
    <sequence taxon='t113' value='???' totalcount="200"/>
    <sequence taxon='t114' value='???' totalcount="200"/>
    <sequence taxon='t115' value='???' totalcount="200"/>
    <sequence taxon='t116' value='???' totalcount="200"/>
    <sequence taxon='t117' value='???' totalcount="200"/>
    <sequence taxon='t118' value='???' totalcount="200"/>
    <sequence taxon='t119' value='???' totalcount="200"/>
    <sequence taxon='t120' value='???' totalcount="200"/>
    <sequence taxon='t121' value='???' totalcount="200"/>
    <sequence taxon='t122' value='???' totalcount="200"/>
    <sequence taxon='t123' value='???' totalcount="200"/>
    <sequence taxon='t124' value='???' totalcount="200"/>
    <sequence taxon='t125' value='???' totalcount="200"/>
    <sequence taxon='t126' value='???' totalcount="200"/>
    <sequence taxon='t127' value='???' totalcount="200"/>
    <sequence taxon='t128' value='???' totalcount="200"/>
    <sequence taxon='t129' value='???' totalcount="200"/>
    <sequence taxon='t130' value='???' totalcount="200"/>
    <sequence taxon='t131' value='???' totalcount="200"/>
    <sequence taxon='t132' value='???' totalcount="200"/>
    <sequence taxon='t133' value='???' totalcount="200"/>
    <sequence taxon='t134' value='???' totalcount="200"/>
    <sequence taxon='t135' value='???' totalcount="200"/>
    <sequence taxon='t136' value='???' totalcount="200"/>
    <sequence taxon='t137' value='???' totalcount="200"/>
    <sequence taxon='t138' value='???' totalcount="200"/>
    <sequence taxon='t139' value='???' totalcount="200"/>
    <sequence taxon='t140' value='???' totalcount="200"/>
    <sequence taxon='t141' value='???' totalcount="200"/>
    <sequence taxon='t142' value='???' totalcount="200"/>
    <sequence taxon='t143' value='???' totalcount="200"/>
    <sequence taxon='t144' value='???' totalcount="200"/>
    <sequence taxon='t145' value='???' totalcount="200"/>
    <sequence taxon='t146' value='???' totalcount="200"/>
    <sequence taxon='t147' value='???' totalcount="200"/>
    <sequence taxon='t148' value='???' totalcount="200"/>
    <sequence taxon='t149' value='???' totalcount="200"/>
    <sequence taxon='t150' value='???' totalcount="200"/>
    <sequence taxon='t151' value='???' totalcount="200"/>
    <sequence taxon='t152' value='???' totalcount="200"/>
    <sequence taxon='t153' value='???' totalcount="200"/>
    <sequence taxon='t154' value='???' totalcount="200"/>
    <sequence taxon='t155' value='???' totalcount="200"/>
    <sequence taxon='t156' value='???' totalcount="200"/>
    <sequence taxon='t157' value='???' totalcount="200"/>
    <sequence taxon='t158' value='???' totalcount="200"/>
    <sequence taxon='t159' value='???' totalcount="200"/>
    <sequence taxon='t160' value='???' totalcount="200"/>
    <sequence taxon='t161' value='???' totalcount="200"/>
    <sequence taxon='t162' value='???' totalcount="200"/>
    <sequence taxon='t163' value='???' totalcount="200"/>
    <sequence taxon='t164' value='???' totalcount="200"/>
    <sequence taxon='t165' value='???' totalcount="200"/>
    <sequence taxon='t166' value='???' totalcount="200"/>
    <sequence taxon='t167' value='???' totalcount="200"/>
    <sequence taxon='t168' value='???' totalcount="200"/>
    <sequence taxon='t169' value='???' totalcount="200"/>
    <sequence taxon='t170' value='???' totalcount="200"/>
    <sequence taxon='t171' value='???' totalcount="200"/>
    <sequence taxon='t172' value='???' totalcount="200"/>
    <sequence taxon='t173' value='???' totalcount="200"/>
    <sequence taxon='t174' value='???' totalcount="200"/>
    <sequence taxon='t175' value='???' totalcount="200"/>
    <sequence taxon='t176' value='???' totalcount="200"/>
    <sequence taxon='t177' value='???' totalcount="200"/>
    <sequence taxon='t178' value='???' totalcount="200"/>
    <sequence taxon='t179' value='???' totalcount="200"/>
    <sequence taxon='t180' value='???' totalcount="200"/>
    <sequence taxon='t181' value='???' totalcount="200"/>
    <sequence taxon='t182' value='???' totalcount="200"/>
    <sequence taxon='t183' value='???' totalcount="200"/>
    <sequence taxon='t184' value='???' totalcount="200"/>
    <sequence taxon='t185' value='???' totalcount="200"/>
    <sequence taxon='t186' value='???' totalcount="200"/>
    <sequence taxon='t187' value='???' totalcount="200"/>
    <sequence taxon='t188' value='???' totalcount="200"/>
    <sequence taxon='t189' value='???' totalcount="200"/>
    <sequence taxon='t190' value='???' totalcount="200"/>
    <sequence taxon='t191' value='???' totalcount="200"/>
    <sequence taxon='t192' value='???' totalcount="200"/>
    <sequence taxon='t193' value='???' totalcount="200"/>
    <sequence taxon='t194' value='???' totalcount="200"/>
    <sequence taxon='t195' value='???' totalcount="200"/>
    <sequence taxon='t196' value='???' totalcount="200"/>
    <sequence taxon='t197' value='???' totalcount="200"/>
    <sequence taxon='t198' value='???' totalcount="200"/>
    <sequence taxon='t199' value='???' totalcount="200"/>
    <sequence taxon='t200' value='???' totalcount="200"/>

                    </data>

    
<map name="Beta">beast.math.distributions.Beta</map>
<map name="Exponential">beast.math.distributions.Exponential</map>
<map name="InverseGamma">beast.math.distributions.InverseGamma</map>
<map name="LogNormal">beast.math.distributions.LogNormalDistributionModel</map>
<map name="Gamma">beast.math.distributions.Gamma</map>
<map name="Uniform">beast.math.distributions.Uniform</map>
<map name="prior">beast.math.distributions.Prior</map>
<map name="LaplaceDistribution">beast.math.distributions.LaplaceDistribution</map>
<map name="OneOnX">beast.math.distributions.OneOnX</map>
<map name="Normal">beast.math.distributions.Normal</map>

   <run spec="MCMC" id="mcmc" chainLength="1000000">
      <state id="state" storeEvery="1000">


    	<tree spec='beast.util.TreeParser' id='Tree.t:Mugration_example' IsLabelledNewick='true' taxa='@Mugration_example' newick="(((((((((t158:9.67195710034e-05,t84:9.67195710034e-05):0.00624888395665,t25:0.00634560352766):0.0103493169886,t29:0.0166949205162):0.00331860872718,(t56:0.00657286309686,t38:0.00657286309686):0.0134406661465):0.0227350945853,((((t108:0.000281584255531,t42:0.000281584255531):0.000553439047541,t144:0.000835023303071):0.0127369829134,t91:0.0135720062164):0.00538619492617,(t79:0.00512607408757,t66:0.00512607408757):0.013832127055):0.0237904226862):0.0662451343983,(((t166:0.00214710584082,t128:0.00214710584082):0.0097838663484,t123:0.0119309721892):0.0185211463946,(t73:0.000756735239962,t72:0.000756735239962):0.0296953833439):0.0785416396433):0.170434116862,(((((((t61:0.000635863575413,t33:0.000635863575413):0.00315836397073,t152:0.00379422754614):0.00300665847484,t187:0.00680088602099):0.00102803974804,(t198:0.00279827889563,t89:0.00279827889563):0.00503064687339):0.00315560208823,t93:0.0109845278573):0.000630044219849,t175:0.0116145720771):0.0453453699279,t57:0.0569599420049):0.222467933085):0.39756395594,((((((((t186:0.00162941647768,t149:0.00162941647768):0.00568569727657,(t114:0.000517467279696,t47:0.000517467279696):0.00679764647455):0.00324535447122,t146:0.0105604682255):0.0151199390732,t20:0.0256804072987):0.0320171315239,((((t164:0.00263829339184,t109:0.00263829339184):0.000201488375378,t68:0.00283978176723):0.0139207803127,t143:0.0167605620799):0.00677900512401,(((t162:0.000479779125281,t94:0.000479779125281):7.58719886897e-05,t140:0.00055565111397):0.00480461354803,t179:0.00536026466201):0.0181793025419):0.0341579716186):0.092393380907,(((((((((t135:0.000154860839627,t88:0.000154860839627):0.00270475440859,t172:0.00285961524821):0.000144035247264,(t133:3.10486871921e-05,t100:3.10486871921e-05):0.00297260180829):0.000891861720865,((t110:0.000117064268625,t11:0.000117064268625):0.000193857692379,t185:0.000310921961005):0.00358459025533):0.000515865588331,t49:0.00441137780466):0.00691450504815,t180:0.0113258828528):0.00788612367189,(((t197:0.0061160238169,t136:0.0061160238169):0.00102489137794,(t141:0.0060369788829,t95:0.0060369788829):0.00110393631193):0.00251135019084,t156:0.00965226538567):0.00955974113903):0.00748763539918,t24:0.0266996419239):0.00648829680378,(((t165:0.00206320807096,t98:0.00206320807096):0.00207501992239,t35:0.00413822799335):0.0203252610382,t120:0.0244634890316):0.00872444969613):0.116902981002):0.0539296784878,((((((((t148:0.00103196870677,t32:0.00103196870677):0.000668537567107,t77:0.00170050627388):0.000197226098365,t167:0.00189773237224):0.00118983731105,t40:0.0030875696833):0.00771103194989,t160:0.0107986016332):0.00224312862455,((t154:0.000231361781344,t78:0.000231361781344):0.00364892310681,t48:0.00388028488816):0.00916144536959):0.00055221429422,(t190:0.00525723656501,t15:0.00525723656501):0.00833670798695):0.0861919792974,(t96:0.00834845931192,t31:0.00834845931192):0.0914374645375):0.104234674368):0.0312089355621,((((t170:0.0107962200708,t37:0.0107962200708):0.0118365877722,t92:0.022632807843):0.0174760531512,(t188:0.0013486522916,t63:0.0013486522916):0.0387602087026):0.0278551823715,(((t101:0.00194724663473,t59:0.00194724663473):0.00512261476073,t82:0.00706986139546):0.0107534511846,(t189:0.00658593434114,t178:0.00658593434114):0.0112373782389):0.0501407307857):0.167265490413):0.441762297249):3.87241214837,((((((((((t76:0.0223760857046,t65:0.0223760857046):0.00862605703955,((t138:0.000166524772524,t41:0.000166524772524):0.00130507596101,t16:0.00147160073354):0.0295305420106):0.0134726952013,(((((((((t87:0.0011432657889,t23:0.0011432657889):0.000406130067533,t70:0.00154939585643):0.000411079740821,t200:0.00196047559726):0.00288332491883,((t127:0.00124393464598,t85:0.00124393464598):0.000425078601609,t196:0.00166901324759):0.0031747872685):0.00424747518614,((t192:0.00221088752103,t113:0.00221088752103):0.00256991353452,t19:0.00478080105553):0.00431047464669):0.000766074728364,(((t137:0.0027069360916,t60:0.0027069360916):0.000283899148447,t39:0.00299083524005):0.000422550293249,t171:0.00341338553329):0.00644396489729):0.000506758719905,((t199:0.00126325692575,t161:0.00126325692575):0.00281292315781,t50:0.00407618008355):0.00628792906694):0.000174467606522,(t169:0.000290036334432,t129:0.000290036334432):0.0102485404226):0.00754385527249,((t67:0.00109731122581,t62:0.00109731122581):0.00777476285926,t34:0.00887207408507):0.00921035794443):0.026392405916):0.0009299209174,(((t182:0.00340050973155,t71:0.00340050973155):0.000840476307419,(t52:0.00178039101063,t18:0.00178039101063):0.00246059502834):0.015373168014,(t195:0.00295378484001,t139:0.00295378484001):0.0166603692129):0.02579060481):0.029760293488,(t116:0.00278747752346,t36:0.00278747752346):0.0723775748273):0.109886323414,(((((((t155:0.00803644031983,t22:0.00803644031983):0.000319034034153,((t176:0.00147629473003,t86:0.00147629473003):7.96325898741e-05,t14:0.00155592731989):0.00679954703409):0.00234072457414,t106:0.0106961989281):0.00408836434352,((t121:0.00419227224915,t117:0.00419227224915):0.00548575183328,(t54:0.000831930862141,t51:0.000831930862141):0.00884609322029):0.00510653918921):0.00239323671312,t145:0.0171777999848):0.021927332432,t147:0.0391051324167):0.0200029870625,(((t124:0.00104493698115,t75:0.00104493698115):2.99389478616e-07,t102:0.00104523637063):0.00599289891083,t122:0.00703813528145):0.0520699841977):0.125943256286):0.0663110563319,((((((((t181:0.000315345020182,t153:0.000315345020182):0.00011473884355,t119:0.000430083863732):0.000940818600255,t58:0.00137090246399):0.00137727850841,t168:0.00274818097241):0.00701159372148,t132:0.00975977469389):0.00720004758118,(((t104:0.00315285360504,t28:0.00315285360504):0.00109152151873,(t150:0.00210421743517,t21:0.00210421743517):0.0021401576886):0.000294787820893,(t112:0.00147545745102,t13:0.00147545745102):0.00306370549364):0.0124206593304):0.00333664584462,(t53:0.00480910103539,t26:0.00480910103539):0.0154873670843):0.144308727258,t111:0.164605195378):0.0867572367197):0.212712507551,(((((((t130:5.46821761219e-05,t27:5.46821761219e-05):0.000155606585168,t99:0.00021028876129):0.0135276049056,t142:0.0137378936669):0.00392872984196,(((t163:0.00117265205473,t107:0.00117265205473):0.000611800349553,t173:0.00178445240429):0.0100777196931,(t191:0.000364185955308,t83:0.000364185955308):0.0114979861421):0.00580445141145):0.0123323218887,t177:0.0299989453976):0.0290818031806,(((t157:0.000165664930095,t90:0.000165664930095):0.00803309361513,t74:0.00819875854522):0.00912480939717,t125:0.0173235679424):0.0417571806358):0.105362802991,((((((((t193:0.000206500756221,t81:0.000206500756221):0.00301496861173,t30:0.00322146936794):0.000233670360434,t115:0.00345513972839):0.00491282336578,t80:0.00836796309417):0.000949614128151,t44:0.00931757722232):0.0222910250454,(((t194:0.00229866199697,t151:0.00229866199697):0.00351168732716,t183:0.00581034932414):0.000319204230992,(t126:0.000860975983577,t45:0.000860975983577):0.00526857757156):0.0254790487125):0.000793183133409,((((t174:0.00280096935976,t103:0.00280096935976):0.0194219496216,t97:0.0222229189813):0.0010428846518,t69:0.0232658036331):0.00229595791147,(((t105:0.00129548772487,t12:0.00129548772487):0.0126317675832,(t43:0.000630865547945,t17:0.000630865547945):0.0132963897601):0.00144790473961,t64:0.0153751600476):0.0101866014969):0.00684002385649):0.00320735774751,((t159:0.00374732530533,t46:0.00374732530533):0.0132884884574,(t134:0.00124815110096,t118:0.00124815110096):0.0157876626618):0.0185733293859):0.128834408421):0.299631388079):0.416148346447,(((t7:0.0407113682827,t3:0.0407113682827):0.220054938455,t6:0.260766306737):0.0871510875969,((t2:0.0338974147072,t1:0.0338974147072):0.0376201440008,(t9:0.00268644405728,t8:0.00268644405728):0.0688311146508):0.276399835626):0.532305891761):0.899264131324,(((((t184:0.000417728737188,t131:0.000417728737188):0.00578059635488,t55:0.00619832509207):0.113497589922,t10:0.119695915014):0.0325378747381,t4:0.152233789752):0.498787239308,t5:0.65102102906):1.12846638836):2.76991656198):0.0;" name="stateNode">


    <!--	<tree spec='beast.util.TreeParser' id='Tree.t:Mugration_example' IsLabelledNewick='true' taxa='@Mugration_example' newick="((t1:0.1,t2:0.1):1.1,(t3:0.2,t4:0.2):1.0);" name="stateNode"> -->
            <trait id="dateTrait.t:Mugration_example" spec="beast.evolution.tree.TraitSet" traitname="date" value="">
                <taxa id="TaxonSet.Mugration_example" spec="TaxonSet">
                    <data idref="Mugration_example" name="alignment"/>
                </taxa>
            </trait>
            <taxonset idref="TaxonSet.Mugration_example"/>
        </tree>
        <parameter dimension="2" id="relativeGeoRates.s:location" name="stateNode">1.0</parameter>
        <parameter id="traitClockRate.c:location" name="stateNode">1.0</parameter>
        <parameter id="popSize.t:Mugration_example" name="stateNode">0.3</parameter>
    </state>

    <distribution id="posterior" spec="util.CompoundDistribution">
        <distribution id="prior" spec="util.CompoundDistribution">
            <distribution id="CoalescentConstant.t:Mugration_example" spec="Coalescent">
                <populationModel id="ConstantPopulation.t:Mugration_example" popSize="@popSize.t:Mugration_example" spec="ConstantPopulation"/>
                <treeIntervals id="TreeIntervals.t:Mugration_example" spec="TreeIntervals" tree="@Tree.t:Mugration_example"/>
            </distribution>
            <prior id="PopSizePrior.t:Mugration_example" name="distribution" x="@popSize.t:Mugration_example">
                <OneOnX id="OneOnX.0" name="distr"/>
            </prior>
            <prior id="relativeGeoRatesPrior.s:location" name="distribution" x="@relativeGeoRates.s:location">
                <Gamma id="Gamma.0" name="distr">
                    <parameter id="RealParameter.03" lower="0.0" name="alpha" upper="0.0">1.0</parameter>
                    <parameter id="RealParameter.04" lower="0.0" name="beta" upper="0.0">1.0</parameter>
                </Gamma>
            </prior>
            <prior id="geoclockPrior.c:location" name="distribution" x="@traitClockRate.c:location">
                <Gamma id="Gamma.01" name="distr">
                
       <parameter id="RealParameter.05" lower="0.0" name="alpha" upper="0.0">1.0</parameter>
       <parameter id="RealParameter.06" lower="0.0" name="beta" upper="0.0">1.0</parameter>

                </Gamma>
            </prior>
        </distribution>
        <distribution id="likelihood" spec="util.CompoundDistribution">
            <distribution id="traitedtreeLikelihood.location" spec="AncestralStateTreeLikelihood" tag="location" tree="@Tree.t:Mugration_example">
                <data id="location" spec="AlignmentFromTrait">
                    <traitSet id="traitSet.location" spec="beast.evolution.tree.TraitSet" taxa="@TaxonSet.Mugration_example" traitname="discrete">
 	  t1=0,t2=0,t3=0,t4=0,t5=0,t6=0,t7=0,t8=0,t9=0,t10=0,t10=0,t11=1,t12=1,t13=1,t14=1,t15=1,t16=1,t17=1,t18=1,t19=1,t20=1,t21=1,t22=1,t23=1,t24=1,t25=1,t26=1,t27=1,t28=1,t29=1,t30=1,t31=1,t32=1,t33=1,t34=1,t35=1,t36=1,t37=1,t38=1,t39=1,t40=1,t41=1,t42=1,t43=1,t44=1,t45=1,t46=1,t47=1,t48=1,t49=1,t50=1,t51=1,t52=1,t53=1,t54=1,t55=1,t56=1,t57=1,t58=1,t59=1,t60=1,t61=1,t62=1,t63=1,t64=1,t65=1,t66=1,t67=1,t68=1,t69=1,t70=1,t71=1,t72=1,t73=1,t74=1,t75=1,t76=1,t77=1,t78=1,t79=1,t80=1,t81=1,t82=1,t83=1,t84=1,t85=1,t86=1,t87=1,t88=1,t89=1,t90=1,t91=1,t92=1,t93=1,t94=1,t95=1,t96=1,t97=1,t98=1,t99=1,t100=1,t101=1,t102=1,t103=1,t104=1,t105=1,t106=1,t107=1,t108=1,t109=1,t110=1,t111=1,t112=1,t113=1,t114=1,t115=1,t116=1,t117=1,t118=1,t119=1,t120=1,t121=1,t122=1,t123=1,t124=1,t125=1,t126=1,t127=1,t128=1,t129=1,t130=1,t131=1,t132=1,t133=1,t134=1,t135=1,t136=1,t137=1,t138=1,t139=1,t140=1,t141=1,t142=1,t143=1,t144=1,t145=1,t146=1,t147=1,t148=1,t149=1,t150=1,t151=1,t152=1,t153=1,t154=1,t155=1,t156=1,t157=1,t158=1,t159=1,t160=1,t161=1,t162=1,t163=1,t164=1,t165=1,t166=1,t167=1,t168=1,t169=1,t170=1,t171=1,t172=1,t173=1,t174=1,t175=1,t176=1,t177=1,t178=1,t179=1,t180=1,t181=1,t182=1,t183=1,t184=1,t185=1,t186=1,t187=1,t188=1,t189=1,t190=1,t191=1,t192=1,t193=1,t194=1,t195=1,t196=1,t197=1,t198=1,t199=1,t200=1,t200=1
                    </traitSet>
                    <userDataType codeMap="0=0,1=1,? = 0 1 " codelength="-1" id="traitDataType.location" spec="beast.evolution.datatype.UserDataType" states="2"/>
                </data>
                <siteModel gammaCategoryCount="1" id="geoSiteModel.s:location" spec="SiteModel">
                    <parameter estimate="false" id="mutationRate.s:location" name="mutationRate">1.0</parameter>
                    <parameter estimate="false" id="gammaShape.s:location" name="shape">1.0</parameter>
                    <parameter estimate="false" id="proportionInvariant.s:location" lower="0.0" name="proportionInvariant" upper="1.0">0.0</parameter>
                    <substModel id="svs.s:location" rates="@relativeGeoRates.s:location" spec="GeneralSubstitutionModel">
                        <frequencies id="traitfreqs.s:location" spec="Frequencies">
                            <parameter dimension="2" id="traitfrequencies.s:location" name="frequencies">0.5</parameter>
                        </frequencies>
                    </substModel>
                </siteModel>
                <branchRateModel clock.rate="@traitClockRate.c:location" id="StrictClockModel.c:location" spec="beast.evolution.branchratemodel.StrictClockModel"/>
            </distribution>
        </distribution>
    </distribution>

    <operator id="treeScaler.t:Mugration_example" scaleFactor="0.5" spec="ScaleOperator" tree="@Tree.t:Mugration_example" weight="1.0"/>

    <operator id="georateScaler.s:location" parameter="@relativeGeoRates.s:location" scaleAllIndependently="true" scaleFactor="0.99" spec="ScaleOperator" weight="1.0"/>

    <operator id="geoMuScaler.c:location" parameter="@traitClockRate.c:location" scaleFactor="0.9" spec="ScaleOperator" weight="1.0"/>


    <logger fileName="Mugration_2pop_samples10_190_fixedTree_mean0.5_niter1M.xml.log" id="tracelog" logEvery="1000" model="@posterior" sanitiseHeaders="true" sort="smart">
        <log idref="posterior"/>
        <log idref="prior"/>
        <log id="TreeHeight.t:Mugration_example" spec="beast.evolution.tree.TreeHeightLogger" tree="@Tree.t:Mugration_example"/>
        <parameter idref="relativeGeoRates.s:location" name="log"/>
        <parameter idref="traitClockRate.c:location" name="log"/>
    </logger>


    <logger id="screenlog" logEvery="100000">
        <log idref="posterior"/>
        <log idref="prior"/>
        <parameter idref="relativeGeoRates.s:location" name="log"/>
        <parameter idref="traitClockRate.c:location" name="log"/>
    </logger>

    <logger fileName="Mugration_2pop_samples10_190_fixedTree_mean0.5_niter1M.xml.tree.txt" id="treeWithTraitLogger.t:Mugration_example" logEvery="1000" mode="tree">
        <log id="TreeWithTraitLogger.0" spec="beast.evolution.tree.TreeWithTraitLogger" tree="@Tree.t:Mugration_example">
            <metadata idref="posterior"/>
            <metadata idref="traitedtreeLikelihood.location"/>
        </log>
    </logger>
    
    <!--
	<logTree id="treeFileLog" logEvery="1000" nexusFormat="true" fileName="/Users/nicolademaio/Desktop/BEAST2_workspace/Migration_simulations/templates/Mugration_example_trees.log" sortTranslationTable="true">
		<treeModel idref="treeModel"/>
		<posterior idref="posterior"/>
		<trait name="location.states" tag="location">
			<ancestralTreeLikelihood idref="location.treeLikelihood"/>
		</trait>

	</logTree>
-->

</run>

</beast>
