# Supplementary material for: New Routes to Phylogeography: A Bayesian Structured Coalescent Approximation
Source: PLoS Genet. 2015 Aug 12;11(8):e1005421. doi: 10.1371/journal.pgen.1005421 (PMC4534465; doi:10.1371/journal.pgen.1005421)
Supplement: S1 Dataset — Files are in xml format, so to make our analyses easily replicable in BEAST. (ZIP) [file pgen.1005421.s002.zip › S1_Dataset/Mugration_2pop_samples10_190_noData_mean1.0.xml]

<?xml version="1.0" encoding="UTF-8" standalone="no"?><beast beautitemplate='Standard' beautistatus='' namespace="beast.core:beast.evolution.alignment:beast.evolution.tree.coalescent:beast.core.util:beast.evolution.nuc:beast.evolution.operators:beast.evolution.sitemodel:beast.evolution.substitutionmodel:beast.evolution.likelihood" version="2.0">


    <data id="Mugration_example" name="alignment">
    <sequence taxon='t1' value='???' totalcount="200"/>
    <sequence taxon='t2' value='???' totalcount="200"/>
    <sequence taxon='t3' value='???' totalcount="200"/>
    <sequence taxon='t4' value='???' totalcount="200"/>
    <sequence taxon='t5' value='???' totalcount="200"/>
    <sequence taxon='t6' value='???' totalcount="200"/>
    <sequence taxon='t7' value='???' totalcount="200"/>
    <sequence taxon='t8' value='???' totalcount="200"/>
    <sequence taxon='t9' value='???' totalcount="200"/>
    <sequence taxon='t10' value='???' totalcount="200"/>
    <sequence taxon='t11' value='???' totalcount="200"/>
    <sequence taxon='t12' value='???' totalcount="200"/>
    <sequence taxon='t13' value='???' totalcount="200"/>
    <sequence taxon='t14' value='???' totalcount="200"/>
    <sequence taxon='t15' value='???' totalcount="200"/>
    <sequence taxon='t16' value='???' totalcount="200"/>
    <sequence taxon='t17' value='???' totalcount="200"/>
    <sequence taxon='t18' value='???' totalcount="200"/>
    <sequence taxon='t19' value='???' totalcount="200"/>
    <sequence taxon='t20' value='???' totalcount="200"/>
    <sequence taxon='t21' value='???' totalcount="200"/>
    <sequence taxon='t22' value='???' totalcount="200"/>
    <sequence taxon='t23' value='???' totalcount="200"/>
    <sequence taxon='t24' value='???' totalcount="200"/>
    <sequence taxon='t25' value='???' totalcount="200"/>
    <sequence taxon='t26' value='???' totalcount="200"/>
    <sequence taxon='t27' value='???' totalcount="200"/>
    <sequence taxon='t28' value='???' totalcount="200"/>
    <sequence taxon='t29' value='???' totalcount="200"/>
    <sequence taxon='t30' value='???' totalcount="200"/>
    <sequence taxon='t31' value='???' totalcount="200"/>
    <sequence taxon='t32' value='???' totalcount="200"/>
    <sequence taxon='t33' value='???' totalcount="200"/>
    <sequence taxon='t34' value='???' totalcount="200"/>
    <sequence taxon='t35' value='???' totalcount="200"/>
    <sequence taxon='t36' value='???' totalcount="200"/>
    <sequence taxon='t37' value='???' totalcount="200"/>
    <sequence taxon='t38' value='???' totalcount="200"/>
    <sequence taxon='t39' value='???' totalcount="200"/>
    <sequence taxon='t40' value='???' totalcount="200"/>
    <sequence taxon='t41' value='???' totalcount="200"/>
    <sequence taxon='t42' value='???' totalcount="200"/>
    <sequence taxon='t43' value='???' totalcount="200"/>
    <sequence taxon='t44' value='???' totalcount="200"/>
    <sequence taxon='t45' value='???' totalcount="200"/>
    <sequence taxon='t46' value='???' totalcount="200"/>
    <sequence taxon='t47' value='???' totalcount="200"/>
    <sequence taxon='t48' value='???' totalcount="200"/>
    <sequence taxon='t49' value='???' totalcount="200"/>
    <sequence taxon='t50' value='???' totalcount="200"/>
    <sequence taxon='t51' value='???' totalcount="200"/>
    <sequence taxon='t52' value='???' totalcount="200"/>
    <sequence taxon='t53' value='???' totalcount="200"/>
    <sequence taxon='t54' value='???' totalcount="200"/>
    <sequence taxon='t55' value='???' totalcount="200"/>
    <sequence taxon='t56' value='???' totalcount="200"/>
    <sequence taxon='t57' value='???' totalcount="200"/>
    <sequence taxon='t58' value='???' totalcount="200"/>
    <sequence taxon='t59' value='???' totalcount="200"/>
    <sequence taxon='t60' value='???' totalcount="200"/>
    <sequence taxon='t61' value='???' totalcount="200"/>
    <sequence taxon='t62' value='???' totalcount="200"/>
    <sequence taxon='t63' value='???' totalcount="200"/>
    <sequence taxon='t64' value='???' totalcount="200"/>
    <sequence taxon='t65' value='???' totalcount="200"/>
    <sequence taxon='t66' value='???' totalcount="200"/>
    <sequence taxon='t67' value='???' totalcount="200"/>
    <sequence taxon='t68' value='???' totalcount="200"/>
    <sequence taxon='t69' value='???' totalcount="200"/>
    <sequence taxon='t70' value='???' totalcount="200"/>
    <sequence taxon='t71' value='???' totalcount="200"/>
    <sequence taxon='t72' value='???' totalcount="200"/>
    <sequence taxon='t73' value='???' totalcount="200"/>
    <sequence taxon='t74' value='???' totalcount="200"/>
    <sequence taxon='t75' value='???' totalcount="200"/>
    <sequence taxon='t76' value='???' totalcount="200"/>
    <sequence taxon='t77' value='???' totalcount="200"/>
    <sequence taxon='t78' value='???' totalcount="200"/>
    <sequence taxon='t79' value='???' totalcount="200"/>
    <sequence taxon='t80' value='???' totalcount="200"/>
    <sequence taxon='t81' value='???' totalcount="200"/>
    <sequence taxon='t82' value='???' totalcount="200"/>
    <sequence taxon='t83' value='???' totalcount="200"/>
    <sequence taxon='t84' value='???' totalcount="200"/>
    <sequence taxon='t85' value='???' totalcount="200"/>
    <sequence taxon='t86' value='???' totalcount="200"/>
    <sequence taxon='t87' value='???' totalcount="200"/>
    <sequence taxon='t88' value='???' totalcount="200"/>
    <sequence taxon='t89' value='???' totalcount="200"/>
    <sequence taxon='t90' value='???' totalcount="200"/>
    <sequence taxon='t91' value='???' totalcount="200"/>
    <sequence taxon='t92' value='???' totalcount="200"/>
    <sequence taxon='t93' value='???' totalcount="200"/>
    <sequence taxon='t94' value='???' totalcount="200"/>
    <sequence taxon='t95' value='???' totalcount="200"/>
    <sequence taxon='t96' value='???' totalcount="200"/>
    <sequence taxon='t97' value='???' totalcount="200"/>
    <sequence taxon='t98' value='???' totalcount="200"/>
    <sequence taxon='t99' value='???' totalcount="200"/>
    <sequence taxon='t100' value='???' totalcount="200"/>
    <sequence taxon='t101' value='???' totalcount="200"/>
    <sequence taxon='t102' value='???' totalcount="200"/>
    <sequence taxon='t103' value='???' totalcount="200"/>
    <sequence taxon='t104' value='???' totalcount="200"/>
    <sequence taxon='t105' value='???' totalcount="200"/>
    <sequence taxon='t106' value='???' totalcount="200"/>
    <sequence taxon='t107' value='???' totalcount="200"/>
    <sequence taxon='t108' value='???' totalcount="200"/>
    <sequence taxon='t109' value='???' totalcount="200"/>
    <sequence taxon='t110' value='???' totalcount="200"/>
    <sequence taxon='t111' value='???' totalcount="200"/>
    <sequence taxon='t112' value='???' totalcount="200"/>
    <sequence taxon='t113' value='???' totalcount="200"/>
    <sequence taxon='t114' value='???' totalcount="200"/>
    <sequence taxon='t115' value='???' totalcount="200"/>
    <sequence taxon='t116' value='???' totalcount="200"/>
    <sequence taxon='t117' value='???' totalcount="200"/>
    <sequence taxon='t118' value='???' totalcount="200"/>
    <sequence taxon='t119' value='???' totalcount="200"/>
    <sequence taxon='t120' value='???' totalcount="200"/>
    <sequence taxon='t121' value='???' totalcount="200"/>
    <sequence taxon='t122' value='???' totalcount="200"/>
    <sequence taxon='t123' value='???' totalcount="200"/>
    <sequence taxon='t124' value='???' totalcount="200"/>
    <sequence taxon='t125' value='???' totalcount="200"/>
    <sequence taxon='t126' value='???' totalcount="200"/>
    <sequence taxon='t127' value='???' totalcount="200"/>
    <sequence taxon='t128' value='???' totalcount="200"/>
    <sequence taxon='t129' value='???' totalcount="200"/>
    <sequence taxon='t130' value='???' totalcount="200"/>
    <sequence taxon='t131' value='???' totalcount="200"/>
    <sequence taxon='t132' value='???' totalcount="200"/>
    <sequence taxon='t133' value='???' totalcount="200"/>
    <sequence taxon='t134' value='???' totalcount="200"/>
    <sequence taxon='t135' value='???' totalcount="200"/>
    <sequence taxon='t136' value='???' totalcount="200"/>
    <sequence taxon='t137' value='???' totalcount="200"/>
    <sequence taxon='t138' value='???' totalcount="200"/>
    <sequence taxon='t139' value='???' totalcount="200"/>
    <sequence taxon='t140' value='???' totalcount="200"/>
    <sequence taxon='t141' value='???' totalcount="200"/>
    <sequence taxon='t142' value='???' totalcount="200"/>
    <sequence taxon='t143' value='???' totalcount="200"/>
    <sequence taxon='t144' value='???' totalcount="200"/>
    <sequence taxon='t145' value='???' totalcount="200"/>
    <sequence taxon='t146' value='???' totalcount="200"/>
    <sequence taxon='t147' value='???' totalcount="200"/>
    <sequence taxon='t148' value='???' totalcount="200"/>
    <sequence taxon='t149' value='???' totalcount="200"/>
    <sequence taxon='t150' value='???' totalcount="200"/>
    <sequence taxon='t151' value='???' totalcount="200"/>
    <sequence taxon='t152' value='???' totalcount="200"/>
    <sequence taxon='t153' value='???' totalcount="200"/>
    <sequence taxon='t154' value='???' totalcount="200"/>
    <sequence taxon='t155' value='???' totalcount="200"/>
    <sequence taxon='t156' value='???' totalcount="200"/>
    <sequence taxon='t157' value='???' totalcount="200"/>
    <sequence taxon='t158' value='???' totalcount="200"/>
    <sequence taxon='t159' value='???' totalcount="200"/>
    <sequence taxon='t160' value='???' totalcount="200"/>
    <sequence taxon='t161' value='???' totalcount="200"/>
    <sequence taxon='t162' value='???' totalcount="200"/>
    <sequence taxon='t163' value='???' totalcount="200"/>
    <sequence taxon='t164' value='???' totalcount="200"/>
    <sequence taxon='t165' value='???' totalcount="200"/>
    <sequence taxon='t166' value='???' totalcount="200"/>
    <sequence taxon='t167' value='???' totalcount="200"/>
    <sequence taxon='t168' value='???' totalcount="200"/>
    <sequence taxon='t169' value='???' totalcount="200"/>
    <sequence taxon='t170' value='???' totalcount="200"/>
    <sequence taxon='t171' value='???' totalcount="200"/>
    <sequence taxon='t172' value='???' totalcount="200"/>
    <sequence taxon='t173' value='???' totalcount="200"/>
    <sequence taxon='t174' value='???' totalcount="200"/>
    <sequence taxon='t175' value='???' totalcount="200"/>
    <sequence taxon='t176' value='???' totalcount="200"/>
    <sequence taxon='t177' value='???' totalcount="200"/>
    <sequence taxon='t178' value='???' totalcount="200"/>
    <sequence taxon='t179' value='???' totalcount="200"/>
    <sequence taxon='t180' value='???' totalcount="200"/>
    <sequence taxon='t181' value='???' totalcount="200"/>
    <sequence taxon='t182' value='???' totalcount="200"/>
    <sequence taxon='t183' value='???' totalcount="200"/>
    <sequence taxon='t184' value='???' totalcount="200"/>
    <sequence taxon='t185' value='???' totalcount="200"/>
    <sequence taxon='t186' value='???' totalcount="200"/>
    <sequence taxon='t187' value='???' totalcount="200"/>
    <sequence taxon='t188' value='???' totalcount="200"/>
    <sequence taxon='t189' value='???' totalcount="200"/>
    <sequence taxon='t190' value='???' totalcount="200"/>
    <sequence taxon='t191' value='???' totalcount="200"/>
    <sequence taxon='t192' value='???' totalcount="200"/>
    <sequence taxon='t193' value='???' totalcount="200"/>
    <sequence taxon='t194' value='???' totalcount="200"/>
    <sequence taxon='t195' value='???' totalcount="200"/>
    <sequence taxon='t196' value='???' totalcount="200"/>
    <sequence taxon='t197' value='???' totalcount="200"/>
    <sequence taxon='t198' value='???' totalcount="200"/>
    <sequence taxon='t199' value='???' totalcount="200"/>
    <sequence taxon='t200' value='???' totalcount="200"/>
                    </data>


    
<map name="Beta">beast.math.distributions.Beta</map>
<map name="Exponential">beast.math.distributions.Exponential</map>
<map name="InverseGamma">beast.math.distributions.InverseGamma</map>
<map name="LogNormal">beast.math.distributions.LogNormalDistributionModel</map>
<map name="Gamma">beast.math.distributions.Gamma</map>
<map name="Uniform">beast.math.distributions.Uniform</map>
<map name="prior">beast.math.distributions.Prior</map>
<map name="LaplaceDistribution">beast.math.distributions.LaplaceDistribution</map>
<map name="OneOnX">beast.math.distributions.OneOnX</map>
<map name="Normal">beast.math.distributions.Normal</map>


   <run spec="MCMC" id="mcmc" chainLength="10000000">
      <state id="state" storeEvery="1000">
        <tree id="Tree.t:Mugration_example" name="stateNode">
            <trait id="dateTrait.t:Mugration_example" spec="beast.evolution.tree.TraitSet" traitname="date" value="">
                <taxa id="TaxonSet.Mugration_example" spec="TaxonSet">
                    <data idref="Mugration_example" name="alignment"/>
                </taxa>
            </trait>
            <taxonset idref="TaxonSet.Mugration_example"/>
        </tree>
        <parameter dimension="2" id="relativeGeoRates.s:location" name="stateNode">1.0</parameter>
        <parameter id="traitClockRate.c:location" name="stateNode">1.0</parameter>
        <parameter id="popSize.t:Mugration_example" name="stateNode">0.3</parameter>
    </state>

    <init estimate="false" id="RandomTree.t:Mugration_example" initial="@Tree.t:Mugration_example" spec="beast.evolution.tree.RandomTree" taxa="@Mugration_example">
        <populationModel id="ConstantPopulation0.t:Mugration_example" spec="ConstantPopulation">
            <parameter id="randomPopSize.t:Mugration_example" name="popSize">1.0</parameter>
        </populationModel>
    </init>

    <distribution id="posterior" spec="util.CompoundDistribution">
        <distribution id="prior" spec="util.CompoundDistribution">
            <distribution id="CoalescentConstant.t:Mugration_example" spec="Coalescent">
                <populationModel id="ConstantPopulation.t:Mugration_example" popSize="@popSize.t:Mugration_example" spec="ConstantPopulation"/>
                <treeIntervals id="TreeIntervals.t:Mugration_example" spec="TreeIntervals" tree="@Tree.t:Mugration_example"/>
            </distribution>
            <prior id="PopSizePrior.t:Mugration_example" name="distribution" x="@popSize.t:Mugration_example">
                <OneOnX id="OneOnX.0" name="distr"/>
            </prior>
            <prior id="relativeGeoRatesPrior.s:location" name="distribution" x="@relativeGeoRates.s:location">
                <Gamma id="Gamma.0" name="distr">
                    <parameter id="RealParameter.03" lower="0.0" name="alpha" upper="0.0">1.0</parameter>
                    <parameter id="RealParameter.04" lower="0.0" name="beta" upper="0.0">1.0</parameter>
                </Gamma>
            </prior>
            <prior id="geoclockPrior.c:location" name="distribution" x="@traitClockRate.c:location">
                <Gamma id="Gamma.01" name="distr">
       <parameter id="RealParameter.05" lower="0.0" name="alpha" upper="0.0">1.0</parameter>
       <parameter id="RealParameter.06" lower="0.0" name="beta" upper="0.0">1.0</parameter>
                </Gamma>
            </prior>
        </distribution>
        <distribution id="likelihood" spec="util.CompoundDistribution">
            <distribution id="traitedtreeLikelihood.location" spec="AncestralStateTreeLikelihood" tag="location" tree="@Tree.t:Mugration_example">
                <data id="location" spec="AlignmentFromTrait">
                    <traitSet id="traitSet.location" spec="beast.evolution.tree.TraitSet" taxa="@TaxonSet.Mugration_example" traitname="discrete">
 	  t1=0,t2=0,t3=0,t4=0,t5=0,t6=0,t7=0,t8=0,t9=0,t10=0,t10=0,t11=1,t12=1,t13=1,t14=1,t15=1,t16=1,t17=1,t18=1,t19=1,t20=1,t21=1,t22=1,t23=1,t24=1,t25=1,t26=1,t27=1,t28=1,t29=1,t30=1,t31=1,t32=1,t33=1,t34=1,t35=1,t36=1,t37=1,t38=1,t39=1,t40=1,t41=1,t42=1,t43=1,t44=1,t45=1,t46=1,t47=1,t48=1,t49=1,t50=1,t51=1,t52=1,t53=1,t54=1,t55=1,t56=1,t57=1,t58=1,t59=1,t60=1,t61=1,t62=1,t63=1,t64=1,t65=1,t66=1,t67=1,t68=1,t69=1,t70=1,t71=1,t72=1,t73=1,t74=1,t75=1,t76=1,t77=1,t78=1,t79=1,t80=1,t81=1,t82=1,t83=1,t84=1,t85=1,t86=1,t87=1,t88=1,t89=1,t90=1,t91=1,t92=1,t93=1,t94=1,t95=1,t96=1,t97=1,t98=1,t99=1,t100=1,t101=1,t102=1,t103=1,t104=1,t105=1,t106=1,t107=1,t108=1,t109=1,t110=1,t111=1,t112=1,t113=1,t114=1,t115=1,t116=1,t117=1,t118=1,t119=1,t120=1,t121=1,t122=1,t123=1,t124=1,t125=1,t126=1,t127=1,t128=1,t129=1,t130=1,t131=1,t132=1,t133=1,t134=1,t135=1,t136=1,t137=1,t138=1,t139=1,t140=1,t141=1,t142=1,t143=1,t144=1,t145=1,t146=1,t147=1,t148=1,t149=1,t150=1,t151=1,t152=1,t153=1,t154=1,t155=1,t156=1,t157=1,t158=1,t159=1,t160=1,t161=1,t162=1,t163=1,t164=1,t165=1,t166=1,t167=1,t168=1,t169=1,t170=1,t171=1,t172=1,t173=1,t174=1,t175=1,t176=1,t177=1,t178=1,t179=1,t180=1,t181=1,t182=1,t183=1,t184=1,t185=1,t186=1,t187=1,t188=1,t189=1,t190=1,t191=1,t192=1,t193=1,t194=1,t195=1,t196=1,t197=1,t198=1,t199=1,t200=1,t200=1
					</traitSet>
                    <userDataType codeMap="0=0,1=1,? = 0 1 " codelength="-1" id="traitDataType.location" spec="beast.evolution.datatype.UserDataType" states="2"/>
                </data>
                <!--
                <siteModel gammaCategoryCount="1" id="geoSiteModel.s:location" spec="SiteModel">
                    <parameter estimate="false" id="mutationRate.s:location" name="mutationRate">1.0</parameter>
                    <parameter estimate="false" id="gammaShape.s:location" name="shape">1.0</parameter>
                    <parameter estimate="false" id="proportionInvariant.s:location" lower="0.0" name="proportionInvariant" upper="1.0">0.0</parameter>
                    <substModel id="svs.s:location" rateIndicator="@rateIndicator.s:location" rates="@relativeGeoRates.s:location" spec="SVSGeneralSubstitutionModel">
                        <frequencies id="traitfreqs.s:location" spec="Frequencies">
                            <parameter dimension="2" id="traitfrequencies.s:location" name="frequencies">0.5</parameter>
                        </frequencies>
                    </substModel>
                </siteModel>
                -->
                 <siteModel gammaCategoryCount="1" id="geoSiteModel.s:location" spec="SiteModel">
                    <parameter estimate="false" id="mutationRate.s:location" name="mutationRate">1.0</parameter>
                    <parameter estimate="false" id="gammaShape.s:location" name="shape">1.0</parameter>
                    <parameter estimate="false" id="proportionInvariant.s:location" lower="0.0" name="proportionInvariant" upper="1.0">0.0</parameter>
                    <substModel id="svs.s:location" rates="@relativeGeoRates.s:location" spec="GeneralSubstitutionModel">
                        <frequencies id="traitfreqs.s:location" spec="Frequencies">
                            <parameter dimension="2" id="traitfrequencies.s:location" name="frequencies">0.5</parameter>
                        </frequencies>
                    </substModel>
                </siteModel>
                <branchRateModel clock.rate="@traitClockRate.c:location" id="StrictClockModel.c:location" spec="beast.evolution.branchratemodel.StrictClockModel"/>
            </distribution>
        </distribution>
    </distribution>

    <operator id="treeScaler.t:Mugration_example" scaleFactor="0.5" spec="ScaleOperator" tree="@Tree.t:Mugration_example" weight="3.0"/>

    <operator id="treeRootScaler.t:Mugration_example" rootOnly="true" scaleFactor="0.5" spec="ScaleOperator" tree="@Tree.t:Mugration_example" weight="3.0"/>

    <operator id="UniformOperator.t:Mugration_example" spec="Uniform" tree="@Tree.t:Mugration_example" weight="30.0"/>

    <operator id="SubtreeSlide.t:Mugration_example" spec="SubtreeSlide" tree="@Tree.t:Mugration_example" weight="15.0"/>

    <operator id="narrow.t:Mugration_example" spec="Exchange" tree="@Tree.t:Mugration_example" weight="15.0"/>

    <operator id="wide.t:Mugration_example" isNarrow="false" spec="Exchange" tree="@Tree.t:Mugration_example" weight="3.0"/>

    <operator id="WilsonBalding.t:Mugration_example" spec="WilsonBalding" tree="@Tree.t:Mugration_example" weight="3.0"/>

    <operator id="georateScaler.s:location" parameter="@relativeGeoRates.s:location" scaleAllIndependently="true" scaleFactor="0.99" spec="ScaleOperator" weight="30.0"/>

    <operator id="geoMuScaler.c:location" parameter="@traitClockRate.c:location" scaleFactor="0.9" spec="ScaleOperator" weight="3.0"/>

<!--
    <operator id="PopSizeScaler.t:Mugration_example" parameter="@popSize.t:Mugration_example" scaleFactor="0.75" spec="ScaleOperator" weight="3.0"/>
-->

    <logger fileName="Mugration_2pop_samples10_190_noData_mean1.0.xml.log" id="tracelog" logEvery="1000" model="@posterior" sanitiseHeaders="true" sort="smart">
        <log idref="posterior"/>
        <log idref="prior"/>
        <parameter idref="relativeGeoRates.s:location" name="log"/>
        <parameter idref="traitClockRate.c:location" name="log"/>
        <parameter idref="popSize.t:Mugration_example" name="log"/>
    </logger>

    <logger id="screenlog" logEvery="100000">
        <log idref="posterior"/>
        <log arg="@posterior" id="ESS.0" spec="util.ESS"/>
        <log idref="likelihood"/>
        <log idref="prior"/>
        <log id="TreeHeight.t:Mugration_example" spec="beast.evolution.tree.TreeHeightLogger" tree="@Tree.t:Mugration_example"/>
        <parameter idref="relativeGeoRates.s:location" name="log"/>
        <parameter idref="traitClockRate.c:location" name="log"/>
         <parameter idref="popSize.t:Mugration_example" name="log"/>
         <parameter idref="traitfrequencies.s:location" name="log"/>
    </logger>
<!--
    <logger fileName="$(tree).trees" id="treelog.t:Mugration_example" logEvery="1000" mode="tree">
        <log id="TreeWithMetaDataLogger.t:Mugration_example" spec="beast.evolution.tree.TreeWithMetaDataLogger" tree="@Tree.t:Mugration_example"/>
    </logger>

    <logger fileName="location_tree_with_trait.trees" id="treeWithTraitLogger.location" logEvery="10000" mode="tree">
        <log id="TreeWithTraitLogger.0" spec="beast.evolution.tree.TreeWithTraitLogger" tree="@Tree.t:Mugration_example">
            <metadata idref="posterior"/>
            <metadata idref="traitedtreeLikelihood.location"/>
        </log>
    </logger>
-->
</run>

</beast>
