# Supplementary material for: New Routes to Phylogeography: A Bayesian Structured Coalescent Approximation
Source: PLoS Genet. 2015 Aug 12;11(8):e1005421. doi: 10.1371/journal.pgen.1005421 (PMC4534465; doi:10.1371/journal.pgen.1005421)
Supplement: S1 Dataset — Files are in xml format, so to make our analyses easily replicable in BEAST. (ZIP) [file pgen.1005421.s002.zip › S1_Dataset/Mugration_2pop_samples50_50_variableTree_mean2.0_niter1M.xml]

<?xml version="1.0" encoding="UTF-8" standalone="no"?><beast beautitemplate='Standard' beautistatus='' namespace="beast.core:beast.evolution.alignment:beast.evolution.tree.coalescent:beast.core.util:beast.evolution.nuc:beast.evolution.operators:beast.evolution.sitemodel:beast.evolution.substitutionmodel:beast.evolution.likelihood" version="2.0">


    <data id="Mugration_example" name="alignment">

    <sequence taxon='t1' value='GTGGGGCCCACAGGATTCCTTTCTCCCCCATACCTAATGAGTCAATGTGCATAAGTTGCCGGACACACCAATCCAAAATTCGTATGCGCAGCGATCGCTTTTGGTAAGCTCTCTGCGGATAAGAGGGAGAGACTAGCCGTCACTCGATTGATTGCGGTTGTTGCCTCGACCGATCGAGATCGGCGTGCAGACCAACCGAAATACATGGCCATGAGGAAGTTAAATGGATCCGCTAGTCCGATTCGCTCAGGCAAATGTCGACGATTTGTGCAGTTTATGGAACAGCCTTCTTATCCAAGACTCGATCCTTCGGCCTACCCGTGTCTCTGGTCATGTGCTACCTACCCCTTGCAGGCCCCATACTAGGGATATTGCACGCCACCCCGAGGAGGCTCCACGGTCACACCTGGGACTTACCTTATCATGACACTAGAAGAAGATCATTCCAACGAAGTTTTGACCAAGTAACCAGAGGGCCTGTGATCCGAACGAGTGAGGTGAATCGAAATACGAGCTTAACCTCGCAGGGAATCCGTGACCTGTCTCGAACGGCCTTCGTTTGCGTCACGGGCGTCACTTAAGAAGATGCGAGCGCGGGCCACCCAAGGGGCACCTTTTACGTCTGTATTTAAGGTCCCAAGGGTCCATGGGTTAAGCTATAACTTCAACGGGGGTGGTGTCGACTGAGTGTAACTTTCTGCAGAGACCCTCATTCGGGGGAATTTAGACGGTAGGTGACGTGGTGGCGAATGGCTGAATTAGATCAGTGATCGCCGAGCCCTGAGTTCCGGGCGCACCTGTAAGTAATCCGTGTAAGATCAGTCGACTGGTTAAACGTCCTGATGGGAAAACTAGACCCTTCTTCGTCCGCGTTGCCTAACCAATATGTAATCGATCCTGAATATCAAATCTTTCGTTGAGGTGATGCCTAAGGTGCTAGGCCTACCCTGTAGACACGAAATCCACCAACTCGTGACAACTTACCGGCGCATTGTGGGTTTTCCAATTGAAACACCGTCAATGATATTGAGGGCCCGGAGTTATCTTATGACGGTCTCCCAAGCAACCCACTATGGCCCTCGTCTTGTGCTATTTCACTTTCAGTCAAATGATACACCAACATCCCGAATGGCATCAAGAAACAATATAAATTGTCGCAGCCGAGGCGACATTGCGCACCTCAGCGTTCAGTGAGGGACTGAGTGCTCCTTGACTCGATGAAACAGTACAGTAGACCCCCTTTCATGGTGGACCCCTGAAATCAGAGGTCAAAAGATAGGAAACATCATCATTGGATAAGTTCCAGCCGGTATTAGGCCCACGCTCTCCTAGACCACAAGGAACGCGTGCCCGTTTGAGGCACTGACCGCTGTCTTACTCTTTCCCCACGGCCCGCGCTCGCAGAAAAGTAGCTGGCGGTCGTGTTATAATTTGAGGGTTTTGCAGGGAAAGGGGCCCTAGATCGTGACGAACGTTAGCCTCATGGTCCGTTTGTCGGTCTAAGCTCTGAGAACTGCCTGGTACCAAAAGGTGGAAGATGCACCCGGACTTCTAAGAAATAGATTTAAAACGGATATCAGGCGAAAACCGAAGTGATCACCGGAAGCAAGTCACCTTGTTGTACGGACCATATAGATGTAAGCAACAACTACTTGCGCGGTAGTTCACCGTGACGGGTGTGATGCGTGGTACGTGTCGTACATTTCCGAGATTGTTCCGGTGAAACCGGTGTGCGATGAATGACTAAGTCGCACTCCCAACCCGTATCAAGGGCACGTAACCGGTCTATAACACTATCTGCGCACACATGACAGCCACGATCGGTAACGACGCGACCAATAACTTTTACACCCGATGACCCGGGTACTCCGCATGTGTTGGCACTGTAGAGGACCGAAAAAGAGCGGCTATGACCACGGTTCAGGGAAATTAACGAAGGATATCTGTGAAAACAATCCGGCAATCACCAGTATTGATAAGAGGATACGTGTCACCTAACC' totalcount="4"/>
    <sequence taxon='t2' value='GTGGGGCCCACAGGATTCCTTTCTTCCCCATACCTAATGAGTCAATGTGCATAAGTTGCCGGACACACCAATCCAAAATTCGTATGCGCAGCGATCGCTTTTGGTAAGCTCTCTGCGGATAAGAGGGAGAGACTAGCCGTCACTCGATTGATTGCGGTTGTTGCCTCGACCGATCGAGATCGGCGTGCAGACCAACCGAAATACATGGCCATGAGGAAGTTAAATGGATCCGCTAGTCCGATTCGCTCAGGCAAATGTCGACGATTTGTGCAGTTTATGGAACAGCCTTCTTATCCAAGACTCGATCCTTCGGCCTACCCGTGTCTCTGGTCATGTGCTACCTACCCCTTGCAGGCCCCATACTAGGGATATTGCACGCCACCCCGAGGAGGCTCCACGGTCACACCTGGGACTTACCTTATCATAACACTAGAAGAAGATCATTCCAACGAAGTTTTGACCGAGTAACCAGAGGGCCTGTGATCCGAACGAGTGAGGTGAATCGAAATACGAGCTTAACCTCGCAGGGAATCCGTGACCTGTCTCGAACGGCCTTCGTTTGCGTCACGGGCGTCACTTAAGAAGATGCGAGCGCGGGCCACCCAAGGGGCACCTTTTACGTCTGTATTTAAGGTCCCAAGGGTCCATGGGTTAAGCTATAACTTCAACGGGGGTGGTGTCGACTGAGTGTAACTTTCTGCAGAGACCCTCATTCGGGGGAATTTAGACGGTAGGTGACGTGGTGGCGAATGGCTGAATTAGATCAGTGATCGCCGAGCCCTGAGTTCCGGGCGCACCTGTAAGTAATCCGTGTAAGATCAGCCGACTGGTTAAACGTCCTTATGGGAAAACTAGACCCTTCTTCGTCCGCGTTGCCTAACCAATATGTAATCGATCCTGAATATCAAATCTTTCGTCGAGGTGATGCCTAAGGTGCTAGGCCTACCCTGTAGACACGAAATCCACCAACTCGTGACAACTTACCGGCGCATTGTGGGTTTTCCAATTGAAACACCGTCAATGATATTGAGGGCCCGGAGTTATCTTATGGCGGTCTCCCAAGCAACCCACTATGGCCCTCGTCTTGTGCTATTTCACTTTCAGTCAAATGATACACCAACATCCCGAATGGCATCAAGAAACAATATAAATTGTCGCAGCCGAGGCGACACTGCGCACCTCAGCGTTCAGTGAGGGACTGAGTGCTCCTTGACTCGATGAAACAGTACAGTAGACCCCCTTTCATGGTGGACCCCTGAAATCAGAGGTCAAAAGATAGGAAACATCATCATTGGATAAGTTCCAGCCGGTATTAGGCCCACGCTCTCCTAGACGACAAGGAACGCGTGCCCGTTTGAGGCACTGACCGCTGTCTTACTCTTTCCCCACGGCCCGCGCTCGCAGAAAAGTAGCTGGCGGTCGTGTTATAATTTGAGGGTTTTGCAGGGAAAGGGGCCCTAGACCGTGACGAACGTTAGCCTCATGGTCCGTTTGTCGGTCTAAGCTCTGAGAACTGCCTGGTACCAAAAGGCGGAAGATGCACCCGGACTTCTAAGAAATAGATTTAAAACGGATATCAGGCGAAAACCGAAGTGGTCACCGGAAGCAAGTCACCTTGTTGTACGGACCATATAGATGTAAGCAACAACTACTTGCGCGGTAGTTCACCGTGACGGGTGTGATGCGTGGTACATGTCGTGCATTTCCGAGATTATTCCGGTGAAACCGGTGTGCGATGAATGACTAAGTCGCACTCCCAACCCGTATCAAGGGCACGTAACCGGTCTATAACACTATCTGCGCACACATGACAGCCACGATCGGTAACGACGCGACCAATAACTTTTACACCCGATGACCCGGGTACTCCGCATGTGTTGGCATTGTAGAGGACCGAAAAAGAGCGGCTATGACCACGGTTCAGGGGAATTAACGAAGGATATCTGTGAAAACAATCCGGCAATCACCAGTATTGATAAGAGGATACGTGTCACCTAACC' totalcount="4"/>
    <sequence taxon='t3' value='GTGGGGCCCACAGGATTCCTTTCTCCCCCATACCTAATGAGTCAATGTGCATAAGTTGCCGGACACACCAATCCAAAATTCGTATGCGCAGCGATCGCTTTTGGTAAGCTCTCTGCGGATAAGAGGGAGAGACTAGCCGTCACTCGATTGATTGCGGTTGTTGCCTCGACCGATCGAGATCGGCGTGCAGACCAACCGAAATACATGGCCATGAGGAAGTTAAATGGATCCGCTAGTCCGATTCGCTCAGGCAAATGTCGACGATTTGTGCAGTTTATGGAACAGCCTTCTTATCCAAGACTCGATCCTTCGGCCTACCCGTGTCTCTGGTCATGTGCTACCTACCCCTTGCAGGCCCCATACTAGGGATATTGCACGCCACCCCGAGGAGGCTCCACGGTCACACCTGGGACCTACCTTATCATGACACTAGAAGAAGATCATTCCAACGAAGTTTTGACCGAGTAACCAGAGGGCCTGTGATCCGAACGAGTGAGGTGAATCGAAATACGAGCTTAGCCTCGCAGGGAATCCGTGACCTGTCTCGAACGGCCTTCGTTTGCGTCACGGGCGTCACTTAAGAAGATGCGAGCGCGGGCCACCCAAGGGGCACCTTTTACGTCTGTATTTAAGGTCCCAAGGGTCCATGGGTTAAGCTATAACTTCAACGGGGGTGGTGTCGACTGAGTGTAACTTTCTGCAGAGACCCTCATTCGGGGGAATTTAGACGGTAGGTGACGTGGTGGCGAATGGCTGAATTAGATCAGTGATCGCCGAGCCCTGAGTTCCGGGCGCACCTGTAAGTAATCCGTGTAAGATCAGTCGACTGGTTAAACGTCCTTATGGGAAAACTAGACCCTTCTTCGTCCGCGTTGCCTAACCAATATGTAATCGATCCTGAATATCAAATCTTTCGTTGAGGTGATGCCTAAGGTGCTAGGCCTACCCTGTAGACACGAAATCCACCAACTCGTGACAACTTACCGGCGCATTGTGGGTTTTCCAATTGAAACACCGTCAATGATATTGAGGGCCCGGAGTTATCTTATGACGGTCTCCCAAGCAACCCACTATGGCCCTCGTCTTGTGCTATTTCACTTTCAGTCAAATGATACACCAACATCCCGAATGGCATCAAGAAACAATATAAATTGTCGCAGCCGAGGCGACACTGCGCACCTCAGCGTTCAGTGAGGGACTGAGTGCTCCTTGACTCGATGAAACAGTACAGTAGACCCCCTTTCATGGTGGACCCCTGAAATCAAAGGTCAAAAGATAGGAAACATCATCATTGGATAAGTTCCAGCCGGTATTAGGCCCACGCTCTCCTAGACCACAAGGAACGCGTGCCCGTTTGAGGCACTGACCGCTGTCTTACTCTTTCCCCACGGCCCGCGCTCGCAGAAAAGTAGCTGGCGGTCGTGTTATAATTTGAGGGTTTTGCAGGGAAAGGGGCCCTAGATCGTGACGAACGTTAGCCTCAGGGTCCGTTTGTCGGTCTAAGCTCTGAGAACTGCCTGGTACCAAAAGGTGGAAGATGCACCCGGACTTCTAAGAAATAGATTTAAAACGGATATCAGGCGAAAACCGAAGTGATCACCGGAAGCAAGTCACCTTGTTGTACGGACCATATAGATGTAAGCAACAACTACTTGCGCGGTAGTTCACCGTGACGGGTGTGATGCGTGGTACGTGTCGTACATTTCCGAGATTGTTCCGGTGAAACCGGTGTGCGATGAATGACTAAGTCGCACTCCCAACCCGTATCAAGGGCACGTAACCGGTCTATAACACTATCTGCGCACACATGACAGCCACGATCGGTAACGACGCGACCAATAACTTTTACACCCGATGACCCGGGTACTCCGCATGTGTTGGCACTGTAGAGGACCGAAAAAGAGCGGCTATGACCACGGTTCAGGGAAATTAACGAAGGATATCTGTGAAAACAATCCGGCAATCACCAGTATTGATAAGAGGATACGTGTCACCTAACC' totalcount="4"/>
    <sequence taxon='t4' value='GTGGGGCCCACAGGATTCCTTTCTTCCCCATACCTAATGAGTCAATGTGCATAAGTTGCCGGACACACCAATCCAAAATTCGTATGCGCAGCGATCGCTTTTGGTAAGCTCTCTGCGGATAAGAGGGAGAGACTAGCCGTCACTCGATTGATTGCGGTTGTTGCCTCGACCGATCGAGATCGGCGTGCAGACCAACCGAAATACATGGCCATGAGGAAGTTAAATGGATCCGCTAGTCCGATTCGCTCAGGCAAATGTCGACGATTTGTGCAGTTTATGGAACAGCCTTCTTATCCAAGACTCGATCCTTCGGCCTACCCGTGTCTCTGGTCATGTGCTACCTACCCCTTGCAGGCCCCATACTAGGGATATTGCACGCCACCCCGAGGAGGCTCCACGGTCACACCTGGGACTTACCTTATCATAACACTAGAAGAAGATCATTCCAACGAAGTTTTGACCGAGTAACCAGAGGGCCTGTGATCCGAACGAGTGAGGTGAATCGAAATACGAGCTTAACCTCGCAGGGAATCCGTGACCTGTCTCGAACGGCCTTCGTTTGCGTCACGGGCGTCACTTAAGAAGATGCGAGCGCGGGCCACCCAAGGGGCACCTTTTACGTCTGTATTTAAGGTCCCAAGGGTCCATGGGTTAAGCTATAACTTCAACGGGGGTGGTGTCGACTGAGTGTAACTTTCTGCAGAGACCCTCATTCGGGGGAATTTAGACGGTAGGTGACGTGGTGGCGAATGGCTGAATTAGATCAGTGATCGCCGAGCCCTGAGTTCCGGGCGCACCTGTAAGTAATCCGTGTAAGATCAGCCGACTGGTTAAACGTCCTTATGGGAAAACTAGACCCTTCTTCGCCCGCGTTGCCTAACCAATATGTAATCGATCCTGAATATCAAATCTTTCGTTGAGGTGATGCCTAAGGTGCTAGGCCTACCCTGTAGACACGAAATCCACCAACTCGTGACAACTTACCGGCGCATTGTGGGTTTTCCAATTGAAACACCGTCAATGATATTGAGGGCCCGGAGTTATCTTATGGCGGTCTCCCAAGCAACCCACTATGGCCCTCGTCTTGTGCTATTTCACTTTCAGTCAAATGATACACCAACATCCCGAATGGCATCAAGAAACAATATAAATTGTCGCAGCCGAGGCGACACTGCGCACCTCAGCGTTCAGTGAGGGACTGAGTGCTCCTTGACTCGATGAAACAGTACAGTAGACCCCCTTTCATGGTGGACCCCTGAAATCAGAGGTCAAAAGATAGGAAACATCATCATTGGATAAGTTCCAGCCGGTATTAGGCCCACGCTCTCCTAGACGACAAGGAACGCGTGCCCGTTTGAGGCACTGACCGCTGTCTTACTCTTTCCCCACGGCCCGCGCTCGCAGAAAAGTAGCTGGCGGTCGTGTTATAATTTGAGGGTTTTGCAGGGAAAGGGGCCCTAGACCGTGACGAACGTTAGCCTCATGGTCCGTTTGTCGGTCTAAGCTCTGAGAACTGCCTGGTACCAAAAGGCGGAAGATGCACCCGGACTTCTAAGAAATAGATTTAAAACGGATATCAGGCGAAAACCGAAGTGATCACCGGAAGCAAGTCACCTTGTTGTACGGACCATATAGATGTAAGCAACAACTACTTGCGCGGTAGTTCACCGTGACGGGTGTGATGCGTGGTACATGTCGTGCATTTCCGAGATTATTCCGGTGAAACCGGTGTGCGATGAATGACTAAGTCGCACTCCCAACCCGTATCAAGGGCACGTAACCGGTCTATAACACTATCTGCGCACACATGACAGCCACGATCGGTAACGACGCGACCAATAACTTTTACACCCGATGACCCGGGTACTCCGCATGTGTTGGCATTGTAGAGGACCGAAAAAGGGCGGCTATGACCACGGTTCAGGGGAATTAACGAAGGATATCTGTGAAAACAATCCGGCAATCACCAGTATTGATAAGAGGATACGTGTCACCTAACC' totalcount="4"/>
    <sequence taxon='t5' value='GTGGGGCCCACAGGATTCCTTTCTCCCCCATACCTAATGAGTCAATGTGCATAAGTTGCCGGACACACCAATCCAAAATTCGTATGCGCAGCGATCGCTTTTGGTAAGCTCTCTGCGGATAAGAGGGAGAGACTAGCCGTCACTCGATTGATTGCGGTTGTTGCCTCGACCGATCGAGATCGGCGTGCAGACCAACCGAAATACATGGCCATGAGGAAGTTAAATGGATCCGCTAGTCCGATTCGCTCAGGCAAATGTCGACGATTTGTGCAGTTTATGGAACAGCCTTCTTATCCAAGACTCGATCCTTCGGCCTACCCGTGTCTCTGGTCATGTGCTACCTACCCCTTGCAGGCCCCATACTAGGGATATTGCACGCCACCCCGAGGAGGCTCCACGGTCACACCTGGGACTTACCTTATCATGACACTAGAAGAAGATCATTCCAACGAAGTTTTGACCGAGTAACCAGAGGGCCTGTGATCCGAACGAGTGAGGTGAATCGAAATACGAGCTTAACCTCGCAGGGAATCCGTGACCTGTCTCGAACGGCCTTCGTTTGCGTCACGGGCGTCACTTAAGAAGATGCGAGCGCGGGCCACCCAAGGGGCACCTTTTACGTCTGTATTTAAGGTCCCAAGGGTCCATGGGTTAAGCTATAACTTCAACGGGGGTGGTGTCGACTGAGTGTAACTTTCTGCAGAGACCCTCATTCGGGGGAATTTAGACGGTAGGTGACGTGGTGGCGAATGGCTGAATTAGATCAGTGATCGCCGAGCCCTGAGTTCCGGGCGCACCTGTAAGTAATCCGTGTAAGATCAGTCGACTGGTTAAACGTCCTTATGGGAAAACTAGACCCTTCTTCGTCCGCGTTGCCTAACCAATATGTAATCGATCCTGAATATCAAATCTTTCGTTGAGGTGATGCCTAAGGTGCTAGGCCTACCCTGTAGACACGAAATCCACCAACTCGTGACAACTTACCGGCGCATTGTGGGTTTTCCAATTGAAACACCGTCAATGATATTGAGGGCCCGGAGTTATCTTATGACGGTCTCCCAAGCAACCCACTATGGCCCTCGTCTTGTGCTATTTCACTTTCAGTCAAATGATACACCAACATCCCGAATGGCATCAAGAAACAATATAAATTGTCGCAGCCGAGGCGACATTGCGCACCTCAGCGTTCAGTGAGGGACTGAGTGCTCCTTGACTCGATGAAACAGTACAGTAGACCCCCTTTCATGGTGGACCCCTGAAATCAGAGGTCAAAAGATAGGAAACATCATCATTGGATAAGTTCCAGCCGGTATTAGGCCCACGCTCTCCTAGACCACAAGGAACGCGTGCCCGTTTGAGGCACTGACCGCTGTCTTACTCTTTCCCCACGGCCCGCGCTCGCAGAAAAGTAGCTGGCGGTCGTGTTATAATTTGAGGGTTTTGCAGGGAAAGGGGCCCTAGATCGTGACGAACGTTAGCCTCATGGTCCGTTTGTCGGTCTAAGCTCTGAGAACTGCCTGGTACCAAAAGGTGGAAGATGCACCCGGACTTCTAAGAAATAGATTTAAAACGGATATCAGGCGAAAACCGAAGTGATCACCGGAAGCAAGTCACCTTGTTGTACGGACCATATAGATGTAAGCAACAACTACTTGCGCGGTAGTTCACCGTGACGGGTGTGATGCGTGGTACGTGTCGTACATTTCCGAGATTGTTCCGGTGAAACCGGTGTGCGATGAATGACTAAGTCGCACTCCCAACCCGTATCAAGGGCACGTAACCGGTCTATAACACTATCTGCGCACACATGACAGCCACGATCGGTAACGACGCGACCAATAACTTTTACACCCGATGACCCGGGTACTCCGCATGTGTTGGCACTGTAGAGGACCGAAAAAGAGCGGCTATGACCACGGTTCAGGGAAATTAACGAAGGATATCTGTGAAAACAATCCGGCAATCACCAGTATTGATAAGAGGATACGTGTCACCTAACC' totalcount="4"/>
    <sequence taxon='t6' value='GTGGGGCCCAGAGGATTCCTTTCTCCCCCATACCTAATGAGTCAATGTGCATAAGTTGCCGGACACACCAATCCAAAATTCGTATGCGCAGCGATCGCTTTTGGTAAGCTCTCTGCGGATAAGAGGGAGAGACTAGCCGTCACTCGATTGATTGCGGTTGTTGCCTCGACCGATCGAGATCGGCGTGCAGACCAACCGAAATACATGGCCATGAGGAAGTTAAATGGATCCGCTAGTCCGATTCGCTCAGGCAAATGTTGACGATTTGTGCAGTTTATGGAACAGCCTTCTTATCCAAGACTCGATCCTTCGGCCTACCCGTGTCTCTGGTCATGTGCTACCTACCCCTTGCAGGCCCCATACTAGGGATATTGCACGCCACCCCGAGGAGGCTCCACGGTCACACCTGGGACTTACCTTATCATGACACTAGAAGAAGATCATTCCAACGAAGTTTTGACCGAGTAACCAGAGGGCCTGTGATCCGAACGAGTGAGGTGAATCGAAATACGAGCTTAACCTCGCAGGGAATCCGTGACCTGTCTCGAACGGCCTTCGTTTGCGTCACGGGCGTCACTTAAGAAGATGCGAGCGCGGGCCACCCAAGGGGCACCTTTTACGTCTGTATTTAAGGTCCCAAGGGTCCATGGGTTAAGCTATAACTTCGACGGGGATGGTGTCGACTGAGTGTAACTTTCTGCAGAGACCCTCATTCGGGGGAATTTAGACGGTAGGTGACGTGGTGGCGAATGGCTGAATTAGATCAGTGATCGCCGAGCCCTGAGTTCCGGGCGCACCTGTAAGTAATCCGTGTAAGATCAGTCGACTGGTTAAACGTCCTTATGGGAAAACTAGACCCTTCTTCGTCCGCGTTGCCTAACCAATATGTAATCGATCCTGAATATCAAATCTTTCGTTGAGGTGGTGCCTAAGGTGCTAGGCCTACCCTGTAAACACGAAATCCACCAACTCGTGACAACTTACCGGCGCATTGTGGGTTTTCCAATTGAAACACCGTCAATGATATTGAGGGCCCGGAGTTATCTTATGACGGTCTCCCAAGCAACCCACTATGGCCCTCGTCTTGTGCTATTTCACTTTCAGTCAAATGATACACCAACATCCCGAATGGCATCAAGAAACAATATAAATTGTCGCAGCCGAGGCGACACTGCGCACCTCAGCGTTCAGTGAGGAACTGAGTGCTCCTTGACTCGATGAAACAGTACAGTAGACCCCCTTTCATGGTGGACCCCTGAAATCAGAGGTCAAAAGATAGGAAACATCATCATTGGATAAGTTCCAGCCGGTATTAGGCCCACGCTCTCCTAGACCACAAGGAACGCGTGCCCGTTTGAGGCACTGACCGCTGTCTTACTCTTTCCCCACGGCCCGCGCTCGCAGAAAAGTAGCTGGCGGTCGTGTTATAATTTGAGGGTTTTGCAGGGAAAGGGGCCCTAGATCGTGACGAACGTTAGCCTCATGGTCCGTTTGTCGGTCTAAGCTCTGAGAACTGCCTGGTACCAAAAGGTGGAAGATGCACCCGGACTTCTAAGAAATAGATTTAAAACGGATATCAGGCGAAAACCGGAGTGATCACCGGAAGCAAGTCACCTTGTTGTACGGACCATATAGATGTAAGCAACAACTACTTGCGCGGTAGTTCACCGTGACGGGTGTGATGCGTGGTACGTGTCGTACATTTCCGAGATTGTTCCGGTGAAACCGGTGTGCGATGAATGACTAAGTCGCACTCCCAACCCGTATCAAGGGCACGTAACCGGTCTATAACACTATCTGCGCACACATGACAGCCACGATCGGTAACGACGCGACCAATAACTTTTACACCCGATGACCCGGGTACTCCGCATGTGTTGGCACTGTAGAGGACCGAAAAAGAGCGGCTATGACCACGGTTCAGGGAAATTAACGAAGGATATCTGTGAAAACAATCCGGCAATCACCAGTATTGAGAAGAGGATACGTGTCACCTAACC' totalcount="4"/>
    <sequence taxon='t7' value='GTGGGGCCCACAGGATTCCTTTCTCCCCCATACCTAATGAGTCAATGTGCATAAGTTGCCGGACACACCAATCCAAAATTCGTATGCGCAGCGATCGCTTTTGGTAAGCTCTCTGCGGATAAGAGGGAGAGACTAGCCGTCACTCGATTGATTGCGGTTGTTGCCTCGACCGATCGAGATCGGCGTGCAGACCAACCGAAATACATGGCCATGAGGAAGTTAAATGGATCCGCTAGTCCGATTCGCTCAGGCAAATGTCGACGATTTGTGCAGTTTATGGAACAGCCTTCTTATCCAAGACTCGATCCTTCGGCCTACCCGTGTCTCTGGTCATGTGCTACCTACCCCTTGCAGGCCCCATACTAGGGATATTGCACGCCACCCCGAGGAGGCTCCACGGTCACACCTGGGACCTACCTTATCATGACACTAGAAGAAGATCATTCCAACGAAGTTTTGACCGAGTAACCAGAGGGCCTGTGATCCGAACGAGTGAGGTGAATCGAAATACGAGCTTAGCCTCGCAGGGAATCCGTGACCTGTCTCGAACGGCCTTCGTTTGCGTCACGGGCGTCACTTAAGAAGATGCGAGCGCGGGCCACCCAAGGGGCACCTTTTACGTCTGTATTTAAGGTCCCAAGGGTCCATGGGTTAAGCTATAACTTCAACGGGGGTGGTGTCGACTGAGTGTAACTTTCTGCAGAGACCCTCATTCGGGGGAATTTAGACGGTAGGTGACGTGGTGGCGAATGGCTGAATTAGATCAGTGATCGCCGAGCCCTGAGTTCCGGGCGCACCTGTAAGTAATCCGTGTAAGATCAGTCGACTGGTTAAACGTCCTTATGGGAAAACTAGACCCTTCTTCGTCCGCGTTGCCTAACCAATATGTAATCGATCCTGAATATCAAATCTTTCGTTGAGGTGATGCCTAAGGTGCTAGGCCTACCCTGTAGACACGAAATCCACCAACTCGTGACAACTTACCGGCGCATTGTGGGTTTTCCAATTGAAACACCGTCAATGATATTGAGGGCCCGGAGTTATCTTATGACGGTCTCCCAAGCAACCCACTATGGCCCTCGTCTTGTGCTATTTCACTTTCAGTCAAATGATACACCAACATCCCGAATGGCATCAAGAAACAATATAAATTGTCGCAGCCGAGGCGACACTGCGCACCTCAGCGTTCAGTGAGGGACTGAGTGCTCCTTGACTCGATGAAACAGTACAGTAGACCCCCTTTCATGGTGGACCCCTGAAATCAAAGGTCAAAAGATAGGAAACATCATCATTGGATAAGTTCCAGCCGGTATTAGGCCCACGCTCTCCTAGACCACAAGGAACGCGTGCCCGTTTGAGGCACTGACCGCTGTCTTACTCTTTCCCCACGGCCCGCGCTCGCAGAAAAGTAGCTGGCGGTCGTGTTATAATTTGAGGGTTTTGCAGGGAAAGGGGCCCTAGATCGTGACGAACGTTAGCCTCAGGGTCCGTTTGTCGGTCTAAGCTCTGAGAACTGCCTGGTACCAAAAGGTGGAAGATGCACCCGGACTTCTAAGAAATAGATTTAAAACGGATATCAGGCGAAAACCGAAGTGATCACCGGAAGCAAGTCACCTTGTTGTACGGACCATATAGATGTAAGCAACAACTACTTGCGCGGTAGTTCACCGTGACGGGTGTGATGCGTGGTACGTGTCGTACATTTCCGAGATTGTTCCGGTGAAACCGGTGTGCGATGAATGACTAAGTCGCACTCCCAACCCGTATCAAGGGCACGTAACCGGTCTATAACACTATCTGCGCACACATGACAGCCACGATCGGTAACGACGCGACCAATAACTTTTACACCCGATGACCCGGGTACTCCGCATGTGTTGGCACTGTAGAGGACCGAAAAAGAGCGGCTATGACCACGGTTCAGGGAAATTAACGAAGGATATCTGTGAAAACAATCCGGCAATCACCAGTATTGATAAGAGGATACGTGTCACCTAACC' totalcount="4"/>
    <sequence taxon='t8' value='GTGGGGCCCACAGGATTCCTTTCTCCCCCATACCTAATGAGTCAATGTGCATAAGTTGCCGGACACACCAATCCAAAATTCGTATGCGCAGCGATCGCTTTTGGTAAGCTCTCTGCGGATAAGAGGGAGAGACTAGCCGTCACTCGATTGATTGCGGTTGTTGCCTCGACCGATCGAGATCGGCGTGCAGACCAACCGAAATACATGGCCATGAGGAAGTTAAATGGATCCGCTAGTCCGATTCGCTCAGGCAAATGTCGACGATTTGTGCAGTTTATGGAACAGCCTTCTTATCCAAGACTCGATCCTTCGGCCTACCCGTGTCTCTGGTCATGTGCTACCTACCCCTTGCAGGCCCCATACTAGGGATATTGCACGCCACCCCGAGGAGGCTCCACGGTCACACCTGGGACTTACCTTATCATGACACTAGAAGAAGATCATTCCAACGAAGTTTTGACCGAGTAACCAGAGGGCCTGTGATCCGAACGAGTGAGGTGAATCGAAATACGAGCTTAACCTCGCAGGGAATCCGTGACCTGTCTCGAACGGCCTTCGTTTGCGTCACGGGCGTCACTTAAGAAGATGCGAGCGCGGGCCACCCAAGGGGCACCTTTTACGTCTGTATTTAAGGTCCCAAGAGTCCATGGGTTAAGCTATAACTTCAACGGGGGTGGTGTCGACTGAGTGTAACTTTCTGCAGAGACCCTCATTCGGGGGAATTTAGACGGTAGGTGACGTGGTGGCGAATGGCTGAATTAGATCAGTGATCGCCGAGCCCTGAGTTCCGGGCGCACCTGTAAGTAATCCGTGTAAGATCAGTCGACTGGTTAAACGTCCTTATGGGAAAAATAGACCCTTCTTCGTCCGCGTTGCCTAACCAATATGTAATCGATCCTGAATATCAAATCTTTCGTTGAGGTGATGCCTAAGGTGCTAGGCCTACCCTGTAGACACGAAATCCACCAACTCGTGACAACTTACCGGCGCATTGTGGGTTTTCCAATTGAAACACCGTCAATGATATTGAGGGCCCGGAGTTATCTTATGACGGTCTCCCAAGCAACCCACTATGGCCCTCGTCTTGTGCTATTTCACTTTCAGTCAAATGATACACCAACATCCCGAATGGCATCAAGAAACAATATAAATTGTCGCAGCCGAGGCGACACTGCGCACCTCAGCGTTCAGTGAGGGACTGAGTGCTCCTTGACTCGATGAAACAGTACAGTAGACCCCCTTTCATGGCGGACCCCTGAAATCAGAGGTCAAAAGATAGGAAACATCATCATTGGATAAGTTCCAGCCGGTATTAGGCCCACGCTCTCCTAGACCACAAGGAACGCGTGCCCGTTTGAGGCACTGACCGCTGTCTTACTCTTTCCCCACGGCCCGCGCTCGCAGAAAAGTAGCTGGCGGTCGTGTTATAATTTGAGGGTTTTGCAGGGAAAGGGGCCCTAGATCGTGACGAACGTTAGCCTCATGGTCCGTTTGTCGGTCTGAGCTCTGAGAACTGCCTGGTACCAAAAGGTGGAAGATGCACCCGGACTTCTAAGAAATAGATTTAAAACGGATATCAGGCGAAAACCGAAGTGATCACCGGAAGCAAGTCACCTTGTTGTACGGACCATATAGATGTAAGCAACAATTACTTGCGCGGTAGTTCACCGTGACGGGTGTGATGCGTGGTACGTGTCGTACATTTCCGAGATTGTTCCGGTGAAACCGGTGTGCGATGAATGACTAAGTCGCACTCCCAACCCGTATCGAGGGCACGTAACCGGTCTATAACACTATCTGCGCACACATGACAGCCACGATCGGTAACGACGCGACCAATAACTTTTACACCCGATGACCCGGGTACTCCGCATGTGTTGGCACTGTAGAGGACCGAAAAAGAGCGGCTATGACCACGGTTCAGGGAAATTAACGAAGGATATCTGTGAAAACAATCCGGCAATCACCAGTATTGATAAGAGGATACGTGTCACCTAACC' totalcount="4"/>
    <sequence taxon='t9' value='GTGGGGCCCAGAGGATTCCTTTCTCCCCCATACCTAATGAGTCAATGTGCATAAGTTGCCGGACACACCAATCCAAAATTCGTATGCGCAGCGATCGCTTTTGGTAAGCTCTCTGCGGATAAGAGGGAGAGACTAGCCGTCACTCGATTGATTGCGGTTGTTGCCTCGACCGATCGAGATCGGCGTGCAGACCAACCGAAATACATGGCCATGAGGAAGTTAAATGGATCCGCTAGTCCGATTCGCTCAGGCAAATGTCGACGATTTGTGCAGTTTATGGAACAGCCTTCTTATCCAAGACTCGATCCTTCGGCCTACCCGTGTCTCTGGTCATGTGCTACCTACCCCTTGCAGGCCCCATACTAGGGATATTGCACGCCACCCCGAGGAGGCTCCACGGTCACACCTGGGACTTACCTTATCATGACACTAGAAGAAGATCATTCCAACGAAGTTTTGACCGAGTAACCAGAGGGCCTGTGATCCGAACGAGTGAGGTGAATCGAAATACGAGCTTAACCTCGCAGGGAATCCGTGACCTGTCTCGAACGGCCTTCGTTTGCGTCACGGGCGTCACTTAAGAAGATGCGAGCGCGGGCCACCCAAGGGGCACCTTTTACGTCTGTATTTAAGGTCCCAAGGGTCCATGGGTTAAGCTATAACTTCAACGGGGGTGGTGTCGACTGAGTGTAACTTTCTGCAGAGACCCTCATTCGGGGGAATTTAGACGGTAGGTGACGTGGTGGCGAATGGCTGAATTAGATCAGTGATCGCCGAGCCCTGAGTTCCGGGCGCACCTGTAAGTAATCCGTGTAAGATCAGTCGACTGGTTAAACGTCCTTATGGGAAAACTAGACCCTTCTTCGTCCGCGTTGCCTAACCAATATGTAATCGATCCTGAATATCAAATCTTTCGTTGAGGTGGTGCCTAAGGTGCTAGGCCTACCCTGTAAACACGAAATCCACCAACTCGTGACAACTTACCGGCGCATTGTGGGTTTTCCAATTGAAACACCGTCAATGATATTGAGGGCCCGGAGTTATCTTATGACGGTCTCCCAAGCAACCCACTATGGCCCTCGTCTTGTGCTATTTCACTTTCAGTCAAATGATACACCAACATCCCGAATGGCATCAAGAAACAATATAAATTGTCGCAGCCGAGGCGACACTGCGCACCTCAGCGTTCAGTGAGGAACTGAGTGCTCCTTGACTCGATGAAACAGTACAGTAGACCCCCTTTCATGGTGGACCCCTGAAATCAGAGGTCAAAAGATAGGAAACATCATCATTGGATAAGTTCCAGCCGGTATTAGGCCCACGCTCTCCTAGACCACAAGGAACGCGTGCCCGTTTGAGGCACTGACCGCTGTCTTACTCTTTCCCCACGGCCCGCGCTCGCAGAAAAGTAGCTGGCGGTCGTGTTATAATTTGAGGGTTTTGCAGGGAAAGGGGCCCTAGATCGTGACGAACGTTAGCCTCATGGTCCGTTTGTCGGTCTAAGCTCTGAGAACTGCCTGGTACCAAAAGGTGGAAGATGCACCCGGACTTCTAAGAAATAGATTTAAAACGGATATCAGGCGAAAACCGGAGTGATCACCGGAAGCAAGTCACCTTGTTGTACGGACCATATAGATGTAAGCAACAACTACTTGCGCGGTAGTTCACCGTGACGGGTGTGATGCGTGGTACGTGTCGTACATTTCCGAGATTGTTCCGGTGAAACCGGTGTGCGATGAATGACTAAGTCGCACTCCCAACCCGTATCAAGGGCACGTAACCGGTCTATAACACTATCTGCGCACACATGACAGCCACGATCGGTAACGACGCGACCAATAACTTTTACACCCGATGACCCGGGTACTCCGCATGTGTTGGCACTGTAGAGGACCGAAAAAGAGCGGCTATGACCACGGTTCAGGGAAATTAACGAAGGATATCTGTGAAAACAATCCGGCAATCACCAGTATTGAGAAGAGGATACGTGTCACCTAACC' totalcount="4"/>
    <sequence taxon='t10' value='GTGGGGCCCACAGGATTCCTTTCTCCCCCATACCTAATGAGTCAATGTGCATAAGTTGCCGGACACACCAATCCAAAATTCGTATGCGCAGCGATCGCTTTTGGTAAGCTCTCTGCGGATAAGAGGGAGAGACTAGCCGTCACTCGATTGATTGCGGTTGTTGCCTCGACCGATCGAGATCGGCGTGCAGACCAACCGAAATACATGGCCATGAGGAAGTTAAATGGATCCGCTAGTCCGATTCGCTCAGGCAAATGTCGACGATTTGTGCAGTTTATGGAACAGCCTTCTTATCCAAGACTCGATCCTTCGGCCTACCCGTGTCTCTGGTCATGTGCTACCTACCCCTTGCAGGCCCCATACTAGGGATATTGCACGCCACCCCGAGGAGGCTCCACGGTCACACCTGGGACTTACCTTATCATGACACTAGAAGAAGATCATTCCAACGAAGTTTTGACCAAGTAACCAGAGGGCCTGTGATCCGAACGAGTGAGGTGAATCGAAATACGAGCTTAACCTCGCAGGGAATCCGTGACCTGTCTCGAACGGCCTTCGTTTGCGTCACGGGCGTCACTTAAGAAGATGCGAGCGCGGGCCACCCAAGGGGCACCTTTTACGTCTGTATTTAAGGTCCCAAGGGTCCATGGGTTAAGCTATAACTTCAACGGGGGTGGTGTCGACTGAGTGTAACTTTCTGCAGAGACCCTCATTCGGGGGAATTTAGACGGTAGGTGACGTGGTGGCGAATGGCTGAATTAGATCAGTGATCGCCGAGCCCTGAGTTCCGGGCGCACCTGTAAGTAATCCGTGTAAGATCAGTCGACTGGTTAAACGTCCTGATGGGAAAACTAGACCCTTCTTCGTCCGCGTTGCCTAACCAATATGTAATCGATCCTGAATATCAAATCTTTCGTTGAGGTGATGCCTAAGGTGCTAGGCCTACCCTGTAGACACGAAATCCACCAACTCGTGACAACTTACCGGCGCATTGTGGGTTTTCCAATTGAAACACCGTCAATGATATTGAGGGCCCGGAGTTATCTTATGACGGTCTCCCAAGCAACCCACTATGGCCCTCGTCTTGTGCTATTTCACTTTCAGTCAAATGATACACCAACATCCCGAATGGCATCAAGAAACAATATAAATTGTCGCAGCCGAGGCGACATTGCGCACCTCAGCGTTCAGTGAGGGACTGAGTGCTCCTTGACTCGATGAAACAGTACAGTAGACCCCCTTTCATGGTGGACCCCTGAAATCAGAGGTCAAAAGATAGGAAACATCATCATTGGATAAGTTCCAGCCGGTATTAGGCCCACGCTCTCCTAGACCACAAGGAACGCGTGCCCGTTTGAGGCACTGACCGCTGTCTTACTCTTTCCCCACGGCCCGCGCTCGCAGAAAAGTAGCTGGCGGTCGTGTTATAATTTGAGGGTTTTGCAGGGAAAGGGGCCCTAGATCGTGACGAACGTTAGCCTCATGGTCCGTTTGTCGGTCTAAGCTCTGAGAACTGCCTGGTACCAAAAGGTGGAAGATGCACCCGGACTTCTAAGAAATAGATTTAAAACGGATATCAGGCGAAAACCGAAGTGATCACCGGAAGCAAGTCACCTTGTTGTACGGACCATATAGATGTAAGCAACAACTACTTGCGCGGTAGTTCACCGTGACGGGTGTGATGCGTGGTACGTGTCGTACATTTCCGAGATTGTTCCGGTGAAACCGGTGTGCGATGAATGACTAAGTCGCACTCCCAACCCGTATCAAGGGCACGTAACCGGTCTATAACACTATCTGCGCACACATGACAGCCACGATCGGTAACGACGCGACCAATAACTTTTACACCCGATGACCCGGGTACTCCGCATGTGTTGGCACTGTAGAGGACCGAAAAAGAGCGGCTATGACCACGGTTCAGGGAAATTAACGAAGGATATCTGTGAAAACAATCCGGCAATCACCAGTATTGATAAGAGGATACGTGTCACCTAACC' totalcount="4"/>
    <sequence taxon='t11' value='GTGGGGCCCACAGGATTCCTTTCTTCCCCATACCTAATGAGTCAATGTGCATAAGTTGCCGGACACACCAATCCAAAATTCGTATGCGCAGCGATCGCTTTTGGTAAGCTCTCTGCGGATAAGAGGGAGAGACTAGCCGTCACTCGATTGATTGCGGTTGTTGCCTCGACCGATCGAGATCGGCGTGCAGACCAACCGAAATACATGGCCATGAGGAAGTTAAATGGATCCGCTAGTCCGATTCGCTCAGGCAAATGTCGACGATTTGTGCAGTTTATGGAACAGCCTTCTTATCCAAGACTCGATCCTTCGGCCTACCCGTGTCTCTGGTCATGTGCTACCTACCCCTTGCAGGCCCCATACTAGGGATATTGCACGCCACCCCGAGGAGGCTCCACGGTCACACCTGGGACTTACCTTATCATAACACTAGAAGAAGATCATTCCAACGAAGTTTTGACCGAGTAACCAGAGGGCCTGTGATCCGAACGAGTGAGGTGAATCGAAATACGAGCTTAACCTCGCAGGGAATCCGTGACCTGTCTCGAACGGCCTTCGTTTGCGTCACGGGCGTCACTTAAGAAGATGCGAGCGCGGGCCACCCAAGGGGCACCTTTTACGTCTGTATTTAAGGTCCCAAGGGTCCATGGGTTAAGCTATAACTTCAACGGGGGTGGTGTCGACTGAGTGTAACTTTCTGCAGAGACCCTCATTCGGGGGAATTTAGACGGTAGGTGACGTGGTGGCGAATGGCTGAATTAGATCAGTGATCGCCGAGCCCTGAGTTCCGGGCGCACCTGTAAGTAATCCGTGTAAGATCAGCCGACTGGTTAAACGTCCTTATGGGAAAACTAGACCCTTCTTCGCCCGCGTTGCCTAACCAATATGTAATCGATCCTGAATATCAAATCTTTCGTTGAGGTGATGCCTAAGGTGCTAGGCCTACCCTGTAGACACGAAATCCACCAACTCGTGACAACTTACCGGCGCATTGTGGGTTTTCCAATTGAAACACCGTCAATGATATTGAGGGCCCGGAGTTATCTTATGGCGGTCTCCCAAGCAACCCACTATGGCCCTCGTCTTGTGCTATTTCACTTTCAGTCAAATGATACACCAACATCCCGAATGGCATCAAGAAACAATATAAATTGTCGCAGCCGAGGCGACACTGCGCACCTCAGCGTTCAGTGAGGGACTGAGTGCTCCTTGACTCGATGAAACAGTACAGTAGACCCCCTTTCATGGTGGACCCCTGAAATCAGAGGTCAAAAGATAGGAAACATCATCATTGGATAAGTTCCAGCCGGTATTAGGCCCACGCTCTCCTAGACGACAAGGAACGCGTGCCCGTTTGAGGCACTGACCGCTGTCTTACTCTTTCCCCACGGCCCGCGCTCGCAGAAAAGTAGCTGGCGGTCGTGTTATAATTTGAGGGTTTTGCAGGGAAAGGGGCCCTAGACCGTGACGAACGTTAGCCTCATGGTCCGTTTGTCGGTCTAAGCTCTGAGAACTGCCTGGTACCAAAAGGCGGAAGATGCACCCGGACTTCTAAGAAATAGATTTAAAACGGATATCAGGCGAAAACCGAAGTGATCACCGGAAGCAAGTCACCTTGTTGTACGGACCATATAGATGTAAGCAACAACTACTTGCGCGGTAGTTCACCGTGACGGGTGTGATGCGTGGTACATGTCGTGCATTTCCGAGATTATTCCGGTGAAACCGGTGTGCGATGAATGACTAAGTCGCACTCCCAACCCGTATCAAGGGCACGTAACCGGTCTATAACACTATCTGCGCACACATGACAGCCACGATCGGTAACGACGCGACCAATAACTTTTACACCCGATGACCCGGGTACTCCGCATGTGTTGGCATTGTAGAGGACCGAAAAAGGGCGGCTATGACCACGGTTCAGGGGAATTAACGAAGGATATCTGTGAAAACAATCCGGCAATCACCAGTATTGATAAGAGGATACGTGTCACCTAACC' totalcount="4"/>
    <sequence taxon='t12' value='GTGGGGCCCACAGGATTCCTTTCTTCCCCATACCTAATGAGTCAATGTGCATAAGTTGCCGGACACACCAATCCAAAATTCGTATGCGCAGCGATCGCTTTTGGTAAGCTCTCTGCGGATAAGAGGGAGAGACTAGCCGTCACTCGATTGATTGCGGTTGTTGCCTCGACCGATCGAGATCGGCGTGCAGACCAACCGAAATACATGGCCATGAGGAAGTTAAATGGATCCGCTAGTCCGATTCGCTCAGGCAAATGTCGACGATTTGTGCAGTTTATGGAACAGCCTTCTTATCCAAGACTCGATCCTTCGGCCTACCCGTGTCTCTGGTCATGTGCTACCTACCCCTTGCAGGCCCCATACTAGGGATATTGCACGCCACCCCGAGGAGGCTCCACGGTCACACCTGGGACTTACCTTATCATAACACTAGAAGAAGATCATTCCAACGAAGTTTTGACCGAGTAACCAGAGGGCCTGTGATCCGAACGAGTGAGGTGAATCGAAATACGAGCTTAACCTCGCAGGGAATCCGTGACCTGTCTCGAACGGCCTTCGTTTGCGTCACGGGCGTCACTTAAGAAGATGCGAGCGCGGGCCACCCAAGGGGCACCTTTTACGTCTGTATTTAAGGTCCCAAGGGTCCATGGGTTAAGCTATAACTTCAACGGGGGTGGTGTCGACTGAGTGTAACTTTCTGCAGAGACCCTCATTCGGGGGAATTTAGACGGTAGGTGACGTGGTGGCGAATGGCTGAATTAGATCAGTGATCGCCGAGCCCTGAGTTCCGGGCGCACCTGTAAGTAATCCGTGTAAGATCAGCCGACTGGTTAAACGTCCTTATGGGAAAACTAGACCCTTCTTCGTCCGCGTTGCCTAACCAATATGTAATCGATCCTGAATATCAAATCTTTCGTTGAGGTGATGCCTAAGGTGCTAGGCCTACCCTGTAGACACGAAATCCACCAACTCGTGACAACTTACCGGCGCATTGTGGGTTTTCCAATTGAAACACCGTCAATGATATTGAGGGCCCGGAGTTATCTTATGGCGGTCTCCCAAGCAACCCACTATGGCCCTCGTCTTGTGCTATTTCACTTTCAGTCAAATGATACACCAACATCCCGAATGGCATCAAGAAACAATATAAATTGTCGCAGCCGAGGCGACACTGCGCACCTCAGCGTTCAGTGAGGGACTGAGTGCTCCTTGACTCGATGAAACAGTACAGTAGACCCCCTTTCATGGTGGACCCCTGAAATCAGAGGTCAAAAGATAGGAAACATCATCATTGGATAAGTTCCAGCCGGTATTAGGCCCACGCTCTCCTAGACGACAAGGAACGCGTGCCCGTTTGAGGCACTGACCGCTGTCTTACTCTTTCCCCACGGCCCGCGCTCGCAGAAAAGTAGCTGGCGGTCGTGTTATAATTTGAGGGTTTTGCAGGGAAAGGGGCCCTAGACCGTGACGAACGTTAGCCTCATGGTCCGTTTGTCGGTCTAAGCTCTGAGAACTGCCTGGTACCAAAAGGCGGAAGATGCACCCGGACTTCTAAGAAATAGATTTAAAACGGATATCAGGCGAAAACCGAAGTGATCACCGGAAGCAAGTCACCTGGTTGTACGGACCATATAGATGTAAGCAACAACTACTTGCGCGGTAGTTCACCGTGACGGGTGTGATGCGTGGTACATGTCGTGCATTTCCGAGATTATTCCGGTGAAACCGGTGTGCGATGAATGACTAAGTCGCACTCCCAACCCGTATCAAGGGCACGTAACCGGTCTATAACACTATCTGCGCACACATGACAGCCACGATCGGTAACGACGCGACCAATAACTTTTACACCCGATGACCCGGGTACTCCGCATGTGTTGGCATTGTAGAGGACCGAAAAAGAGCGGCTATGACCACGGTTCAGGGGAATTAACGAAGGATATCTGTGAAAACAATCCGGCAATCACCAGTATTGATAAGAGGATACGTGTCACCTAACC' totalcount="4"/>
    <sequence taxon='t13' value='GTGGGGCCCACAGGATTCCTTTCTCCCCCATACCTAATGAGTCAATGTGCATAAGTTGCCGGACACACCAATCCAAAATTCGTATGCGCAGCGATCGCTTTTGGTAAGCTCTCTGCGGATAAGAGGGAGAGACTAGCCGTCACTCGATTGATTGCGGTTGTTGCCTCGACCGATCGAGATCGGCGTGCAGACCAACCGAAATACATGGCCATGAGGAAGTTAAATGGATCCGCTAGTCCGATTCGCTCAGGCAAATGTCGACGATTTGTGCAGTTTATGGAACAGCCTTCTTATCCAAGACTCGATCCTTCGGCCTACCCGTGTCTCTGGTCATGTGCTACCTACCCCTTGCAGGCCCCATACTAGGGATATTGCACGCCACCCCGAGGAGGCTCCACGGTCACACCTGGGACTTACCTTATCATGACACTAGAAGAAGATCATTCCAACGAAGTTTTGACCGAGTAACCAGAGGGCCTGTGATCCGAACGAGTGAGGTGAATCGAAATACGAGCTTAACCTCGCAGGGAATCCGTGACCTGTCTCGAACGGCCTTCGTTTGCGTCACGGGCGTCACTTAAGAAGATGCGAGCGCGGGCCACCCAAGGGGCACCTTTTACGTCTGTATTTAAGGTCCCAAGGGTCCATGGGTTAAGCTATAACTTCAACGGGGGTGGTGTCGACTGAGTGTAACTTTCTGCAGAGACCCTCATTCGGGGGAATTTAGACGGTAGGTGACGTGGTGGCGAATGGCTGAATTAGATCAGTGATCGCCGAGCCCTGAGTTCCGGGCGCACCTGTAAGTAATCCGTGTAAGATCAGTCGACTGGTTAAACGTCCTTATGGGAAAACTAGACCCTTCTTCGTCCGCGTTGCCTAACCAATATGTAATCGATCCTGAATATCAAATCTTTCGTTGAGGTGATGCCTAAGGTGCTAGGCCTACCCTGTAAACACGAAATCCACCAACTCGTGACAACTTACCGGCGCATTGTGGGTTTTCCAATTGAAACACCGTCAATGATATTGAGGGCCCGGAGTTATCTTATGACGGTCTCCCAAGCAACCCACTATGGCCCTCGTCTTGTGCTATTTCACTTTCAGTCAAATGATACACCAACATCCCGAATGGCATCAAGAAACAATATAAATTGTCGCAGCCGAGGCGACACTGCGCACCTCAGCGTTCAGTGAGGAACTGAGTGCTCCTTGACTCGATGAAACAGTACAGTAGACCCCCTTTCATGGTGGACCCCTGAAATCAGAGGTCAAAAGATAGGAAACATCATCATTGGATAAGTTCCAGCCGGTATTAGGCCCACGCTCTCCTAGACCACAAGGAACGCGTGCCCGTTTGAGGCACTGACCGCTGTCTTACTCTTTCCCCACGGCCCGCGCTCGCAGAAAAGTAGCTGGCGGTCGTGTTATAATTTGAGGGTTTTGCAGGGAAAGGGGCCCTAGATCGTGACGAACGTTAGCCTCATGGTCCGTTTGTCGGTCTAAGCTCTGAGAACTGCCTGGTACCAAAAGGTGGAAGATGCACCCGGACTTCTAAGAAATAGATTTAAAACGGATATCAGGCGAAAACCGGAGTGATCACCGGAAGCAAGTCACCTTGTTGTACGGACCATATAGATGTAAGCAACAACTACTTGCGCGGTAGTTCACCGTGACGGGTGTGATGCGTGGTACGTGTCGTACATTTCCGAGATTGTTCCGGTGAAACCGGTGTGCGATGAATGACTAAGTCGCACTCCCAACCCGTATCAAGGGCACGTAACCGGTCTATAACACTATCTGCGCACACATGACAGCCACGATCGGTAACGACGCGACCAATAACTTTTACACCCGATGACCCGGGTACTCCGCATGTGTTGGCCCTGTAGAGGACCGAAAAAGAGCGGCTATGACCACGGTTCAGGGAAATTAACGAAGGATATCTGTGAAAACAATCCGGCAATCACCAGTATTGATAAGAGGATACGTGTCACCTAACC' totalcount="4"/>
    <sequence taxon='t14' value='GTGGGGCCCACAGGATTCCTTTCTTCCCCATACCTAATGAGTCAATGTGCATAAGTTGCCGGACACACCAATCCAAAATTCGTATGCGCAGCGATCGCTTTTGGTAAGCTCTCTGCGGATAAGAGGGAGAGACTAGCCGTCACTCGATTGATTGCGGTTGTTGCCTCGACCGATCGAGATCGGCGTGCAGACCAACCGAAATACATGGCCATGAGGAAGTTAAATGGATCCGCTAGTCCGATTCGCTCAGGCAAATGTCGACGATTTGTGCAGTTTATGGAACAGCCTTCTTATCCAAGACTCGATCCTTCGGCCTACCCGTGTCTCTGGTCATGTGCTACCTACCCCTTGCAGGCCCCATACTAGGGATATTGCACGCCACCCCGAGGAGGCTCCACGGTCACACCTGGGACTTACCTTATCATAACACTAGAAGAAGATCATTCCAACGAAGTTTTGACCGAGTAACCAGAGGGCCTGTGATCCGAACGAGTGAGGTGAATCGAAATACGAGCTTAACCTCGCAGGGAATCCGTGACCTGTCTCGAACGGCCTTCGTTTGCGTCACGGGCGTCACTTAAGAAGATGCGAGCGCGGGCCACCCAAGGGGCACCTTTTACGTCTGTATTTAAGGTCCCAAGGGTCCATGGGTTAAGCTATAACTTCAACGGGGGTGGTGTCGACTGAGTGTAACTTTCTGCAGAGACCCTCATTCGGGGGAATTTAGACGGTAGGTGACGTGGTGGCGAATGGCTGAATTAGATCAGTGATCGCCGAGCCCTGAGTTCCGGGCGCACCTGTAAGTAATCCGTGTAAGATCAGCCGACTGGTTAAACGTCCTTATGGGAAAACTAGACCCTTCTTCGTCCGCGTTGCCTAACCAATATGTAATCGATCCTGAATATCAAATCTTTCGTCGAGGTGATGCCTAAGGTGCTAGGCCTACCCTGTAGACACGAAATCCACCAACTCGTGACAACTTACCGGCGCATTGTGGGTTTTCCAATTGAAACACCGTCAATGATATTGAGGGCCCGGAGTTATCTTATGGCGGTCTCCCAAGCAACCCACTATGGCCCTCGTCTTGTGCTATTTCACTTTCAGTCAAATGATACACCAACATCCCGAATGGCATCAAGAAACAATATAAATTGTCGCAGCCGAGGCGACACTGCGCACCTCAGCGTTCAGTGAGGGACTGAGTGCTCCTTGACTCGATGAAACAGTACAGTAGACCCCCTTTCATGGTGGACCCCTGAAATCAGAGGTCAAAAGATAGGAAACATCATCATTGGATAAGTTCCAGCCGGTATTAGGCCCACGCTCTCCTAGACGACAAGGAACGCGTGCCCGTTTGAGGCACTGACCGCTGTCTTACTCTTTCCCCACGGCCCGCGCTCGCAGAAAAGTAGCTGGCGGTCGTGTTATAATTTGAGGGTTTTGCAGGGAAAGGGGCCCTAGACCGTGACGAACGTTAGCCTCATGGTCCGTTTGTCGGTCTAAGCTCTGAGAACTGCCTGGTACCAAAAGGCGGAAGATGCACCCGGACTTCTAAGAAATAGATTTAAAACGGATATCAGGCGAAAACCGAAGTGGTCACCGGAAGCAAGTCACCTCGTTGTACGGACCATATAGATGTAAGCAACAACTACTTGCGCGGTAGTTCACCGTGACGGGTGTGATGCGTGGTACATGTCGTGCATTTCCGAGATTATTCCGGTGAAACCGGTGTGCGATGAATGACTAAGTCGCACTCCCAACCCGTATCAAGGGCACGTAACCGGTCTATAACACTATCTGCGCACACATGACAGCCACGATCGGTAACGACGCGACCAATAACTTTTACACCCGATGACCCGGGTACTCCGCATGTGTTGGCATTGTAGAGGACCGAAAAAGAGCGGCTATGACCACGGTTCAGGGGAATTAACGAAGGATATCTGTGAAAACAATCCGGCAATCACCAGTATTGATAAGAGGATACGTGTCACCTAACC' totalcount="4"/>
    <sequence taxon='t15' value='GTGGGGCCCACAGGATTCCTTTCTTCCCCATACCTAATGAGTCAATGTGCATAAGTTGCCGGACACACCAATCCAAAATTCGTATGCGCAGCGATCGCTTTTGGTAAGCTCTCTGCGGATAAGAGGGAGAGACTAGCCGTCACTCGATTGATTGCGGTTGTTGCCTCGACCGATCGAGATCGGCGTGCAGACCAACCGAAATACATGGCCATGAGGAAGTTAAATGGATCCGCTAGTCCGATTCGCTCAGGCAAATGTCGACGATTTGTGCAGTTTATGGAACAGCCTTCTTATCCAAGACTCGATCCTTCGGCCTACCCGTGTCTCTGGTCATGTGCTACCTACCCCTTGCAGGCCCCATACTAGGGATATTGCACGCCACCCCGAGGAGGCTCCACGGTCACACCTGGGACTTACCTTATCATAACACTAGAAGAAGATCATTCCAACGAAGTTTTGACCGAGTAACCAGAGGGCCTGTGATCCGAACGAGTGAGGTGAATCGAAATACGAGCTTAACCTCGCAGGGAATCCGTGACCTGTCTCGAACGGCCTTCGTTTGCGTCACGGGCGTCACTTAAGAAGATGCGAGCGCGGGCCACCCAAGGGGCACCTTTTACGTCTGTATTTAAGGTCCCAAGGGTCCATGGGTTAAGCTATAACTTCAACGGGGGTGGTGTCGACTGAGTGTAACTTTCTGCAGAGACCCTCATTCGGGGGAATTTAGACGGTAGGTGACGTGGTGGCGAATGGCTGAATTAGATCAGTGATCGCCGAGCCCTGAGTTCCGGGCGCACCTGTAAGTAATCCGTGTAAGATCAGCCGACTGGTTAAACGTCCTTATGGGAAAACTAGACCCTTCTTCGTCCGCGTTGCCTAACCAATATGTAATCGATCCTGAATATCAAATCTTTCGTTGAGGTGATGCCTAAGGTGCTAGGCCTACCCTGTAGACACGAAATCCACCAACTCGTGACAACTTACCGGCGCATTGTGGGTTTTCCAATTGAAACACCGTCAATGATATTGAGGGCCCGGAGTTATCTTATGGCGGTCTCCCAAGCAACCCACTATGGCCCTCGTCTTGTGCTATTTCACTTTCAGTCAAATGATACACCAACATCCCGAATGGCATCAAGAAACAATATAAATTGTCGCAGCCGAGGCGACACTGCGCACCTCAGCGTTCAGTGAGGGACTGAGTGCTCCTTGACTCGATGAAACAGTACAGTAGACCCCCTTTCATGGTGGACCCCTGAAATCAGAGGTCAAAAGATAGGAAACATCATCATTGGATAAGTTCCAGCCGGTATTAGGCCCACGCTCTCCTAGACGACAAGGAACGCGTGCCCGTTTGAGGCACTGACCGCTGTCTTACTCTTTCCCCACGGCCCGCGCTCGCAGAAAAGTAGCTGGCGGTCGTGTTATAATTTGAGGGTTTTGCAGGGAAAGGGGCCCTAGACCGTGACGAACGTTAGCCTCATGGTCCGTTTGTCGGTCTAAGCTCTGAGAACTGCCTGGTACCAAAAGGCGGAAGATGCACCCGGACTTCTAAGAAATAGATTTAAAACGGATATCAGGCGAAAACCGAAGTGATCACCGGAAGCAAGTCACCTGGTTGTACGGACCATATAGATGTAAGCAACAACTACTTGCGCGGTAGTTCACCGTGACGGGTGTGATGCGTGGTACATGTCGTGCATTTCCGAGATTATTCCGGTGAAACCGGTGTGCGATGAATGACTAAGTCGCACTCCCAACCCGTATCAAGGGCACGTAACCGGTCTATAACACTATCTGCGCACACATGACAGCCACGATCGGTAACGACGCGACCAATAACTTTTACACCCGATGACCCGGGTACTCCGCATGTGTTGGCATTGTAGAGGACCGAAAAAGAGCGGCTATGACCACGGTTCAGGGGAATTAACGAAGGATATCTGTGAAAACAATCCGGCAATCACCAGTATTGATAAGAGGATACGTGTCACCTAACC' totalcount="4"/>
    <sequence taxon='t16' value='GTGGGGCCCAGAGGATTCCTTTCTCCCCCATACCTAATGAGTCAATGTGCATAAGTTGCCGGACACACCAATCCAAAATTCGTATGCGCAGCGATCGCTTTTGGTAAGCTCTCTGCGGATAAGAGGGAGAGACTAGCCGTCACTCGATTGATTGCGGTTGTTGCCTCGACCGATCGAGATCGGCGTGCAGACCAACCGAAATACATGGCCATGAGGAAGTTAAATGGATCCGCTAGTCCGATTCGCTCAGGCAAATGTCGACGATTTGTGCAGTTTATGGAACAGCCTTCTTATCCAAGACTCGATCCTTCGGCCTACCCGTGTCTCTGATCATGTGCTACCTACCCCTTGCAGGCCCCATACTAGGGATATTGCACGCCACCCCGAGGAGGCTCCACGGTCACACCTGGGACTTACCTTATCATGACACTAGAAGAAGATCATTCCAACGAAGTTTTGACCGAGTAACCAGAGGGCCTGTGATCCGAACGAGTGAGGTGAATCGAAATACGAGCTTAACCTCGCAGGGAATCCGTGACCTGTCTCGAACGGCCTTCGTTTGCGTCACGGGCGTCACTTAAGAAGATGCGAGCGCGGGCCACCCAAGGGGCACCTTTTACGTCTGTATTTAAGGTCCCAAGGGTCCATGGGTTAAGCTATAACTTCAACGGGGGTGGTGTCGACTGAGTGTAACTTTCTGCAGAGACCCTCATTCGGGGGAATTTAGACGGTAGGTGACGTGGTGGCGAATGGCTGAATTAGATCAGTGATCGCCGAGCCCTGAGTTCCGGGCGCACCTGTAAGTAATCCGTGTAAGATCAGTCGACTGGTTAAACGTCCTTATGGGAAAACTAGACCCTTCTTCGTCCGCGTTGCCTAACCAATATGTAATCGATCCTGAATATCAAATCTTTCGTTGAGGTGGTGCCTAAGGTGCTAGGCCTACCCTGTAAACACGAAATCCACCAACTCGTGACAACTTACCGGCGCATTGTGGGTTTTCCAATTGAAACACCGTCAATGATATTGAGGGCCCGGAGTTATCTTATGACGGTCTCCCAAGCAACCCACTATGGCCCTCGTCTTGTGCTATTTCACTTTCAGTCAAATGATACGCCAACATCCCGAATGGCATCAAGAAACAATATAAATTGTCGCAGCCGAGGCGACACTGCGCACCTCAGCGTTCAGTGAGGAACTGAGTGCTCCTTGACTCGATGAAACAGTACAGTAGACCCCCTTTCATGGTGGACCCCTGAAATCAGAGGTCAAAAGATAGGAAACATCATCATTGGATAAGTTCCAGCCGGTATTAGGCCCACGCTCTCCTAGACCACAAGGAACGCGTGCCCGTTTGAGGCACTGACCGCTGTCTTACTCTTTCCCCACGGCCCGCGCTCGCAGAAAAGTAGCTGGCGGTCGTGTTATAATTTGAGGGTTTTGCAGGGAAAGGGGCCCTAGATCGTGACGAACGTTAGCCTCATGGTCCGTTTGTCGGTCTAAGCTCTGAGAACTGCCTGGTACCAAAAGGTGGAAGATGCACCCGGACTTCTAAGAAATAGATTTAAAACGGATATCAGGCGAAAACCGGAGTGATCACCGGAAGCAAGTCACCTTGTTGTACGGACCATATAGATGTAAGCAACAACTACTTGCGCGGTAGTTCACCGTGACGGGTGTGATGCGTGGTACGTGTCGTACATTTCCGAGATTGTTCCGGTGAAACCGGTGTGCGATGAATGACTAAGTCGCACTCCCAACCCGTATCAAGGGCACGTAACCGGTCTATAACACTATCTGCGCACACATGACAGCCACGATCGGTAACGACGCGACCAATAACTTTTACACCCGATGACCCGGGTACTCCGCATGTGTTGGCACTGTAGAGGACCGAAAAAGAGCGGCTATGACCACGGTTCAGGGAAATTAACGAAGGATATCTGTGAAAACAATCCGGCAATCACCAGTATTGAGAAGAGGATACGTGTCACCTAACC' totalcount="4"/>
    <sequence taxon='t17' value='GTGGGGCCCAGAGGATTCCTTTCTCCCCCATACCTAATGAGTCAATGTGCATAAGTTGCCGGACACACCAATCCAAAATTCGTATGCGCAGCGATCGCTTTTGGTAAGCTCTCTGCGGATAAGAGGGAGAGACTAGCCGTCACTCGATTGATTGCGGTTGTTGCCTCGACCGATCGAGATCGGCGTGCAGACCAACCGAAATACATGGCCATGAGGAAGTTAAATGGATCCGCTAGTCCGATTCGCTTAGGCAAATGTCGACGATTTGTGCAGTTTATGGAACAGCCTTCTTATCCAAGACTCGATCCTTCGGCCTACCCGTGTCTCTGGTCATGTGCTACCTACCCCTTGCAGGCCCCATACTAGGGATATTGCACGCCACCCCGAGGAGGCTCCACGGTCACACCTGGGACTTACCTTATCATGACACTAGAAGAAGATCATTCCAACGAAGTTTTGACCGAGTAACCAGAGGGCCTGTGATCCGAACGAGTGAGGTGAATCGAAATACGAGCTTAACCTCGCAGGGAATCCGTGACCTGTCTCGAACGGCCTTCGTTTGCGTCACGGGCGTCACTTAAGAAGATGCGAGCGCGGGCCACCCAAGGGGCACCTTTTACGTCTGTATTTAAGGTCCCAAGGGTCCATGGGTTAAGCTATAACTTCAACGGGGGTGGTGTCGACTGAGTGTAACTTTCTGCAGAGACCCTCATTCGGGGGAATTTAGACGGTAGGTGACGTGGTGGCGATTGGCTGAATTAGATCAGTGATCGCCGAGCCCTGAGTTCCGGGCGCACCTGTAAGTAATCCGTGTAAGATCAGTCGACTGGTTAAACGTCCTTATGGGAAAACTAGACCCTTCTTCGTCCGCGTTGCCTAACCAATATGTAATCGATCCTGAATATCAAATCTTTCGTTGAGGTGGTGCCTAAGGTGCTAGGCCTACCCTGTAAACACGAAATCCACCAACTCGTGACAACTTACCGGCGCATTGTGGGTTTTCCAATTGAAACACCGTCAATGATATTGAGGGCCCGGAGTTATCTTATGACGGTCTCCCAAGCAACCCACTATGGCCCTCGTCTTGTGCTATTTCACTTTCAGTCAAATGATACACCAACATCCCGAATGGCATCAAGAAACAATATAAATTGTCGCAGCCGAGGCGACACTGCGCACCTCAGCGTTCAGTGAGGAACTGAGTGCTCCTTGACTCGATGAAACAGTACAGTAGACCCCCTTTCATGGTGGACCCCTGAAATCAGAGGTCAAAAGATAGGAAACATCATCATTGGATAAGTTCCAGCCGGTATTAGGCCCACGCTCTCCTAGACCACAAGGAACGCGTGCCCGTTTGAGGCACTGACCGCTGTCTTACTCTTTCCCCACGGCCCGCGCTCGCAGAAAAGTAGCTGGCGGTCGTGTTATAATTTGAGGGTTTTGCAGGGAAAGGGGCCCTAGATCGTGACGAACGTTAGCCTCATGGTCCGTTTGTCGGTCTAAGCTCTGAGAACTGCCTGGTACCAAAAGGTGGAAGATGCACCCGGACTTCTAAGAAATAGATTTAAAACGGATATCAGGCGAAAACCGGAGTGATCACCGGAAGCAAGTCACCTTGTTGTACGGACCATATAGATGTAAGCAACAACTACTTGCGCGGTAGTTCACCGTGACGGGTGTGATGCGTGGTACGTGTCGTACATTTCCGAGATTGTTCCGGTGAAACCGGTGTGCGATGAATGACTAAGTCGCACTCCCAACCCGTATCAAGGGCACGTAACCGGTCTATAACACTATCTGCGCACACATGACAGCCACGATCGGTAACGACGCGACCAATAACTTTTACACCCGATGACCCGGGTACTCCGCATGTGTTGGCACTGTAGAGGACCGAAAAAGAGCGGCTATGACCACGGTTCAGGGAAATTAACGAAGGATATCTGTGAAAACAATCCGGCAATCACCAGTATTGAGAAGAGGATACGTGTCACCTAACC' totalcount="4"/>
    <sequence taxon='t18' value='GTGGGGCCCACAGGATTCCTTTCTCCCCCATACCTAATGAGTCAATGTGCATAAGTTGCCGGACACACCAATCCAAAATTCGTATGCGCAGCGATCGCTTTTGGTAAGCTCTCTGCGGATAAGAGGGAGAGACTAGCCGTCACTCGATTGATTGCGGTTGTTGCCTCGACCGATCGAGATCGGCGTGCAGACCAACCGAAATACATGGCCATGAGGAAGTTAAATGGATCCGCTAGTCCGATTCGCTCAGGCAAATGTCGACGATTTGTGCAGTTTATGGAACAGCCTTCTTATCCAAGACTCGATCCTTCGGCCTACCCGTGTCTCTGGTCATGTGCTACCTACCCCTTGCAGGCCCCATACTAGGGATATTGCACGCCACCCCGAGGAGGCTCCACGGTCACACCTGGGACTTACCTTATCATGACACTAGAAGAAGATCATTCCAACGAAGTTTTGACCGAGTAACCAGAGGGCCTGTGATCCGAACGAGTGAGGTGAATCGAAATACGAGCTTAACCTCGCAGGGAATCCGTGACCTGTCTCGAACGGCCTTCGTTTGCGTCACGGGCGTCACTTAAGAAGATGCGAGCGCGGGCCACCCAAGGGGCACCTTTTACGTCTGTATTTAAGGTCCCAAGGGTCCATGGGTTAAGCTATAACTTCAACGGGGGTGGTGTCGACTGAGTGTAACTTTCTGCAGAGACCCTCATTCGGGGGAATTTAGACGGTAGGTGACGTGGTGGCGAATGGCTGAATTAGATCAGTGATCGCCGAGCCCTGAGTTCCGGGCGCACCTGTAAGTAATCCGTGTAAGATCAGTCGACTGGTTAAACGTCCTTATGGGAAAACTAGACCCTTCTTCGTCCGCGTTGCCTAACCAATATGTAATCGATCCTGAATATCAAATCTTTCGTTGAGGTGATGCCTAAGGTGCTAGGCCTACCCTGTAGACACGAAATCCACCAACTCGTGACAACTTACCGGCGCATTGTGGGTTTTCCAATTGAAACACCGTCAATGATATTGAGGGCCCGGAGTTATCTTATGACGGTCTCCCAAGCAACCCACTATGGCCCTCGTCTTGTGCTATTTCACTTTCAGTCAAATGATACACCAACATCCCGAATGGCATCAAGAAACAATATAAATTGTCGCAGCCGAGGCGACATTGCGCACCTCAGCGTTCAGTGAGGGACTGAGTGCTCCTTGACTCGATGAAACAGTACAGTAGACCCCCTTTCATGGTGGACCCCTGAAATCAGAGGTCAAAAGATAGGAAACATCATCATTGGATAAGTTCCAGCCGGTATTAGGCCCACGCTCTCCTAGACCACAAGGAACGCGTGCCCGTTTGAGGCACTGACCGCTGTCTTACTCTTTCCCCACGGCCCGCGCTCGCAGAAAAGTAGCTGGCGGTCGTGTTATAATTTGAGGGTTTTGCAGGGAAAGGGGCCCTAGATCGTGACGAACGTTAGCCTCATGGTCCGTTTGTCGGTCTAAGCTCTGAGAACTGCCTGGTACCAAAAGGTGGAAGATGCACCCGGACTTCTAAGAAATAGATTTAAAACGGATATCAGGCGAAAACCGAAGTGATCACCGGAAGCAAGTCACCTTGTTGTACGGACCATATAGATGTAAGCAACAACTACTTGCGCGGTAGTTCACCGTGACGGGTGTGATGCGTGGTACGTGTCGTACATTTCCGAGATTGTTCCGGTGAAACCGGTGTGCGATGAATGACTAAGTCGCACTCCCAACCCGTATCAAGGGCACGTAACCGGTCTATAACACTATCTGCGCACACATGACAGCCACGATCGGTAACGACGCGACCAATAACTTTTACACCCGATGACCCGGGTACTCCGCATGTGTTGGCACTGTAGAGGACCGAAAAAGAGCGGCTATGACCACGGTTCAGGGAAATTAACGAAGGATATCTGTGAAAACAATCCGGCAATCACCAGTATTGATAAGAGGATACGTGTCACCTAACC' totalcount="4"/>
    <sequence taxon='t19' value='GTGGGGCCCACAGGATTCCTTTCTTCCCCATACCTAATGAGTCAATGTGCATAAGTTGCCGGACACACCAATCCAAAATTCGTATGCGCAGCGATCGCTTTTGGTAAGCTCTCTGCGGATAAGAGGGAGAGACTAGCCGTCACTCGATTGATTGCGGTTGTTGCCTCGACCGATCGAGATCGGCGTGCAGACCAACCGAAATACATGGCCATGAGGAAGTTAAATGGATCCGCTAGTCCGATTCGCTCAGGCAAATGTCGACGATTTGTGCAGTTTATGGAACAGCCTTCTTATCCAAGACTCGATCCTTCGGCCTACCCGTGTCTCTGGTCATGTGCTACCTACCCCTTGCAGGCCCCATACTAGGGATATTGCACGCCACCCCGAGGAGGCTCCACGGTCACACCTGGGACTTACCTTATCATAACACTAGAAGAAGATCATTCCAACGAAGTTTTGACCGAGTAACCAGAGGGCCTGTGATCCGAACGAGTGAGGTGAATCGAAATACGAGCTTAACCTCGCAGGGAATCCGTGACCTGTCTCGAACGGCCTTCGTTTGCGTCACGGGCGTCACTTAAGAAGATGCGAGCGCGGGCCACCCAAGGGGCACCTTTTACGTCTGTATTTAAGGTCCCAAGGGTCCATGGGTTAAGCTATAACTTCAACGGGGGTGGTGTCGACTGAGTGTAACTTTCTGCAGAGACCCTCATTCGGGGGAATTTAGACGGTAGGTGACGTGGTGGCGAATGGCTGAATTAGATCAGTGATCGCCGAGCCCTGAGTTCCGGGCGCACCTGTAAGTAATCCGTGTAAGATCAGCCGACTGGTTAAACGTCCTTATGGGAAAACTAGACCCTTCTTCGTCCGCGTTGCCTAACCAATATGTAATCGATCCTGAATATCAAATCTTTCGTTGAGGTGATGCCTAAGGTGCTAGGCCTACCCTGTAGACACGAAATCCACCAACTCGTGACAACTTACCGGCGCATTGTGGGTTTTCCAATTGAAACACCGTCAATGATATTGAGGGCCCGGAGTTATCTTATGGCGGTCTCCCAAGCAACCCACTATGGCCCTCGTCTTGTGCTATTTCACTTTCAGTCAAATGATACACCAACATCCCGAATGGCATCAAGAAACAATATAAATTGTCGCAGCCGAGGCGACACTGCGCACCTCAGCGTTCAGTGAGGGACTGAGTGCTCCTTGACTCGATGAAACAGTACAGTAGACCCCCTTTCATGGTGGACCCCTGAAATCAGAGGTCAAAAGATAGGAAACATCATCATTGGATAAGTTCCAGCCGGTATTAGGCCCACGCTCTCCTAGACGACAAGGAACGCGTGCCCGTTTGAGGCACTGACCGCTGTCTTACTCTTTCCCCACGGCCCGCGCTCGCAGAAAAGTAGCTGGCGGTCGTGTTATAATTTGAGGGTTTTGCAGGGAAAGGGGCCCTAGACCGTGACGAACGTTAGCCTCATGGTCCGTTTGTCGGTCTAAGCTCTGAGAACTGCCTGGTACCAAAAGGCGGAAGATGCACCCGGACTTCTAAGAAATAGATTTAAAACGGATATCAGGCGAAAACCGAAGTGATCACCGGAAGCAAGTCACCTTGTTGTACGGACCATATAGATGTAAGCAACAACTACTTGCGCGGTAGTTCACCGTGACGGGTGTGATGCGTGGTACATGTCGTGCATTTCCGAGATTATTCCGGTGAAACCGGTGTGCGATGAATGACTAAGTCGCACTCCCAACCCGTATCAAGGGCACGTAACCGGTCTATAACACTATCTGCGCACACATGACAGCCACGATCGGTAACGACGCGACCAATAACTTTTACACCCGATGACCCGGGTACTCCGCATGTGTTGGCATTGTAGAGGACCGAAAAAGAGCGGCTATGACCACGGTTCAGGGGAATTAACGAAGGATATCTGTGAAAACAATCCGGCAATCACCAGTATTGATAAGAGGATACGTGTCACCTAACC' totalcount="4"/>
    <sequence taxon='t20' value='GTGGGGCCCACAGGATTCCTTTCTTCCCCATACCTAATGAGTCAATGTGCATAAGTTGCCGGACACACCAATCCAAAATTCGTATGCGCAGCGATCGCTTTTGGTAAGCTCTCTGCGGATAAGAGGGAGAGACTAGCCGTCACTCGATTGATTGCGGTTGTTGCCTCGACCGATCGAGATCGGCGTGCAGACCAACCGAAATACATGGCCATGAGGAAGTTAAATGGATCCGCTAGTCCGATTCGCTCAGGCAAATGTCAACGATTTGTGCAGTTTATGGAACAGCCTTCTTATCCAAGACTCGATCCTTCGGCCTACCCGTGTCTCTGGTCATGTGCTACCTACCCCTTGCAGGCCCCATACTAGGGATATTGCACGCCACCCCGAGGAGGCTCCACGGTCACACCTGGGACTTACCTTATCATAACACTAGAAGAAGATCATTCCAACGAAGTTTTGACCGAGTAACCAGAGGGCCTGTGATCCGAACGAGTGAGGTGAATCGAAATACGAGCTTAACCTCGCAGGGAATCCGTGACCTGTCTCGAACGGCCTTCGTTTGCGTCACGGGCGTCACTTAAGAAGATGCGAGCGCGGGCCACCCAAGGGGCACCTTTTACGTCTGTATTTAAGGTCCCAAGGGTCCATGGGTTAAGCTATAACTTCAACGGGGGTGGTGTCGACTGAGTGTAACTTTCTGCAGAGACCCTCATTCGGGGGAATTTAGACGGTAGGTGACGTGGTGGCGAATGGCTGAATTAGATCAGTGATCGCCGAGCCCTGAGTTCCGGGCGCACCTGTAAGTAATCCGTGTAAGATCAGCCGACTGGTTAAACGTCCTTATGGGAAAACTAGACCCTTCTTCGTCCGCGTTGCCTAACCAATATGTAATCGATCCTGAATATCAAATCTTTCGTTGAGGTGATGCCTAAGGTGCTAGGCCTACCCTGTAGACACGAAATCCACCAACTCGTGACAACTTACCGGCGCATTGTGGGTTTTCCAATTGAAACACCGTCAATGATATTGAGGGCCCGGAGTTATCTTATGGCGGTCTCCCAAGCAACCCACTATGGCCCTCGTCTTGTGCTATTTCACTTTCAGTCAAATGATACACCAACATCCCGAATGGCATCAAGAAACAATATAAATTGTCGCAGCCGAGGCGACACTGCGCACCTCAGCGTTCAGTGAGGGACTGAGTGCTCCTTGACTCGATGAAACAGTACAGTAGACCCCCTTTCATGGTGGACCCCTGAAATCAGAGGTCAAAAGATAGGAAACATCATCATTGGATAAGTTCCAGCCGGTATTAGGCCCACGCTCTCCTAGACGACAAGGAACGCGTGCCCGTTTGAGGCACTGACCGCTGTCTTACTCTTTCCCCACGGCCCGCGCTCGCAGAAAAGTAGCTGGCGGTCGTGTTATAATTTGAGGGTTTTGCAGGGAAAGGGGCCCTAGACCGTGACGAACGTTAGCCTCATGGTCCGTTTGTCGGTCTAAGCTCTGAGAACTGCCTGGTACCAAAAGGCGGAAGATGCACCCGGACTTCTAAGAAATAGATTTAAAACGGATATCAGGCGAAAACCGAAGTGATCACCGGAAGCAAGTCACCTTGTTGTACGGACCATATAGATGTAAGCAACAACTACTTGCGCGGTAGTTCACCGTGACGGGTGTGATGCGTGGTACATGTCGTGCATTTCCGAGATTATTCCGGTGAAACCGGTGTGCGATGAATGACTAAGTCGCACTCCCAACCCGTATCAAGGGCACGTAACCGGTCTATAACACTATCTGCGCACACATGACAGCCACGATCGGTAACGACGCGACCAATAACTTTTACACCCGATGACCCGGGTACTCCGCATGTGTTGGCATTGTAGAGGACCGAAAAAGAGCGGCTATGACCACGGTTCAGGGGAATTAACGAAGGATATCTGTGAAAACAATCCGGCAATCACCAGTATTGATAAGAGGATACGTGTCACCTAACC' totalcount="4"/>
    <sequence taxon='t21' value='GTGGGGCCCACAGGATTCCTTTCTTCCCCATACCTAATGAGTCAATGTGCATAAGTTGCCGGACACACCAATCCAAAATTCGTATGCGCAGCGATCGCTTTTGGTAAGCTCTCTGCGGATAAGAGGGAGAGACTAGCCGTCACTCGATTGATTGCGGTTGTTGCCTCGACCGATCGAGATCGGCGTGCAGACCAACCGAAATACATGGCCATGAGGAAGTTAAATGGATCCGCTAGTCCGATTCGCTCAGGCAAATGTCAACGATTTGTGCAGTTTATGGAACAGCCTTCTTATCCAAGACTCGATCCTTCGGCCTACCCGTGTCTCTGGTCATGTGCTACCTACCCCTTGCAGGCCCCATACTAGGGATATTGCACGCCACCCCGAGGAGGCTCCACGGTCACACCTGGGACTTACCTTATCATAACACTAGAAGAAGATCATTCCAACGAAGTTTTGACCGAGTAACCAGAGGGCCTGTGATCCGAACGAGTGAGGTGAATCGAAATACGAGCTTAACCTCGCAGGGAATCCGTGACCTGTCTCGAACGGCCTTCGTTTGCGTCACGGGCGTCACTTAAGAAGATGCGAGCGCGGGCCACCCAAGGGGCACCTTTTACGTCTGTATTTAAGGTCCCAAGGGTCCATGGGTTAAGCTATAACTTCAACGGGGGTGGTGTCGACTGAGTGTAACTTTCTGCAGAGACCCTCATTCGGGGGAATTTAGACGGTAGGTGACGTGGTGGCGAATGGCTGAATTAGATCAGTGATCGCCGAGCCCTGAGTTCCGGGCGCACCTGTAAGTAATCCGTGTAAGATCAGCCGACTGGTTAAACGTCCTTATGGGAAAACTAGACCCTTCTTCGTCCGCGTTGCCTAACCAATATGTAATCGATCCTGAATATCAAATCTTTCGTTGAGGTGATGCCTAAGGTGCTAGGCCTACCCTGTAGACACGAAATCCACCAACTCGTGACAACTTACCGGCGCATTGTGGGTTTTCCAATTGAAACACCGTCAATGATATTGAGGGCCCGGAGTTATCTTATGGCGGTCTCCCAAGCAACCCACTATGGCCCTCGTCTTGTGCTATTTCACTTTCAGTCAAATGATACACCAACATCCCGAATGGCATCAAGAAACAATATAAATTGTCGCAGCCGAGGCGACACTGCGCACCTCAGCGTTCAGTGAGGGACTGAGTGCTCCTTGACTCGATGAAACAGTACAGTAGACCCCCTTTCATGGTGGACCCCTGAAATCAGAGGTCAAAAGATAGGAAACATCATCATTGGATAAGTTCCAGCCGGTATTAGGCCCACGCTCTCCTAGACGACAAGGAACGCGTGCCCGTTTGAGGCACTGACCGCTGTCTTACTCTTTCCCCACGGCCCGCGCTCGCAGAAAAGTAGCTGGCGGTCGTGTTATAATTTGAGGGTTTTGCAGGGAAAGGGGCCCTAGACCGTGACGAACGTTAGCCTCATGGTCCGTTTGTCGGTCTAAGCTCTGAGAACTGCCTGGTACCAAAAGGCGGAAGATGCACCCGGACTTCTAAGAAATAGATTTAAAACGGATATCAGGCGAAAACCGAAGTGATCACCGGAAGCAAGTCACCTTGTTGTACGGACCATATAGATGTAAGCAACAACTACTTGCGCGGTAGTTCACCGTGACGGGTGTGATGCGTGGTACATGTCGTGCATTTCCGAGATTATTCCGGTGAAACCGGTGTGCGATGAATGACTAAGTCGCACTCCCAACCCGTATCAAGGGCACGTAACCGGTCTATAACACTATCTGCGCACACATGACAGCCACGATCGGTAACGACGCGACCAATAACTTTTACACCCGATGACCCGGGTACTCCGCATGTGTTGGCATTGTAGAGGACCGAAAAAGAGCGGCTATGACCACGGTTCAGGGGAATTAACGAAGGATATCTGTGAAAACAATCCGGCAATCACCAGTATTGATAAGAGGATACGTGTCACCTAACC' totalcount="4"/>
    <sequence taxon='t22' value='GTGGGGCCCACAGGATTCCTTTCTCCCCCATACCTAATGAGTCAATGTGCATAAGTTGCCGGACACACCAATCCAAAATTCGTATGCGCAGCGATCGCTTTTGGTAAGCTCTCTGCGGATAAGAGGGAGAGACTAGCCGTCACTCGATTGATTGCGGTTGTTGCCTCGACCGATCGAGATCGGCGTGCAGACCAACCGAAATACATGGCCATGAGGAAGTTAAATGGATCCGCTAGTCCGATTCGCTCAGGCAAATGTCGACGATTTGTGCAGTTTATGGAACAGCCTTCTTATCCAAGACTCGATCCTTCGGCCTACCCGTGTCTCTGGTCATGTGCTACCTACCCCTTGCAGGCCCCATACTAGGGATATTGCACGCCACCCCGAGGAGGCTCCACGGTCACACCTGGGACTTACCTTATCATGACACTAGAAGAAGATCATTCCAACGAAGTTTTGACCAAGTAACCAGAGGGCCTGTGATCCGAACGAGTGAGGTGAATCGAAATACGAGCTTAACCTCGCAGGGAATCCGTGACCTGTCTCGAACGGCCTTCGTTTGCGTCACGGGCGTCACTTAAGAAGATGCGAGCGCGGGCCACCCAAGGGGCACCTTTTACGTCTGTATTTAAGGTCCCAAGGGTCCATGGGTTAAGCTATAACTTCAACGGGGGTGGTGTCGACTGAGTGTAACTTTCTGCAGAGACCCTCATTCGGGGGAATTTAGACGGTAGGTGACGTGGTGGCGAATGGCTGAATTAGATCAGTGATCGCCGAGCCCTGAGTTCCGGGCGCACCTGTAAGTAATCCGTGTAAGATCAGTCGACTGGTTAAACGTCCTGATGGGAAAACTAGACCCTTCTTCGTCCGCGTTGCCTAACCAATATGTAATCGATCCTGAATATCAAATCTTTCGTTGAGGTGATGCCTAAGGTGCTAGGCCTACCCTGTAGACACGAAATCCACCAACTCGTGACAACTTACCGGCGCATTGTGGGTTTTCCAATTGAAACACCGTCAATGATATTGAGGGCCCGGAGTTATCTTATGACGGTCTCCCAAGCAACCCACTATGGCCCTCGTCTTGTGCTATTTCACTTTCAGTCAAATGATACACCAACATCCCGAATGGCATCAAGAAACAATATAAATTGTCGCAGCCGAGGCGACATTGCGCACCTCAGCGTTCAGTGAGGGACTGAGTGCTCCTTGACTCGATGAAACAGTACAGTAGACCCCCTTTCATGGTGGACCCCTGAAATCAGAGGTCAAAAGATAGGAAACATCATCATTGGATAAGTTCCAGCCGGTATTAGGCCCACGCTCTCCTAGACCACAAGGAACGCGTGCCCGTTTGAGGCACTGACCGCTGTCTTACTCTTTCCCCACGGCCCGCGCTCGCAGAAAAGTAGCTGGCGGTCGTGTTATAATTTGAGGGTTTTGCAGGGAAAGGGGCCCTAGATCGTGACGAACGTTAGCCTCATGGTCCGTTTGTCGGTCTAAGCTCTGAGAACTGCCTGGTACCAAAAGGTGGAAGATGCACCCGGACTTCTAAGAAATAGATTTAAAACGGATATCAGGCGAAAACCGAAGTGATCACCGGAAGCAAGTCACCTTGTTGTACGGACCATATAGATGTAAGCAACAACTACTTGCGCGGTAGTTCACCGTGACGGGTGTGATGCGTGGTACGTGTCGTACATTTCCGAGATTGTTCCGGTGAAACCGGTGTGCGATGAATGACTAAGTCGCACTCCCAACCCGTATCAAGGGCACGTAACCGGTCTATAACACTATCTGCGCACACATGACAGCCACGATCGGTAACGACGCGACCAATAACTTTTACACCCGATGACCCGGGTACTCCGCATGTGTTGGCACTGTAGAGGACCGAAAAAGAGCGGCTATGACCACGGTTCAGGGAAATTAACGAAGGATATCTGTGAAAACAATCCGGCAATCACCAGTATTGATAAGAGGATACGTGTCACCTAACC' totalcount="4"/>
    <sequence taxon='t23' value='GTGGGGCCCACAGGATTCCTTTCTTCCCCATACCTAATGAGTCAATGTGCATAAGTTGCCGGACACACCAATCCAAAATTCGTATGCGCAGCGATCGCTTTTGGTAAGCTCTCTGCGGATAAGAGGGAGAGACTAGCCGTCACTCGATTGATTGCGGTTGTTGCCTCGACCGATCGAGATCGGCGTGCAGACCAACCGAAATACATGGCCATGAGGAAGTTAAATGGATCCGCTAGTCCGATTCGCTCAGGCAAATGTCGACGATTTGTGCAGTTTATGGAACAGCCTTCTTATCCAAGACTCGATCCTTCGGCCTACCCGTGTCTCTGGTCATGTGCTACCTACCCCTTGCAGGCCCCATACTAGGGATATTGCACGCCACCCCGAGGAGGCTCCACGGTCACACCTGGGACTTACCTTATCATAACACTAGAAGAAGATCATTCCAACGAAGTTTTGACCGAGTAACCAGAGGGCCTGTGATCCGAACGAGTGAGGTGAATCGAAATACGAGCTTAACCTCGCAGGGAATCCGTGACCTGTCTCGAACGGCCTTCGTTTGCGTCACGGGCGTCACTTAAGAAGATGCGAGCGCGGGCCACCCAAGGGGCACCTTTTACGTCTGTATTTAAGGTCCCAAGGGTCCATGGGTTAAGCTATAACTTCAACGGGGGTGGTGTCGACTGAGTGTAACTTTCTGCAGAGACCCTCATTCGGGGGAATTTAGACGGTAGGTGACGTGGTGGCGAATGGCTGAATTAGATCAGTGATCGCCGAGCCCTGAGTTCCGGGCGCACCTGTAAGTAATCCGTGTAAGATTAGCCGACTGGTTAAACGTCCTTATGGGAAAACTAGACCCTTCTTCGTCCGCGTTGCCTAACCAATATGTAATCGATCCTGAATATCAAATCTTTCGTTGAGGTGATGCCTAAGGTGCTAGGCCTACCCTGTAGACACGAAATCCACCAACTCGTGACAACTTACCGGCGCATTGTGGGTTTTCCAATTGAAACACCGTCAATGATATTGAGGGCCCGGAGTTATCTTATGGCGGTCTCCCAAGCAACCCACTATGGCCCTCGTCTTGTGCTATTTCACTTTCAGTCAAATGATACACCAACATCCCGAATGGCATCAAGAAACAATATAAATTGTCGCAGCCGAGGCGACACTGCGCACCTCAGCGTTCAGTGAGGGACTGAGTGCTCCTTGACTCGATGAAACAGTACAGTAGACCCCCTTTCATGGTGGACCCCTGAAATCAGAGGTCAAAAGATAGGAAACATCATCATTGGATAAGTTCCAGCCGGTATTAGGCCCACGCTCTCCTAGACGACAAGGAACGCGTGCCCGTTTGAGGCACTGACCGCTGTCTTACTCTTTCCCCACGGCCCGCGCTCGCAGAAAAGTAGCTGGCGGTCGTGTTATAATTTGAGGGTTTTGCAGGGAAAGGGGCCCTAGACCGTGACGAACGTTAGCCTCATGGTCCGTTTGTCGGTCTAAGCTCTGAGAACTGCCTGGTACCAAAAGGCGGAAGATGCACCCGGACTTCTAAGAAATAGATTTAAAACGGATATCAGGCGAAAACCGAAGTGATCACCGGAAGCAAGTCACCTTGTTGTACGGACCATATAGATGTAAGCAACAACTACTTGCGCGGTAGTTCACCGTGACGGGTGTGATGCGTGGTACATGTCGTGCATTTCCGAGATTATTCCGGTGAAACCGGTGTGCGATGAATGACTAAGTCGCACTCCCAACCCGTATCAAGGGCACGTAACCGGTCTATAACACTATCTGCGCACACATGACAGCCACGATCGGTAACGACGCGACCAATAACTTTTACACCCGATGACCCGGGTACTCCGCATGTGTTGGCATTGTAGAGGACCGAAAAAGAGCGGCTATGACCACGGTTCAGGGGAATTAACGAAGGATATCTGTGAAAACAATCCGGCAATCACCAGTATTGATAAGAGGATACGTGTCACCTAACC' totalcount="4"/>
    <sequence taxon='t24' value='GTGGGGCCCACAGGATTCCTTTCTTCCCCATACCTAATGAGTCAATGTGCATAAGTTGCCGGACACACCAATCCAAAATTCGTATGCGCAGCGATCGCTTTTGGTAAGCTCTCTGCGGATAAGAGGGAGAGACTAGCCGTCACTCGATTGATTGCGGTTGTTGCCTCGACCGATCGAGATCGGCGTGCAGACCAACCGAAATACATGGCCATGAGGAAGTTAAATGGATCCGCTAGTCCGATTCGCTCAGGCAAATGTCGACGATTTGTGCAGTTTATGGAACAGCCTTCTTATCCAAGACTCGATCCTTCGGCCTACCCGTGTCTCTGGTCATGTGCTACCTACCCCTTGCAGGCCCCATACTAGGGATATTGCACGCCACCCCGAGGAGGCTCCACGGTCACACCTGGGACTTACCTTATCATAACACTAGAAGAAGATCATTCCAACGAAGTTTTGACCGAGTAGCCAGAGGGCCTGTGATCCGAACGAGTGAGGTGAATCGAAATACGAGCTTAACCTCGCAGGGAATCCGTGACCTGTCTCGAACGGCCTTCGTTTGCGTCACGGGCGTCACTTAAGAAGATGCGAGCGCGGGCCACCCAAGGGGCACCTTTTACGTCTGTATTTAAGGTCCCAAGGGTCCATGGGTTAAGCTATAACTTCAACGGGGGTGGTGTCGACTGAGTGTAACTTTCTGCAGAGACCCTCATTCGGGGGAATTTAGACGGTAGGTGACGTGGTGGCGAATGGCTGAATTAGATCAGTGATCGCCGAGCCCTGAGTTCCGGGCGCACCTGTAAGTAATCCGTGTAAGATCAGCCGACTGGTTAAACGTCCTTATGGGAAAACTAGACCCTTCTTCGTCCGCGTTGCCTAACCAATATGTAATCGATCCTGAATATCAAATCTTTCGTTGAGGTGATGCCTAAGGTGCTAGGCCTACCCTGTAGACACGAAATCCACCAACTCGTGACAACTTACCGGCGCATTGTGGGTTTTCCAATTGAAACACCGTCAATGATATTGAGGGCCCGGAGTTATCTTATGGCGGTCTCCCAAGCAACCCACTATGGCCCTCGTCTTGTGCTATTTCACTTTCAGTCAAATGATACACCAACATCCCGAATGGCATCAAGAAACAATATAAATTGTCGCAGCCGAGGCGACACTGCGCACCTCAGCGTTCAGTGAGGGACTGAGTGCTCCTTGACTCGATGAAACAGTACAGTAGACCCCCTTTCATGGTGGACCCCTGAAATCAGAGGTCAAAAGATAGGAAACATCATCATTGGATAAGTTCCAGCCGGTATTAGGCCCACGCTCTCCTAGACGACAAGGAACGCGTGCCCGTTTGAGGCACTGACCGCTGTCTTACTCTTTCCCCACGGCCCGCGCTCGCAGAAAAGTAGCTGGCGGTCGTGTTATAATTTGAGGGTTTTGCAGGGAAAGGGGCCCTAGACCGTGACGAACGTTAGCCTCATGGTCCGTTTGTCGGTCTAAGCTCTGAGAACTGCCTGGTACCAAAAGGCGGAAGATGCACCCGGACTTCTAAGAAATAGATTTAAAACGGATATCAGGCGAAAACCGAAGTGATCACCGGAAGCAAGTCACCTTGTTGTACGGACCATATAGATGTAAGCAACAACTACTTGCGCGGTAGTTCACCGTGACGGGTGTGATGCGTGGTACATGTCGTGCATTTCCGAGATTATTCCGGTGAAACCGGTGTGCGATGAATGACTAAGTCGCACTCCCAACCCGTATCAAGGGCACGTAACCGGTCTATAACACTATCTGCGCACACATGACAGCCACGATCGGTAACGACGCGACCAATAACTTTTACACCCGATGACCCGGGTACTCCGCATGTGTTGGCATTGTAGAGGACCGAAAAAGAGCGGCTATGACCACGGTTCAGGGGAATTAACGAAGGATATCTGTGAAAACAATCCGGCAATCACCAGTATTGATAAGAGGATACGTGTCACCTAACC' totalcount="4"/>
    <sequence taxon='t25' value='GTGGGGCCCACAGGATTCCTTTCTCCCCCATACCTAATGAGTCAATGTGCATAAGTTGCCGGACACACCAATCCAAAATTCGTATGCGCAGCGATCGCTTTTGGTAAGCTCTCTGCGGATAAGAGGGAGAGACTAGCCGTCACTCGATTGATTGCGGTTGTTGCCTCGACCGATCGAGATCGGCGTGCAGACCAACCGAAATACATGGCCATGAGGAAGTTAAATGGATCCGCTAGTCCGATTCGCTCAGGCAAATGTCGACGATTTGTGCAGTTTATGGAACAGCCTTCTTATCCAAGACTCGATCCTTCGGCCTACCCGTGTCTCTGGTCATGTGCTACCTACCCCTTGCAGGCCCCATACTAGGGATATTGCACGCCACCCCGAGGAGGCTCCACGGTCACACCTGGGACTTACCTTATCATGACACTAGAAGAAGATCATTCCAACGAAGTTTTGACCGAGTAACCAGAGGGCCTGTGATCCGAACGAGTGAGGTGAATCGAAATACGAGCTTAACCTCGCAGGGAATCCGTGACCTGTCTCGAACGGCCTTCGTTTGCGTCACGGGCGTCACTTAAGAAGATGCGAGCGCGGGCCACCCAAGGGGCACCTTTTACGTCTGTATTTAAGGTCCCAAGGGTCCATGGGTTAAGCTATAACTTCAACGGGGGTGGTGTCGACTGAGTGTAACTTTCTGCAGAGACCCTCATTCGGGGGAATTTAGACGGTAGGTGACGTGGTGGCGAATGGCTGAATTAGATCAGTGATCGCCGAGCCCTGAGTTCCGGGCGCACCTGTAAGTAATCCGTGTAAGATCAGTCGACTGGTTAAACGTCCTTATGGGAAAACTAGACCCTTCTTCGTCCGCGTTGCCTAACCAATATGTAATCGATCCTGAATATCAAATCTTTCGTTGAGGTGATGCCTAAGGTGCTAGGCCTACCCTGTAGACACGAAATCCACCAACTCGTGACAACTTACCGGCGCATTGTGGGTTTTCCAATTGAAACACCGTCAATGATATTGAGGGCCCGGAGTTATCTTATGACGGTCTCCCAAGCAACCCACTATGGCCCTCGTCTTGTGCTATTTCACTTTCAGTCAAATGATACACCAACATCCCGAATGGCATCAAGAAACAATATAAATTGTCGCAGCCGAGGCGACATTGCGCACCTCAGCGTTCAGTGAGGGACTGAGTGCTCCTTGACTCGATGAAACAGTACAGTAGACCCCCTTTCATGGTGGACCCCTGAAATCAGAGGTCAAAAGATAGGAAACATCATCATTGGATAAGTTCCAGCCGGTATTAGGCCCACGCTCTCCTAGACCACAAGGAACGCGTGCCCGTTTGAGGCACTGACCGCTGTCTTACTCTTTCCCCACGGCCCGCGCTCGCAGAAAAGTAGCTGGCGGTCGTGTTATAATTTGAGGGTTTTGCAGGGAAAGGGGCCCTAGATCGTGACGAACGTTAGCCTCATGGTCCGTTTGTCGGTCTAAGCTCTGAGAACTGCCTGGTACCAAAAGGTGGAAGATGCACCCGGACTTCTAAGAAATAGATTTAAAACGGATATCAGGCGAAAACCGAAGTGATCACCGGAAGCAAGTCACCTTGTTGTACGGACCATATAGATGTAAGCAACAACTACTTGCGCGGTAGTTCACCGTGACGGGTGTGATGCGTGGTACGTGTCGTACATTTCCGAGATTGTTCCGGTGAAACCGGTGTGCGATGAATGACTAAGTCGCACTCCCAACCCGTATCAAGGGCACGTAACCGGTCTATAACACTATCTGCGCACACATGACAGCCACGATCGGTAACGACGCGACCAATAACTTTTACACCCGATGACCCGGGTACTCCGCATGTGTTGGCACTGTAGAGGACCGAAAAAGAGCGGCTATGGCCACGGTTCAGGGAAATTAACGAAGGATATCTGTGAAAACAATCCGGCAATCACCAGTATTGATAAGAGGATACGTGTCACCTAACC' totalcount="4"/>
    <sequence taxon='t26' value='GTGGGGCCCACAGGATTCCTTTCTCCCCCATACCTAATGAGTCAATGTGCATAAGTTGCCGGACACACCAATCCAAAATTCGTATGCGCAGCGATCGCTTTTGGTAAGCTCTCTGCGGATAAGAGGGAGAGACTAGCCGTCACTCGATTGATTGCGGTTGTTGCCTCGACCGATCGAGATCGGCGTGCAGACCAACCGAAATACATGGCCATGAGGAAGTTAAATGGATCCGCTAGTCCGATTCGCTCAGGCAAATGTCGACGATTTGTGCAGTTTATGGAACAGCCTTCTTATCCAAGACTCGATCCTTCGGCCTACCCGTGTCTCTGGTCATGTGCTACCTACCCCTTGCAGGCCCCATACTAGGGATATTGCACGCCACCCCGAGGAGGCTCCACGGTCACACCTGGGACTTACCTTATCATGACACTAGAAGAAGATCATTCCAACGAAGTTTTGACCGAGTAACCAGAGGGCCTGTGATCCGAACGAGTGAGGTGAATCGAAATACGAGCTTAACCTCGCAGGGAATCCGTGACCTGTCTCGAACGGCCTTCGTTTGCGTCACGGGCGTCACTTAAGAAGATGCGAGCGCGGGCCACCCAAGGGGCACCTTTTACGTCTGTATTTAAGGTCCCAAGGGTCCATGGGTTAAGCTATAACTTCAACGGGGGTGGTGTCGACTGAGTGTAACTTTCTGCAGAGACCCTCATTCGGGGGAATTTAGACGGTAGGTGACGTGGTGGCGAATGGCTGAATTAGATCAGTGATCGCCGAGCCCTGAGTTCCGGGCGCACCTGTAAGTAATCCGTGTAAGATCAGTCGACTGGTTAAACGTCCTTATGGGAAAACTAGACCCTTCTTCGTCCGCGTTGCCTAACCAATATGTAATCGATCCTGAATATCAAATCTTTCGTTGAGGTGATGCCTAAGGTGCTAGGCCTACCCTGTAGACACGAAATCCACCAACTCGTGACAACTTACCGGCGCATTGTGGGTTTTCCAATTGAAACACCGTCAATGATATTGAGGGCCCGGAGTTATCTTATGACGGTCTCCCGAGCAACCCACTATGGCCCTCGTCTTGTGCTATTTCACTTTCAGTCAAATGATACACCAGCATCCCGAATGGCATCAAGAAACAATATAAATTGTCGCAGCCGAGGCGACACTGCGCACCTCAGCGTTCAGTGAGGGACTGAGTGCTCCTTGACTCGATGAAACAGTACAGTAGACCCCCTTTCATGGTGGACCCCTGAAATCAGAGGTCAAAAGATAGGAAACATCATCATTGGATAAGTTCCAGCCGGTATTAGGCCCACGCTCTCCTAGACCACAAGGAACGCGTGCCCGTTTGAGGCACTGACCGCTGTCTTACTCTTTCCCCACGGCCCGCGCTCGCAGAAAAGTAGCTGGCGGTCGTGTTATAATTTGAGGGTTTTGCAGGGAAAGGGGCCCTAGATCGTGACGAACGTTAGCCTCATGGTCCGTTTGTCGGTCTAAGCTCTGAGAACTGCCTGGTACCAAAAGGTGGAAGATGCACCCGGACTTCTAAGAAATAGATTTAAAACGGATATCAGGCGAAAACCGAAGTGATCACCGGAAGCAAGTCACCTTGTTGTACGGACCATATAGATGTAAGCAACAACTACTTGCGCGGTAGTTCACCGTGACAGGTGTGATGCGTGGTACGTGTCGTACATTTCCGAGATTGTTCCGGTGAAACCGGTGTGCGATGAATGACTAAGTCGCACTCCCAACCCGTATCAAGGGCACGTAACCGGTCTATAACACTATCTGCGCACACATGACAGCCACGATCGGTAACGACGCGACCAATAACTTTTACACCCGATGACCCGGGTACTCCGCATGTGTTGGCACTGTAGAGGACCGAAAAAGAGCGGCTATGACCACGGTTCAGGGAAATTAACGAAGGATATCTGTGAAAACAATCCGGCAATCACCAGTATTGATAAGAGGATACGTGTCACCTAACC' totalcount="4"/>
    <sequence taxon='t27' value='GTGGGGCCCACAGGATTCCTTTCTTCCCCATACCTAATGAGTCAATGTGCATAAGTTGCCGGACACACCAATCCAAAATTCGTATGCGCAGCGATCGCTTTTGGTAAGCTCTCTGCGGATAAGAGGGAGAGACTAGCCGTCACTCGATTGATTGCGGTTGTTGCCTCGACCGATCGAGATCGGCGTGCAGACCAACCGAAATACATGGCCATGAGGAAGTTAAATGGATCCGCTAGTCCGATTCGCTCAGGCAAATGTCGACGATTTGTGCAGTTTATGGAACAGCCTTCTTATCCAAGACTCGATCCTTCGGCCTACCCGTGTCTCTGGTCATGTGCTACCTACCCCTTGCAGGCCCCATACTAGGGATATTGCACGCCACCCCGAGGAGGCTCCACGGTCACACCTGGGACTTACCTTATCATAACACTAGAAGAAGATCATTCCAATGAAGTTTTGACCGAGTAACCAGAGGGCCTGTGATCCGAACGAGTGAGGTGAATCGAAATACGAGCTTAACCTCGCAGGGAATCCGTGACCTGTCTCGAACGGCCTTCGTTTGCGTCACGGGCGTCACTTAAGAAGATGCGAGCGCGGGCCACCCAAGGGGCACCTTTTACGTCTGTATTTAAGGTCCCAAGGGTCCATGGGTTAAGCTATAACTTCAACGGGGGTGGTGTCGACTGAGTGTAACTTTCTGCAGAGACCCTCATTCGGGGGAATTTAGACGGTAGGTGACGTGGTGGCGAATGGCTGAATTAGATCAGTGATCGCCGAGCCCTGAGTTCCGGGCGCACCTGTAAGTAATCCGTGTAAGATCAGCCGACTGGTTAAACGTCCTTATGGGAAAACTAGACCCTTCTTCGTCCGCGTTGCCTAACCAATATGTAATCGATCCTGAATATCAAATCTTTCGTTGAGGTGATGCCTAAGGTGCTAGGCCTACCCTGTAGACACGAAATCCACCAACTCGTGACAACTTACCGGCGCATTGTGGGTTTTCCAATTGAAACACCGTCAATGATATTGAGGGCCCGGAGTTATCTTATGGCGGTCTCCCAAGCAACCCACTATGGCCCTCGTCTTGTGCTATTTCACTTTCAGTCAAATGATACACCAACATCCCGAATGGCATCAAGAAACAATATAAATTGTCGCAGCCGAGGCGACACTGCGCACCTCAGCGTTCAGTGAGGGACTGAGTGCTCCTTGACTCGATGAAACAGTACAGTAGACCCCCTTTCATGGTGGACCCCTGAAATCAGAGGTCAAAAGATAGGAAACATCATCATTGGATAAGTTCCAGCCGGTATTAGGCCCACGCTCTCCTAGACGACAAGGAACGCGTGCCCGTTTGAGGCACTGACCGCTGTCTTACTCTTTCCCCACGGCCCGCGCTCGCAGAAAAGTAGCTGGCGGTCGTGTTATAATTTGAGGGTTTTGCAGGGAAAGGGGCCCTAGACCGTGACGAACGTTAGCCTCATGGTCCGTTTGTCGGTCTAAGCTCTGAGAACTGCCTGGTACCAAAAGGCGGAAGATGCACCCGGACTTCTAAGAAATAGATTTAAAACGGATATCAGGCGAAAACCGAAGTGATCACCGGAAGCAAGTCACCTTGTTGTACGGACCATATAGATGTAAGCAACAACTACTTGCGCGGTAGTTCACCGTGACGGGTGTGATGCGTGGTACATGTCGTGCATTTCCGAGATTATTCCGGTGAAACCGGTGTGCGATGAATGACTAAGTCGCACTCCCAACCCGTATCAAGGGCACGTAACCGGTCTATAACACTATCTGCGCACACATGACAGCCACGATCGGTAACGACGCGACCAATAACTTTTACACCCGATGACCCGGGTACTCCGCATGTGTTGGCATTGTAGAGGACCGAAAAAGAGCGGCTATGACCACGGTTCAGGGGAATTAACGAAGGATATCTGTGAAAACAATCCGGCAATCACCAGTATTGATAAGAGGATACGTGTCACCTAACC' totalcount="4"/>
    <sequence taxon='t28' value='GTGGGGCCCACAGGATTCCTTTCTTCCCCATACCTAATGAGTCAATGTGCATAAGTTGCCGGACACACCAATCCAAAATTCGTATGCGCAGCGATCGCTTTTGGTAAGCTCTCTGCGGATAAGAGGGAGAGACTAGCCGTCACTCGATTGATTGCGGTTGTTGCCTCGACCGATCGAGATCGGCGTGCAGACCAACCGAAATACATGGCCATGAGGAAGTTAAATGGATCCGCTAGTCCGATTCGCTCAGGCAAATGTCGACGATTTGTGCAGTTTATGGAACAGCCTTCTTATCCAAGACTCGATCCTTCGGCCTACCCGTGTCTCTGGTCATGTGCTACCTACCCCTTGCAGGCCCCATACTAGGGATATTGCACGCCACCCCGAGGAGGCTCCACGGTCACACCTGGGACTTACCTTATCATAACACTAGAAGAAGATCATTCCAACGAAGTTTTGACCGAGTAACCAGAGGGCCTGTGATCCGAACGAGTGAGGTGAATCGAAATACGAGCTTAACCTCGCAGGGAATCCGTGACCTGTCTCGAACGGCCTTCGTTTGCGTCACGGGCGTCACTTAAGAAGATGCGAGCGCGGGCCACCCAAGGGGCACCTTTTACGTCTGTATTTAAGGTCCCAAGGGTCCATGGGTTAAGCTATAACTTCAACGGGGGTGGTGTCGACTGAGTGTAACTTTCTGCAGAGACCCTCATTCGGGGGAATTTAGACGGTAGGTGACGTGGTGGCGAATGGCTGAATTAGATCAGTGATCGCCGAGCCCTGAGTTCCGGGCGCACCTGTAAGTAATCCGTGTAAGATCAGCCGACTGGTTAAACGTCCTTATGGGAAAACTAGACCCTTCTTCGTCCGCGTTGCCTAACCAATATGTAATCGATCCTGAATATCAAATCTTTCGTTGAGGTGATGCCTAAGGTGCTAGGCCTACCCTGTAGACACGAAATCCACCAACTCGTGACAACTTACCGGCGCATTGTGGGTTTTCCAATTGAAACACCGTCAATGATATTGAGGGCCCGGAGTTATCTTATGGCGGTCTCCCAAGCAACCCACTATGGCCCTCGTCTTGTGCTATTTCACTTTCAGTCAAATGATACACCAACATCCCGAATGGCATCAAGAAACAATATAAATTGTCGCAGCCGAGGCGACACTGCGCACCTCAGCGTTCAGTGAGGGACTGAGTGCTCCTTGACTCGATGAAACAGTACAGTAGACCCCCTTTCATGGTGGACCCCTGAAATCAGAGGTCAAAAGATAGGAAACATCATCATTGGATAAGTTCCAGCCGGTATTAGGCCCACGCTCTCCTAGACGACAAGGAACGCGTGCCCGTTTGAGGCACTGACCGCTGTCTTACTCTTTCCCCACGGCCCGCGCTCGCAGAAAAGTAGCTGGCGGTCGTGTTATAATTTGAGGGTTTTGCAGGGAAAGGGGCCCTAGACCGTGACGAACGTTAGCCTCATGGTCCGTTTGTCGGTCTAAGCTCTGAGAACTGCCTGGTACCAAAAGGCGGAAGATGCACCCGGACTTCTAAGAAATAGATTTAAAACGGATATCAGGCGAAAACCGAAGTGATCACCGGAAGCAAGTCACCTGGTTGTACGGACCATATAGATGTAAGCAACAACTACTTGCGCGGTAGTTCACCGTGACGGGTGTGATGCGTGGTACATGTCGTGCATTTCCGAGATTATTCCGGTGAAGCCGGTGTGCGATGAATGACTAAGTCGCACTCCCAACCCGTATCAAGGGCACGTAACCGGTCTATAACACTATCTGCGCACACATGACAGCCACGATCGGTAACGACGCGACCAATAACTTTTACACCCGATGACCCGGGTACTCCGCATGTGTTGGCATTGTAGAGGACCGAAAAAGAGCGGCTATGACCACGGTTCAGGGGAATTAACGAAGGATATCTGTGAAAACAATCCGGCAATCACCAGTATTGATAAGAGGATACGTGTCACCTAACC' totalcount="4"/>
    <sequence taxon='t29' value='GTGGGGCCCACAGGATTCCTTTCTCCCCCATACCTAATGAGTCAATGTGCATAAGTTGCCGGACACACCAATCCAAAATTCGTATGCGCAGCGATCGCTTTTGGTAAGCTCTCTGCGGATAAGAGGGAGAGACTAGCCGTCACTCGATTGATTGCGGTTGTTGCCTCGACCGATCGAGATCGGCGTGCAGACCAACCGAAATACATGGCCATGAGGAAGTTAAATGGATCCGCTAGTCCGATTCGCTCAGGCAAATGTCGACGATTTGTGCAGTTTATGGAACAGCCTTCTTATCCAAGACTCGATCCTTCGGCCTACCCGTGTCTCTGGTCATGTGCTACCTACCCCTTGCAGGCCCCATACTAGGGATATTGCACGCCACCCCGAGGAGGCTCCACGGTCACACCTGGGACTTACCTTATCATGACACTAGAAGAAGATCATTCCAACGAAGTTTTGACCGAGTAACCAGAGGGCCTGTGATCCGAACGAGTGAGGTGAATCGAAATACGAGCTTAACCTCGCAGGGAATCCGTGACCTGTCTCGAACGGCCTTCGTTTGCGTCACGGGCGTCACTTAAGAAGATGCGAGCGCGGGCCACCCAAGGGGCACCTTTTACGTCTGTATTTAAGGTCCCAAGGGTCCATGGGTTAAGCTATAACTTCAACGGGGGTGGTGTCGACTGAGTGTAACTTTCTGCAGAGACCCTCATTCGGGGGAATTTAGACGGTAGGTGACGTGGTGGCGAATGGCTGAATTAGATCAGTGATCGCCGAGCCCTGAGTTCCGGGCGCACCTGTAAGTAATCCGTGTAAGATCAGTCGACTGGTTAAACGTCCATATGGGAAAACTAGACCCTTCTTCGTCCGCGTTGCCTAACCAATATGTAATCGATCCTGAATATCAAATCTTTCGTTGAGGTGATGCCTAAGGTGCTAGGCCTACCCTGTAGACACGAAATCCACCAACTCGTGACAACTTACCGGCGCATTGTGGGTTTTCCAATTGAAACACCGTCAATGATATTGAGGGCCCGGAGTTATCTTATGACGGTCTCCCAAGCAACCCACTATGGCCCTCGTCTTGTGCTATTTCACTTTCAGTCAAATGATACACCAACATCCCGAATGGCATCAAGAAACAATATAAATTGTCGCAGCCGAGGCGACATTGCGCACCTCAGCGTTCAGTGAGGGACTGAGTGCTCCTTGACTCGATGAAACAGTACAGTAGACCCCCTTTCATGGTGGACCCCTGAAATCAGAGGTCAAAAGATAGGAAACATCATCATTGGATAAGTTCCAGCCGGTATTAGGCCCACGCTCTCCTAGACCACAAGGAACGCGTGCCCGTTTGAGGCACTGACCGCTGTCTTACTCTTTCCCCACGGCCCGCGCTCGCAGAAAAGTAGCTGGCGGTCGTGTTATAATTTGAGGGTTTTGCAGGGAAAGGGGCCCTAGATCGTGACGAACGTTAGCCTCATGGTCCGTTTGTCGGTCTAAGCTCTGAGAACTGCCTGGTACCAAAAGGTGGAAGATGCACCCGGACTTCTAAGAAATAGATTTAAAACGGATATCAGGCGAAAACCGAAGTGATCACCGGAAGCAAGTCACCTTGTTGTACGGACCATATAGATGTAAGCAACAACTACTTGCGCGGTAGTTCACCGTGACGGGTGTGATGCGTGGTACGTGTCGTACATTTCCGAGATTGTTCCGGTGAAACCGGTGTGCGATGAATGACTAAGTCGCACTCCCAACCCGTATCAAGGGCACGTAACCGGTCTATAACACTATCTGCGCACACATGACAGCCACGATCGGTAACGACGCGACCAATAACTTTTACACCCGATGACCCGGGTACTCCGCATGTGTTGGCACTGTAGAGGACCGAAAAAGAGCGGCTATGACCACGGTTCAGGGAAATTAACGAAGGATATCTGTGAAAACAATCCGGCAATCACCAGTATTGATAAGAGGATACGTGTCACCTAACC' totalcount="4"/>
    <sequence taxon='t30' value='GTGGGGCCCACAGGATTCCTTTCTCCCCCATACCTAATGAGTCAATGTGCATAAGTTGCCGGACACACCAATCCAAAATTCGTATGCGCAGCGATCGCTTTTGGTAAGCTCTCTGCGGATAAGAGGGAGAGACTAGCCGTCACTCGATTGATTGCGGTTGTTGCCTCGACCGATCGAGATCGGCGTGCAGACCAACCGAAATACATGGCCATGAGGAAGTTAAATGGATCCGCTAGTCCGATTCGCTCAGGCAAATGTCGACGATTTGTGCAGTTTATGGAACAGCCTTCTTATCCAAGACTCGATCCTTCGGCCTACCCGTGTCTCTGGTCATGTGCTACCTACCCCTTGCAGGCCCCATACTAGGGATATTGCACGCCACCCCGAGGAGGCTCCACGGTCACACCTGGGACCTACCTTATCATGACACTAGAAGAAGATCATTCCAACGAAGTTTTGACCGAGTAACCAGAGGGCCTGTGATCCGAACGAGTGAGGTGAATCGAAATACGAGCTTAGCCTCGCAGGGAATCCGTGACCTGTCTCGAACGGCCTTCGTTTGCGTCACGGGCGTCACTTAAGAAGATGCGAGCGCGGGCCACCCAAGGGGCACCTTTTACGTCTGTATTTAAGGTCCCAAGGGTCCATGGGTTAAGCTATAACTTCAACGGGGGTGGTGTCGACTGAGTGTAACTTTCTGCAGAGACCCTCATTCGGGGGAATTTAGACGGTAGGTGACGTGGTGGCGAATGGCTGAATTAGATCAGTGATCGCCGAGCCCTGAGTTCCGGGCGCACCTGTAAGTAATCCGTGTAAGATCAGTCGACTGGTTAAACGTCCTTATGGGAAAACTAGACCCTTCTTCGTCCGCGTTGCCTAACCAATATGTAATCGATCCTGAATATCAAATCTTTCGTTGAGGTGATGCCTAAGGTGCTAGGCCTACCCTGTAGACACGAAATCCACCAACTCGTGACAACTTACCGGCGCATTGTGGGTTTTCCAATTGAAACACCGTCAATGATATTGAGGGCCCGGAGTTATCTTATGACGGTCTCCCAAGCAACCCACTATGGCCCTCGTCTTGTGCTATTTCACTTTCAGTCAAATGATACACCAACATCCCGAATGGCATCAAGAAACAATATAAATTGTCGCAGCCGAGGCGACACTGCGCACCTCAGCGTTCAGTGAGGGACTGAGTGCTCCTTGACTCGATGAAACAGTACAGTAGACCCCCTTTCATGGTGGACCCCTGAAATCAAAGGTCAAAAGATAGGAAACATCATCATTGGATAAGTTCCAGCCGGTATTAGGCCCACGCTCTCCTAGACCACAAGGAACGCGTGCCCGTTTGAGGCACTGACCGCTGTCTTACTCTTTCCCCACGGCCCGCGCTCGCAGAAAAGTAGCTGGCGGTCGTGTTATAATTTGAGGGTTTTGCAGGGAAAGGGGCCCTAGATCGTGACGAACGTTAGCCTCAGGGTCCGTTTGTCGGTCTAAGCTCTGAGAACTGCCTGGTACCAAAAGGTGGAAGATGCACCCGGACTTCTAAGAAATAGATTTAAAACGGATATCAGGCGAAAACCGAAGTGATCACCGGAAGCAAGTCACCTTGTTGTACGGACCATATAGATGTAAGCAACAACTACTTGCGCGGTAGTTCACCGTGACGGGTGTGATGCGTGGTACGTGTCGTACATTTCCGAGATTGTTCCGGTGAAACCGGTGTGCGATGAATGACTAAGTCGCACTCCCAACCCGTATCAAGGGCACGTAACCGGTCTATAACACTATCTGCGCACACATGACAGCCACGATCGGTAACGACGCGACCAATAACTTTTACACCCGATGACCCGGGTACTCCGCATGTGTTGGCACTGTAGAGGACCGAAAAAGAGCGGCTATGACCACGGTTCAGGGAAATTAACGAAGGATATCTGTGAAAACAATCCGGCAATCACCAGTATTGATAAGAGGATACGTGTCACCTAACC' totalcount="4"/>
    <sequence taxon='t31' value='GTGGGGCCCACAGGATTCCTTTCTCCCCCATACCTAATGAGTCAATGTGCATAAGTTGCCGGACACACCAATCCAAAATTCGTATGCGCAGCGATCGCTTTTGGTAAGCTCTCTGCGGATAAGAGGGAGAGACTAGCCGTCACTCGATTGATTGCGGTTGTTGCCTCGACCGATCGAGATCGGCGTGCAGACCAACCGAAATACATGGCCATGAGGAAGTTAAATGGATCCGCTAGTCCGATTCGCTCAGGCAAATGTCGACGATTTGTGCAGTTTATGGAACAGCCTTCTTATCCAAGACTCGATCCTTCGGCCTACCCGTGTCTCTGGTCATGTGCTACCTACCCCTTGCAGGCCCCATACTAGGGATATTGCACGCCACCCCGAGGAGGCTCCACGGTCACACCTGGGACTTACCTTATCATGACACTAGAAGAAGATCATTCCAACGAAGTTTTGACCGAGTAACCAGAGGGCCTGTGATCCGAACGAGTGAGGTGAATCGAAATACGAGCTTAACCTCGCAGGGAATCCGTGACCTGTCTCGAACGGCCTTCGTTTGCGTCACGGGCGTCACTTAAGAAGATGCGAGCGCGGGCCACCCAAGGGGCACCTTTTACGTCTGTATTTAAGGTCCCAAGGGTCCATGGGTTAAGCTATAACTTCAACGGGGGTGGTGTCGACTGAGTGTAACTTTCTGCAGAGACCCTCATTCGGGGGAATTTAGACGGTAGGTGACGTGGTGGCGAATGGCTGAATTAGATCAGTGATCGCCGAGCCCTGAGTTCCGGGCGCACCTGTAAGTAATCCGTGTAAGATCAGTCGACTGGTTAAACGTCCTTATGGGAAAACTAGACCCTTCTTCGTCCGCGTTGCCTAACCAATATGTAATCGATCCTGAATATCAAATCTTTCGTTGAGGTGATGCCTAAGGTGCTAGGCCTACCCTGTAGACACGAAATCCACCAACTCGTGACAACTTACCGGCGCATTGTGGGTTTTCCAATTGAAACACCGTCAATGATATTGAGGGCCCGGAGTTATCTTATGACGGTCTCCCAAGCAACCCACTATGGCCCTCGTCTTGTGCTATTTCACTTTCAGTCAAATGATACACCAACATCCCGAATGGCATCAAGAAACAATATAAATTGTCGCAGCCGAGGCGACATTGCGCACCTCAGCGTTCAGTGAGGGACTGAGTGCTCCTTGACTCGATGAAACAGTACAGTAGACCCCCTTTCATGGTGGACCCCTGAAATCAGAGGTCAAAAGATAGGAAACATCATCATTGGATAAGTTCCAGCCGGTATTAGGCCCACGCTCTCCTAGACCACAAGGAACGCGTGCCCGTTTGAGGCACTGACCGCTGTCTTACTCTTTCCCCACGGCCCGCGCTCGCAGAAAAGTAGCTGGCGGTCGTGTTATAATTTGAGGGTTTTGCAGGGAAAGGGGCCCTAGATCGTGACGAACGTTAGCCTCATGGTCCGTTTGTCGGTCTAAGCTCTGAGAACTGCCTGGTACCAAAAGGTGGAAGATGCACCCGGACTTCTAAGAAATAGATTTAAAACGGATATCAGGCGAAAACCGAAGTGATCACCGGAAGCAAGTCACCTTGTTGTACGGACCATATAGATGTAAGCAACAACTACTTGCGCGGTAGTTCACCGTGACGGGTGTGATGCGTGGTACGTGTCGTACATTTCCGAGATTGTTCCGGTGAAACCGGTGTGCGATGAATGACTAAGTCGCACTCCCAACCCGTATCAAGGGCACGTAACCGGTCTATAACACTATCTGCGCACACATGACAGCCACGATCGGTAACGACGCGACCAATAACTTTTACACCCGATGACCCGGGTACTCCGCATGTGTTGGCACTGTAGAGGACCGAAAAAGAGCGGCTATGACCACGGTTCAGGGAAATTAACGAAGGATATCTGTGAAAACAATCCGGCAATCACCAGTATTGATAAGAGGATACGTGTCACCTAACC' totalcount="4"/>
    <sequence taxon='t32' value='GTGGGGCCCAGAGGATTCCTTTCTCCCCCATACCTAATGAGTCAATGTGCATAAGTTGCCGGACACACCAATCCAAAATTCGTATGCGCAGCGATCGCTTTTGGTAAGCTCTCTGCGGATAAGAGGGAGAGACTAGCCGTCACTCGATTGATTGCGGTTGTTGCCTCGACCGATCGAGATCGGCGTGCAGACCAACCGAAATACATGGCCATGAGGAAGTTAAATGGATCCGCTAGTCCGATTCGCTCAGGCAAATGTCGACGATTTGTGCAGTTTATGGAACAGCCTTCTTATCCAAGACTCGATCCTTCGGCCTACCCGTGTCTCTGGTCATGTGCTACCTACCCCTTGCAGGCCCCATACTAGGGATATTGCACGCCACCCCGAGGAGGCTCCACGGTCACACCTGGGACTTACCTTATCATGACACTAGAAGAAGATCATTCCAACGAAGTTTTGACCGAGTAACCAGAGGGCCTGTGATCCGAACGAGTGAGGTGAATCGAAATACGAGCTTAACCTCGCAGGGAATCCGTGACCTGTCTCGAACGGCCTTCGTTTGCGTCACGGGCGTCACTTAAGAAGATGCGAGCGCGGGCCACCCAAGGGGCACCTTTTACGTCTGTATTTAAGGTCCCAAGGGTCCATGGGTTAAGCTATAACTTCAACGGGGGTGGTGTCGACTGAGTGTAACTTTCTGCAGAGACCCTCATTCGGGGGAATTTAGACGGTAGGTGACGTGGTGGCGAATGGCTGAATTAGATCAGTGATCGCCGAGCCCTGAGTTCCGGGCGCACCTGTAAGTAATCCGTGTAAGATCAGTCGACTGGTTAAACGTCCTTATGGGAAAACTAGACCCTTCTTCGTCCGCGTTGCCTAACCAATATGTAATCGATCCTGAATATCAAATCTTTCGTTGAGGTGGTGCCTAAGGTGCTAGGCCTACCCTGTAAACACGAAATCCACCAACTCGTGACAACTTACCGGCGCATTGTGGGTTTTCCAATTGAAACACCGTCAATGATATTGAGGGCCCGGAGTTATCTTATGACGGTCTCCCAAGCAACCCACTATGGCCCTCGTCTTGTGCTATTTCACTTTCAGTCAAATGATACACCAACATCCCGAATGGCATCAAGAAACAATATAAATTGTCGCAGCCGAGGCGACACTGCGCACCTCAGCGTTCAGTGAGGAACTGAGTGCTCCTTGACTCGATGAAACAGTACAGTAGACCCCCTTTCATGGTGGACCCCTGAAATCAGAGGTCAAAAGATAGGAAACATCATCATTGGATAAGTTCCAGCCGGTATTAGGCCCACGCTCTCCTAGACCACAAGGAACGCGTGCCCGTTTGAGGCACTGACCGCTGTCTTACTCTTTCCCCACGGCCCGCGCTCGCAGAAAAGTAGCTGGCGGTCGTGTTATAATTTGAGGGTTTTGCAGGGAAAGGGGCCCTAGATCGTGACGAACGTTAGCCTCATGGTCCGTTTGTCGGTCTAAGCTCTGAGAACTGCCTGGTACCAAAAGGTGGAAGATGCACCCGGACTTCTAAGAAATAGATTTAAAACGGATATCAGGCGAAAACCGGAGTGATCACCGGAAGCAAGTCACCTTGTTGTACGGACCATATAGATGTAAGCAACAACTACTTGCGCGGTAGTTCACCGTGACGGGTGTGATGCGTGGTACGTGTCGTACATTTCCGAGATTGTTCCGGTGAAACCGGTGTGCGATGAATGACTAAGTCGCACTCCCAACCCGTATCAAGGGCACGTAACCGGTCTATAACACTATCTGCGCACACATGACAGCCACGATCGGTAACGACGCGACCAATAACTTTTACACCCGATGACCCGGGTACTCCGCATGTGTTGGCACTGTAGAGGACCGAAAAAGAGCGGCTATGACCACGGTTCAGGGAAATTAACGAAGGATATCTGTGAAAACAATCCGGCAATCACCAGTATTGAGAAGAGGATACGTGTCACCTAACC' totalcount="4"/>
    <sequence taxon='t33' value='GTGGGGCCCAGAGGATTCCTTTCTCCCCCATACCTAATGAGTCAATGTGCATAAGTTGCCGGACACACCAATCCAAAATTCGTATGCGCAGCGATCGCTTTTGGTAAGCTCTCTGCGGATAAGAGGGAGAGACTAGCCGTCACTCGATTGATTGCGGTTGTTGCCTCGACCGATCGAGATCGGCGTGCAGACCAACCGAAATACATGGCCATGAGGAAGTTAAATGGATCCGCTAGTCCGATTCGCTCAGGCAAATGTCGACGATTTGTGCAGTTTATGGAACAGCCTTCTTATCCAAGACTCGATCCTTCGGCCTACCCGTGTCTCTGATCATGTGCTACCTACCCCTTGCAGGCCCCATACTAGGGATATTGCACGCCACCCCGAGGAGGCTCCACGGTCACACCTGGGACTTACCTTATCATGACACTAGAAGAAGATCATTCCAACGAAGTTTTGACCGAGTAACCAGAGGGCCTGTGATCCGAACGAGTGAGGTGAATCGAAATACGAGCTTAACCTCGCAGGGAATCCGTGACCTGTCTCGAACGGCCTTCGTTTGCGTCACGGGCGTCACTTAAGAAGATGCGAGCGCGGGCCACCCAAGGGGCACCTTTTACGTCTGTATTTAAGGTCCCAAGGGTCCATGGGTTAAGCTATAACTTCAACGGGGGTGGTGTCGACTGAGTGTAACTTTCTGCAGAGACCCTCATTCGGGGGAATTTAGACGGTAGGTGACGTGGTGGCGAATGGCTGAATTAGATCAGTGATCGCCGAGCCCTGAGTTCCGGGCGCACCTGTAAGTAATCCGTGTAAGATCAGTCGACTGGTTAAACGTCCTTATGGGAAAACTAGACCCTTCTTCGTCCGCGTTGCCTAACCAATATGTAATCGATCCTGAATATCAAATCTTTCGTTGAGGTGGTGCCTAAGGTGCTAGGCCTACCCTGTAAACACGAAATCCACCAACTCGTGACAACTTACCGGCGCATTGTGGGTTTTCCAATTGAAACACCGTCAATGATATTGAGGGCCCGGAGTTATCTTATGACGGTCTCCCAAGCAACCCACTATGGCCCTCGTCTTGTGCTATTTCACTTTCAGTCAAATGATACGCCAACATCCCGAATGGCATCAAGAAACAATATAAATTGTCGCAGCCGAGGCGACACTGCGCACCTCAGCGTTCAGTGAGGAACTGAGTGCTCCTTGACTCGATGAAACAGTACAGTAGACCCCCTTTCATGGTGGACCCCTGAAATCAGAGGTCAAAAGATAGGAAACATCATCATTGGATAAGTTCCAGCCGGTATTAGGCCCACGCTCTCCTAGACCACAAGGAACGCGTGCCCGTTTGAGGCACTGACCGCTGTCTTACTCTTTCCCCACGGCCCGCGCTCGCAGAAAAGTAGCTGGCGGTCGTGTTATAATTTGAGGGTTTTGCAGGGAAAGGGGCCCTAGATCGTGACGAACGTTAGCCTCATGGTCCGTTTGTCGGTCTAAGCTCTGAGAACTGCCTGGTACCAAAAGGTGGAAGATGCACCCGGACTTCTAAGAAATAGATTTAAAACGGATATCAGGCGAAAACCGGAGTGATCACCGGAAGCAAGTCACCTTGTTGTACGGACCATATAGATGTAAGCAACAACTACTTGCGCGGTAGTTCACCGTGACGGGTGTGATGCGTGGTACGTGTCGTACATTTCCGAGATTGTTCCGGTGAAACCGGTGTGCGATGAATGACTAAGTCGCACTCCCAACCCGTATCAAGGGCACGTAACCGGTCTATAACACTATCTGCGCACACATGACAGCCACGATCGGTAACGACGCGACCAATAACTTTTACACCCGATGACCCGGGTACTCCGCATGTGTTGGCACTGTAGAGGACCGAAAAAGAGCGGCTATGACCACGGTTCAGGGAAATTAACGAAGGATATCTGTGAAAACAATCCGGCAATCACCAGTATTGAGAAGAGGATACGTGTCACCTAACC' totalcount="4"/>
    <sequence taxon='t34' value='GTGGGGCCCACAGGATTCCTTTCTCCCCCATACCTAATGAGTCAATGTGCATAAGTTGCCGGACACACCAATCCAAAATTCGTATGCGCAGCGATCGCTTTTGGTAAGCTCTCTGCGGATAAGAGGGAGAGACTAGCCGTCACTCGATTGATTGCGGTTGTTGCCTCGACCGATCGAGATCGGCGTGCAGACCAACCGAAATACATGGCCATGAGGAAGTTAAATGGATCCGCTAGTCCGATTCGCTCAGGCAAATGTCGACGATTTGTGCAGTTTATGGAACAGCCTTCTTATCCAAGACTCGATCCTTCGGCCTACCCGTGTCTCTGGTCATGTGCTACCTACCCCTTGCAGGCCCCATACTAGGGATATTGCACGCCACCCCGAGGAGGCTCCACGGTCACACCTGGGACTTACCTTATCATGACACTAGAAGAAGATCATTCCAACGAAGTTTTGACCGAGTAACCAGAGGGCCTGTGATCCGAACGAGTGAGGTGAATCGAAATACGAGCTTAACCTCGCAGGGAATCCGTGACCTGTCTCGAACGGCCTTCGTTTGCGTCACGGGCGTCACTTAAGAAGATGCGAGCGCGGGCCACCCAAGGGGCACCTTTTACGTCTGTATTTAAGGTCCCAAGGGTCCATGGGTTAAGCTATAACTTCAACGGGGGTGGTGTCGACTGAGTGTAACTTTCTGCAGAGACCCTCATTCGGGGGAATTTAGACGGTAGGTGACGTGGTGGCGAATGGCTGAATTAGATCAGTGATCGCCGAGCCCTGAGTTCCGGGCGCACCTGTAAGTAATCCGTGTAAGATCAGTCGACTGGTTAAACGTCCTTATGGGAAAACTAGACCCTTCTTCGTCCGCGTTGCCTAACCAATATGTAATCGATCCTGAATATCAAATCTTTCGTTGAGGTGATGCCTAAGGTGCTAGGCCTACCCTGTAGACACGAAATCCACCAACTCGTGACAACTTACCGGCGCATTGTGGGTTTTCCAATTGAAACACCGTCAATGATATTGAGGGCCCGGAGTTATCTTATGACGGTCTCCCAAGCAACCCACTATGGCCCTCGTCTTGTGCTATTTCACTTTCAGTCAAATGATACACCAACATCCCGAATGGCATCAAGAAACAATATAAATTGTCGCAGCCGAGGCGACATTGCGCACCTCAGCGTTCAGTGAGGGACTGAGTGCTCCTTGACTCGATGAAACAGTACAGTAGACCCCCTTTCATGGTGGACCCCTGAAATCAGAGGTCAAAAGATAGGAAACATCATCATTGGATAAGTTCCAGCCGGTATTAGGCCCACGCTCTCCTAGACCACAAGGAACGCGTGCCCGTTTGAGGCACTGACCGCTGTCTTACTCTTTCCCCACGGCCCGCGCTCGCAGAAAAGTAGCTGGCGGTCGTGTTATAATTTGAGGGTTTTGCAGGGAAAGGGGCCCTAGATCGTGACGAACGTTAGCCTCATGGTCCGTTTGTCGGTCTAAGCTCTGAGAACTGCCTGGTACCAAAAGGTGGAAGATGCACCCGGACTTCTAAGAAATAGATTTAAAACGGATATCAGGCGAAAACCGAAGTGATCACCGGAAGCAAGTCACCTTGTTGTACGGACCATATAGATGTAAGCAACAACTACTTGCGCGGTAGTTCACCGTGACGGGTGTGATGCGTGGTACGTGTCGTACATTTCCGAGATTGTTCCGGTGAAACCGGTGTGCGATGAATGACTAAGTCGCACTCCCAACCCGTATCAAGGGCACGTAACCGGTCTATAACACTATCTGCGCACACATGACAGCCACGATCGGTAACGACGCGACCAATAACTTTTACACCCGATGACCCGGGTACTCCGCATGTGTTGGCACTGTAGAGGACCGAAAAAGAGCGGCTATGGCCACGGTTCAGGGAAATTAACGAAGGATATCTGTGAAAACAATCCGGCAATCACCAGTATTGATAAGAGGATACGTGTCACCTAACC' totalcount="4"/>
    <sequence taxon='t35' value='GTGGGGCCCAGAGGATTCCTTTCTCCCCCATACCTAATGAGTCAATGTGCATAAGTTGCCGGACACACCAATCCAAAATTCGTATGCGCAGCGATCGCTTTTGGTAAGCTCTCTGCGGATAAGAGGGAGAGACTAGCCGTCACTCGATTGATTGCGGTTGTTGCCTCGACCGATCGAGATCGGCGTGCAGACCAACCGAAATACATGGCCATGAGGAAGTTAAATGGATCCGCTAGTCCGATTCGCTCAGGCAAATGTCGACGATTTGTGCAGTTTATGGAACAGCCTTCTTATCCAAGACTCGATCCTTCGGCCTACCCGTGTCTCTGGTCATGTGCTACCTACCCCTTGCAGGCCCCATACTAGGGATATTGCACGCCACCCCGAGGAGGCTCCACGGTCACACCTGGGACTTACCTTATCATGACACTAGAAGAAGATCATTCCAACGAAGTTTTGACCGAGTAACCAGAGGGCCTGTGATCCGAACGAGTGAGGTGAATCGAAATACGAGCTTAACCTCGCAGGGAATCCGTGACCTGTCTCGAACGGCCTTCGTTTGCGTCACGGGCGTCACTTAAGAAGATGCGAGCGCGGGCCACCCAAGGGGCACCTTTTACGTCTGTATTTAAGGTCCCAAGGGTCCATGGGTTAAGCTATAACTTCAACGGGGGTGGTGTCGACTGAGTGTAACTTTCTGCAGAGACCCTCATTCGGGGGAATTTAGACGGTAGGTGACGTGGTGGCGAATGGCTGAATTAGATCAGTGATCGCCGAGCCCTGAGTTCCGGGCGCACCTGTAAGTAATCCGTGTAAGATCAGTCGACTGGTTAAACGTCCTTATGGGAAAACTAGACCCTTCTTCGTCCGCGTTGCCTAACCAATATGTAATCGATCCTGAATATCAAATCTTTCGTTGAGGTGGTGCCTAAGGTGCTAGGCCTACCCTGTAAACACGAAATCCACCAACTCGTGACAACTTACCGGCGCATTGTGGGTTTTCCAATTGAAACACCGTCAATGATATTGAGGGCCCGGAGTTATCTTATGACGGTCTCCCAAGCAACCCACTATGGCCCTCGTCTTGTGCTATTTCACTTTCAGTCAAATGATACGCCAACATCCCGAATGGCATCAAGAAACAATATAAATTGTCGCAGCCGAGGCGACACTGCGCACCTCAGCGTTCAGTGAGGAACTGAGTGCTCCTTGACTCGATGAAACAGTACAGTAGACCCCCTTTCATGGTGGACCCCTGAAATCAGAGGTCAAAAGATAGGAAACATCATCATTGGATAAGTTCCAGCCGGTATTAGGCCCACGCTCTCCTAGACCACAAGGAACGCGTGCCCGTTTGAGGCACTGACCGCTGTCTTACTCTTTCCCCACGGCCCGCGCTCGCAGAAAAGTAGCTGGCGGTCGTGTTATAATTTGAGGGTTTTGCAGGGAAAGGGGCCCTAGATCGTGACGAACGTTAGCCTCATGGTCCGTTTGTCGGTCTAAGCTCTGAGAACTGCCTGGTACCAAAAGGTGGAAGATGCACCCGGACTTCTAAGAAATAGATTTAAAACGGATATCAGGCGAAAACCGGAGTGATCACCGGAAGCAAGTCACCTTGTTGTACGGACCATATAGATGTAAGCAACAACTACTTGCGCGGTAGTTCACCGTGACGGGTGTGATGCGTGGTACGTGTCGTACATTTCCGAGATTGTTCCGGTGAAACCGGTGTGCGATGAATGACTAAGTCGCACTCCCAACCCGTATCAAGGGCACGTAACCGGTCTATAACACTATCTGCGCACACATGACAGCCACGATCGGTAACGACGCGACCAATAACTTTTACACCCGATGACCCGGGTACTCCGCATGTGTTGGCACTGTAGAGGACCGAAAAAGAGCGGCTATGACCACGGTTCAGGGAAATTAACGAAGGATATCTGTGAAAACAATCCGGCAATCACCAGTATTGAGAAGAGGATACGTGTCACCTAACC' totalcount="4"/>
    <sequence taxon='t36' value='GTGGGGCCCACAGGATTCCTTTCTCCCCCATACCTAATGAGTCAATGTGCATAAGTTGCCGGACACACCAATCCAAAATTCGTATGCGCAGCGATCGCTTTTGGTAAGCTCTCTGCGGATAAGAGGGAGAGACTAGCCGTCACTCGATTGATTGCGGTTGTTGCCTCGACCGATCGAGATCGGCGTGCAGACCAACCGAAATACATGGCCATGAGGAAGTTAAATGGATCCGCTAGTCCGATTCGCTCAGGCAAATGTCGACGATTTGTGCAGTTTATGGAACAGCCTTCTTATCCAAGACTCGATCCTTCGGCCTACCCGTGTCTCTGGTCATGTGCTACCTACCCCTTGCAGGCCCCATACTAGGGATATTGCACGCCACCCCGAGGAGGCTCCACGGTCACACCTGGGACTTACCTTATCATGACACTAGAAGAAGATCATTCCAACGAAGTTTTGACCGAGTAACCAGAGGGCCTGTGATCCGAACGAGTGAGGTGAATCGAAATACGAGCTTAACCTCGCAGGGAATCCGTGACCTGTCTCGAACGGCCTTCGTTTGCGTCACGGGCGTCACTTAAGAAGATGCGAGCGCGGGCCACCCAAGGGGCACCTTTTACGTCTGTATTTAAGGTCCCAAGGGTCCATGGGTTAAGCTATAACTTCAACGGGGGTGGTGTCGACTGAGTGTAACTTTCTGCAGAGACCCTCATTCGGGGGAATTTAGACGGTAGGTGACGTGGTGGCGAATGGCTGAATTAGATCAGTGATCGCCGAGCCCTGAGTTCCGGGCGCACCTGTAAGTAATCCGTGTAAGATCAGTCGACTGGTTAAACGTCCTTATGGGAAAACTAGACCCTTCTTCGTCCGCGTTGCCTAACCAATATGTAATCGATCCTGAATATCAAATCTTTCGTTGAGGTGATGCCTAAGGTGCTAGGCCTACCCTGTAGACACGAAATCCACCAACTCGTGACAACTTACCGGCGCATTGTGGGTTTTCCAATTGAAACACCGTCAATGATATTGAGGGCCCGGAGTTATCTTATGACGGTCTCCCAAGCAACCCACTATGGCCCTCGTCTTGTGCTATTTCACTTTCAGTCAAATGATACACCAACATCCCGAATGGCATCAAGAAACAATATAAATTGTCGCAGCCGAGGCGACATTGCGCACCTCAGCGTTCAGTGAGGGACTGAGTGCTCCTTGACTCGATGAAACAGTACAGTAGACCCCCTTTCATGGTGGACCCCTGAAATCAGAGGTCAAAAGATAGGAAACATCATCATTGGATAAGTTCCAGCCGGTATTAGGCCCACGCTCTCCTAGACCACAAGGAACGCGTGCCCGTTTGAGGCACTGACCGCTGTCTTACTCTTTCCCCACGGCCCGCGCTCGCAGAAAAGTAGCTGGCGGTCGTGTTATAATTTGAGGGTTTTGCAGGGAAAGGGGCCCTAGATCGTGACGAACGTTAGCCTCATGGTCCGTTTGTCGGTCTAAGCTCTGAGAACTGCCTGGTACCAAAAGGTGGAAGATGCACCCGGACTTCTAAGAAATAGATTTAAAACGGATATCAGGCGAAAACCGAAGTGATCACCGGAAGCAAGTCACCTTGTTGTACGGACCATATAGATGTAAGCAACAACTACTTGCGCGGTAGTTCACCGTGACGGGTGTGATGCGTGGTACGTGTCGTACATTTCCGAGATTGTTCCGGTGAAACCGGTGTGCGATGAATGACTAAGTCGCACTCCCAACCCGTATCAAGGGCACGTAACCGGTCTATAACACTATCTGCGCACACATGACAGCCACGATCGGTAACGACGCGACCAATAACTTTTACACCCGATGACCCGGGTACTCCGCATGTGTTGGCACTGTAGAGGACCGAAAAAGAGCGGCTATGGCCACGGTTCAGGGAAATTAACGAAGGATATCTGTGAAAACAATCCGGCAATCACCAGTATTGATAAGAGGATACGTGTCACCTAACC' totalcount="4"/>
    <sequence taxon='t37' value='GTGGGGCCCACAGGATTCCTTTCTCCCCCATACCTAATGAGTCAATGTGCATAAGTTGCCGGACACACCAATCCAAAATTCGTATGCGCAGCGATCGCTTTTGGTAAGCTCTCTGCGGATAAGAGGGAGAGACTAGCCGTCACTCGATTGATTGCGGTTGTTGCCTCGACCGATCGAGATCGGCGTGCAGACCAACCGAAATACATGGCCATGAGGAAGTTAAATGGATCCGCTAGTCCGATTCGCTCAGGCAAATGTCGACGATTTGTGCAGTTTATGGAACAGCCTTCTTATCCAAGACTCGATCCTTCGGCCTACCCGTGTCTCTGGTCATGTGCTACCTACCCCTTGCAGGCCCCATACTAGGGATATTGCACGCCACCCCGAGGAGGCTCCACGGTCACACCTGGGACTTACCTTATCATGACACTAGAAGAAGATCATTCCAACGAAGTTTTGACCGAGTAACCAGAGGGCCTGTGATCCGAACGAGTGAGGTGAATCGAAATACGAGCTTAACCTCGCAGGGAATCCGTGACCTGTCTCGAACGGCCTTCGTTTGCGTCACGGGCGTCACTTAAGAAGATGCGAGCGCGGGCCACCCAAGGGGCACCTTTTACGTCTGTATTTAAGGTCCCAAGGGTCCATGGGTTAAGCTATAACTTCAACGGGGGTGGTGTCGACTGAGTGTAACTTTCTGCAGAGACCCTCATTCGGGGGAATTTAGACGGTAGGTGACGTGGTGGCGAATGGCTGAATTAGATCAGTGATCGCCGAGCCCTGAGTTCCGGGCGCACCTGTAAGTAATCCGTGTAAGATCAGTCGACTGGTTAAACGTCCTTATGGGAAAACTAGACCCTTCTTCGTCCGCGTTGCCTAACCAATATGTAATCGATCCTGAATATCAAATCTTTCGTTGAGGTGATGCCTAAGGTGCTAGGCCTACCCTGTAGACACGAAATCCACCAACTCGTGACAACTTACCGGCGCATTGTGGGTTTTCCAATTGAAACACCGTCAATGATATTGAGGGCCCGGAGTTATCTTATGACGGTCTCCCAAGCAACCCACTATGGCCCTCGTCTTGTGCTATTTCACTTTCAGTCAAATGATACACCAACATCCCGAATGGCATCAAGAAACAATATAAATTGTCGCAGCCGAGGCGACATTGCGCACCTCAGCGTTCAGTGAGGGACTGAGTGCTCCTTGACTCGATGAAACAGTACAGTAGACCCCCTTTCATGGTGGACCCCTGAAATCAGAGGTCAAAAGATAGGAAACATCATCATTGGATAAGTTCCAGCCGGTATTAGGCCCACGCTCTCCTAGACCACAAGGAACGCGTGCCCGTTTGAGGCACTGACCGCTGTCTTACTCTTTCCCCACGGCCCGCGCTCGCAGAAAAGTAGCTGGCGGTCGTGTTATAATTTGAGGGTTTTGCAGGGAAAGGGGCCCTAGATCGTGACGAACGTTAGCCTCATGGTCCGTTTGTCGGTCTAAGCTCTGAGAACTGCCTGGTACCAAAAGGTGGAAGATGCACCCGGACTTCTAAGAAATAGATTTAAAACGGATATCAGGCGAAAACCGAAGTGATCACCGGAAGCAAGTCACCTTGTTGTACGGACCATATAGATGTAAGCAACAACTACTTGCGCGGTAGTTCACCGTGACGGGTGTGATGCGTGGTACGTGTCGTACATTTCCGAGATTGTTCCGGTGAAACCGGTGTGCGATGAATGACTAAGTCGCACTCCCAACCCGTATCAAGGGCACGTAACCGGTCTATAACACTATCTGCGCACACATGACAGCCACGATCGGTAACGACGCGACCAATAACTTTTACACCCGATGACCCGGGTACTCCGCATGTGTTGGCACTGTAGAGGACCGAAAAAGAGCGGCTATGACCACGGTTCAGGGAAATTAACGAAGGATATCTGTGAAAACAATCCGGCAATCACCAGTATTGATAAGAGGATACGTGTCACCTAACC' totalcount="4"/>
    <sequence taxon='t38' value='GTGGGGCCCAGAGGATTCCTTTCTCCCCCATACCTAATGAGTCAATGTGCATAAGTTGCCGGACACACCAATCCAAAATTCGTATGCGCAGCGATCGCTTTTGGTAAGCTCTCTGCGGATAAGAGGGAGAGACTAGCCGTCACTCGATTGATTGCGGTTGTTGCCTCGACCGATCGAGATCGGCGTGCAGACCAACCGAAATACATGGCCATGAGGAAGTTAAATGGATCCGCTAGTCCGATTCGCTCAGGCAAATGTCGACGATTTGTGCAGTTTATGGAACAGCCTTCTTATCCAAGACTCGATCCTTCGGCCTACCCGTGTCTCTGGTCATGTGCTACCTACCCCTTGCAGGCCCCATACTAGGGATATTGCACGCCACCCCGAGGAGGCTCCACGGTCACACCTGGGACTTACCTTATCATGACACTAGAAGAAGATCATTCCAACGAAGTTTTGACCGAGTAACCAGAGGGCCTGTGATCCGAACGAGTGAGGTGAATCGAAATACGAGCTTAACCTCGCAGGGAATCCGTGACCTGTCTCGAACGGCCTTCGTTTGCGTCACGGGCGTCACTTAAGAAGATGCGAGCGCGGGCCACCCAAGGGGCACCTTTTACGTCTGTATTTAAGGTCCCAAGGGTCCATGGGTTAAGCTATAACTTCAACGGGGGTGGTGTCGACTGAGTGTAACTTTCTGCAGAGACCCTCATTCGGGGGAATTTAGACGGTAGGTGACGTGGTGGCGAATGGCTGAATTAGATCAGTGATCGCCGAGCCCTGAGTTCCGGGCGCACCTGTAAGTAATCCGTGTAAGATCAGTCGACTGGTTAAACGTCCTTATGGGAAAACTAGACCCTTCTTCGTCCGCGTTGCCTAACCAATATGTAATCGATCCTGAATATCAAATCTTTCGTTGAGGTGGTGCCTAAGGTGCTAGGCCTACCCTGTAAACACGAAATCCACCAACTCGTGACAACTTACCGGCGCATTGTGGGTTTTCCAATTGAAACACCGTCAATGATATTGAGGGCCCGGAGTTATCTTATGACGGTCTCCCAAGCAACCCACTATGGCCCTCGTCTTGTGCTATTTCACTTTCAGTCAAATGATACACCAACATCCCGAATGGCATCAAGAAACAATATAAATTGTCGCAGCCGAGGCGACACTGCGCACCTCAGCGTTCAGTGAGGAACTGAGTGCTCCTTGACTCGATGAAACAGTACAGTAGACCCCCTTTCATGGTGGACCCCTGAAATCAGAGGTCAAAAGATAGGAAACATCATCATTGGATAAGTTCCAGCCGGTATTAGGCCCACGCTCTCCTAGACCACAAGGAACGCGTGCCCGTTTGAGGCACTGACCGCTGTCTTACTCTTTCCCCACGGCCCGCGCTCGCAGAAAAGTAGCTGGCGGTCGTGTTATAATTTGAGGGTTTTACAGGGAAAGGGGCCCTAGATCGTGACGAACGTTAGCCTCATGGTCCGTTTGTCGGTCTAAGCTCTGAGAACTGCCTGGTACCAAAAGGTGGAAGATGCACCCGGACTTCTAAGAAATAGATTTAAAACGGATATCAGGCGAAAACCGGAGTGATCACCGGAAGCAAGTCACCTTGTTGTACGGACCATATAGATGTAAGCAACAACTACTTGCGCGGTAGTTCACCGTGACGGGTGTGATGCGTGGTACGTGTCGTACATTTCCGAGATTGTTCCGGTGAAACCGGTGTGCGATGAATGACTAAGTCGCACTCCCAACCCGTATCAAGGGCACGTAACCGGTCTATAACACTATCTGCGCACACATGACAGCCACGATCGGTAACGACGCGACCAATAACTTTTACACCCGATGACCCGGGTACTCCGCATGTGTTGGCACTGTAGAGGACCGAAAAAGAGCGGCTATGACCACGGTTCAGGGAAATTAACGAAGGATATCTGTGAAAACAATCCGGCAATCACCAGTATTGAGAAGAGGATACGTGTCACCTAACC' totalcount="4"/>
    <sequence taxon='t39' value='GTGGGGCCCACAGGATTCCTTTCTTCCCCATACCTAATGAGTCAATGTGCATAAGTTGCCGGACACACCAATCCAAAATTCGTATGCGCAGCGATCGCTTTTGGTAAGCTCTCTGCGGATAAGAGGGAGAGACTAGCCGTCACTCGATTGATTGCGGTTGTTGCCTCGACCGATCGAGATCGGCGTGCAGACCAACCGAAATACATGGCCATGAGGAAGTTAAATGGATCCGCTAGTCCGATTCGCTCAGGCAAATGTCGACGATTTGTGCAGTTTATGGAACAGCCTTCTTATCCAAGACTCGATCCTTCGGCCTACCCGTGTCTCTGGTCATGTGCTACCTACCCCTTGCAGGCCCCATACTAGGGATATTGCACGCCACCCCGAGGAGGCTCCACGGTCACACCTGGGACTTACCTTATCATAACACTAGAAGAAGATCATTCCAACGAAGTTTTGACCGAGTAGCCAGAGGGCCTGTGATCCGAACGAGTGAGGTGAATCGAAATACGAGCTTAACCTCGCAGGGAATCCGTGACCTGTCTCGAACGGCCTTCGTTTGCGTCACGGGCGTCACTTAAGAAGATGCGAGCGCGGGCCACCCAAGGGGCACCTTTTACGTCTGTATTTAAGGTCCCAAGGGTCCATGGGTTAAGCTATAACTTCAACGGGGGTGGTGTCGACTGAGTGTAACTTTCTGCAGAGACCCTCATTCGGGGGAATTTAGACGGTAGGTGACGTGGTGGCGAATGGCTGAATTAGATCAGTGATCGCCGAGCCCTGAGTTCCGGGCGCACCTGTAAGTAATCCGTGTAAGATCAGCCGACTGGTTAAACGTCCTTATGGGAAAACTAGACCCTTCTTCGTCCGCGTTGCCTAACCAATATGTAATCGATCCTGAATATCAAATCTTTCGTTGAGGTGATGCCTAAGGTGCTAGGCCTACCCTGTAGACACGAAATCCACCAACTCGTGACAACTTACCGGCGCATTGTGGGTTTTCCAATTGAAACACCGTCAATGATATTGAGGGCCCGGAGTTATCTTATGGCGGTCTCCCAAGCAACCCACTATGGCCCTCGTCTTGTGCTATTTCACTTTCAGTCAAATGATACACCAACATCCCGAATGGCATCAAGAAACAATATAAATTGTCGCAGCCGAGGCGACACTGCGCACCTCAGCGTTCAGTGAGGGACTGAGTGCTCCTTGACTCGATGAAACAGTACAGTAGACCCCCTTTCATGGTGGACCCCTGAAATCAGAGGTCAAAAGATAGGAAACATCATCATTGGATAAGTTCCAGCCGGTATTAGGCCCACGCTCTCCTAGACGACAAGGAACGCGTGCCCGTTTGAGGCACTGACCGCTGTCTTACTCTTTCCCCACGGCCCGCGCTCGCAGAAAAGTAGCTGGCGGTCGTGTTATAATTTGAGGGTTTTGCAGGGAAAGGGGCCCTAGACCGTGACGAACGTTAGCCTCATGGTCCGTTTGTCGGTCTAAGCTCTGAGAATTGCCTGGTACCAAAAGGCGGAAGATGCACCCGGACTTCTAAGAAATAGATTTAAAACGGATATCAGGCGAAAACCGAAGTGATCACCGGAAGCAAGTCACCTTGTTGTACGGACCATATAGATGTAAGCAACAACTACTTGCGCGGTAGTTCACCGTGACGGGTGTGATGCGTGGTACATGTCGTGCATTTCCGAGATTATTCCGGTGAAACCGGTGTGCGATGAATGACTAAGTCGCACTCCCAACCCGTATCAAGGGCACGTAACCGGTCTATAACACTATCTGCGCACACATGACAGCCACGATCGGTAACGACGCGACCAATAACTTTTACACCCGATGACCCGGGTACTCCGCATGTGTTGGCATTGTAGAGGACCGAAAAAGAGCGGCTATGACCACGGTTCAGGGGAATTAACGAAGGATATCTGTGAAAACAATCCGGCAATCACCAGTATTGATAAGAGGATACGTGTCACCTAACC' totalcount="4"/>
    <sequence taxon='t40' value='GTGGGGCCCACAGGATTCCTTTCTTCCCCATACCTAATGAGTCAATGTGCATAAGTTGCCGGACACACCAATCCAAAATTCGTATGCGCAGCGATCGCTTTTGGTAAGCTCTCTGCGGATAAGAGGGAGAGACTAGCCGTCACTCGATTGATTGCGGTTGTTGCCTCGACCGATCGAGATCGGCGTGCAGACCAACCGAAATACATGGCCATGAGGAAGTTAAATGGATCCGCTAGTCCGATTCGCTCAGGCAAATGTCGACGATTTGTGCAGTTTATGGAACAGCCTTCTTATCCAAGACTCGATCCTTCGGCCTACCCGTGTCTCTGGTCATGTGCTACCTACCCCTTGCAGGCCCCATACTAGGGATATTGCACGCCACCCCGAGGAGGCTCCACGGTCACACCTGGGACTTACCTTATCATAACACTAGAAGAAGATCATTCCAACGAAGTTTTGACCGAGTAACCAGAGGGCCTGTGATCCGAACGAGTGAGGTGAATCGAAATACGAGCTTAACCTCGCAGGGAATCCGTGACCTGTCTCGAACGGCCTTCGTTTGCGTCACGGGCGTCACTTAAGAAGATGCGAGCGCGGGCCACCCAAGGGGCACCTTTTACGTCTGTATTTAAGGTCCCAAGGGTCCATGGGTTAAGCTATAACTTCAACGGGGGTGGTGTCGACTGAGTGTAACTTTCTGCAGAGACCCTCATTCGGGGGAATTTAGACGGTAGGTGACGTGGTGGCGAATGGCTGAATTAGATCAGTGATCGCCGAGCCCTGAGTTCCGGGCGCACCTGTAAGTAATCCGTGTAAGATCAGCCGACTGGTTAAACGTCCTTATGGGAAAACTAGACCCTTCTTCGTCCGCGTTGCCTAACCAATATGTAATCGATCCTGAATATCAAATCTTTCGTTGAGGTGATGCCTAAGGTGCTAGGCCTACCCTGTAGACACGAAATCCACCAACTCGTGACAACTTACCGGCGCATTGTGGGTTTTCCAATTGAAACACCGTCAATGATATTGAGGGCCCGGAGTTATCTTATGGCGGTCTCCCAAGCAACCCACTATGGCCCTCGTCTTGTGCTATTTCACTTTCAGTCAAATGATACACCAACATCCCGAATGGCATCAAGAAACAATATAAATTGTCGCAGCCGAGGCGACACTGCGCACCTCAGCGTTCAGTGAGGGACTGAGTGCTCCTTGACTCGATGAAACAGTACAGTAGACCCCCTTTCATGGTGGACCCCTGAAATCAGAGGTCAAAAGATAGGAAACATCATCATTGGATAAGTTCCAGCCGGTATTAGGCCCACGCTCTCCTAGACGACAAGGAACGCGTGCCCGTTTGAGGCACTGACCGCTGTCTTACTCTTTCCCCACGGCCCGCGCTCGCAGAAAAGTAGCTGGCGGTCGTGTTATAATTTGAGGGTTTTGCAGGGAAAGGGGCCCTAGACCGTGACGAACGTTAGCCTCATGGTCCGTTTGTCGGTCTAAGCTCTGAGAACTGCCTGGTACCAAAAGGCGGAAGATGCACCCGGACTTCTAAGAAATAGATTTAAAACGGATATCAGGCGAAAACCGAAGTGATCACCGGAAGCAAGTCACCTTGTTGTACGGACCATATAGATGTAAGCAACAACTACTTGCGCGGTAGTTCACCGTGACGGGTGTGATGCGTGGTACATGTCGTGCATTTCCGAGATTATTCCGGTGAAACCGGTGTGCGATGAATGACTAAGTCGCACTCCCAACCCGTATCAAGGGCACGTAACCGGTCTATAACACTATCTGCGCACACATGACAGCCACGATCGGTAACGACGCGACCAATAACTTTTACACCCGATGACCCGGGTACTCCGCATGTGTTGGCATTGTAGAGGACCGAAAAAGAGCGGCTATGACCACGGTTCAGGGGAATTAACGAAGGATATCTGTGAAAACAATCCGGCAATCACCAGTATTGATAAGAGGATACGTGTCACCTAACC' totalcount="4"/>
    <sequence taxon='t41' value='GTGGGGCCCACAGGATTCCTTTCTTCCCCATACCTAATGAGTCAATGTGCATAAGTTGCCGGACACACCAATCCAAAATTCGTATGCGCAGCGATCGCTTTTGGTAAGCTCTCTGCGGATAAGAGGGAGAGACTAGCCGTCACTCGATTGATTGCGGTTGTTGCCTCGACCGATCGAGATCGGCGTGCAGACCAACCGAAATACATGGCCATGAGGAAGTTAAATGGATCCGCTAGTCCGATTCGCTCAGGCAAATGTCGACGATTTGTGCAGTTTATGGAACAGCCTTCTTATCCAAGACTCGATCCTTCGGCCTACCCGTGTCTCTGGTCATGTGCTACCTACCCCTTGCAGGCCCCATACTAGGGATATTGCACGCCACCCCGAGGAGGCTCCACGGTCACACCTGGGACTTACCTTATCATAACACTAGAAGAAGATCATTCCAACGAAGTTTTGACCGAGTAACCAGAGGGCCTGTGATCCGAACGAGTGAGGTGAATCGAAATACGAGCTTAACCTCGCAGGGAATCCGTGACCTGTCTCGAACGGCCTTCGTTTGCGTCACGGGCGTCACTTAAGAAGATGCGAGCGCGGGCCACCCAAGGGGCACCTTTTACGTCTGTATTTAAGGTCCCAAGGGTCCATGGGTTAAGCTATAACTTCAACGGGGGTGGTGTCGACTGAGTGTAACTTTCTGCAGAGACCCTCATTCGGGGGAATTTAGACGGTAGGTGACGTGGTGGCGAATGGCTGAATTAGATCAGTGATCGCCGAGCCCTGAGTTCCGGGCGCACCTGTAAGTAATCCGTGTAAGATCAGCCGACTGGTTAAACGTCCTTATGGGAAAACTAGACCCTTCTTCGCCCGCGTTGCCTAACCAATATGTAATCGATCCTGAATATCAAATCTTTCGTTGAGGTGATGCCTAAGGTGCTAGGCCTACCCTGTAGACACGAAATCCACCAACTCGTGACAACTTACCGGCGCATTGTGGGTTTTCCAATTGAAACACCGTCAATGATATTGAGGGCCCGGAGTTATCTTATGGCGGTCTCCCAAGCAACCCACTATGGCCCTCGTCTTGTGCTATTTCACTTTCAGTCAAATGATACACCAACATCCCGAATGGCATCAAGAAACAATATAAATTGTCGCAGCCGAGGCGACACTGCGCACCTCAGCGTTCAGTGAGGGACTGAGTGCTCCTTGACTCGATGAAACAGTACAGTAGACCCCCTTTCATGGTGGACCCCTGAAATCAGAGGTCAAAAGATAGGAAACATCATCATTGGATAAGTTCCAGCCGGTATTAGGCCCACGCTCTCCTAGACGACAAGGAACGCGTGCCCGTTTGAGGCACTGACCGCTGTCTTACTCTTTCCCCACGGCCCGCGCTCGCAGAAAAGTAGCTGGCGGTCGTGTTATAATTTGAGGGTTTTGCAGGGAAAGGGGCCCTAGACCGTGACGAACGTTAGCCTCATGGTCCGTTTGTCGGTCTAAGCTCTGAGAACTGCCTGGTACCAAAAGGCGGAAGATGCACCCGGACTTCTATGAAATAGATTTAAAACGGATATCAGGCGAAAACCGAAGTGATCACCGGAAGCAAGTCACCTTGTTGTACGGACCATATAGATGTAAGCAACAACTACTTGCGCGGTAGTTCACCGTGACGGGTGTGATGCGTGGTACATGTCGTGCATTTCCGAGATTATTCCGGTGAAACCGGTGTGCGATGAATGACTAAGTCGCACTCCCAACCCGTATCAAGGGCACGTAACCGGTCTATAACACTATCTGCGCACACATGACAGCCACGATCGGTAACGACGCGACCAATAACTTTTACACCCGATGACCCGGGTACTCCGCATGTGTTGGCATTGTAGAGGACCGAAAAAGGGCGGCTATGACCACGGTTCAGGGGAATTAACGAAGGATATCTGTGAAAACAATCCGGCAATCACCAGTATTGATAAGAGGATACGTGTCACCTAACC' totalcount="4"/>
    <sequence taxon='t42' value='GTGGGGCCCACAGGATTCCTTTCTCCCCCATACCTAATGAGTCAATGTGCATAAGTTGCCGGACACACCAATCCAAAATTCGTATGCGCAGCGATCGCTTTTGGTAAGCTCTCTGCGGATAAGAGGGAGAGACTAGCCGTCACTCGATTGATTGCGGTTGTTGCCTCGACCGATCGAGATCGGCGTGCAGACCAACCGAAATACATGGCCATGAGGAAGTTAAATGGATCCGCTAGTCCGATTCGCTCAGGCAAATGTCGACGATTTGTGCAGTTTATGGAACAGCCTTCTTATCCAAGACTCGATCCTTCGGCCTACCCGTGTCTCTGGTCATGTGCTACCTACCCCTTGCAGGCCCCATACTAGGGATATTGCACGCCACCCCGAGGAGGCTCCACGGTCACACCTGGGACTTACCTTATCATGACACTAGAAGAAGATCATTCCAACGAAGTTTTGACCGAGTAACCAGAGGGCCTGTGATCCGAACGAGTGAGGTGAATCGAAATACGAGCTTAACCTCGCAGGGAATCCGTGACCTGTCTCGAACGGCCTTCGTTTGCGTCACGGGCGTCACTTAAGAAGATGCGAGCGCGGGCCACCCAAGGGGCACCTTTTACGTCTGTATTTAAGGTCCCAAGGGTCCATGGGTTAAGCTATAACTTCAACGGGGGTGGTGTCGACTGAGTGTAACTTTCTGCAGAGACCCTCATTCGGGGGAATTTAGACGGTAGGTGACGTGGTGGCGAATGGCTGAATTAGATCAGTGATCGCCGAGCCCTGAGTTCCGGGCGCACCTGTAAGTAATCCGTGTAAGATCAGTCGACTGGTTAAACGTCCTTATGGGAAAACTAGACCCTTCTTCGTCCGCGTTGCCTAACCAATATGTAATCGATCCTGAATATCAAATCTTTCGTTGAGGTGATGCCTAAGGTGCTAGGCCTACCCTGTAGACACGAAATCCACCAACTCGTGACAACTTACCGGCGCATTGTGGGTTTTCCAATTGAAACACCGTCAATGATATTGAGGGCCCGGAGTTATCTTATGACGGTCTCCCAAGCAACCCACTATGGCCCTCGTCTTGTGCTATTTCACTTTCAGTCAAATGATACACCAACATCCCGAATGGCATCAAGAAACAATATAAATTGTCGCAGCCGAGGCGACATTGCGCACCTCAGCGTTCAGTGAGGGACTGAGTGCTCCTTGACTCGATGAAACAGTACAGTAGACCCCCTTTCATGGTGGACCCCTGAAATCAGAGGTCAAAAGATAGGAAACATCATCATTGGATAAGTTCCAGCCGGTATTAGGCCCACGCTCTCCTAGACCACAAGGAACGCGTGCCCGTTTGAGGCACTGACCGCTGTCTTACTCTTTCCCCACGGCCCGCGCTCGCAGAAAAGTAGCTGGCGGTCGTGTTATAATTTGAGGGTTTTGCAGGGAAAGGGGCCCTAGATCGTGACGAACGTTAGCCTCATGGTCCGTTTGTCGGTCTAAGCTCTGAGAACTGCCTGGTACCAAAAGGTGGAAGATGCACCCGGACTTCTAAGAAATAGATTTAAAACGGATATCAGGCGAAAACCGAAGTGATCACCGGAAGCAAGTCACCTTGTTGTACGGACCATATAGATGTAAGCAACAACTACTTGCGCGGTAGTTCACCGTGACGGGTGTGATGCGTGGTACGTGTCGTACATTTCCGAGATTGTTCCGGTGAAACCGGTGTGCGATGAATGACTAAGTCGCACTCCCAACCCGTATCAAGGGCACGTAACCGGTCTATAACACTATCTGCGCACACATGACAGCCACGATCGGTAACGACGCGACCAATAACTTTTACACCCGATGACCCGGGTACTCCGCATGTGTTGGCACTGTAGAGGACCGAAAAAGAGCGGCTATGACCACGGTTCAGGGAAATTAACGAAGGATATCTGTGAAAACAATCCGGCAATCACCAGTATTGATAAGAGGATACGTGTCACCTAACC' totalcount="4"/>
    <sequence taxon='t43' value='GTGGGGCCCACAGGATTCCTTTCTTCCCCATACCTAATGAGTCAATGTGCATAAGTTGCCGGACACACCAATCCAAAATTCGTATGCGCAGCGATCGCTTTTGGTAAGCTCTCTGCGGATAAGAGGGAGAGACTAGCCGTCACTCGATTGATTGCGGTTGTTGCCTCGACCGATCGAGATCGGCGTGCAGACCAACCGAAATACATGGCCATGAGGAAGTTAAATGGATCCGCTAGTCCAATTCGCTCAGGCAAATGTCGACGATTTGTGCAGTTTATGGAACAGCCTTCTTATCCAAGACTCGATCCTTCGGCCTACCCGTGTCTCTGGTCATGTGCTACCTACCCCTTGCAGGCCCCACACTAGGGATATTGCACGCCACCCCGAGGAGGCTCCACGGTCACACCTGGGACTTACCTTATCATGACACTAGAAGAAGATCATTCCAACGAAGTTTTGACCGAGTAACCAGAGGGCCTGTGATCCGAACGAGTGAGGTGAATCGAAATACGAGCTTAACCTCGCAGGGAATCCGTGACCTGTCTCGAACGGCCTTCGTTTGCGTCACGGGCGTCACTTAAGAAGATGCGAGCGCGGGCCACCTAAGGGGCACCTTTTACGTCTGTATTTAAGGTCCCAAGGGTCCATGGGTTAAGCTATAACTTCAACGGGGGTGGTGTCGACTGAGTGTAACTTTCTGCAGAGACCCTCATTCGGGGGAATTTAGACGGTAGGTGACGTGGTGGCGAATGGCTGAATTAGATCAGTGATCGCCGAGCCCTGAGTTCCGGGCGCACCTGTAAGTAATCCGTGTAAGATCAGCCGACTGGTTAAACGTCCTTATGGGAAAACTAGACCCTTCTTCGTCCGCGTTGCCTAACCAATATGTAATCGATCCTGAATATCAAATCTTTCGTTGAGGTGATGCCTAAGGTACTAGGCCTACCCTGTAGACACGAAATCCACCAACTCGTGACAACTTACCGGCGCATTGTGGGTTTTCCAATTGAAACACCGTCAATGATATTGAGGGCCCGGAGTTATCTTATGGCGGTCTCCCAAGCAACCCACTATGGCCCTCGTCTTGTGCTATTTCACTTTCAGTCAAATGATACACCAACATCCCGAATGGCATCAAGAAACAATATAAATTGTCGCAGCCGAGGCGACACTGCGCACCTCAGCGTTCAGTGAGGGACTGAGTGCTCCTTGACTCGATGAAACAGTACAGTAGACCCCCTTTCATGGTGGACCCCTGAAATCAGAGGTCAAAAGGTAGGAAACATCATCATTGGATAAGTTCCAGCCGGTATTAGGCCCACGCTCTCCTAGACGACAAGGAACGCGTGCCCGTTTGAGGCACTGACCGCTGTCTTACTCTTTCCCCACGGCCCGCGCTCGCAGAAAAGTAGCTGGCGGTCGTGTTATAATTTGAGGGTTTTGCAGGGAAAGGGGCCCTAGATCGTGACGAACGTTAGCCTCATGGTCCGTTTGTCGGTCTAAGCTCTGAGAACTGCCTGGTACCAAAAGGTGGAAGATGCACCCGGACTTCTAAGAAATAGATTTAAAACGGATATCAGGCGAAAACCGAAGTGATCACCGGAAGCAAGTCACCTTGTTGTACGGACCATATAGATGTAAGCAACAACTACTTGCGCGGTAGTTCACCGTGACGGGTGTGATGCGTGGTACGTGTCGTACATTTCCGAGATTGTTCCGGTGAAACCGGTGTGCGATGAATGACTAAGTCGCACTCCCAACCCGTATCAAGGGCACGTAACCGGTCTATAACACTATCTGCGCACACATGACAGCCACGATCGGTAACGACGCGACCAATAACTTTTACACCCGATGACCCGGGTACTCCGCATGTGTTGGCACTGTAGAGGACCGAAAAAGAGCGGCTATGACCACGGTTCAGGGAAATTAACGAAGGATATCTGTGAAAACAATCCGGCAATCACCAGTATTGATAAGAGGATACGTGTCACCTAACC' totalcount="4"/>
    <sequence taxon='t44' value='GTGGGGCCCACAGGATTCCTTTCTTCCCCATACCTAATGAGTCAATGTGCATAAGTTGCCGGACACACCAATCCAAAATTCGTATGCGCAGCGATCGCTTTTGGTAAGCTCTCTGCGGATAAGAGGGAGAGACTAGCCGTCACTCGATTGATTGCGGTTGTTGCCTCGACCGATCGAGATCGGCGTGCAGACCAACCGAAATACATGGCCATGAGGAAGTTAAATGGATCCGCTAGTCCGATTCGCTCAGGCAAATGTCGACGATTTGTGCAGTTTATGGAACAGCCTTCTTATCCAAGACTCGATCCTTCGGCCTACCCGTGTCTCTGGTCATGTGCTACCTACCCCTTGCAGGCCCCATACTAGGGATATTGCACGCCACCCCGAGGAGGCTCCACGGTCACACCTGGGACTTACCTTATCATAACACTAGAAGAAGATCATTCCAACGAAGTTTTGACCGAGTAACCAGAGGGCCTGTGATCCGAACGAGTGAGGTGAATCGAAATACGAGCTTAACCTCGCAGGGAATCCGTGACCTGTCTCGAACGGCCTTCGTTTGCGTCACGGGCGTCACTTAAGAAGATGCGAGCGCGGGCCACCCAAGGGGCACCTTTTACGTCTGTATTTAAGGTCCCAAGGGTCCATGGGTTAAGCTATAACTTCAACGGGGGTGGTGTCGACTGAGTGTAACTTTCTGCAGAGACCCTCATTCGGGGGAATTTAGACGGTAGGTGACGTGGTGGCGAATGGCTGAATTAGATCAGTGATCGCCGAGCCCTGAGTTCCGGGCGCACCTGTAAGTAATCCGTGTAAGATCAGCCGACTGGTTAAACGTCCTTATGGGAAAACTAGACCCTTCTTCGTCCGCGTTGCCTAACCAATATGTAATCGATCCTGAATATCAAATCTTTCGTTGAGGTGATGCCTAAGGTGCTAGGCCTACCCTGTAGACACGAAATCCACCAACTCGTGACAACTTACCGGCGCATTGTGGGTTTTCCAATTGAAACACCGTCAATGATATTGAGGGCCCGGAGTTATCTTATGGCGGTCTCCCAAGCAACCCACTATGGCCCTCGTCTTGTGCTATTTCACTTTCAGTCAAATGATACACCAACATCCCGAATGGCATCAAGAAACAATATAAATTGTCGCAGCCGAGGCGACACTGCGCACCTCAGCGTTCAGTGAGGGACTGAGTGCTCCTTGACTCGATGAAACAGTACAGTAGACCCCCTTTCATGGTGGACCCCTGAAATCAGAGGTCAAAAGATAGGAAACATCATCATTGGATAAGTTCCAGCCGGTATTAGGCCCACGCTCTCCTAGACGACAAGGAACGCGTGCCCGTTTGAGGCACTGACCGCTGTCTTACTCTTTCCCCACGGCCCGCGCTCGCAGAAAAGTAGCTGGCGGTCGTGTTATAATTTGAGGGTTTTGCAGGGAAAGGGGCCCTAGACCGTGACGAACGTTAGCCTCATGGTCCGTTTGTCGGTCTAAGCTCTGAGAACTGCCTGGTACCAAAAGGCGGAAGATGCACCCGGACTTCTAAGAAATAGATTTAAAACGGATATCAGGCGAAAACCGAAGTGATCACCGGAAGCAAGTCACCTTGTTGTACGGACCATATAGATGTAAGCAACAACTACTTGCGCGGTAGTTCACCGTGACGGGTGTGATGCGTGGTACATGTCGTGCATTTCCGAGATTATTCCGGTGAAACCGGTGTGCGATGAATGACTAAGTCGCACTCCCAACCCGTATCAAGGGCACGTAACCGGTCTATAACACTATCTGCGCACACATGACAGCCACGATCGGTAACGACGCGACCAATAACTTTTACACCCGATGACCCGGGTACTCCGCATGTGTTGGCATTGTAGAGGACCGAAAAAGAGCGGCTATGACCACGGTTCAGGGGAATTAACGAAGGATATCTGTGAAAACAATCCGGCAATCACCAGTATTGATAAGAGGATACGTGTCACCTAACC' totalcount="4"/>
    <sequence taxon='t45' value='GTGGGGCCCACAGGATTCCTTTCTCCCCCATACCTAATGAGTCAATGTGCATAAGTTGCCGGACACACCAATCCAAAATTCGTATGCGCAGCGATCGCTTTTGGTAAGCTCTCTGCGGATAAGAGGGAGAGACTAGCCGTCACTCGATTGATTGCGGTTGTTGCCTCGACCGATCGAGATCGGCGTGCAGACCAACCGAAATACATGGCCATGAGGAAGTTAAATGGATCCGCTAGTCCGATTCGCTCAGGCAAATGTCGACGATTTGTGCAGTTTATGGAACAGCCTTCTTATCCAAGACTCGATCCTTCGGCCTACCCGTGTCTCTGGTCATGTGCTACCTACCCCTTGCAGGCCCCATACTAGGGATATTGCACGCCACCCCGAGGAGGCTCCACGGTCACACCTGGGACTTACCTTATCATGACACTAGAAGAAGATCATTCCAACGAAGTTTTGACCGAGTAACCAGAGGGCCTGTGATCCGAACGAGTGAGGTGAATCGAAATACGAGCTTAACCTCGCAGGGAATCCGTGACCTGTCTCGAACGGCCTTCGTTTGCGTCACGGGCGTCACTTAAGAAGATGCGAGCGCGGGCCACCCAAGGGGCACCTTTTACGTCTGCATTTAAGGTCCCAAGGGTCCATGGGTTAAGCTATAACTTCAACGGGGGTGGTGTCGACTGAGTGTAACTTTCTGCAGAGACCCTCATTCGGGGGAATTTAGACGGTAGGTGACGTGGTGGCGAATGGCTGAATTAGATCAGTGATCGCCGAGCCCTGAGTTCCGGGCGCACCTGTAAGTAATCCGTGTAAGATCAGTCGACTGGTTAAACGTCCTTATGGGAAAACTAGACCCTTCTTCGTCCGCGTTGCCTAACCAATATGTAATCGATCCTGAATATCAAATCTTTCGTTGAGGTGATGCCTAAGGTGCTAGGCCTACCCTGTAGACACGAAATCCACCAACTCGTGACAACTTACCGGCGCATTGTGGGTTTTCCAATTGAAACACCGTCAATGATATTGAGGGCCCGGAGTTATCTTATGACGGTCTCCCGAGCAACCCACTATGGCCCTCGTCTTGTGCTATTTCACTTTCAGTCAAATGATACACCAACATCCCGAATGGCATCAAGAAACAATATAAATTGTCGCAGCCGAGGCGACACTGCGCACCTCAGCGTTCAGTGAGGGACTGAGTGCTCCTTGACTCGATGAAACAGTACAGTAGACCCCCTTTCATGGTGGACCCCTGAAATCAGAGGTCAAAAGATAGGAAACATCATCATTGGATAAGTTCCAGCCGGTATTAGGCCCACGCTCTCCTAGACCACAAGGAACGCGTGCCCGTTTGAGGCACTGACCGCTGTCTTACTCTTTCCCCACGGCCCGCGCTCGCAGAAAAGTAGCTGGCGGTCGTGTTATAATTTGAGGGTTTTGCAGGGAAAGGGGCCCTAGATCGTGACGAACGTTAGCCTCATGGTCCGTTTGTCGGTCTAAGCTCTGAGAACTGCCTGGTACCAAAAGGTGGAAGATGCACCCGGACTTCTAAGAAATAGATTTAAAACGGATATCAGGCGAAAACCGAAGTGATCACCGGAAGCAAGTCACCTTGTTGTACGGACCATATAGATGTAAGCAACAACTACTTGCGCGGTAGTTCACCGTGACGGGTGTGATGCGTGGTACGTGTCGTACATTTCCGAGATTGTTCCGGTGAAACCGGTGTGCGATGAATGACTAAGTCGCACTCCCAACCCGTATCAAGGGCACGTAACCGGTCTATAACACTATCTGCGCACACATGACAGCCACGATCGGTAACGACGCGACCAATAACTTTTACACCCGATGACCCGGGTACTCCGCATGTGTTGGCACTGTAGAGGACCGAAAAAGAGCGGCTATGACCACGGTTCAGGGAAATTAACGAAGGATATCTGTGAAAACAATCCGGCAATCACCAGTATTGATAAGAGGATACGTGTCACCTAACC' totalcount="4"/>
    <sequence taxon='t46' value='GTGGGGCCCAGAGGATTCCTTTCTCCCCCATACCTAATGAGTCAATGTGCATAAGTTGCCGGACACACCAATCCAAAATTCGTATGCGCAGCGATCGCTTTTGGTAAGCTCTCTGCGGATAAGAGGGAGAGACTAGCCGTCACTCGATTGATTGCGGTTGTTGCCTCGACCGATCGAGATCGGCGTGCAGACCAACCGAAATACATGGCCATGAGGAAGTTAAATGGATCCGCTAGTCCGATTCGCTCAGGCAAATGTCGACGATTTGTGCAGTTTATGGAACAGCCTTCTTATCCAAGACTCGATCCTTCGGCCTACCCGTGTCTCTGATCATGTGCTACCTACCCCTTGCAGGCCCCATACTAGGGATATTGCACGCCACCCCGAGGAGGCTCCACGGTCACACCTGGGACTTACCTTATCATGACACTAGAAGAAGATCATTCCAACGAAGTTTTGACCGAGTAACCAGAGGGCCTGTGATCCGAACGAGTGAGGTGAATCGAAATACGAGCTTAACCTCGCAGGGAATCCGTGACCTGTCTCGAACGGCCTTCGTTTGCGTCACGGGCGTCACTTAAGAAGATGCGAGCGCGGGCCACCCAAGGGGCACCTTTTACGTCTGTATTTAAGGTCCCAAGGGTCCATGGGTTAAGCTATAACTTCAACGGGGGTGGTGTCGACTGAGTGTAACTTTCTGCAGAGACCCTCATTCGGGGGAATTTAGACGGTAGGTGACGTGGTGGCGAATGGCTGAATTAGATCAGTGATCGCCGAGCCCTGAGTTCCGGGCGCACCTGTAAGTAATCCGTGTAAGATCAGTCGACTGGTTAAACGTCCTTATGGGAAAACTAGACCCTTCTTCGTCCGCGTTGCCTAACCAATATGTAATCGATCCTGAATATCAAATCTTTCGTTGAGGTGGTGCCTAAGGTGCTAGGCCTACCCTGTAAACACGAAATCCACCAACTCGTGACAACTTACCGGCGCATTGTGGGTTTTCCAATTGAAACACCGTCAATGATATTGAGGGCCCGGAGTTATCTTATGACGGTCTCCCAAGCAACCCACTATGGCCCTCGTCTTGTGCTATTTCACTTTCAGTCAAATGATACGCCAACATCCCGAATGGCATCAAGAAACAATATAAATTGTCGCAGCCGAGGCGACACTGCGCACCTCAGCGTTCAGTGAGGAACTGAGTGCTCCTTGACTCGATGAAACAGTACAGTAGACCCCCTTTCATGGTGGACCCCTGAAATCAGAGGTCAAAAGATAGGAAACATCATCATTGGATAAGTTCCAGCCGGTATTAGGCCCACGCTCTCCTAGACCACAAGGAACGCGTGCCCGTTTGAGGCACTGACCGCTGTCTTACTCTTTCCCCACGGCCCGCGCTCGCAGAAAAGTAGCTGGCGGTCGTGTTATAATTTGAGGGTTTTGCAGGGAAAGGGGCCCTAGATCGTGACGAACGTTAGCCTCATGGTCCGTTTGTCGGTCTAAGCTCTGAGAACTGCCTGGTACCAAAAGGTGGAAGATGCACCCGGACTTCTAAGAAATAGATTTAAAACGGATATCAGGCGAAAACCGGAGTGATCACCGGAAGCAAGTCACCTTGTTGTACGGACCATATAGATGTAAGCAACAACTACTTGCGCGGTAGTTCACCGTGACGGGTGTGATGCGTGGTACGTGTCGTACATTTCCGAGATTGTTCCGGTGAAACCGGTGTGCGATGAATGACTAAGTCGCACTCCCAACCCGTATCAAGGGCACGTAACCGGTCTATAACACTATCTGCGCACACATGACAGCCACGATCGGTAACGACGCGACCAATAACTTTTACACCCGATGACCCGGGTACTCCGCATGTGTTGGCACTGTAGAGGACCGAAAAAGAGCGGCTATGACCACGGTTCAGGGAAATTAACGAAGGATATCTGTGAAAACAATCCGGCAATCACCAGTATTGAGAAGAGGATACGTGTCACCTAACC' totalcount="4"/>
    <sequence taxon='t47' value='GTGGGGCCCACAGGATTCCTTTCTCCCCCATACCTAATGAGTCAATGTGCATAAGTTGCCGGACACACCAATCCAAAATTCGTATGCGCAGCGATCGCTTTTGGTAAGCTCTCTGCGGATAAGAGGGAGAGACTAGCCGTCACTCGATTGATTGCGGTTGTTGCCTCGACCGATCGAGATCGGCGTGCAGACCAACCGAAATACATGGCCATGAGGAAGTTAAATGGATCCGCTAGTCCGATTCGCTCAGGCAAATGTCGACGATTTGTGCAGTTTATGGAACAGCCTTCTTATCCAAGACTCGATCCTTCGGCCTACCCGTGTCTCTGGTCATGTGCTACCTACCCCTTGCAGGCCCCATACTAGGGATATTGCACGCCACCCCGAGGAGGCTCCACGGTCACACCTGGGACCTACCTTATCATGACACTAGAAGAAGATCATTCCAACGAAGTTTTGACCGAGTAACCAGAGGGCCTGTGATCCGAACGAGTGAGGTGAATCGAAATACGAGCTTAGCCTCGCAGGGAATCCGTGACCTGTCTCGAACGGCCTTCGTTTGCGTCACGGGCGTCACTTAAGAAGATGCGAGCGCGGGCCACCCAAGGGGCACCTTTTACGTCTGTATTTAAGGTCCCAAGGGTCCATGGGTTAAGCTATAACTTCAACGGGGGTGGTGTCGACTGAGTGTAACTTTCTGCAGAGACCCTCATTCGGGGGAATTTAGACGGTAGGTGACGTGGTGGCGAATGGCTGAATTAGATCAGTGATCGCCGAGCCCTGAGTTCCGGGCGCACCTGTAAGTAATCCGTGTAAGATCAGTCGACTGGTTAAACGTCCTTATGGGAAAACTAGACCCTTCTTCGTCCGCGTTGCCTAACCAATATGTAATCGATCCTGAATATCAAATCTTTCGTTGAGGTGATGCCTAAGGTGCTAGGCCTACCCTGTAGACACGAAATCCACCAACTCGTGACAACTTACCGGCGCATTGTGGGTTTTCCAATTGAAACACCGTCAATGATATTGAGGGCCCGGAGTTATCTTATGACGGTCTCCCAAGCAACCCACTATGGCCCTCGTCTTGTGCTATTTCACTTTCAGTCAAATGATACACCAACATCCCGAATGGCATCAAGAAACAATATAAATTGTCGCAGCCGAGGCGACACTGCGCACCTCAGCGTTCAGTGAGGGACTGAGTGCTCCTTGACTCGATGAAACAGTACAGTAGACCCCCTTTCATGGTGGACCCCTGAAATCAAAGGTCAAAAGATAGGAAACATCATCATTGGATAAGTTCCAGCCGGTATTAGGCCCACGCTCTCCTAGACCACAAGGAACGCGTGCCCGTTTGAGGCACTGACCGCTGTCTTACTCTTTCCCCACGGCCCGCGCTCGCAGAAAAGTAGCTGGCGGTCGTGTTATAATTTGAGGGTTTTGCAGGGAAAGGGGCCCTAGATCGTGACGAACGTTAGCCTCAGGGTCCGTTTGTCGGTCTAAGCTCTGAGAACTGCCTGGTACCAAAAGGTGGAAGATGCACCCGGACTTCTAAGAAATAGATTTAAAACGGATATCAGGCGAAAACCGAAGTGATCACCGGAAGCAAGTCACCTTGTTGTACGGACCATATAGATGTAAGCAACAACTACTTGCGCGGTAGTTCACCGTGACGGGTGTGATGCGTGGTACGTGTCGTACATTTCCGAGATTGTTCCGGTGAAACCGGTGTGCGATGAATGACTAAGTCGCACTCCCAACCCGTATCAAGGGCACGTAACCGGTCTATAACACTATCTGCGCACACATGACAGCCACGATCGGTAACGACGCGACCAATAACTTTTACACCCGATGACCCGGGTACTCCGCATGTGTTGGCACTGTAGAGGACCGAAAAAGAGCGGCTATGACCACGGTTCAGGGAAATTAACGAAGGATATCTGTGAAAACAATCCGGCAATCACCAGTATTGATAAGAGGATACGTGTCACCTAACC' totalcount="4"/>
    <sequence taxon='t48' value='GTGGGGCCCACAGGATTCCTTTCTCCCCCATACCTAATGAGTCAATGTGCATAAGTTGCCGGACACACCAATCCAAAATTCGTATGCGCAGCGATCGCTTTTGGTAAGCTCTCTGCGGATAAGAGGGAGAGACTAGCCGTCACTCGATTGATTGCGGTTGTTGCCTCGACCGATCGAGATCGGCGTGCAGACCAACCGAAATACATGGCCATGAGGAAGTTAAATGGATCCGCTAGTCCGATTCGCTCAGGCAAATGTCGACGATTTGTGCAGTTTATGGAACAGCCTTCTTATCCAAGACTCGATCCTTCGGCCTACCCGTGTCTCTGGTCATGTGCTACCTACCCCTTGCAGGCCCCATACTAGGGATATTGCACGCCACCCCGAGGAGGCTCCACGGTCACACCTGGGACCTACCTTATCATGACACTAGAAGAAGATCATTCCAACGAAGTTTTGACCGAGTAACCAGAGGGCCTGTGATCCGAACGAGTGAGGTGAATCGAAATACGAGCTTAGCCTCGCAGGGAATCCGTGACCTGTCTCGAACGGCCTTCGTTTGCGTCACGGGCGTCACTTAAGAAGATGCGAGCGCGGGCCACCCAAGGGGCACCTTTTACGTCTGTATTTAAGGTCCCAAGGGTCCATGGGTTAAGCTATAACTTCAACGGGGGTGGTGTCGACTGAGTGTAACTTTCTGCAGAGACCCTCATTCGGGGGAATTTAGACGGTAGGTGACGTGGTGGCGAATGGCTGAATTAGATCAGTGATCGCCGAGCCCTGAGTTCCGGGCGCACCTGTAAGTAATCCGTGTAAGATCAGTCGACTGGTTAAACGTCCTTATGGGAAAACTAGACCCTTCTTCGTCCGCGTTGCCTAACCAATATGTAATCGATCCTGAATATCAAATCTTTCGTTGAGGTGATGCCTAAGGTGCTAGGCCTACCCTGTAGACACGAAATCCACCAACTCGTGACAACTTACCGGCGCATTGTGGGTTTTCCAATTGAAACACCGTCAATGATATTGAGGGCCCGGAGTTATCTTATGACGGTCTCCCAAGCAACCCACTATGGCCCTCGTCTTGTGCTATTTCACTTTCAGTCAAATGATACACCAACATCCCGAATGGCATCAAGAAACAATATAAATTGTCGCAGCCGAGGCGACACTGCGCACCTCAGCGTTCAGTGAGGGACTGAGTGCTCCTTGACTCGATGAAACAGTACAGTAGACCCCCTTTCATGGTGGACCCCTGAAATCAAAGGTCAAAAGATAGGAAACATCATCATTGGATAAGTTCCAGCCGGTATTAGGCCCACGCTCTCCTAGACCACAAGGAACGCGTGCCCGTTTGAGGCACTGACCGCTGTCTTACTCTTTCCCCACGGCCCGCGCTCGCAGAAAAGTAGCTGGCGGTCGTGTTATAATTTGAGGGTTTTGCAGGGAAAGGGGCCCTAGATCGTGACGAACGTTAGCCTCAGGGTCCGTTTGTCGGTCTAAGCTCTGAGAACTGCCTGGTACCAAAAGGTGGAAGATGCACCCGGACTTCTAAGAAATAGATTTAAAACGGATATCAGGCGAAAACCGAAGTGATCACCGGAAGCAAGTCACCTTGTTGTACGGACCATATAGATGTAAGCAACAACTACTTGCGCGGTAGTTCACCGTGACGGGTGTGATGCGTGGTACGTGTCGTACATTTCCGAGATTGTTCCGGTGAAACCGGTGTGCGATGAATGACTAAGTCGCACTCCCAACCCGTATCAAGGGCACGTAACCGGTCTATAACACTATCTGCGCACACATGACAGCCACGATCGGTAACGACGCGACCAATAACTTTTACACCCGATGACCCGGGTACTCCGCATGTGTTGGCACTGTAGAGGACCGAAAAAGAGCGGCTATGACCACGGTTCAGGGAAATTAACGAAGGATATCTGTGAAAACAATCCGGCAATCACCAGTATTGATAAGAGGATACGTGTCACCTAACC' totalcount="4"/>
    <sequence taxon='t49' value='GTGGGGCCCACAGGATTCCTTTCTTCCCCATACCTAATGAGTCAATGTGCATAAGTTGCCGGACACACCAATCCAAAATTCGTATGCGCAGCGATCGCTTTTGGTAAGCTCTCTGCGGATAAGAGGGAGAGACTAGCCGTCACTCGATTGATTGCGGTTGTTGCCTCGACCGATCGAGATCGGCGTGCAGACCAACCGAAATACATGGCCATGAGGAAGTTAAATGGATCCGCTAGTCCGATTCGCTCAGGCAAATGTCGACGATTTGTGCAGTTTATGGAACAGCCTTCTTATCCAAGACTCGATCCTTCGGCCTACCCGTGTCTCTGGTCATGTGCTACCTACCCCTTGCAGGCCCCATACTAGGGATATTGCACGCCACCCCGAGGAGGCTCCACGGTCACACCTGGGACTTACCTTATCATAACACTAGAAGAAGATCATTCCAACGAAGTTTTGACCGAGTAGCCAGAGGGCCTGTGATCCGAACGAGTGAGGTGAATCGAAATACGAGCTTAACCTCGCAGGGAATCCGTGACCTGTCTCGAACGGCCTTCGTTTGCGTCACGGGCGTCACTTAAGAAGATGCGAGCGCGGGCCACCCAAGGGGCACCTTTTACGTCTGTATTTAAGGTCCCAAGGGTCCATGGGTTAAGCTATAACTTCAACGGGGGTGGTGTCGACTGAGTGTAACTTTCTGCAGAGACCCTCATTCGGGGGAATTTAGACGGTAGGTGACGTGGTGGCGAATGGCTGAATTAGATCAGTGATCGCCGAGCCCTGAGTTCCGGGCGCACCTGTAAGTAATCCGTGTAAGATCAGCCGACTGGTTAAACGTCCTTATGGGAAAACTAGACCCTTCTTCGTCCGCGTTGCCTAACCAATATGTAATCGATCCTGAATATCAAATCTTTCGTTGAGGTGATGCCTAAGGTGCTAGGCCTACCCTGTAGACACGAAATCCACCAACTCGTGACAACTTACCGGCGCATTGTGGGTTTTCCAATTGAAACACCGTCAATGATATTGAGGGCCCGGAGTTATCTTATGGCGGTCTCCCAAGCAACCCACTATGGCCCTCGTCTTGTGCTATTTCACTTTCAGTCAAATGATACACCAACATCCCGAATGGCATCAAGAAACAATATAAATTGTCGCAGCCGAGGCGACACTGCGCACCTCAGCGTTCAGTGAGGGACTGAGTGCTCCTTGACTCGATGAAACAGTACAGTAGACCCCCTTTCATGGTGGACCCCTGAAATCAGAGGTCAAAAGATAGGAAACATCATCATTGGATAAGTTCCAGCCGGTATTAGGCCCACGCTCTCCTAGACGACAAGGAACGCGTGCCCGTTTGAGGCACTGACCGCTGTCTTACTCTTTCCCCACGGCCCGCGCTCGCAGAAAAGTAGCTGGCGGTCGTGTTATAATTTGAGGGTTTTGCAGGGAAAGGGGCCCTAGACCGTGACGAACGTTAGCCTCATGGTCCGTTTGTCGGTCTAAGCTCTGAGAACTGCCTGGTACCAAAAGGCGGAAGATGCACCCGGACTTCTAAGAAATAGATTTAAAACGGATATCAGGCGAAAACCGAAGTGATCACCGGAAGCAAGTCACCTTGTTGTACGGACCATATAGATGTAAGCAACAACTACTTGCGCGGTAGTTCACCGTGACGGGTGTGATGCGTGGTACATGTCGTGCATTTCCGAGATTATTCCGGTGAAACCGGTGTGCGATGAATGACTAAGTCGCACTCCCAACCCGTATCAAGGGCACGTAACCGGTCTATAACACTATCTGCGCACACATGACAGCCACGATCGGTAACGACGCGACCAATAACTTTTACACCCGATGACCCGGGTACTCCGCATGTGTTGGCATTGTAGAGGACCGAAAAAGAGCGGCTATGACCACGGTTCAGGGGAATTAACGAAGGATATCTGTGAAAACAATCCGGCAATCACCAGTATTGATAAGAGGATACGTGTCACCTAACC' totalcount="4"/>
    <sequence taxon='t50' value='GTGGGGCCCACAGGATTCCTTTCTTCCCCATACCTAATGAGTCAATGTGCATAAGTTGCCGGACACACCAATCCAAAATTCGTATGCGCAGCGATCGCTTTTGGTAAGCTCTCTGCGGATAAGAGGGAGAGACTAGCCGTCACTCGATTGATTGCGGTTGTTGCCTCGACCGATCGAGATCGGCGTGCAGACCAACCGAAATACATGGCCATGAGGAAGTTAAATGGATCCGCTAGTCCAATTCGCTCAGGCAAATGTCGACGATTTGTGCAGTTTATGGAACAGCCTTCTTATCCAAGACTCGATCCTTCGGCCTACCCGTGTCTCTGGTCATGTGCTACCTACCCCTTACAGGCCCCACACTAGGGATATTGCACGCCACCCCGAGGAGGCTCCACGGTCACACCTGGGACTTACCTTATCATGACACTAGAAGAAGATCATTCCAACGAAGTTTTGACCGAGTAACCAGAGGGCCTGTGATCCGAACGAGTGAGGTGAATCGAAATACGAGCTTAACCTCGCAGGGAATCCGTGACCTGTCTCGAACGGCCTTCGTTTGCGTCACGGGCGTCACTTAAGAAGATGCGAGCGCGGGCCACCCAAGGGGCACCTTTTACGTCTGTATTTAAGGTCCCAAGGGTCCATGGGTTAAGCTATAACTTCAACGGGGGTGGTGTCGACTGAGTGTAACTTTCTGCAGAGACCCTCATTCGGGGGAATTTAGACGGTAGGTGACGTGGTGGCGAATGGCTGAATTAGATCAGTGATCGCCGAGCCCTGAGTTCCGGGCGCACCTGTAAGTAATCCGTGTAAGATCAGCCGACTGGTTAAACGTCCTTATGGGAAAACTAGACCCTTCTTCGTCCGCGTTGCCTAACCAATATGTAATCGATCCTGAATATCAAATCTTTCGTTGAGGTGATGCCTAAGGTACTAGGCCTACCCTGTAGACACGAAATCCACCAACTCGTGACAACTTACCGGCGCATTGTGGGTTTTCCAATTGAAACACCGTCAATGATATTGAGGGCCCGGAGTTATCTTATGGCGGTCTCCCAAGCAACCCACTATGGCCCTCGTCTTGTGCTATTTCACTTTCAGTCAAATGATACACCAACATCCCGAATGGCATCAAGAAACAATATAAATTGTCGCAGCCGAGGCGACACTGCGCACCTCAGCGTTCAGTGAGGGACTGAGTGCTCCTTGACTCGATGAAACAGTACAGTAGACCCCCTTTCATGGTGGACCCCTGAAATCAGAGGTCAAAAGGTAGGAAACATCATCATTGGATAAGTTCCAGCCGGTATTAGGCCCACGCTCTCCTAGACGACAAGGAACGCGTGCCCGTTTGAGGCACTGACCGCTGTCTTACTCTTTCCCCACGGCCCGCGCTCGCAGAAAAGTAGCTGGCGGTCGTGTTATAATTTGAGGGTTTTGCAGGGAAAGGGGCCCTAGATCGTGACGAACGTTAGCCTCATGGTCCGTTTGTCGGTCTAAGCTCTGAGAACTGCCTGGTACCAAAAGGTGGAAGATGCACCCGGACTTCTAAGAAATAGATTTAAAACGGATATCAGGCGAAAACCGAAGTGATCACCGGAAGCAAGTCACCTTGTTGTACGGACCATATAGATGTAAGCAACAACTACTTGCGCGGTAGTTCACCGTGACGGGTGTGATGCGTGGTACGTGTCGTACATTTCCGAGATTGTTCCGGTGAAACCGGTGTGCGATGAATGACTAAGTCGCACTCCCAACCCGTATCAAGGGCACGTAACCGGTCTATAACACTATCTGCGCACACATGACAGCCACGATCGGTAACGACGCGACCAATAACTTTTACACCCGATGACCCGGGTACTCCGCATGTGTTGGCACTGTAGAGGACCGAAAAAGAGCGGCTATGACCACGGTTCAGGGAAATTAACGAAGGATATCTGTGAAAACAATCCGGCAATCACCAGTATTGATAAGAGGATACGTGTCACCTAACC' totalcount="4"/>
    <sequence taxon='t51' value='GTGGGGCCCACAGGATTCCTTTCTCCCCCATACCTAATGAGTCAATGTGCATAAGTTGCCGGACACACCAATCCAAAATTCGTATGCGCAGCGATCGCTTTTGGTAAGCTCTCTGCGGATAAGAGGGAGAGACTAGCCGTCACTCGATTGATTGCGGTTGTTGCCTCGACCGATCGAGATCGGCGTGCAGACCAACCGAAATACATGGCCATGAGGAAGTTAAATGGATCCGCTAGTCCGATTCGCTCAGGCAAATGTCGACGATTTGTGCAGTTTATGGAACAGCCTTCTTATCCAAGACTCGATCCTTCGGCCTACCCGTGTCTCTGGTCATGTGCTACCTACCCCTTGCAGGCCCCATACTAGGGATATTGCACGCCACCCCGAGGAGGCTCCACGGTCACACCTGGGACTTACCTTATCATGACACTAGAAGAAGATCATTCCAACGAAGTTTTGACCGAGTAACCAGAGGGCCTGTGATCCGAACGAGTGAGGTGAATCGAAATACGAGCTTAACCTCGCAGGGAATCCGTGACCTGTCTCGAACGGCCTTCGTTTGCGTCACGGGCGTCACTTAAGAAGATGCGAGCGCGGGCCACCCAAGGGGCACCTTTTACGTCTGTATTTAAGGTCCCAAGGGTCCATGGGTTAAGCTATAACTTCAACGGGGGTGGTGTCGACTGAGTGTAACTTTCTGCAGAGACCCTCATTCGGGGGAATTTAGACGGTAGGTGACGTGGTGGCGAATGGCTGAATTAGATCAGTGATCGCCGAGCCCTGAGTTCCGGGCGCACCTGTAAGTAATCCGTGTAAGATCAGTCGACTGGTTAAACGTCCTTATGGGAAAACTAGACCCTTCTTCGTCCGCGTTGCCTAACCAATATGTAATCGATCCTGAATATCAAATCTTTCGTTGAGGTGATGCCTAAGGTGCTAGGCCTACCCTGTAAACACGAAATCCACCAACTCGTGACAACTTACCGGCGCATTGTGGGTTTTCCAATTGAAACACCGTCAATGATATTGAGGGCCCGGAGTTATCTTATGACGGTCTCCCAAGCAACCCACTATGGCCCTCGTCTTGTGCTATTTCACTTTCAGTCAAATGATACACCAACATCCCGAATGGCATCAAGAAACAATATAAATTGTCGCAGCCGAGGCGACACTGCGCACCTCAGCGTTCAGTGAGGAACTGAGTGCTCCTTGACTCGATGAAACAGTACAGTAGACCCCCTTTCATGGTGGACCCCTGAAATCAGAGGTCAAAAGATAGGAAACATCATCATTGGATAAGTTCCAGCCGGTATTAGGCCCACGCTCTCCTAGACCACAAGGAACGCGTGCCCGTTTGAGGCACTGACCGCTGTCTTACTCTTTCCCCACGGCCCGCGCTCGCAGAAAAGTAGCTGGCGGTCGTGTTATAATTTGAGGGTTTTGCAGGGAAAGGGGCCCTAGATCGTGACGAACGTTAGCCTCATGGTCCGTTTGTCGGTCTAAGCTCTGAGAACTGCCTGGTACCAAAAGGTGGAAGATGCACCCGGACTTCTAAGAAATAGATTTAAAACGGATATCAGGCGAAAACCGGAGTGATCACCGGAAGCAAGTCACCTTGTTGTACGGACCATATAGATGTAAGCAACAACTACTTGCGCGGTAGTTCACCGTGACGGGTGTGATGCGTGGTACGTGTCGTACATTTCCGAGATTGTTCCGGTGAAACCGGTGTGCGATGAATGACTAAGTCGCACTCCCAACCCGTATCAAGGGCACGTAACCGGTCTATAACACTATCTGCGCACACATGACAGCCACGATCGGTAACGACGCGACCAATAACTTTTACACCCGATGACCCGGGTACTCCGCATGTGTTGGCCCTGTAGAGGACCGAAAAAGAGCGGCTATGACCACGGTTCAGGGAAATTAACGAAGGATATCTGTGAAAACAATCCGGCAATCACCAGTATTGATAAGAGGATACGTGTCACCTAACC' totalcount="4"/>
    <sequence taxon='t52' value='GTGGGGCCCACAGGATTCCTTTCTCCCCCATACCTAATGAGTCAATGTGCATAAGTTGCCGGACACACCAATCCAAAATTCGTATGCGCAGCGATCGCTTTTGGTAAGCTCTCTGCGGATAAGAGGGAGAGACTAGCCGTCACTCGATTGATTGCGGTTGTTGCCTCGACCGATCGAGATCGGCGTGCAGACCAACCGAAATACATGGCCATGAGGAAGTTAAATGGATCCGCTAGTCCGATTCGCTCAGGCAAATGTCGACGATTTGTGCAGTTTATGGAACAGCCTTCTTATCCAAGACTCGATCCTTCGGCCTACCCGTGTCTCTGGTCATGTGCTACCTACCCCTTGCAGGCCCCATACTAGGGATATTGCACGCCACCCCGAGGAGGCTCCACGGTCACACCTGGGACCTACCTTATCATGACACTAGAAGAAGATCATTCCAACGAAGTTTTGACCGAGTAACCAGAGGGCCTGTGATCCGAACGAGTGAGGTGAATCGAAATACGAGCTTAACCTCGCAGGGAATCCGTGACCTGTCTCGAACGGCCTTCGTTTGCGTCACGGGCGTCACTTAAGAAGATGCGAGCGCGGGCCACCCAAGGGGCACCTTTTACGTCTGTATTTAAGGTCCCAAGGGTCCATGGGTTAAGCTATAACTTCAACGGGGGTGGTGTCGACTGAGTGTAACTTTCTGCAGAGACCCTCATTCGGGGGAATTTAGACGGTAGGTGACGTGGTGGCGAATGGCTGAATTAGATCAGTGATCGCCGAGCCCTGAGTTCCGGGCGCACCTGTAAGTAATCCGTGTAAGATCAGTCGACTGGTTAAACGTCCTTATGGGAAAACTAGACCCTTCTTCGTCCGCGTTGCCTAACCAATATGTAATCGATCCTGAATATCAAATCTTTCGTTGAGGTGATGCCTAAGGTGCTAGGCCTACCCTGTAGACACGAAATCCACCAACTCGTGACAACTTACCGGCGCATTGTGGGTTTTCCAATTGAAACACCGTCAATGATATTGAGGGCCCGGAGTTATCTTATGACGGTCTCCCAAGCAACCCACTATGGCCCTCGTCTTGTGCTATTTCACTTTCAGTCAAATGATACACCAACATCCCGAATGGCATCAAGAAACAATATAAATTGTCGCAGCCGAGGCGACACTGCGCACCTCAGCGTTCAGTGAGGGACTGAGTGCTCCTTGACTCGATGAAACAGTACAGTAGACCCCCTTTCATGGTGGACCCCTGAAATCAAAGGTCAAAAGATAGGAAACATCATCATTGGATAAGTTCCAGCCGGTATTAGGCCCACGCTCTCCTAGACCACAAGGAACGCGTGCCCGTTTGAGGCACTGACCGCTGTCTTACTCTTTCCCCACGGCCCGCGCTCGCAGAAAAGTAGCTGGCGGTCGTGTTATAATTTGAGGGTTTTGCAGGGAAAGGGGCCCTAGATCGTGACGAACGTTAGCCTCAGGGTCCGTTTGTCGGTCTAAGCTCTGAGAACTGCCTGGTACCAAAAGGTGGAAGATGCACCCGGACTTCTAAGAAATAGATTTAAAACGGATATCAGGCGAAAACCGAAGTGATCACCGGAAGCAAGTCACCTTGTTGTACGGACCATATAGATGTAAGCAACAACTACTTGCGCGGTAGTTCACCGTGACGGGTGTGATGCGTGGTACGTGTCGTACATTTCCGAGATTGTTCCGGTGAAACCGGTGTGCGATGAATGACTAAGTCGCACTCCCAACCCGTATCAAGGGCACGTAACCGGTCTATAACACTATCTGCGCACACATGACAGCCACGATCGGTAACGACGCGACCAATAACTTTTACACCCGATGACCCGGGTACTCCGCATGTGTTGGCACTGTAGAGGACCGAAAAAGAGCGGCTATGACCACGGTTCAGGGAAATTAACGAAGGATATCTGTGAAAACAATCCGGCAATCACCAGTATTGATAAGAGGATACGTGTCACCTAACC' totalcount="4"/>
    <sequence taxon='t53' value='GTGGGGCCCAGAGGATTCCTTTCTCCCCCATACCTAATGAGTCAATGTGCATAAGTTGCCGGACACACCAATCCAAAATTCGTATGCGCAGCGATCGCTTTTGGTAAGCTCTCTGCGGATAAGAGGGAGAGACTAGCCGTCACTCGATTGATTGCGGTTGTTGCCTCGACCGATCGAGATCGGCGTGCAGACCAACCGAAATACATGGCCATGAGGAAGTTAAATGGATCCGCTAGTCCGATTCGCTCAGGCAAATGTCGACGATTTGTGCAGTTTATGGAACAGCCTTCTTATCCAAGACTCGATCCTTCGGCCTACCCGTGTCTCTGGTCATGTGCTACCTACCCCTTGCAGGCCCCATACTAGGGATATTGCACGCCACCCCGAGGAGGCTCCACGGTCACACCTGGGACTTACCTTATCATGACACTAGAAGAAGATCATTCCAACGAAGTTTTGACCGAGTAACCAGAGGGCCTGTGATCCGAACGAGTGAGGTGAATCGAAATACGAGCTTAACCTCGCAGGGAATCCGTGACCTGTCTCGAACGGCCTTCGTTTGCGTCACGGGCGTCACTTAAGAAGATGCGAGCGCGGGCCACCCAAGGGGCACCTTTTACGTCTGTATTTAAGGTCCCAAGGGTCCATGGGTTAAGCTATAACTTCAACGGGGGTGGTGTCGACTGAGTGTAACTTTCTGCAGAGACCCTCATTCGGGGGAATTTAGACGGTAGGTGACGTGGTGGCGAATGGCTGAATTAGATCAGTGATCGCCGAGCCCTGAGTTCCGGGCGCACCTGTAAGTAATCCGTGTAAGATCAGTCGACTGGTTAAACGTCCTTATGGGAAAACTAGACCCTTCTTCGTCCGCGTTGCCTAACCAATATGTAATCGATCCTGAATATCAAATCTTTCGTTGAGGTGGTGCCTAAGGTGCTAGGCCTACCCTGTAAACACGAAATCCACCAACTCGTGACAACTTACCGGCGCATTGTGGGTTTTCCAATTGAAACACCGTCAATGATATTGAGGGCCCGGAGTTATCTTATGACGGTCTCCCAAGCAACCCACTATGGCCCTCGTCTTGTGCTATTTCACTTTCAGTCAAATGATACACCAACATCCCGAATGGCATCAAGAAACAATATAAATTGTCGCAGCCGAGGCGACACTGCGCACCTCAGCGTTCAGTGAGGAACTGAGTGCTCCTTGACTCGATGAAACAGTACAGTAGACCCCCTTTCATGGTGGACCCCTGAAATCAGAGGTCAAAAGATAGGAAACATCATCATTGGATAAGTTCCAGCCGGTATTAGGCCCACGCTCTCCTAGACCACAAGGAACGCGTGCCCGTTTGAGGCACTGACCGCTGTCTTACTCTTTCCCCACGGCCCGCGCTCGCAGAAAAGTAGCTGGCGGTCGTGTTATAATTTGAGGGTTTTGCAGGGAAAGGGGCCCTAGATCGTGACGAACGTTAGCCTCATGGTCCGTTTGTCGGTCTAAGCTCTGAGAACTGCCTGGTACCAAAAGGTGGAAGATGCACCCGGACTTCTAAGAAATAGATTTAAAACGGATATCAGGCGAAAACCGGAGTGATCACCGGAAGCAAGTCACCTTGTTGTACGGACCATATAGATGTAAGCAACAACTACTTGCGCGGTAGTTCACCGTGACGGGTGTGATGCGTGGTACGTGTCGTACATTTCCGAGATTGTTCCGGTGAAACCGGTGTGCGATGAATGACTAAGTCGCACTCCCAACCCGTATCAAGGGCACGTAACCGGTCTATAACACTATCTGCGCACACATGACAGCCACGATCGGTAACGACGCGACCAATAACTTTTACACCCGATGACCCGGGTACTCCGCATGTGTTGGCACTGTAGAGGACCGAAAAAGAGCGGCTATGACCACGGTTCAGGGAAATTAACGAAGGATATCTGTGAAAACAATCCGGCAATCACCAGTATTGAGAAGAGGATACGTGTCACCTAACC' totalcount="4"/>
    <sequence taxon='t54' value='GTGGGGCCCACAGGATTCCTTTCTTCCCCATACCTAATGAGTCAATGTGCATAAGTTGCCGGACACACCAATCCAAAATTCGTATGCGCAGCGATCGCTTTTGGTAAGCTCTCTGCGGATAAGAGGGAGAGACTAGCCGTCACTCGATTGATTGCGGTTGTTGCCTCGACCGATCGAGATCGGCGTGCAGACCAACCGAAATACATGGCCATGAGGAAGTTAAATGGATCCGCTAGTCCAATTCGCTCAGGCAAATGTCGACGATTTGTGCAGTTTATGGAACAGCCTTCTTATCCAAGACTCGATCCTTCGGCCTACCCGTGTCTCTGGTCATGTGCTACCTACCCCTTGCAGGCCCCACACTAGGGATATTGCACGCCACCCCGAGGAGGCTCCACGGTCACACCTGGGACTTACCTTATCATGACACTAGAAGAAGATCATTCCAACGAAGTTTTGACCGAGTAACCAGAGGGCCTGTGATCCGAACGAGTGAGGTGAATCGAAATACGAGCTTAACCTCGCAGGGAATCCGTGACCTGTCTCGAACGGCCTTCGTTTGCGTCACGGGCGTCACTTAAGAAGATGCGAGCGCGGGCCACCCAAGGGGCACCTTTTACGTCTGTATTTAAGGTCCCAAGGGTCCATGGGTTAAGCTATAACTTCAACGGGGGTGGTGTCGACTGAGTGTAACTTTCTGCAGAGACCCTCATTCGGGGGAATTTAGACGGTAGGTGACGTGGTGGCGAATGGCTGAATTAGATCAGTGATCGCCGAGCCCTGAGTTCCGGGCGCACCTGTAAGTAATCCGTGTAAGATCAGCCGACTGGTTAAACGTCCTTATGGGAAAACTAGACCCTTCTTCGTCCGCGTTGCCTAACCAATATGTAATCGATCCTGAATATCAAATCTTTCGTTGAGGTGATGCCTAAGGTACTAGGCCTACCCTGTAGACACGAAATCCACCAACTCGTGACAACTTACCGGCGCATTGTGGGTTTTCCAATTGAAACACCGTCAATGATATTGAGGGCCCGGAGTTATCTTATGGCGGTCTCCCAAGCAACCCACTATGGCCCTCGTCTTGTGCTATTTCACTTTCAGTCAAATGATACACCAACATCCCGAATGGCATCAAGAAACAATATAAATTGTCGCAGCCGAGGCGACACTGCGCACCTCAGCGTTCAGTGAGGGACTGAGTGCTCCTTGACTCGATGAAACAGTACAGTAGACCCCCTTTCATGGTGGACCCCTGAAATCAGAGGTCAAAAGGTAGGAAACATCATCATTGGATAAGTTCCAGCCGGTATTAGGCCCATGCTCTCCTAGACGACAAGGAACGCGTGCCCGTTTGAGGCACTGACCGCTGTCTTACTCTTTCCCCACGGCCCGCGCTCGCAGAAAAGTAGCTGGCGGTCGTGTTATAATTTGAGGGTTTTGCAGGGAAAGGGGCCCTAGATCGTGACGAACGTTAGCCTCATGGTCCGTTTGTCGGTCTAAGCTCTGAGAACTGCCTGGTACCAAAAGGTGGAAGATGCACCCGGACTTCTAAGAAATAGATTTAAAACGGATATCAGGCGAAAACCGAAGTGATCACCGGAAGCAAGTCACCTTGTTGTACGGACCATATAGATGTAAGCAACAACTACTTGCGCGGTAGTTCACCGTGACGGGTGTGATGCGTGGTACGTGTCGTACATTTCCGAGATTGTTCCGGTGAAACCGGTGTGCGATGAATGACTAAGTCGCACTCCCAACCCGTATCAAGGGCACGTAACCGGTCTATAACACTATCTGCGCACACATGACAGCCACGATCGGTAACGACGCGACCAATAACTTTTACACCCGATGACCCGGGTACTCCGCATGTGTTGGCACTGTAGAGGACCGAAAAAGAGCGGCTATGACCACGGTTCAGGGAAATTAACGAAGGATATCTGTGAAAACAATCCGGCAATCACCAGTATTGATAAGAGGATACGTGTCACCTAACC' totalcount="4"/>
    <sequence taxon='t55' value='GTGGGGCCCAGAGGATTCCTTTCTCCCCCATACCTAATGAGTCAATGTGCATAAGTTGCCGGACACACCAATCCAAAATTCGTATGCGCAGCGATCGCTTTTGGTAAGCTCTCTGCGGATAAGAGGGAGAGACTAGCCGTCACTCGATTGATTGCGGTTGTTGCCTCGACCGATCGAGATCGGCGTGCAGACCAACCGAAATACATGGCCATGAGGAAGTTAAATGGATCCGCTAGTCCGATTCGCTCAGGCAAATGTCGACGATTTGTGCAGTTTATGGAACAGCCTTCTTATCCAAGACTCGATCCTTCGGCCTACCCGTGTCTCTGGTCATGTGCTACCTATCCCTTGCAGGCCCCATACTAGGGATATTGCACGCCACCCCGAGGAGGCTCCACGGTCACACCTGGGACTTACCTTATCATGACACTAGAAGAAGATCATTCCAACGAAGTTTTGACCGAGTAACCAGAGGGCCTGTGATCCGAACGAGTGAGGTGAATCGAAATACGAGCTTAACCTCGCAGGGAATCCGTGACCTGTCTCGAACGGCCTTCGTTTGCGTCACGGGCGTCACTTAAGAAGATGCGAGCGCGGGCCACCCAAGGGGCACCTTTTACGTCTGTATTTAAGGTCCCAAGGGTTCATGGGTTAAGCTATAACTTCAACGGGGGTGGTGTCGACTGAGTGTAACTTTCTGCAGAGACCCTCATTCGGGGGAATTTAGACGGTAGGTGACGTGGTGGCGAATGGCTGAATTAGATCAGTGATCGCCGAGCCCTGAGTTCCGGGCGCACCTGTAAGTAATCCGTGTAAGATCAGTCGACTGGTTAAACGTCCTTATGGGAAAACTAGACCCTTCTTCGTCCGCGTTGCCTAACCAATATGTAATCGATCCTGAATATCAAATCTTTCGTTGAGGTGGTGCCTAAGGTGCTAGGCCTACCCTGTAAACACGAAATCCACCAACTCGTGACAACTTACCGGCGCATTGTGGGTTTTCCAATTGAAACACCGTCAATGATATTGAGGGCCCGGAGTTATCTTATGACGGTCTCCCAAGCAACCCACTATGGCCCTCGTCTTGTGCTATTTCACTTTCAGTCAAATGATACACCAACATCCCGAATGGCATCAAGAAACAATATAAATTGTCGCAGCCGAGGCGACACTGCGCACCTCAGCGTTCAGTGAGGAACTGAGTGCTCCTTGACTCGATGAAACAGTACAGTAGACCCCCTTTCATGGTGGACCCCTGAAATCAGAGGTCAAAAGATAGGAAACATCATCATTGGATAAGTTCCAGCCGGTATTAGGCCCACGCTCTCCTAGACCACAAGGAACGCGTGCCCGTTTGAGGCACTGACCGCTGTCTTACTCTTTCCCCACGGCCCGCGCTCGCAGAAAAGTAGCTGGCGGTCGTGTTATAATTTGAGGGTTTTGCAGGGAAAGGGGCCCTAGATCGTGACGAACGTTAGCCTCATGGTCCGTTTGTCGGTCTAAGCTCTGAGAACTGCCTGGTACCAAAAGGTGGAAGATGCACCCGGACTTCTAAGAAATAGATTTAAAACGGATATCAGGCGAAAACCGGAGTGATCACCGGAAGCAAGTCACCTTGTTGTACGGACCATATAGATGTAAGCAACAACTACTTGCGCGGTAGTTCACCGTGACGGGTGTGATGCGTGGTACGTGTCGTACATTTCCGAGATTGTTCCGGTGAAACCGGTGTGCGATGAATGACTAAGTCGCACTCCCAACCCGTATCAAGGGCACGTAACCGGTCTATAACACTATCTGCGCACACATGACAGCCACGATCGGTAACGACGCGACCAATAACTTTTACACCCGATGACCCGGGTACTCCGCATGTGTTGGCACTGTAGAGGACCGAAAAAGAGCGGCTATGACCACGGTTCAGGGAAATTAACGAAGGATATCTGTGAAAACAATCCGGCAATCACCAGTATTGAGAAGAGGATACGTGTCACCTAACC' totalcount="4"/>
    <sequence taxon='t56' value='GTGGGGCCCACAGGATTCCTTTCTCCCCCATACCTAATGAGTCAATGTGCATAAGTTGCCGGACACACCAATCCAAAATTCGTATGCGCAGCGATCGCTTTTGGTAAGCTCTCTGCGGATAAGAGGGAGAGACTAGCCGTCACTCGATTGATTGCGGTTGTTGCCTCGACCGATCGAGATCGGCGTGCAGACCAACCGAAATACATGGCCATGAGGAAGTTAAATGGATCCGCTAGTCCGATTCGCTCAGGCAAATGTCGACGATTTGTGCAGTTTATGGAACAGCCTTCTTATCCAAGACTCGATCCTTCGGCCTACCCGTGTCTCTGGTCATGTGCTACCTACCCCTTGCAGGCCCCATACTAGGGATATTGCACGCCACCCCGAGGAGGCTCCACGGTCACACCTGGGACTTACCTTATCATGACACTAGAAGAAGATCATTCCAACGAAGTTTTGACCGAGTAACCAGAGGGCCTGTGATCCGAACGAGTGAGGTGAATCGAAATACGAGCTTAACCTCGCAGGGAATCCGTGACCTGTCTCGAACGGCCTTCGTTTGCGTCACGGGCGTCACTTAAGAAGATGCGAGCGCGGGCCACCCAAGGGGCACCTTTTACGTCTGTATTTAAGGTCCCAAGGGTCCATGGGTTAAGCTATAACTTCAACGGGGGTGGTGTCGACTGAGTGTAACTTTCTGCAGAGACCCTCATTCGGGGGAATTTAGACGGTAGGTGACGTGGTGGCGAATGGCTGAATTAGATCAGTGATCGCCGAGCCCTGAGTTCCGGGCGCACCTGTAAGTAATCCGTGTAAGATCAGTCGACTGGTTAAACGTCCTTATGGGAAAACTAGACCCTTCTTCGTCCGCGTTGCCTAACCAATATGTAATCGATCCTGAATATCAAATCTTTCGTTGAGGTGATGCCTAAGGTGCTAGGCCTACCCTGTAAACACGAAATCCACCAACTCGTGACAACTTACCGGCGCATTGTGGGTTTTCCAATTGAAACACCGTCAATGATATTGAGGGCCCGGAGTTATCTTATGACGGTCTCCCAAGCAACCCACTATGGCCCTCGTCTTGTGCTATTTCACTTTCAGTCAAATGATACACCAACATCCCGAATGGCATCAAGAAACAATATAAATTGTCGCAGCCGAGGCGACACTGCGCACCTCAGCGTTCAGTGAGGAACTGAGTGCTCCTTGACTCGATGAAACAGTACAGTAGACCCCCTTTCATGGTGGACCCCTGAAATCAGAGGTCAAAAGATAGGAAACATCATCATTGGATAAGTTCCAGCCGGTATTAGGCCCACGCTCTCCTAGACCACAAGGAACGCGTGCCCGTTTGAGGCACTGACCGCTGTCTTACTCTTTCCCCACGGCCCGCGCTCGCAGAAAAGTAGCTGGCGGTCGTGTTATAATTTGAGGGTTTTGCAGGGAAAGGGGCCCTAGATCGTGACGAACGTTAGCCTCATGGTCCGTTTGTCGGTCTAAGCTCTGAGAACTGCCTGGTACCAAAAGGTGGAAGATGCACCCGGACTTCTAAGAAATAGATTTAAAACGGATATCAGGCGAAAACCGGAGTGATCACCGGAAGCAAGTCACCTTGTTGTACGGACCATATAGATGTAAGCAACAACTACTTGCGCGGTAGTTCACCGTGACGGGTGTGATGCGTGGTACGTGTCGTACATTTCCGAGATTGTTCCGGTGAAACCGGTGTGCGATGAATGACTAAGTCGCACTCCCAACCCGTATCAAGGGCACGTAACCGGTCTATAACACTATCTGCGCGCACATGACAGCCACGATCGGTAACGACGCGACCAATAACTTTTACACCCGATGACCCGGGTACTCCGCATGTGTTGGCCCCGTAGAGGACCGAAAAAGAGCGGCTATGACCACGGTTCAGGGAAATTAACGAAGGATATCTGTGAAAACAATCCGGCAATCACCAGTATTGATAAGAGGATACGTGTCACCTAACC' totalcount="4"/>
    <sequence taxon='t57' value='GTGGGGCCCACAGGATTCCTTTCTCCCCCATACCTAATGAGTCAATGTGCATAAGTTGCCGGACACACCAATCCAAAATTCGTATGCGCAGCGATCGCTTTTGGTAAGCTCTCTGCGGATAAGAGGGAGAGACTAGCCGTCACTCGATTGATTGCGGTTGTTGCCTCGACCGATCGAGATCGGCGTGCAGACCAACCGAAATACATGGCCATGAGGAAGTTAAATGGATCCGCTAGTCCGATTCGCTCAGGCAAATGTCGACGATTTGTGCAGTTTATGGAACAGCCTTCTTATCCAAGACACGATCCTTCGGCCTACCCGTGTCTCTGGTCATGTGCTACCTACCCCTTGCAGGCCCCATACTAGGGATATTGCACGCCACCCCGAGGAGGCTCCACGGTCACACCTGGGACCTACCTTATCATGACACTAGAAGAAGATCATTCCAACGAAGTTTTGACCGAGTAACCAGAGGGCCTGTGATCCGAACGAGTGAGGTGAATCGAAATACGAGCTTAACCTCGCAGGGAATCCGTGACCTGTCTCGAACGGCCTTCGTTTGCGTCACGGGCGTCACTTAAGAAGATGCGAGCGCGGGCCACCCAAGGGGCACCTTTTACGTCTGTATTTAAGGTCCCAAGGGTCCATGGGTTAAGCTATAACTTCAACGGGGGTGGTGTCGACTGAGTGTAACTTTCTGCAGAGACCCTCATTCGGGGGAATTTAGACGGTAGGTGACGTGGTGGCGAATGGCTGAATTAGATCAGTGATCGCCGAGCCCTGAGTTCCGGGCGCACCTGTAAGTAATCCGTGTAAGATCAGTCGACTGGTTAAACGTCCTTATGGGAAAACTAGACCCTTCTTCGTCCGCGTTGCCTAACCAATATGTAATCGATCCTGAATATCAAATCTTTCGTTGAGGTGATGCCTAAGGTGCTAGGCCTACCCTGTAGACACGAAATCCACCAACTCGTGACAACTTACCGGCGCATTGTGGGTTTTCCAATTGAAACACCGTCAATGATATTGAGGGCCCGGAGTTATCTTATGACGGTCTCCCAAGCAACCCACTATGGCCCTCGTCTTGTGCTATTTCACTTTCAGTCAAATGATACACCAACATCCCGAATGGCATCAAGAAACAATATAAATTGTCGCAGCCGAGGCGACACTGCGCACCTCAGCGTTCAGTGAGGGACTGAGTGCTCCTTGACTCGATGAAACAGTACAGTAGACCCCCTTTCATGGTGGACCCCTGAAATCAAAGGTCAAAAGATAGGAAACATCATCATTGGATAAGTTCCAGCCGGTATTAGGCCCACGCTCTCCTAGACCACAAGGAACGCGTGCCCGTTTGAGGCACTGACCGCTGTCTTACTCTTTCCCCACGGCCCGCGCTCGCAGAAAAGTAGCTGGCGGTCGTGTTATAATTTGAGGGTTTTGCAGGGAAAGGGGCCCTAGATCGTGACGAACGTTAGCCTCAGGGTCCGTTTGTCGGTCTAAGCTCTGAGAACTGCCTGGTACCAAAAGGTGGAAGATGCACCCGGACTTCTAAGAAATAGATTTAAAACGGATATCAGGCGAAAACCGAAGTGATCACCGGAAGCAAGTCACCTTGTTGTACGGACCATATAGATGTAAGCAACAACTACTTGCGCGGTAGTTCACCGTGACGGGTGTGATGCGTGGTACGTGTCGTACATTTCCGAGATTGTTCCGGTGAAACCGGTGTGCGATGAATGACTAAGTCGCACTCCCAACCCGTATCAAGGGCACGTAACCGGTCTATAACACTATCTGCGCACACATGACAGCCACGATCGGTAACGACGCGACCAATAACTTTTACACCCGATGACCCGGGTACTCCGCATGTGTTGGCACTGTAGAGGACCGAAAAAGAGCGGCTATGACCACGGTTCAGGGAAATTAACGAAGGATATCTGTGAAAACAATCCGGCAATCACCAGTATTGATAAGAGGATACGTGTCACCTAACC' totalcount="4"/>
    <sequence taxon='t58' value='GTAGGGCCCACAGCATTCCTTTCTTCCCCATACCTAATGAGTCAATGTGTATAAGTTGCCGGACACACCAATCCAAAATTCGTATGCGCAGCGATCGCTTTTGGTAAGCTCTCTGCGAATAAGAGGGAGAGACTAGCCGTCACTCGATTGATTGCGGTTGTTGCCTCGACCGATCGAGATCGGCGCGCAGACCAACCGAAATACATGGCCATGAGGAAGTTAAATGGATCCGCTAGTCCGATTCGCTCAGGCAGATGTCGACGATTTGTGCAGTTTATGGAACAGCCTTCTTACCCAAGACTCGATCCTTCGGCCTATCCGTGTCGCTGGTCATGTGCTACCTACCCCTTGCAGGCCCCATACTAGGGATATTGCACGCCACCCCGAGGAGGCTCCACGGTCACACCTGGGACTTACCTTATCATGACACTAGAAGAAGATCATTCCAACGAAGTTTTGACCGAGTAACCAGAGGGCCTGTGATCCGAACGAGTGAGGTGAATCGAAATACGAGCTTAATCTCGCAGGGAATCCGTGACCTGTCTCGAACGGCCTTCGTTTGCGTCACGGGCGTCACTTAAGAAGATGCGAGCGCGGGCCACCCAAGGGGCACCTTTTACGTCTGTATTTAAGGTCCCAAGGGTCCATGGGTTAAGCTATAACTTCAACGGGGGTGGTGTCGACTGAGTGTAACTTTCTGCAGAGACCCTCATTCGGGGGAATTTAGACGGTAGGTGACGTGCTGGCGAATGGCTGAATTAGATCAGTGATCGCCGAGCCCTGAGTTCCGGGCGCACCTGTAAGTAATCCGTGTAAGATCAGCCGACTGGTTAAACGTCCTTATGGGAATACTAGACCCTTCTTCGTCCGCGTTGCCTAACCAATATGTAATCGATCCTGAATATCAAATCTCTCGTTGAGGTGATGCCTAAGGTGCTAGGCCTACCCTGTAGACACGAAATCCACCAACTCGTGACAACTTATCGGCGCATTGTGGGTTTTCCAATTGAAACACCCTCAATGATACTGAGGGCCCGGAGTTATCTTATGGCGGTCTCCCAAGCAACCCACTATGGCCCTCGTCTTGTGCTATTTCACTTTCAGTCAAATGATACACCGACATCCCGAATGGCATCAAGAAACAATATAAATTGTCGCAGCCGAGGCGACACTGCGCACCTCAGCGTTCAGTGAGGGACTGAGCGCTCCTTGACTCGATGAAACAGTACAGTAGACCCCCTTTCATGGTGGACCCCTGAAATCAGAGGTCAAAAGATAGGAAACATCATCATTGGATAAGTTCCAGTCGGTATTAGGCCCACGCTCTCCTAGACGACAAGGAACGCGTCCCCGTTTGAGGCACTGACCGCTGTCTTACTCTTTCCCCACGGCCCGGGCTCGCAGAAAAGTAGCTGGCGGTCGTGTTATAATTTGAGGGTTTTGCAGGGAAAGGGGCCCTAGATCGTGACGAACGTTAGCCTCATGGTCCGTCTGTCGGTCTAAGCTCTGAGAACTGCCTGGTACCAAAAGGCGGAAGATGCACCCGGACTTCTAAGAAATAGATTTAAAACGGATATCAGGCGAAAACCGAAGTGATCACCAGGAGCAGGTCACCTTGTTGTACGGACCATATAGATGTAAGCAACAACTACTTGCGCGGTAGTTCACCGTGACGGGTGTGATGCGTGGTACGTGTCGTACATTTCCGAGATTGTTCCGGTGAAACCGGTGTGCGATGAATGACTAAGTCGCACTCCCAACCCGTATCAAGGGCACGTAACCGGTCTATAACACTATCTGCGCACACATGACAGCCACGATCGGTAACGACGCGACCAATAACTATTACACCCGATGACCCGGGTACTCCGCATGTGTTGGCACTGTAGAGGACCGAAAAAGAGCGGCTATGACCACGGTTCAGGGGGATTAATGAAGGATATCTGTGAAAACAATCCGGCAATCACCAGTATTGATAAGAGGATACGTGTCACCTAACC' totalcount="4"/>
    <sequence taxon='t59' value='GTGGGGCCCACAGGATTCCTTTCTCCCCCATACCTAATGAGTCAATGTGCATAAGTTGCCGGACACACCAATCCAAAATTCGTATGCGCAGCGATCGCTTTTGGTAAGCTCTCTGCGGATAAGAGGGAGAGACTAGCCGTCACTCGATTGATTGCGGTTGTTGCCTCGACCGATCGAGATCGGCGTGCAGACCAACCGAAATACATGGCCATGAGGAAGTTAAATGGATCCGCTAGTCCGATTCGCTCAGGCAAATGTCGACGATTTGTGCAGTTTATGGAACAGCCTTCTTATCCAAGACTCGATCCTTCGGCCTACCCGTGTCTCTGGTCATGTGCTACCTACCCCTTGCAGGCCCCATACTAGGGATATTGCACGCCACCCCGAGGAGGCTCCACGGTCACACCTGGGACCTACCTTATCATGACACTAGAAGAAGATCATTCCAACGAAGTTTTGACCGAGTAACCAGAGGGCCTGTGATCCGAACGAGTGAGGTGAATCGAAATACGAGCTTAACCTCGCAGGGAATCCGTGACCTGTCTCGAACGGCCTTCGTTTGCGTCACGGGCGTCACTTAAGAAGATGCGAGCGCGGGCCACCCAAGGGGCACCTTTTACGTCTGTATTTAAGGTCCCAAGGGTCCATGGGTTAAGCTATAACTTCAACGGGGGTGGTGTCGACTGAGTGTAACTTTCTGCAGAGACCCTCATTCGGGGGAATTTAGACGGTAGGTGACGTGGTGGCGAATGGCTGAATTAGATCAGTGATCGCCGAGCCCTGAGTTCCGGGCGCACCTGTAAGTAATCCGTGTAAGATCAGTCGACTGGTTAAACGTCCTTATGGGAAAACTAGACCCTTCTTCGTCCGCGTTGCCTAACCAATATGTAATCGATCCTGAATATCAAATCTTTCGTTGAGGTGATGCCTAAGGTGCTAGGCCTACCCTGTAGACACGAAATCCACCAACTCGTGACAACTTACCGGCGCATTGTGGGTTTTCCAATTGAAACACCGTCAATGATATTGAGGGCCCGGAGTTATCTTATGACGGTCTCCCAAGCAACCCACTATGGCCCTCGTCTTGTGCTATTTCACTTTCAGTCAAATGATACACCAACATCCCGAATGGCATCAAGAAACAATATAAATTGTCGCAGCCGAGGCGACACTGCGCACCTCAGCGTTCAGTGAGGGACTGAGTGCTCCTTGACTCGATGAAACAGTACAGTAGACCCCCTTTCATGGTGGACCCCTGAAATCAAAGGTCAAAAGATAGGAAACATCATCATTGGATAAGTTCCAGCCGGTATTAGGCCCACGCTCTCCTAGACCACAAGGAACGCGTGCCCGTTTGAGGCACTGACCGCTGTCTTACTCTTTCCCCACGGCCCGCGCTCGCAGAAAAGTAGCTGGCGGTCGTGTTATAATTTGAGGGTTTTGCAGGGAAAGGGGCCCTAGATCGTGACGAACGTTAGCCTCAGGGTCCGTTTGTCGGTCTAAGCTCTGAGAACTGCCTGGTACCAAAAGGTGGAAGATGCACCCGGACTTCTAAGAAATAGATTTAAAACGGATATCAGGCGAAAACCGAAGTGATCACCGGAAGCAAGTCACCTTGTTGTACGGACCATATAGATGTAAGCAACAACTACTTGCGCGGTAGTTCACCGTGACGGGTGTGATGCGTGGTACGTGTCGTACATTTCCGAGATTGTTCCGGTGAAACCGGTGTGCGATGAATGACTAAGTCGCACTCCCAACCCGTATCAAGGGCACGTAACCGGTCTATAACACTATCTGCGCACACATGACAGCCACGATCGGTAACGACGCGACCAATAACTTTTACACCCGATGACCCGGGTACTCCGCATGTGTTGGCACTGTAGAGGACCGAAAAAGAGCGGCTATGACCACGGTTCAGGGAAATTAACGAAGGATATCTGTGAAAACAATCCGGCAATCACCAGTATTGATAAGAGGATACGTGTCACCTAACC' totalcount="4"/>
    <sequence taxon='t60' value='GTGGGGCCCACAGGATTCCTTTCTCCCCCATACCTAATGAGTCAATGTGCATAAGTTGCCGGACACACCAATCCAAAATTCGTATGCGCAGCGATCGCTTTTGGTAAGCTCTCTGCGGATAAGAGGGAGAGACTAGCCGTCACTCGATTGATTGCGGTTGTTGCCTCGACCGATCGAGATCGGCGTGCAGACCAACCGAAATACATGGCCATGAGGAAGTTAAATGGATCCGCTAGTCCGATTCGCTCAGGCAAATGTCGACGATTTGTGCAGTTTATGGAACAGCCTTCTTATCCAAGACTCGATCCTTCGGCCTACCCGTGTCTCTGGTCATGTGCTACCTACCCCTTGCAGGCCCCATACTAGGGATATTGCACGCCACCCCGAGGAGGCTCCACGGTCACACCTGGGACTTACCTTATCATGACACTAGAAGAAGATCATTCCAACGAAGTTTTGACCGAGTAACCAGAGGGCCTGTGATCCGAACGAGTGAGGTGAATCGAAATACGAGCTTAACCTCGCAGGGAATCCGTGACCTGTCTCGAACGGCCTTCGTTTGCGTCACGGGCGTCACTTAAGAAGATGCGAGCGCGGGCCACCCAAGGGGCACCTTTTACGTCTGTATTTAAGGTCCCAAGGGTCCATGGGTTAAGCTATAACTTCAACGGGGGTGGTGTCGACTGAGTGTAACTTTCTGCAGAGACCCTCATTCGGGGGAATTTAGACGGTAGGTGACGTGGTGGCGAATGGCTGAATTAGATCAGTGATCGCCGAGCCCTGAGTTCCGGGCGCACCTGTAAGTAATCCGTGTAAGATCAGTCGACTGGTTAAACGTCCTTATGGGAAAACTAGACCCTTCTTCGTCCGCGTTGCCTAACCAATATGTAATCGATCCTGAATATCAAATCTTTCGTTGAGGTGATGCCTAAGGTGCTAGGCCTACCCTGTAAACACGAAATCCACCAACTCGTGACAACTTACCGGCGCATTGTGGGTTTTCCAATTGAAACACCGTCAATGATATTGAGGGCCCGGAGTTATCTTATGACGGTCTCCCAAGCAACCCACTATGGCCCTCGTCTTGTGCTATTTCACTTTCAGTCAAATGATACACCAACATCCCGAATGGCATCAAGAAACAATATAAATTGTCGCAGCCGAGGCGACACTGCGCACCTCAGCGTTCAGTGAGGAACTGAGTGCTCCTTGACTCGATGAAACAGTACAGTAGACCCCCTTTCATGGTGGACCCCTGAAATCAGAGGTCAAAAGATAGGAAACATCATCATTGGATAAGTTCCAGCCGGTATTAGGCCCACGCTCTCCTAGACCACAAGGAACGCGTGCCCGTTTGAGGCACTGACCGCTGTCTTACTCTTTCCCCACGGCCCGCGCTCGCAGAAAAGTAGCTGGCGGTCGTGTTATAATTTGAGGGTTTTGCAGGGAAAGGGGCCCTAGATCGTGACGAACGTTAGCCTCATGGTCCGTTTGTCGGTCTAAGCTCTGAGAACTGCCTGGTACCAAAAGGTGGAAGATGCACCCGGACTTCTAAGAAATAGATTTAAAACGGATATCAGGCGAAAACCGGAGTGATCACCGGAAGCAAGTCACCTTGTTGTACGGACCATATAGATGTAAGCAACAACTACTTGCGCGGTAGTTCACCGTGACGGGTGTGATGCGTGGTACGTGTCGTACATTTCCGAGATTGTTCCGGTGAAACCGGTGTGCGATGAATGACTAAGTCGCACTCCCAACCCGTATCAAGGGCACGTAACCGGTCTATAACACTATCTGCGCACACATGACAGCCACGATCGGTAACGACGCGACCAATAACTTTTACACCCGATGACCCGGGTACTCCGCATGTGTTGGCCCTGTAGAGGACCGAAAAAGAGCGGCTATGACCACGGTTCAGGGAAATTAACGAAGGATATCTGTGAAAACAATCCGGCAATCACCAGTATTGATAAGAGGATACGTGTCACCTAACC' totalcount="4"/>
    <sequence taxon='t61' value='GTGGGGCCCAGAGGATTCCTTTCTCCCCCATACCTAATGAGTCAATGTGCATAAGTTGCCGGACACACCAATCCAAAATTCGTATGCGCAGCGATCGCTTTTGGTAAGCTCTCTGCGGATAAGAGGGAGAGACTAGCCGTCACTCGATTGATTGCGGTTGTTGCCTCGACCGATCGAGATCGGCGTGCAGACCAACCGAAATACATGGCCATGAGGAAGTTAAATGGATCCGCTAGTCCGATTCGCTCAGGCAAATGTCGACGATTTGTGCAGTTTATGGAACAGCCTTCTTATCCAAGACTCGATCCTTCGGCCTACCCGTGTCTCTGGTCATGTGCTACCTACCCCTTGCAGGCCCCATACTAGGGATATTGCACGCCACCCCGAGGAGGCTCCACGGTCACACCTGGGACTTACCTTATCATGACACTAGAAGAAGATCATTCCAACGAAGTTTTGACCGAGTAACCAGAGGGCCTGTGATCCGAACGAGTGAGGTGAATCGAAATACGAGCTTAACCTCGCAGGGAATCCGTGACCTGTCTCGAACGGCCTTCGTTTGCGTCACGGGCGTCACTTAAGAAGATGCGAGCGCGGGCCACCCAAGGGGCACCTTTTACGTCTGTATTTAAGGTCCCAAGGGTCCATGGGTTAAGCTATAACTTCAACGGGGGTGGTGTCGACTGAGTGTAACTTTCTGCAGAGACCCTCATTCGGGGGAATTTAGACGGTAGGTGACGTGGTGGCGAATGGCTGAATTAGATCAGTGATCGCCGAGCCCTGAGTTCCGGGCGCACCTGTAAGTAATCCGTGTAAGATCAGTCGACTGGTTAAACGTCCTTATGGGAAAACTAGACCCTTCTTCGTCCGCGTTGCCTAACCAATATGTAATCGATCCTGAATATCAAATCTTTCGTTGAGGTGGTGCCTAAGGTGCTAGGCCTACCCTGTAAACACGAAATCCACCAACTCGTGACAACTTACCGGCGCATTGTGGGTTTTCCAATTGAAACACCGTCAATGATATTGAGGGCCCGGAGTTATCTTATGACGGTCTCCCAAGCAACCCACTATGGCCCTCGTCTTGTGCTATTTCACTTTCAGTCAAATGATACACCAACATCCCGAATGGCATCAAGAAACAATATAAATTGTCGCAGCCGAGGCGACACTGCGCACCTCAGCGTTCAGTGAGGAACTGAGTGCTCCTTGACTCGATGAAACAGTACAGTAGACCCCCTTTCATGGTGGACCCCTGAAATCAGAGGTCAAAAGATAGGAAACATCATCATTGGATAAGTTCCAGCCGGTATTAGGCCCACGCTCTCCTAGACCACAAGGAACGCGTGCCCGTTTGAGGCACTGACCGCTGTCTTACTCTTTCCCCACGGCCCGCGCTCGCAGAAAAGTAGCTGGCGGTCGTGTTATAATTTGAGGGTTTTGCAGGGAAAGGGGCCCTAGATCGTGACGAACGTTAGCCTCATGGTCCGTTTGTCGGTCTAAGCTCTGAGAACTGCCTGGTACCAAAAGGTGGAAGATGCACCCGGACTTCTAAGAAATAGATTTAAAACGGATATCAGGCGAAAACCGGAGTGATCACCGGAAGCAAGTCACCTTGTTGTACGGACCATATAGATGTAAGCAACAACTACTTGCGCGGTAGTTCACCGTGACGGGTGTGATGCGTGGTACGTGTCGTACATTTCCGAGATTGTTCCGGTGAAACCGGTGTGCGATGAATGACTAAGTCGCACTCCCAACCCGTATCAAGGGCACGTAACCGGTCTATAACACTATCTGCGCACACATGACAGCCACGATCGGTAACGACGCGACCAATAACTTTTACACCCGATGACCCGGGTACTCCGCATGTGTTGGCACTGTAGAGGACCGAAAAAGAGCGGCTATGACCACGGTTCAGGGAAATTAACGAAGGATATCTGTGAAAACAATCCGGCAATCACCAGTATTGAGAAGAGGATACGTGTCACCTAACC' totalcount="4"/>
    <sequence taxon='t62' value='GTGGGGCCCACAGGATTCCTTTCTCCCCCATACCTAATGAGTCAATGTGCATAAGTTGCCGGACACACCAATCCAAAATTCGTATGCGCAGCGATCGCTTTTGGTAAGCTCTCTGCGGATAAGAGGGAGAGACTAGCCGTCACTCGATTGATTGCGGTTGTTGCCTCGACCGATCGAGATCGGCGTGCAGACCAACCGAAATACATGGCCATGAGGAAGTTAAATGGATCCGCTAGTCCGATTCGCTCAGGCAAATGTCGACGATTTGTGCAGTTTATGGAACAGCCTTCTTATCCAAGACTCGATCCTTCGGCCTACCCGTGTCTCTGGTCATGTGCTACCTACCCCTTGCAGGCCCCATACTAGGGATATTGCACGCCACCCCGAGGAGGCTCCACGGTCACACCTGGGACCTACCTTATCATGACACTAGAAGAAGATCATTCCAACGAAGTTTTGACCGAGTAACCAGAGGGCCTGTGATCCGAACGAGTGAGGTGAATCGAAATACGAGCTTAACCTCGCAGGGAATCCGTGACCTGTCTCGAACGGCCTTCGTTTGCGTCACGGGCGTCACTTAAGAAGATGCGAGCGCGGGCCACCCAAGGGGCACCTTTTACGTCTGTATTTAAGGTCCCAAGGGTCCATGGGTTAAGCTATAACTTCAACGGGGGTGGTGTCGACTGAGTGTAACTTTCTGCAGAGACCCTCATTCGGGGGAATTTAGACGGTAGGTGACGTGGTGGCGAATGGCTGAATTAGATCAGTGATCGCCGAGCCCTGAGTTCCGGGCGCACCTGTAAGTAATCCGTGTAAGATCAGTCGACTGGTTAAACGTCCTTATGGGAAAACTAGACCCTTCTTCGTCCGCGTTGCCTAACCAATATGTAATCGATCCTGAATATCAAATCTTTCGTTGAGGTGATGCCTAAGGTGCTAGGCCTACCCTGTAGACACGAAATCCACCAACTCGTGACAACTTACCGGCGCATTGTGGGTTTTCCAATTGAAACACCGTCAATGATATTGAGGGCCCGGAGTTATCTTATGACGGTCTCCCAAGCAACCCACTATGGCCCTCGTCTTGTGCTATTTCACTTTCAGTCAAATGATACACCAACATCCCGAATGGCATCAAGAAACAATATAAATTGTCGCAGCCGAGGCGACACTGCGCACCTCAGCGTTCAGTGAGGGACTGAGTGCTCCTTGACTCGATGAAACAGTACAGTAGACCCCCTTTCATGGTGGACCCCTGAAATCAAAGGTCAAAAGATAGGAAACATCATCATTGGATAAGTTCCAGCCGGTATTAGGCCCACGCTCTCCTAGACCACAAGGAACGCGTGCCCGTTTGAGGCACTGACCGCTGTCTTACTCTTTCCCCACGGCCCGCGCTCGCAGAAAAGTAGCTGGCGGTCGTGTTATAATTTGAGGGTTTTGCAGGGAAAGGGGCCCTAGATCGTGACGAACGTTAGCCTCAGGGTCCGTTTGTCGGTCTAAGCTCTGAGAACTGCCTGGTACCAAAAGGTGGAAGATGCACCCGGACTTCTAAGAAATAGATTTAAAACGGATATCAGGCGAAAACCGAAGTGATCACCGGAAGCAAGTCACCTTGTTGTACGGACCATATAGATGTAAGCAACAACTACTTGCGCGGTAGTTCACCGTGACGGGTGTGATGCGTGGTACGTGTCGTACATTTCCGAGATTGTTCCGGTGAAACCGGTGTGCGATGAATGACTAAGTCGCACTCCCAACCCGTATCAAGGGCACGTAACCGGTCTATAACACTATCTGCGCACACATGACAGCCACGATCGGTAACGACGCGACCAATAACTTTTACACCCGATGACCCGGGTACTCCGCATGTGTTGGCACTGTAGAGGACCGAAAAAGAGCGGCTATGACCACGGTTCAGGGAAATTAACGAAGGATATCTGTGAAAACAATCCGGCAATCACCAGTATTGATAAGAGGATACGTGTCACCTAACC' totalcount="4"/>
    <sequence taxon='t63' value='GTGGGGCCCACAGGATTCCTTTCTCCCCCATACCTAATGAGTCAATGTGCATAAGTTGCCGGACACACCAATCCAAAATTCGTATGCGCAGCGATCGCTTTTGGTAAGCTCTCTGCGGATAAGAGGGAGAGACTAGCCGTCACTCGATTGATTGCGGTTGTTGCCTCGACCGATCGAGATCGGCGTGCAGACCAACCGAAATACATGGCCATGAGGAAGTTAAATGGATCCGCTAGTCCGATTCGCTCAGGCAAATGTCGACGATTTGTGCAGTTTATGGAACAGCCTTCTTATCCAAGACTCGATCCTTCGGCCTACCCGTGTCTCTGGTCATGTGCTACCTACCCCTTGCAGGCCCCATACTAGGGATATTGCACGCCACCCCGAGGAGGCTCCACGGTCACACCTGGGACCTACCTTATCATGACACTAGAAGAAGATCATTCCAACGAAGTTTTGACCGAGTAACCAGAGGGCCTGTGATCCGAACGAGTGAGGTGAATCGAAATACGAGCTTAGCCTCGCAGGGAATCCGTGACCTGTCTCGAACGGCCTTCGTTTGCGTCACGGGCGTCACTTAAGAAGATGCGAGCGCGGGCCACCCAAGGGGCACCTTTTACGTCTGTATTTAAGGTCCCAAGGGTCCATGGGTTAAGCTATAACTTCAACGGGGGTGGTGTCGACTGAGTGTAACTTTCTGCAGAGACCCTCATTCGGGGGAATTTAGACGGTAGGTGACGTGGTGGCGAATGGCTGAATTAGATCAGTGATCGCCGAGCCCTGAGTTCCGGGCGCACCTGTAAGTAATCCGTGTAAGATCAGTCGACTGGTTAAACGTCCTTATGGGAAAACTAGACCCTTCTTCGTCCGCGTTGCCTAACCAATATGTAATCGATCCTGAATATCAAATCTTTCGTTGAGGTGATGCCTAAGGTGCTAGGCCTACCCTGTAGACACGAAATCCACCAACTCGTGACAACTTACCGGCGCATTGTGGGTTTTCCAATTGAAACACCGTCAATGATATTGAGGGCCCGGAGTTATCTTATGACGGTCTCCCAAGCAACCCACTATGGCCCTCGTCTTGTGCTATTTCACTTTCAGTCAAATGATACACCAACATCCCGAATGGCATCAAGAAACAATATAAATTGTCGCAGCCGAGGCGACACTGCGCACCTCAGCGTTCAGTGAGGGACTGAGTGCTCCTTGACTCGATGAAACAGTACAGTAGACCCCCTTTCATGGTGGACCCCTGAAATCAAAGGTCAAAAGATAGGAAACATCATCATTGGATAAGTTCCAGCCGGTATTAGGCCCACGCTCTCCTAGACCACAAGGAACGCGTGCCCGTTTGAGGCACTGACCGCTGTCTTACTCTTTCCCCACGGCCCGCGCTCGCAGAAAAGTAGCTGGCGGTCGTGTTATAATTTGAGGGTTTTGCAGGGAAAGGGGCCCTAGATCGCGACGAACGTTAGCCTCAGGGTCCGTTTGTCGGTCTAAGCTCTGAGAACTGCCTGGTACCAAAAGGTGGAAGATGCACCCGGACTTCTAAGAAATAGATTTAAAACGGATATCAGGCGAAAACCGAAGTGATCACCGGAAGCAAGTCACCTTGTTGTACGGACCATATAGATGTAAGCAACAACTACTTGCGCGGTAGTTCACCGTGACGGGTGTGATGCGTGGTACGTGTCGTACATTTCCGAGATTGTTCCGGTGAAACCGGTGTGCGATGAATGACTAAGTCGCACTCCCAACCCGTATCAAGGGCACGTAACCGGTCTATAACACTATCTGCGCACACATGACAGCCACGATCGGTAACGACGCGACCAATAACTTTTACACCCGATGACCCGGGTACTCCGCATGTGTTGGCACTGTAGAGGACCGAAAAAGAGCGGCTATGACCACGGTTCAGGGAAATTAACGAAGGATATCTGTGAAAACAATCCGGCAATCACCAGTATTGATAAGAGGATACGTGTCACCTAACC' totalcount="4"/>
    <sequence taxon='t64' value='GTGGGGCCCACAGGATTCCTTTCTTCCCCATACCTAATGAGTCAATGTGCATAAGTTGCCGGACACACCAATCCAAAATTCGTATGCGCAGCGATCGCTTTTGGTAAGCTCTCTGCGGATAAGAGGGAGAGACTAGCCGTCACTCGATTGATTGCGGTTGTTGCCTCGACCGATCGAGATCGGCGTGCAGACCAACCGAAATACATGGCCATGAGGAAGTTAAATGGATCCGCTAGTCCGATTCGCTCAGGCAAATGTCGACGATTTGTGCAGTTTATGGAACAGCCTTCTTATCCAAGACTCGATCCTTCGGCCTACCCGTGTCTCTGGTCATGTGCTACCTACCCCTTGCAGGCCCCATACTAGGGATATTGCACGCCACCCCGAGGAGGCTCCACGGTCACACCTGGGACTTACCTTATCATAACACTAGAAGAAGATCATTCCAACGAAGTTTTGACCGAGTAACCAGAGGGCCTGTGATCCGAACGAGTGAGGTGAATCGAAATACGAGCTTAACCTCGCAGGGAATCCGTGACCTGTCTCGAACGGCCTTCGTTTGCGTCACGGGCGTCACTTAAGAAGATGCGAGCGCGGGCCACCCAAGGGGCACCTTTTACGTCTGTATTTAAGGTCCCAAGGGTCCATGGGTTAAGCTATAACTTCAACGGGGGTGGTGTCGACTGAGTGTAACTTTCTGCAGAGACCCTCATTCGGGGGAATTTAGACGGTAGGTGACGTGGTGGCGAATGGCTGAATTAGATCAGTGATCGCCGAGCCCTGAGTTCCGGGCGCACCTGTAAGTAATCCGTGTAAGATCAGCCGACTGGTTAAACGTCCTTATGGGAAAACTAGACCCTTCTTCGTCCGCGTTGCCTAACCAATATGTAATCGATCCTGAATATCAAATCTTTCGTTGAGGTGATGCCTAAGGTGCTAGGCCTACCCTGTAGACACGAAATCCACCAACTCGTGACAACTTACCGGCGCATTGTGGGTTTTCCAATTGAAACACCGTCAATGATATTGAGGGCCCGGAGTTATCTTATGGCGGTCTCCCAAGCAACCCACTATGGCCCTCGTCTTGTGCTATTTCACTTTCAGTCAAATGATACACCAACATCCCGAATGGCATCAAGAAACAATATAAATTGTCGCAGCCGAGGCGACACTGCGCACCTCAGCGTTCAGTGAGGGACTGAGTGCTCCTTGACTCGATGAAACAGTACAGTAGACCCCCTTTCATGGTGGACCCCTGAAATCAGAGGTCAAAAGATAGGAAACATCATCATTGGATAAGTTCCAGCCGGTATTAGGCCCACGCTCTCCTAGACGACAAGGAACGCGTGCCCGTTTGAGGCACTGACCGCTGTCTTACTCTTTCCCCACGGCCCGCGCTCGCAGAAAAGTAGCTGGCGGTCGTGTTATAATTTGAGGGTTTTGCAGGGAAAGGGGCCCTAGACCGTGACGAACGTTAGCCTCATGGTCCGTTTGTCGGTCTAAGCTCTGAGAACTGCCTGGTACCAAAAGGCGGAAGATGCACCCGGACTTCTAAGAAATAGATTTAAAACGGATATCAGGCGAAAACCGAAGTGATCACCGGAAGCAAGTCACCTTGTTGTACGGACCATATAGATGTAAGCAACAACTACTTGCGCGGTAGTTCACCGTGACGGGTGTGATGCGTGGTACATGTCGTGCATTTCCGAGATTATTCCGGTGAAACCGGTGTGCGATGAATGACTAAGTCGCACTCCCAACCCGTATCAAGGGCACGTAACCGGTCTATAACACTATCTGCGCACACATGACAGCCACGATCGGTAACGACGCGACCAATAACTTTTACACCCGATGACCCGGGTACTCCGCATGTGTTGGCATTGTAGAGGACCGAAAAAGAGCGGCTATGACCACGGTTCAGGGGAATTAACGAAGGATATCTGTGAAAACAATCCGGCAATCACCAGTATTGATAAGAGGATACGTGTCACCTAACC' totalcount="4"/>
    <sequence taxon='t65' value='GTGGGGCCCACAGGATTCCTTTCTCCCCCATACCTAATGAGTCAATGTGCATAAGTTGCCGGACACACCAATCCAAAATTCGTATGCGCAGCGATCGCTTTTGGTAAGCTCTCTGCGGATAAGAGGGAGAGACTAGCCGTCACTCGATTGATTGCGGTTGTTGCCTCGACCGATCGAGATCGGCGTGCAGACCAACCGAAATACATGGCCATGAGGAAGTTAAATGGATCCGCTAGTCCGATTCGCTCAGGCAAATGTCGACGATTTGTGCAGTTTATGGGACAGCCTTCTTATCCAAGACTCGATCCTTCGGCCTACCCGTGTCTCTGGTCATGTGCTACCTACCCCTTGCAGGCCCCATACTAGGGATATTGCACGCCACCCCGAGGAGGCTCCACGGTCACACCTGGGACCTACCTTATCATGACACTAGAAGAAGATCATTCCAACGAAGTTTTGACCGAGTAACCAGAGGGCCTGTGATCCGAACGAGTGAGGTGAATCGAAATACGAGCTTAACCTCGCAGGGAATCCGTGACCTGTCTCGAACGGCCTTCGTTTGCGTCACGGGCGTCACTTAAGAAGATGCGAGCGCGGGCCACCCAAGGGGCACCTTTTACGTCTGTATTTAAGGTCCCAAGGGTCCATGGGTTGAGCTATAACTTCAACGGGGGTGGTGTCGACTGAGTGTAACTTTCTGCAGAGACCCTCATTCGGGGGAATTTAGACGGTAGGTGACGTGGTGGCGAATGGCTGAATTAGATCAGTGATCGCCGAGCCCTGAGTTCCGGGCGCACCTGTAAGTAATCCGTGTAAGATCAGTCGACTGGTTAAACGTCCTTATGGGAAAACTAGACCCTTCTTCGTCCGCGTTGCCTAACCAATATGTAATCGATCCTGAATATCAAATCTTTCGTTGAGGTGATGCCTAAGGTGCTAGGCCTACCCTGTAGACACGAAATCCACCAACTCGTGACAACTTACCGGCGCATTGTGGGTTTTCCAATTGAAACACCGTCAATGATATTGAGGGCCCGGAGTTATCTTATGACGGTCTCCCAAGCAATCCACTATGGCCCTCGTCTTGTGCTATTTCACTTTCAGTCAAATGATACACCAACATCCCGAATGGCATCAAGAAACAATATAAATTGTCGCAGCCGAGGCGACACTGCGCACCTCAGCGTTCAGTGAGGGACTGAGTGCTCCTTGACTCGATGAAACAGTACAGTAGACCCCCTTTCATGGTGGACCCCTGAAATCAAAGGTCAAAAGATAGGAAACATCATCATTGGATAAGTTCCAGCCGGTATTAGGCCCACGCTCTCCTAGACCACAAGGAACGCGTGCCCGTTTGAGGCACTGACCGCTGTCTTACTCTTTCCCCACGGCCCGCGCTCGCAGAAAAGTAGCTGGCGGTCGTGTTATAATTTGAGGGTTTTGCAGGGAAAGGGGCCCTAGATCGTGACGAACGTTAGCCTCATGGTCCGTTTGTCGGTCTAAGCTCTGAGAACTGCCTGGTACCAAAAGGTGGAAGATGCACCCGGACTTCTAAGAAATAGATTTAAAACGGATATCAGGCGAAAACCGAAGTGATCACCGGAAGCAAGTCACCTTGTTGTACGGACCATATAGATGTAAGCAACAACTACTTGCGCGGTAGTTCACCGTGACGGGTTTGATGCGTGGTACGTGTCGTACATTTCCGAGATTGTTCCGGTGAAACCGGTGTGCGATGAATGACTAAGTCGCACTCCCAACCCGTATCAAGGGCACGTAACCGGTCTATAACACTATCTGCGCACACATGACAGCCACGATCGGTAACGACGCGACCAATAACTTTTACACCCGATGACCCGGGTACTCCGCATGTGTTGGCACTGTAGAGGACCGAAAAAGAGCGGCTATGACCACGGTTCAGGGAAATTAACGAAGGATATCTGTGAAAACAATCCGGCAATCACCAGTATTGATAAGAGGATACGTGTCACCTAACC' totalcount="4"/>
    <sequence taxon='t66' value='GTGGGGCCCACAGGATTCCTTTCTTCCCCATACCTAATGAGTCAATGTGCATAAGTTGCCGGACACACCAATCCAAAATTCGTATGCGCAGCGATCGCTTTTGGTAAGCTCTCTGCGGATAAGAGGGAGAGACTAGCCGTCACTCGATTGATTGCGGTTGTTGCCTCGACCGATCGAGATCGGCGTGCAGACCAACCGAAATACATGGCCATGAGGAAGTTAAATGGATCCGCTAGTCCGATTCGCTCAGGCAAATGTCGACGATTTGTGCAGTTTATGGAACAGCCTTCTTATCCGAGACTCGATCCTTCGGCCTACCCGTGTCTCTGGTCATGTGCTACCTACCCCTTGCAGGCCCCATACTAGGGATATTGCACGCCACCCCGAGGAGGCTCCACGGTCACACCTGGGACTTACCTTATCATGACACTAGAAGAAGATCATTCTAACGAAGTTTTGACCGAGTAACCAGAGGGCCTGTGATCCGAACGAGTGAGGTGAATCGAAATACGAGCTTAACCTCGCAGGGAATCCGTGACCTGTCTCGAACGGCCTTCGTTTGCGTCACGGGCGTCACTTAAGAAGATGCGAGCGCGGGCCACCCAAGGGGCACCTTTTACGTCTGTATTTAAGGTCCCAAGGGTCCATGGGTTAAGCTATAACTTCAACGGGGGTGGTGTCGACTGAGTGTAACTTTCTGCAGAGACCCTCATTCGGGGGAATTTAGACGGTAGGTGACGTGGTGGCGAATGGCTGAATTAGATCAGTGATCGCCGAGCCCTGAGTTCCGGGCGCACCTGTAAGTAATCCGTGTAAGATCAGCCGACTGGTTAAACGTCCTTATGGGAAAACTAGACCCTTCTTCGTCCGCGTTGCCTAACCAATATGTAATCGATCCTGAATATCAAATCTTTCGTTGAGGTGATGCCTAAGGTACTAGGCCTACCCTGTAGACACGAAATCCACCAACTCGTGACAACTTACCGGCGCATTGTGGGTTTTCCAATTGAAACACCGTCAATGATATTGAGGGCCCGGAGTTATCTTATGGCGGGCTCCCAAGCAACCCACTATGGCCCTCGTCTTGTGCTATTTCACTTTCAGTCAAATGATACACCAACATCCCGAATGGCATCAAGAAACAATATAAATTGTCGCAGCCGAGGCGACACTGCGCACCTCAGCGTTCAGTGAGGGACTGAGTGCTCCTTGACTCGATGAAACAGTACAGTAGACCCCCTTTCATGGTGGACCCCTGAAATCAGAGGTCAAAAGATAGGAAACATCATCATTGGATAAGTTCCAGCCGGTATTAGGCCCACGCTCTCCTAGACGACAAGGAACGCGTGCCCGTTTGAGGCACTGACCGCTGTCTTACTCTTTCCCCACGGCCCGCGCTCGCAGAAAAGTAGCTGGCGGTCGTGTTATAATTTGAGGGTTTTGCAGGGAAAGGGGCCCTAGATCGTGACGAACGTTAGCCTCATGGTCCGTTTGTCGGTCTAAGCTCTGAGAACTGCCTGGTACCAAAAGGTGGAAGATGCACCCGGACTTCTAAGAAATAGATTTAAAACGGATATCAGGCGAAAACCGAAGTGATCACCGGAAGCAAGTCACCTTGTTGTACGGACCATATAGATGTAAGCAACAACTACTTGTGCGGTAGTTCACCGTGACGGGTGTGATGCGTGGTACGTGTCGTACATTTCCGAGATTGTTCCGGTGAAACCGGTGTGCAATGAATGACTAAGTCGCACTCCCAACCCGTATCAAGGGCACGTAACCGGTCTATAACACTATCTGCGCACACATGACAGCCACGATCGGTAACGACGCGACCAATAACTTTTACACCCGATGACCCGGGTACTCCGCATGTGTTGGCACTGTAGAGGACCGAAAAAGAGCGGCTATGACCACGGTTCAGGGAAATTAACGAAGGATATCTGTGAAAACAATCCGGCAATCACCAGTATTGATAAGAGGATACGTGTCACCTAACC' totalcount="4"/>
    <sequence taxon='t67' value='GTGGGGCCCAGAGGATTCCTTTCTCCCCCATACCTAATGAGTCAATGTGCATAAGTTGCCGGACACACCAATCCAAAATTCGTATGCGCAGCGATCGCTTTTGGTAAGCTCTCTGCGGATAAGAGGGAGAGACTAGCCGTCACTCGATTGATTGCGGTTGTTGCCTCGACCGATCGAGATCGGCGTGCAGACCAACCGAAATACATGGCCATGAGGAAGTTAAATGGATCCGCTAGTCCGATTCGCTCAGGCAAATGTCGACGATTTGTGCAGTTTATGGAACAGCCTTCTTATCCAAGACTCGATCCTTCGGCCTACCCGTGTCTCTGGTCATGTGCTACCTACCCCTTGCAGGCCCCATACTAGGGATATTGCACGCCACCCCGAGGAGGCTCCACGGTCACACCTGGGACTTACCTTATCATGACACTAGAAGAAGATCATTCCAACGAAGTTTTGACCGAGTAACCAGAGGGCCTGTGATCCGAACGAGTGAGGTGAATCGAAATACGAGCTTAACCTCGCAGGGAATCCGTGACCTGTCTCGAACGGCCTTCGTTTGCGTCACGGGCGTCACTTAAGAAGATGCGAGCGCGGGCCACCCAAGGGGCACCTTTTACGTCTGTATTTAAGGTCCCAAGGGTCCATGGGTTAAGCTATAACTTCAACGGGGGTGGTGTCGACTGAGTGTAACTTTCTGCAGAGACCCTCATTCGGGGGAATTTAGACGGTAGGTGACGTGGTGGCGAATGGCTGAATTAGATCAGTGATCGCCGAGCCCTGAGTTCCGGGCGCACCTGTAAGTAATCCGTGTAAGATCAGTCGACTGGTTAAACGTCCTTATGGGAAAACTAGACCCTTCTTCGTCCGCGTTGCCTAACCAATATGTAATCGATCCTGAATATCAAATCTTTCGTTGAGGTGGTGCCTAAGGTGCTAGGCCTACCCTGTAAACACGAAATCCACCAACTCGTGACAACTTACCGGCGCATTGTGGGTTTTCCAATTGAAACACCGTCAATGATATTGAGGGCCCGGAGTTATCTTATGACGGTCTCCCAAGCAACCCACTATGGCCCTCGTCTTGTGCTATTTCACTTTCAGTCAAATGATACACCAACATCCCGAATGGCATCAAGAAACAATATAAATTGTCGCAGCCGAGGCGACACTGCGCACCTCAGCGTTCAGTGAGGAACTGAGTGCTCCTTGACTCGATGAAACAGTACAGTAGACCCCCTTTCATGGTGGACCCCTGAAATCAGAGGTCAAAAGATAGGAAACATCATCATTGGATAAGTTCCAGCCGGTATTAGGCCCACGCTCTCCTAGACCACAAGGAACGCGTGCCCGTTTGAGGCACTGACCGCTGTCTTACTCTTTCCCCACGGCCCGCGCTCGCAGAAAAGTAGCTGGCGGTCGTGTTATAATTTGAGGGTTTTGCAGGGAAAGGGGCCCTAGATCGTGACGAACGTTAGCCTCATGGTCCGTTTGTCGGTCTAAGCTCTGAGAACTGCCTGGTACCAAAAGGTGGAAGATGCACCCGGACTTCTAAGAAATAGATTTAAAACGGATATCAGGCGAAAACCGGAGTGATCACCGGAAGCAAGTCACCTTGTTGTACGGACCATATAGATGTAAGCAACAACTACTTGCGCGGTAGTTCACCGTGACGGGTGTGATGCGTGGTACGTGTCGTACATTTCCGAGATTGTTCCGGTGAAACCGGTGTGCGATGAATGACTAAGTCGCACTCCCAACCCGTATCAAGGGCACGTAACCGGTCTATAACACTATCTGCGCACACATGACAGCCACGATCGGTAACGACGCGACCAATAACTTTTACACCCGATGACCCGGGTACTCCGCATGTGTTGGCACTGTAGAGGACCGAAAAAGAGCGGCTATGACCACGGTTCAGGGAAATTAACGAAGGATATCTGTGAAAACAATCCGGCAATCACCAGTATTGAGAAGAGGATACGTGTCACCTAACC' totalcount="4"/>
    <sequence taxon='t68' value='GTGGGGCCCACAGGATTCCTTTCTCCCCCATACCTAATGAGTCAATGTGCATAAGTTGCCGGACACACCAATCCAAAATTCGTATGCGCAGCGATCGCTTTTGGTAAGCTCTCTGCGGATAAGAGGGAGAGACTAGCCGTCACTCGATTGATTGCGGTTGTTGCCTCGACCGATCGAGATCGGCGTGCAGACCAACCGAAATACATGGCCATGAGGAAGTTAAATGGATCCGCTAGTCCGATTCGCTCAGGCAAATGTCGACGATTTGTGCAGTTTATGGAACAGCCTTCTTATCCAAGACTCGATCCTTCGGCCTACCCGTGTCTCTGGTCATGTGCTACCTACCCCTTGCAGGCCCCATACTAGGGATATTGCACGCCACCCCGAGGAGGCTCCACGGTCACACCTGGGACCTACCTTATCATGACACTAGAAGAAGATCATTCCAACGAAGTTTTGACCGAGTAACCAGAGGGCCTGTGATCCGAACGAGTGAGGTGAATCGAAATACGAGCTTAACCTCGCAGGGAATCCGTGACCTGTCTCGAACGGCCTTCGTTTGCGTCACGGGCGTCACTTAAGAAGATGCGAGCGCGGGCCACCCAAGGGGCACCTTTTACGTCTGTATTTAAGGTCCCAAGGGTCCATGGGTTAAGCTATAACTTCAACGGGGGTGGTGTCGACTGAGTGTAACTTTCTGCAGAGACCCTCATTCGGGGGAATTTAGACGGTAGGTGACGTGGTGGCGAATGGCTGAATTAGATCAGTGATCGCCGAGCCCTGAGTTCCGGGCGCACCTGTAAGTAATCCGTGTAAGATCAGTCGACTGGTTAAACGTCCTTATGGGAAAACTAGACCCTTCTTCGTCCGCGTTGCCTAACCAATATGTAATCGATCCTGAATATCAAATCTTTCGTTGAGGTGATGCCTAAGGTGCTAGGCCTACCCTGTAGACACGAAATCCACCAACTCGTGACAACTTACCGGCGCATTGTGGGTTTTCCAATTGAAACACCGTCAATGATATTGAGGGCCCGGAGTTATCTTATGACGGTCTCCCAAGCAACCCACTATGGCCCTCGTCTTGTGCTATTTCACTTTCAGTCAAATGATACACCAACATCCCGAATGGCATCAAGAAACAATATAAATTGTCGCAGCCGAGGCGACACTGCGCACCTCAGCGTTCAGTGAGGGACTGAGTGCTCCTTGACTCGATGAAACAGTACAGTAGACCCCCTTTCATGGTGGACCCCTGAAATCAAAGGTCAAAAGATAGGAAACATCATCATTGGATAAGTTCCAGCCGGTATTAGGCCCACGCTCTCCTAGACCACAAGGAACGCGTGCCCGTTTGAGGCACTGACCGCTGTCTTACTCTTTCCCCACGGCCCGCGCTCGCAGAAAAGTAGCTGGCGGTCGTGTTATAATTTGAGGGTTTTGCAGGGAAAGGGGCCCTAGATCGTGACGAACGTTAGCCTCAGGGTCCGTTTGTCGGTCTAAGCTCTGAGAACTGCCTGGTACCAAAAGGTGGAAGATGCACCCGGACTTCTAAGAAATAGATTTAAAACGGATATCAGGCGAAAACCGAAGTGATCACCGGAAGCAAGTCACCTTGTTGTACGGACCATATAGATGTAAGCAACAACTACTTGCGCGGTAGTTCACCGTGACGGGTGTGATGCGTGGTACGTGTCGTACATTTCCGAGATTGTTCCGGTGAAACCGGTGTGCGATGAATGACTAAGTCGCACTCCCAACCCGTATCAAGGGCACGTAACCGGTCTATAACACTATCTGCGCACACATGACAGCCACGATCGGTAACGACGCGACCAATAACTTTTACACCCGATGACCCGGGTACTCCGCATGTGTTGGCACTGTAGAGGACCGAAAAAGAGCGGCTATGACCACGGTTCAGGGAAATTAACGAAGGATATCTGTGAAAACAATCCGGCAATCACCAGTATTGATAAGAGGATACGTGTCACCTAACC' totalcount="4"/>
    <sequence taxon='t69' value='GTGGGGCCCACAGGATTCCTTTCTCCCCCATACCTAATGAGTCAATGTGCATAAGTTGCCGGACACACCAATCCAAAATTCGTATGCGCAGCGATCGCTTTTGGTAAGCTCTCTGCGGATAAGAGGGAGAGACTAGCCGTCACTCGATTGATTGCGGTTGTTGCCTCGACCGATCGAGATCGGCGTGCAGACCAACCGAAATACATGGCCATGAGGAAGTTAAATGGATCCGCTAGTCCGATTCGCTCAGGCAAATGTCGACGATTTGTGCAGTTTATGGAACAGCCTTCTTATCCAAGACTCGATCCTTCGGCCTACCCGTGTCTCTGGTCATGTGCTACCTACCCCTTGCAGGCCCCATACTAGGGATATTGCACGCCACCCCGAGGAGGCTCCACGGTCACACCTGGGACTTACCTTATCATGACACTAGAAGAAGATCATTCCAACGAAGTTTTGACCGAGTAACCAGAGGGCCTGTGATCCGAACGAGTGAGGTGAATCGAAATACGAGCTTAACCTCGCAGGGAATCCGTGACCTGTCTCGAACGGCCTTCGTTTGCGTCACGGGCGTCACTTAAGAAGATGCGAGCGCGGGCCACCCAAGGGGCACCTTTTACGTCTGTATTTAAGGTCCCAAGGGTCCATGGGTTAAGCTATAACTTCAACGGGGGTGGTGTCGACTGAGTGTAACTTTCTGCAGAGACCCTCATTCGGGGGAATTTAGACGGTAGGTGACGTGGTGGCGAATGGCTGAATTAGATCAGTGATCGCCGAGCCCTGAGTTCCGGGCGCACCTGTAAGTAATCCGTGTAAGATCAGTCGACTGGTTAAACGTCCTTATGGGAAAACTAGACCCTTCTTCGTCCGCGTTGCCTAACCAATATGTAATCGATCCTGAATATCAAATCTTTCGTTGAGGTGATGCCTAAGGTGCTAGGCCTACCCTGTAAACACGAAATCCACCAACTCGTGACAACTTACCGGCGCATTGTGGGTTTTCCAATTGAAACACCGTCAATGATATTGAGGGCCCGGAGTTATCTTATGACGGTCTCCCAAGCAACCCACTATGGCCCTCGTCTTGTGCTATTTCACTTTCAGTCAAATGATACACCAACATCCCGAATGGCATCAAGAAACAATATAAATTGTCGCAGCCGAGGCGACACTGCGCACCTCAGCGTTCAGTGAGGAACTGAGTGCTCCTTGACTCGATGAAACAGTACAGTAGACCCCCTTTCATGGTGGACCCCTGAAATCAGAGGTCAAAAGATAGGAAACATCATCATTGGATAAGTTCCAGCCGGTATTAGGCCCACGCTCTCCTAGACCACAAGGAACGCGTGCCCGTTTGAGGCACTGACCGCTGTCTTACTCTTTCCCCACGGCCCGCGCTCGCAGAAAAGTAGCTGGCGGTCGTGTTATAATTTGAGGGTTTTGCAGGGAAAGGGGCCCTAGATCGTGACGAACGTTAGCCTCATGGTCCGTTTGTCGGTCTAAGCTCTGAGAACTGCCTGGTACCAAAAGGTGGAAGATGCACCCGGACTTCTAAGAAATAGATTTAAAACGGATATCAGGCGAAAACCGGAGTGATCACCGGAAGCAAGTCACCTTGTTGTACGGACCATATAGATGTAAGCAACAACTACTTGCGCGGTAGTTCACCGTGACGGGTGTGATGCGTGGTACGTGTCGTACATTTCCGAGATTGTTCCGGTGAAACCGGTGTGCGATGAATGACTAAGTCGCACTCCCAACCCGTATCAAGGGCACGTAACCGGTCTATAACACTATCTGCGCACACATGACAGCCACGATCGGTAACGACGCGACCAATAACTTTTACACCCGATGACCCGGGTACTCCGCATGTGTTGGCCCTGTAGAGGACCGAAAAAGAGCGGCTATGACCACGGTTCAGGGAAATTAACGAAGGATATCTGTGAAAACAATCCGGCAATCACCAGTATTGATAAGAGGATACGTGTCACCTAACC' totalcount="4"/>
    <sequence taxon='t70' value='GTGGGGCCCAGAGGATTCCTTTCTCCCCCATACCTAATGAGTCAATGTGCATAAGTTGCCGGACACACCAATCCAAAATTCGTATGCGCAGCGATCGCTTTTGGTAAGCTCTCTGCGGATAAGAGGGAGAGACTAGCCGTCACTCGATTGATTGCGGTTGTTGCCTCGACCGATCGAGATCGGCGTGCAGACCAACCGAAATACATGGCCATGAGGAAGTTAAATGGATCCGCTAGTCCGATTCGCTCAGGCAAATGTCGACGATTTGTGCAGTTTATGGAACAGCCTTCTTATCCAAGACTCGATCCTTCGGCCTACCCGTGTCTCTGGTCATGTGCTACCTACCCCTTGCAGGCCCCATACTAGGGATATTGCACGCCACCCCGAGGAGGCTCCACGGTCACACCTGGGACTTACCTTATCATGACACTAGAAGAAGATCATTCCAACGAAGTTTTGACCGAGTAACCAGAGGGCCTGTGATCCGAACGAGTGAGGTGAATCGAAATACGAGCTTAACCTCGCAGGGAATCCGTGACCTGTCTCGAACGGCCTTCGTTTGCGTCACGGGCGTCACTTAAGAAGATGCGAGCGCGGGCCACCCAAGGGGCACCTTTTACGTCTGTATTTAAGGTCCCAAGGGTCCATGGGTTAAGCTATAACTTCAACGGGGGTGGTGTCGACTGAGTGTAACTTTCTGCAGAGACCCTCATTCGGGGGAATTTAGACGGTAGGTGACGTGGTGGCGAATGGCTGAATTAGATCAGTGATCGCCGAGCCCTGAGTTCCGGGCGCACCTGTAAGTAATCCGTGTAAGATCAGTCGACTGGTTAAACGTCCTTATGGGAAAACTAGACCCTTCTTCGTCCGCGTTGCCTAACCAATATGTAATCGATCCTGAATATCAAATCTTTCGTTGAGGTGGTGCCTAAGGTGCTAGGCCTACCCTGTAAACACGAAATCCACCAACTCGTGACAACTTACCGGCGCATTGTGGGTTTTCCAATTGAAACACCGTCAATGATATTGAGGGCCCGGAGTTATCTTATGACGGTCTCCCAAGCAACCCACTATGGCCCTCGTCTTGTGCTATTTCACTTTCAGTCAAATGATACACCAACATCCCGAATGGCATCAAGAAACAATATAAATTGTCGCAGCCGAGGCGACACTGCGCACCTCAGCGTTCAGTGAGGAACTGAGTGCTCCTTGACTCGATGAAACAGTACAGTAGACCCCCTTTCATGGTGGACCCCTGAAATCAGAGGTCAAAAGATAGGAAACATCATCATTGGATAAGTTCCAGCCGGTATTAGGCCCACGCTCTCCTAGACCACAAGGAACGCGTGCCCGTTTGAGGCACTGACCGCTGTCTTACTCTTTCCCCACGGCCCGCGCTCGCAGAAAAGTAGCTGGCGGTCGTGTTATAATTTGAGGGTTTTGCAGGGAAAGGGGCCCTAGATCGTGACGAACGTTAGCCTCATGGTCCGTTTGTCGGTCTAAGCTCTGAGAACTGCCTGGTACCAAAAGGTGGAAGATGCACCCGGACTTCTAAGAAATAGATTTAAAACGGATATCAGGCGAAAACCGGAGTGATCACCGGAAGCAAGTCACCTTGTTGTACGGACCATATAGATGTAAGCAACAACTACTTGCGCGGTAGTTCACCGTGACGGGTGTGATGCGTGGTACGTGTCGTACATTTCCGAGATTGTTCCGGTGAAACCGGTGTGCGATGAATGACTAAGTCGCACTCCCAACCCGTATCAAGGGCACGTAACCGGTCTATAACACTATCTGCGCACACATGACAGCCACGATCGGTAACGACGCGACCAATAACTTTTACACCCGATGACCCGGGTACTCCGCATGTGTTGGCACTGTAGAGGACCGAAAAAGAGCGGCTATGACCACGGTTCAGGGAAATTAACGAAGGATATCTGTGAAAACAATCCGGCAATCACCAGTATTGAGAAGAGGATACGTGTCACCTAACC' totalcount="4"/>
    <sequence taxon='t71' value='GTGGGGCCCACAGGATTCCTTTCTCCCCCATACCTAATGAGTCAATGTGCATAAGTTGCCGGACACACCAATCCAAAATTCGTATGCGCAGCGATCGCTTTTGGTAAGCTCTCTGCGGATAAGAGGGAGAGACTAGCCGTCACTCGATTGATTGCGGTTGTTGCCTCGACCGATCGAGATCGGCGTGCAGACCAACCGAAATACATGGCCATGAGGAAGTTAAATGGATCCGCTAGTCCGATTCGCTCAGGCAAATGTCGACGATTTGTGCAGTTTATGGAACAGCCTTCTTATCCAAGACTCGATCCTTCGGCCTACCCGTGTCTCTGGTCATGTGCTACCTACCCCTTGCAGGCCCCATACTAGGGATATTGCACGCCACCCCGAGGAGGCTCCACGGTCACACCTGGGACTTACCTTATCATGACACTAGAAGAAGATCATTCCAACGAAGTTTTGACCGAGTAACCAGAGGGCCTGTGATCCGAACGAGTGAGGTGAATCGAAATACGAGCTTAACCTCGCAGGGAATCCGTGACCTGTCTCGAACGGCCTTCGTTTGCGTCACGGGCGTCACTTAAGAAGATGCGAGCGCGGGCCACCCAAGGGGCACCTTTTACGTCTGTATTTAAGGTCCCAAGGGTCCATGGGTTAAGCTATAACTTCAACGGGGGTGGTGTCGACTGAGTGTAACTTTCTGCAGAGACCCTCATTCGGGGGAATTTAGACGGTAGGTGACGTGGTGGCGAATGGCTGAATTAGATCAGTGATCGCCGAGCCCTGAGTTCCGGGCGCACCTGTAAGTAATCCGTGTAAGATCAGTCGACTGGTTAAACGTCCTTATGGGAAAACTAGACCCTTCTTCGTCCGCGTTGCCTAACCAATATGTAATCGATCCTGAATATCAAATCTTTCGTTGAGGTGATGCCTAAGGTGCTAGGCCTACCCTGTAAACACGAAATCCACCAACTCGTGACAACTTACCGGCGCATTGTGGGTTTTCCAATTGAAACACCGTCAATGATATTGAGGGCCCGGAGTTATCTTATGACGGTCTCCCAAGCAACCCACTATGGCCCTCGTCTTGTGCTATTTCACTTTCAGTCAAATGATACACCAACATCCCGAATGGCATCAAGAAACAATATAAATTGTCGCAGCCGAGGCGACACTGCGCACCTCAGCGTTCAGTGAGGAACTGAGTGCTCCTTGACTCGATGAAACAGTACAGTAGACCCCCTTTCATGGTGGACCCCTGAAATCAGAGGTCAAAAGATAGGAAACATCATCATTGGATAAGTTCCAGCCGGTATTAGGCCCACGCTCTCCTAGACCACAAGGAACGCGTGCCCGTTTGAGGCACTGACCGCTGTCTTACTCTTTCCCCACGGCCCGCGCTCGCAGAAAAGTAGCTGGCGGTCGTGTTATAATTTGAGGGTTTTGCAGGGAAAGGGGCCCTAGATCGTGACGAACGTTAGCCTCATGGTCCGTTTGTCGGTCTAAGCTCTGAGAACTGCCTGGTACCAAAAGGTGGAAGATGCACCCGGACTTCTAAGAAATAGATTTAAAACGGATATCAGGCGAAAACCGGAGTGATCACCGGAAGCAAGTCACCTTGTTGTACGGACCATATAGATGTAAGCAACAACTACTTGCGCGGTAGTTCACCGTGACGGGTGTGATGCGTGGTACGTGTCGTACATTTCCGAGATTGTTCCGGTGAAACCGGTGTGCGATGAATGACTAAGTCGCACTCCCAACCCGTATCAAGGGCACGTAACCGGTCTATAACACTATCTGCGCACACATGACAGCCACGATCGGTAACGACGCGACCAATAACTTTTACACCCGATGACCCGGGTACTCCGCATGTGTTGGCCCTGTAGAGGACCGAAAAAGAGCGGCTATGACCACGGTTCAGGGAAATTAACGAAGGATATCTGTGAAAACAATCCGGCAATCACCAGTATTGATAAGAGGATACGTGTCACCTAACC' totalcount="4"/>
    <sequence taxon='t72' value='GTGGGGCCCACAGGATTCCTTTCTCCCCCATACCTAATGAGTCAATGTGCATAAGTTGCCGGACACACCAATCCAAAATTCGTATGCGCAGCGATCGCTTTTGGTAAGCTCTCTGCGGATAAGAGGGAGAGACTAGCCGTCACTCGATTGATTGCGGTTGTTGCCTCGACCGATCGAGATCGGCGTGCAGACCAACCGAAATACATGGCCATGAGGAAGTTAAATGGATCCGCTAGTCCGATTCGCTCAGGCAAATGTCGACGATTTGTGCAGTTTATGGAACAGCCTTCTTATCCAAGACTCGATCCTTCGGCCTACCCGTGTCTCTGGTCATGTGCTACCTACCCCTTGCAGGCCCCATACTAGGGATATTGCACGCCACCCCGAGGAGGCTCCACGGTCACACCTGGGACTTACCTTATCATGACACTAGAAGAAGATCATTCCAACGAAGTTTTGACCGAGTAACCAGAGGGCCTGTGATCCGAACGAGTGAGGTGAATCGAAATACGAGCTTAACCTCGCAGGGAATCCGTGACCTGTCTCGAACGGCCTTCGTTTGCGTCACGGGCGTCACTTAAGAAGATGCGAGCGCGGGCCACCCAAGGGGCACCTTTTACGTCTGTATTTAAGGTCCCAAGGGTCCATGGGTTAAGCTATAACTTCAACGGGGGTGGTGTCGACTGAGTGTAACTTTCTGCAGAGACCCTCATTCGGGGGAATTTAGACGGTAGGTGACGTGGTGGCGAATGGCTGAATTAGATCAGTGATCGCCGAGCCCTGAGTTCCGGGCGCACCTGTAAGTAATCCGTGTAAGATCAGTCGACTGGTTAAACGTCCTTATGGGAAAACTAGACCCTTCTTCGTCCGCGTTGCCTAACCAATATGTAATCGATCCTGAATATCAAATCTTTCGTTGAGGTGATGCCTAAGGTGCTAGGCCTACCCTGTAAACACGAAATCCACCAACTCGTGACAACTTACCGGCGCATTGTGGGTTTTCCAATTGAAACACCGTCAATGATATTGAGGGCCCGGAGTTATCTTATGACGGTCTCCCAAGCAACCCACTATGGCCCTCGTCTTGTGCTATTTCACTTTCAGTCAAATGATACACCAACATCCCGAATGGCATCAAGAAACAATATAAATTGTCGCAGCCGAGGCGACACTGCGCACCTCAGCGTTCAGTGAGGAACTGAGTGCTCCTTGACTCGATGAAACAGTACAGTAGACCCCCTTTCATGGTGGACCCCTGAAATCAGAGGTCAAAAGATAGGAAACATCATCATTGGATAAGTTCCAGCCGGTATTAGGCCCACGCTCTCCTAGACCACAAGGAACGCGTGCCCGTTTGAGGCACTGACCGCTGTCTTACTCTTTCCCCACGGCCCGCGCTCGCAGAAAAGTAGCTGGCGGTCGTGTTATAATTTGAGGGTTTTGCAGGGAAAGGGGCCCTAGATCGTGACGAACGTTAGCCTCATGGTCCGTTTGTCGGTCTAAGCTCTGAGAACTGCCTGGTACCAAAAGGTGGAAGATGCACCCGGACTTCTAAGAAATAGATTTAAAACGGATATCAGGCGAAAACCGGAGTGATCACCGGAAGCAAGTCACCTTGTTGTACGGACCATATAGATGTAAGCAACAACTACTTGCGCGGTAGTTCACCGTGACGGGTGTGATGCGTGGTACGTGTCGTACATTTCCGAGATTGTTCCGGTGAAACCGGTGTGCGATGAATGACTAAGTCGCACTCCCAACCCGTATCAAGGGCACGTAACCGGTCTATAACACTATCTGCGCACACATGACAGCCACGATCGGTAACGACGCGACCAATAACTTTTACACCCGATGACCCGGGTACTCCGCATGTGTTGGCCCTGTAGAGGACCGAAAAAGAGCGGCTATGACCACGGTTCAGGGAAATTAACGAAGGATATCTGTGAAAACAATCCGGCAATCACCAGTATTGATAAGAGGATACGTGTCACCTAACC' totalcount="4"/>
    <sequence taxon='t73' value='GTGGGGCCCACAGGATTCCTTTCTTCCCCATACCTAATGAGTCAATGTGCATAAGTTGCCGGACACACCAATCCAAAATTCGTATGCGCAGCGATCGCTTTTGGTAAGCTCTCTGCGGATAAGAGGGAGAGACTAGCCGTCACTCGATTGATTGCGGTTGTTGCCTCGACCGATCGAGATCGGCGTGCAGACCAACCGAAATACATGGCCATGAGGAAGTTAAATGGATCCGCTAGTCCGATTCGCTCAGGCAAATGTCGACGATTTGTGCAGTTTATGGAACAGCCTTCTTATCCAAGACTCGATCCTTCGGCCTACCCGTGTCTCTGGTCATGTGCTACCTACCCCTTGCAGGCCCCATACTAGGGATATTGCACGCCACCCCGAGGAGGCTCCACGGTCACACCTGGGACTTACCTTATCATAACACTAGAAGAAGATCATTCCAACGAAGTTTTGACCGAGTAACCAGAGGGCCTGTGATCCGAACGAGTGAGGTGAATCGAAATACGAGCTCAACCTCGCAGGGAATCCGTGACCTGTCTCGAACGGCCTTCGTTTGCGTCACGGGCGTCACTTAAGAAGATGCGAGCGCGGGCCACCCAAGGGGCACCTTTTACGTCTGTATTTAAGGTCCCAAGGGTCCATGGGTTAAGCTATAACTTCAACGGGGGTGGTGTCGACTGAGTGTAACTTTCTGCAGAGACCCTCATTCGGGGGAATCTAGACGGTAGGTGACGTGGTGGCGAATGGCTGAATTAGATCAGTGATCGCCGAGCCCTGAGTTCCGGGCGCACCTGTAAGTAATCCGTGTAAGATCAGCCGACTGGTTAAACGTCCTTATGGGAAAACTAGACCCTTCTTCGTCCGCGTTGCCTAACCAATATGTAATCGATCCTGAATATCAAATCTTTCGTTGAGGTGATGCCTAAGGTGCTAGGCCTACCCTGTAGACACGAAATCCACCAACTCGTGACAACTTACCGGCGCATTGTGGGTTTTCCAATTGAAACACCGTCAATGATATTGAGGGCCCGGAGCTATCTTATGGCGGTCTCCCAAGCAACCCACTATGGCCCTCGTCTTGTGCTATTTCACTTTCAGTCAAATGATACACCAACATCCCGAATGGCATCAAGAAACAATATAAATTGTCGCAGCCGAGGCGACACTGCGCACCTCAGCGTTCAGTGAGGGACTGAGTGCTCCTTGACTCGATGAAACAGTACAGTAGACCCCCTTTCATGGTGGACCCCTGAAATCAGAGGTCAAAAGATAGGAAACATCATCATTGGATAAGTTCCAGCCGGTATTAGGCCCACGCTCTCCTAGACGACGAGGAACGCGTGCCCGTTTGAGGCACTGACCGCTGTCTTACTCTTTCCCCACGGCCCGCGCTCGCAGAAAAGTAGCTGGCGGTCGTGTTATAATTTGAGGGTTTTGCAGGGAAAGGGGCCCTAGACCGTGACGAACGTTAGCCTCATGGTCCGTTTGTCGGTCTAAGCTCTGAGAACTGCCTGGTACCAAAAGGCGGAAGATGCACCCGGACTTCTAAGAAATAGATTTAAAACGGATATCAGGCGAAAACCGAAGTGATCACCGGAAGCAAGTCACCTTGTTGTACGGACCATATAGATGTAAGCAACAACTACTTGCGCGGTAGTTCACCGTGACGGGTGTGATGCGTGGTACATGTCGTGCATTTCCGAGATTATTCCGGTGAAACCGGTGTGCGATGAATGACTAAGTCGCACTCCCAACCCGTATCAAGGGCACGTAACCGGTCTATAACACTATCTGCGCACACATGACAGCCACGATCGGTAACGACGCGACCAATAACTTTTACACCCGATGACCCGGGTACTCCGCATGTGTTGGCATTGTAGAGGACCGAAAAAGAGCGGCTATGACCACGGTTCAGGGGAATTAACGAAGGATATCTGTGAAAACAATCCGGCAATCACCAGTATTGATAAGAGGATACGTGTCACCTAACC' totalcount="4"/>
    <sequence taxon='t74' value='GTGGGGCCCACAGGATTCCTTTCTCCCCCATACCTAATGAGTCAATGTGCATAAGTTGCCGGACACACCAATCCAAAATTCGTATGCGCAGCGATCGCTTTTGGTAAGCTCTCTGCGGATAAGAGGGAGAGACTAGCCGTCACTCGATTGATTGCGGTTGTTGCCTCGACCGATCGAGATCGGCGTGCAGACCAACCGAAATACATGGCCATGAGGAAGTTAAATGGATCCGCTAGTCCGATTCGCTCAGGCAAATGTCGACGATTTGTGCAGTTTATGGAACAGCCTTCTTATCCAAGACTCGATCCTTCGGCCTACCCGTGTCTCTGGTCATGTGCTACCTACCCCTTGCAGGCCCCATACTAGGGATATTGCACGCCACCCCGAGGAGGCTCCACGGTCACACCTGGGACTTACCTTATCATGACACTAGAAGAAGATCATTCCAACGAAGTTTTGACCGAGTAACCAGAGGGCCTGTGATCCGAACGAGTGAGGTGAATCGAAATACGAGCTTAACCTCGCAGGGAATCCGTGACCTGTCTCGAACGGCCTTCGTTTGCGTCACGGGCGTCACTTAAGAAGATGCGAGCGCGGGCCACCCAAGGGGCACCTTTTACGTCTGTATTTAAGGTCCCAAGGGTCCATGGGTTAAGCTATAACTTCAACGGGGGTGGTGTCGACTGAGTGTAACTTTCTGCAGAGACCCTCATTCGGGGGAATTTAGACGGTAGGTGACGTGGTGGCGAATGGCTGAATTAGATCAGTGATCGCCGAGCCCTGAGTTCCGGGCGCACCTGTAAGTAATCCGTGTAAGATCAGTCGACTGGTTAAACGTCCTTATGGGAAAACTAGACCCTTCTTCGTCCGCGTTGCCTAACCAATATGTAATCGATCCTGAATATCAAATCTTTCGTTGAGGTGATGCCTAAGGTGCTAGGCCTACCCTGTAAACACGAAATCCACCAACTCGTGACAACTTACCGGCGCATTGTGGGTTTTCCAATTGAAACACCGTCAATGATATTGAGGGCCCGGAGTTATCTTATGACGGTCTCCCAAGCAACCCACTATGGCCCTCGTCTTGTGCTATTTCACTTTCAGTCAAATGATACACCAACATCCCGAATGGCATCAAGAAACAATATAAATTGTCGCAGCCGAGGCGACACTGCGCACCTCAGCGTTCAGTGAGGAACTGAGTGCTCCTTGACTCGATGAAACAGTACAGTAGACCCCCTTTCATGGTGGACCCCTGAAATCAGAGGTCAAAAGATAGGAAACATCATCATTGGATAAGTTCCAGCCGGTATTAGGCCCACGCTCTCCTAGACCACAAGGAACGCGTGCCCGTTTGAGGCACTGACCGCTGTCTTACTCTTTCCCCACGGCCCGCGCTCGCAGAAAAGTAGCTGGCGGTCGTGTTATAATTTGAGGGTTTTGCAGGGAAAGGGGCCCTAGATCGTGACGAACGTTAGCCTCATGGTCCGTTTGTCGGTCTAAGCTCTGAGAACTGCCTGGTACCAAAAGGTGGAAGATGCACCCGGACTTCTAAGAAATAGATTTAAAACGGATATCAGGCGAAAACCGGAGTGATCACCGGAAGCAAGTCACCTTGTTGTACGGACCATATAGATGTAAGCAACAACTACTTGCGCGGTAGTTCACCGTGACGGGTGTGATGCGTGGTACGTGTCGTACATTTCCGAGATTGTTCCGGTGAAACCGGTGTGCGATGAATGACTAAGTCGCACTCCCAACCCGTATCAAGGGCACGTAACCGGTCTATAACACTATCTGCGCACACATGACAGCCACGATCGGTAACGACGCGACCAATAACTTTTACACCCGATGACCCGGGTACTCCGCATGTGTTGGCCCTGTAGAGGACCGAAAAAGAGCGGCTATGACCACGGTTCAGGGAAATTAACGAAGGATATCTGTGAAAACAATCCGGCAATCACCAGTATTGATAAGAGGATACGTGTCACCTAACC' totalcount="4"/>
    <sequence taxon='t75' value='GTGGGGCCCACAGGATTCCTTTCTCCCCCATACCTAATGAGTCAATGTGCATAAGTTGCCGGACACACCAATCCAAAATTCGTATGCGCAGCGATCGCTTTTGGTAAGCTCTCTGCGGATAAGAGGGAGAGACTAGCCGTCACTCGATTGATTGCGGTTGTTGCCTCGACCGATCGAGATCGGCGTGCAGACCAACCGAAATACATGGCCATGAGGAAGTTAAATGGATCCGCTAGTCCGATTCGCTCAGGCAAATGTCGACGATTTGTGCAGTTTATGGAACAGCCTTCTTATCCAAGACTCGATCCTTCGGCCTACCCGTGTCTCTGGTCATGTGCTACCTACCCCTTGCAGGCCCCATACTAGGGATATTGCACGCCACCCCGAGGAGGCTCCACGGTCACACCTGGGACCTACCTTATCATGACACTAGAAGAAGATCATTCCAACGAAGTTTTGACCGAGTAACCAGAGGGCCTGTGATCCGAACGAGTGAGGTGAATCGAAATACGAGCTTAACCTCGCAGGGAATCCGTGACCTGTCTCGAACGGCCTTCGTTTGCGTCACGGGCGTCACTTAAGAAGATGCGAGCGCGGGCCACCCAAGGGGCACCTTTTACGTCTGTATTTAAGGTCCCAAGGGTCCATGGGTTAAGCTATAACTTCAACGGGGGTGGTGTCGACTGAGTGTAACTTTCTGCAGAGACCCTCATTCGGGGGAATTTAGACGGTAGGTGACGTGGTGGCGAATGGCTGAATTAGATCAGTGATCGCCGAGCCCTGAGTTCCGGGCGCACCTGTAAGTAATCCGTGTAAGATCAGTCGACTGGTTAAACGTCCTTATGGGAAAACTAGACCCTTCTTCGTCCGCGTTGCCTAACCAATATGTAATCGATCCTGAATATCAAATCTTTCGTTGAGGTGATGCCTAAGGTGCTAGGCCTACCCTGTAGACACGAAATCCACCAACTCGTGACAACTTACCGGCGCATTGTGGGTTTTCCAATTGAAACACCGTCAATGATATTGAGGGCCCGGAGTTATCTTATGACGGTCTCCCAAGCAACCCACTATGGCCCTCGTCTTGTGCTATTTCACTTTCAGTCAAATGATACACCAACATCCCGAATGGCATCAAGAAACAATATAAATTGTCGCAGCCGAGGCGACACTGCGCACCTCAGCGTTCAGTGAGGGACTGAGTGCTCCTTGACTCGATGAAACAGTACAGTAGACCCCCTTTCATGGTGGACCCCTGAAATCAAAGGTCAAAAGATAGGAAACATCATCATTGGATAAGTTCCAGCCGGTATTAGGCCCACGCTCTCCTAGACCACAAGGAACGCGTGCCCGTTTGAGGCACTGACCGCTGTCTTACTCTTTCCCCACGGCCCGCGCTCGCAGAAAAGTAGCTGGCGGTCGTGTTATAATTTGAGGGTTTTGCAGGGAAAGGGGCCCTAGATCGTGACGAACGTTAGCCTCAGGGTCCGTTTGTCGGTCTAAGCTCTGAGAACTGCCTGGTACCAAAAGGTGGAAGATGCACCCGGACTTCTAAGAAATAGATTTAAAACGGATATCAGGCGAAAACCGAAGTGATCACCGGAAGCAAGTCACCTTGTTGTACGGACCATATAGATGTAAGCAACAACTACTTGCGCGGTAGTTCACCGTGACGGGTGTGATGCGTGGTACGTGTCGTACATTTCCGAGATTGTTCCGGTGAAACCGGTGTGCGATGAATGACTAAGTCGCACTCCCAACCCGTATCAAGGGCACGTAACCGGTCTATAACACTATCTGCGCACACATGACAGCCACGATCGGTAACGACGCGACCAATAACTTTTACACCCGATGACCCGGGTACTCCGCATGTGTTGGCACTGTAGAGGACCGAAAAAGAGCGGCTATGACCACGGTTCAGGGAAATTAACGAAGGATATCTGTGAAAACAATCCGGCAATCACCAGTATTGATAAGAGGATACGTGTCACCTAACC' totalcount="4"/>
    <sequence taxon='t76' value='GTGGGGCCCACAGGATTCCTTTCTCCCCCATACCTAATGAGTCAATGTGCATAAGTTGCCGGACACACCAATCCAAAATTCGTATGCGCAGCGATCGCTTTTGGTAAGCTCTCTGCGGATAAGAGGGAGAGACTAGCCGTCACTCGATTGATTGCGGTTGTTGCCTCGACCGATCGAGATCGGCGTGCAGACCAACCGAAATACATGGCCATGAGGAAGTTAAATGGATCCGCTAGTCCGATTCGCTCAGGCAAATGTCGACGATTTGTGCAGTTTATGGAACAGCCTTCTTATCCAAGACTCGATCCTTCGGCCTACCCGTGTCTCTGGTCATGTGCTACCTACCCCTTGCAGGCCCCATACTAGGGATATTGCACGCCACCCCGAGGAGGCTCCACGGTCACACCTGGGACCTACCTTATCATGACACTAGAAGAAGATCATTCCAACGAAGTTTTGACCGAGTAACCAGAGGGCCTGTGATCCGAACGAGTGAGGTGAATCGAAATACGAGCTTAACCTCGCAGGGAATCCGTGACCTGTCTCGAACGGCCTTCGTTTGCGTCACGGGCGTCACTTAAGAAGATGCGAGCGCGGGCCACCCAAGGGGCACCTTTTACGTCTGTATTTAAGGTCCCAAGGGTCCATGGGTTAAGCTATAACTTCAACGGGGGTGGTGTCGACTGAGTGTAACTTTCTGCAGAGACCCTCATTCGGGGGAATTTAGACGGTAGGTGACGTGGTGGCGAATGGCTGAATTAGATCAGTGATCGCCGAGCCCTGAGTTCCGGGCGCACCTGTAAGTAATCCGTGTAAGATCAGTCGACTGGTTAAACGTCCTTATGGGAAAACTAGACCCTTCTTCGTCCGCGTTGCCTAACCAATATGTAATCGATCCTGAATATCAAATCTTTCGTTGAGGTGATGCCTAAGGTGCTAGGCCTACCCTGTAGACACGAAATCCACCAACTCGTGACAACTTACCGGCGCATTGTGGGTTTTCCAATTGAAACACCGTCAATGATATTGAGGGCCCGGAGTTATCTTATGACGGTCTCCCAAGCAACCCACTATGGCCCTCGTCTTGTGCTATTTCACTTTCAGTCAAATGATACACCAACATCCCGAATGGCATCAAGAAACAATATAAATTGTCGCAGCCGAGGCGACACTGCGCACCTCAGCGTTCAGTGAGGGACTGAGTGCTCCTTGACTCGATGAAACAGTACAGTAGACCCCCTTTCATGGTGGACCCCTGAAATCAAAGGTCAAAAGATAGGAAACATCATCATTGGATAAGTTCCAGCCGGTATTAGGCCCACGCTCTCCTAGACCACAAGGAACGCGTGCCCGTTTGAGGCACTGACCGCTGTCTTACTCTTTCCCCACGGCCCGCGCTCGCAGAAAAGTAGCTGGCGGTCGTGTTATAATTTGAGGGTTTTGCAGGGAAAGGGGCCCTAGATCGTGACGAACGTTAGCCTCATGGTCCGTTTGTCGGTCTAAGCTCTGAGAACTGCCTGGTACCAAAAGGTGGAAGATGCACCCGGACTTCTAAGAAATAGATTTAAAACGGATATCAGGCGAAAACCGAAGTGATCACCGGAAGCAAGTCACCTTGTTGTACGGACCATATAGATGTAAGCAATAACTACTTGCGCGGTAGTTCACCGTGACGGGTGTGATGCGTGGTACGTGTCGTACATTTCCGAGATTGTTCCGGTGAAACCGGTGTGCGATGAATGACTAAGTCGCACTCCCAACCCGTATCAAGGGCACGTAACCGGTCTATAACACTATCTGCGCACACATGACAGCCACGATCGGTAACGACGCGACCAATAACTTTTACACCCGATGACCCGGGTACTCCGCATGTGTTGGCACTGTAGAGGACCGAAAAAGAGCGGCTATGACCACGGTTCAGGGAAATTAACGAAGGATATCTGTGAAAACAATCCGGCAATCACCAGTATTGATAAGAGGATACGTGTCACCTAACC' totalcount="4"/>
    <sequence taxon='t77' value='GTGGGGCCCACAGGATTCCTTTCTCCCCCATACCTAATGAGTCAATGTGCATAAGTTGCCGGACACACCAATCCAAAATTCGTATGCGCAGCGATCGCTTTTGGTAAGCTCTCTGCGGATAAGAGGGAGAGACTAGCCGTCACTCGATTGATTGCGGTTGTTGCCTCGACCGATCGAGATCGGCGTGCAGACCAACCGAAATACATGGCCATGAGGAAGTTAAATGGATCCGCTAGTCCGATTCGCTCAGGCAAATGTCGACGATTTGTGCAGTTTATGGAACAGCCTTCTTATCCAAGACTCGATCCTTCGGCCTACCCGTGTCTCTGGTCATGTGCTACCTACCCCTTGCAGGCCCCATACTAGGGATATTGCACGCCACCCCGAGGAGGCTCCACGGTCACACCTGGGACTTACCTTATCATGACACTAGAAGAAGATCATTCCAACGAAGTTTTGACCGAGTAACCAGAGGGCCTGTGATCCGAACGAGTGAGGTGAATCGAAATACGAGCTTAACCTCGCAGGGAATCCGTGACCTGTCTCGAACGGCCTTCGTTTGCGTCACGGGCGTCACTTAAGAAGATGCGAGCGCGGGCCACCCAAGGGGCACCTTTTACGTCTGTATTTAAGGTCCCAAGGGTCCATGGGTTAAGCTATAACTTCAACGGGGGTGGTGTCGACTGAGTGTAACTTTCTGCAGAGACCCTCATTCGGGGGAATTTAGACGGTAGGTGACGTGGTGGCGAATGGCTGAATTAGATCAATGATCGCCGAGCCCTGAGTTCCGGGCGCACCTGTAAGTAATCCGTGTAAGATCAGTCGACTGGTTAAACGTCCTTATGGGAAAACTAGACCCTTCTTCGTCCGCGTTGCCTAACCAATATGTAATCGATCCTGAATATCAAATCTTTCGTTGAGGTGATGCCTAAGGTGCTAGGCCTACCCTGTAGACACGAAATCCACCAACTCGTGACAACTTACCGGCGCATTGTGGGTTTTCCAATTGAAACACCGTCAATGATATTGAGGGCCCGGAGTTATCTTATGACGGTCTCCCAAGCAACCCACTATGGCCCTCGTCTTGTGCTATTTCACTTTCAGTCAAATGATACACCAACATCCCGAATGGCATCAAGAAACAATATAAATTGTCGCAGCCGAGGCGACATTGCGCACCTCAGCGTTCAGTGAGGGACTGAGTGCTCCTTGACTCGATGAAACAGTACAGTAGACCCCCTTTCATGGTGGACCCCTGAAATCAGAGGTCAAAAGATAGGAAACATCATCATTGGATAAGTTCCAGCCGGTATTAGGCCCACGCTCTCCTAGACCACAAGGAACGCGTGCCCGTTTGAGGCACTGACCGCTGTCTTACTCTTTCCCCACGGCCCGCGCTCGCAGAAAAGTAGCTGGCGGTCGTGTTATAATTTGAGGGTTTTGCAGGGAAAGGGGCCCTAGATCGTGACGAACGTTAGCCTCATGGTCCGTTTGTCGGTCTAAGCTCTGAGAACTGCCTGGTACCAAAAGGTGGAAGATGCACCCGGACTTCTAAGAAATAGATTTAAAACGGATATCAGGCGAAAACCGAAGTGATCACCGGAAGCAAGTCACCTTGTTGTACGGACCATATAGATGTAAGCAACAACTACTTGCGCGGTAGTTCACCGTGACGGGTGTGATGCGTGGTACGTGTCGTACATTTCCGAGATTGTTCCGGTGAAACCGGTGTGCGATGAATGACTAAGTCGCACTCCCAACCCGTATCAAGGGCACGTAACCGGTCTATAACACTATCTGCGCACACATGACAGCCACGATCGGTAACGACGCGACCAATAACTTTTACACCCGATGACCCGGGTACTCCGCATGTGTTGGCACTGTAGAGGACCGAAAAAGAGCGGCTATGACCACGGTTCAGGGAAATTAACGAAGGATATCTGTGAAAACAATCCGGCAATCACCAGTATTGATAAGAGGATACGTGTCACCTAACC' totalcount="4"/>
    <sequence taxon='t78' value='GTGGGGCCCACAGGATTCCTTTCTTCCCCATACCTAATGAGTCAATGTGCATAAGTTGCCGGACACACCAATCCAAAATTCGTATGCGCAGCGATCGCTTTTGGTAAGCTCTCTGCGGATAAGAGGGAGAGACTAGCCGTCACTCGATTGATTGCGGTTGTTGCCTCGACCGATCGAGATCGGCGTGCAGACCAACCGAAATACATGGCCATGAGGAAGTTAAATGGATCCGCTAGTCCGATTCGCTCAGGCAAATGTCGACGATTTGTGCAGTTTATGGAACAGCCTTCTTATCCGAGACTCGATCCTTCGGCCTACCCGTGTCTCTGGTCATGTGCTACCTACCCCTTGCAGGCCCCATACTAGGGATATTGCACGCCACCCCGAGGAGGCTCCACGGTCACACCTGGGACTTACCTTATCATGACACTAGAAGAAGATCATTCTAACGAAGTTTTGACCGAGTAACCAGAGGGCCTGTGATCCGAACGAGTGAGGTGAATCGAAATACGAGCTTAACCTCGCAGGGAATCCGTGACCTGTCTCGAACGGCCTTCGTTTGCGTCACGGGCGTCACTTAAGAAGATGCGAGCGCGGGCCACCCAAGGGGCACCTTTTACGTCTGTATTTAAGGTCCCAAGGGTCCATGGGTTAAGCTATAACTTCAACGGGGGTGGTGTCGACTGAGTGTAACTTTCTGCAGAGACCCTCATTCGGGGGAATTTAGACGGTAGGTGACGTGGTGGCGAATGGCTGAATTAGATCAGTGATCGCCGAGCCCTGAGTTCCGGGCGCACCTGTAAGTAATCCGTGTAAGATCAGCCGACTGGTTAAACGTCCTTATGGGAAAACTAGACCCTTCTTCGTCCGCGTTGCCTAACCAATATGTAATCGATCCTGAATATCAAATCTTTCGTTGAGGTGATGCCTAAGGTACTAGGCCTACCCTGTAGACACGAAATCCACCAACTCGTGACAACTTACCGGCGCATTGTGGGTTTTCCAATTGAAACACCGTCAATGATATTGAGGGCCCGGAGTTATCTTATGGCGGGCTCCCAAGCAACCCACTATGGCCCTCGTCTTGTGCTATTTCACTTTCAGTCAAATGATACACCAACATCCCGAATGGCATCAAGAAACAATATAAATTGTCGCAGCCGAGGCGACACTGCGCACCTCAGCGTTCAGTGAGGGACTGAGTGCTCCTTGACTCGATGAAACAGTACAGTAGACCCCCTTTCATGGTGGACCCCTGAAATCAGAGGTCAAAAGATAGGAAACATCATCATTGGATAAGTTCCAGCCGGTATTAGGCCCACGCTCTCCTAGACGACAAGGAACGCGTGCCCGTTTGAGGCACTGACCGCTGTCTTACTCTTTCCCCACGGCCCGCGCTCGCAGAAAAGTAGCTGGCGGTCGTGTTATAATTTGAGGGTTTTGCAGGGAAAGGGGCCCTAGATCGTGACGAACGTTAGCCTCATGGTCCGTTTGTCGGTCTAAGCTCTGAGAACTGCCTGGTACCAAAAGGTGGAAGATGCACCCGGACTTCTAAGAAATAGATTTAAAACGGATATCAGGCGAAAACCGAAGTGATCACCGGAAGCAAGTCACCTTGTTGTACGGACCATATAGATGTAAGCAACAACTACTTGTGCGGTAGTTCACCGTGACGGGTGTGATGCGTGGTACGTGTCGTACATTTCCGAGATTGTTCCGGTGAAACCGGTGTGCAATGAATGACTAAGTCGCACTCCCAACCCGTATCAAGGGCACGTAACCGGTCTATAACACTATCTGCGCACACATGACAGCCACGATCGGTAACGACGCGACCAATAACTTTTACACCCGATGACCCGGGTACTCCGCATGTGTTGGCACTGTAGAGGACCGAAAAAGAGCGGCTATGACCACGGTTCAGGGAAATTAACGAAGGATATCTGTGAAAACAATCCGGCAATCACCAGTATTGATAAGAGGATACGTGTCACCTAACC' totalcount="4"/>
    <sequence taxon='t79' value='GTGGGGCCCACAGGATTCCTTTCTCCCCCATACCTAATGAGTCAATGTGCATAAGTTGCCGGACACACCAATCCAAAATTCGTATGCGCAGCGATCGCTTTTGGTAAGCTCTCTGCGGATAAGAGGGAGAGACTAGCCGTCACTCGATTGATTGCGGTTGTTGCCTCGACCGATCGAGATCGGCGTGCAGACCAACCGAAATACATGGCCATGAGGAAGTTAAATGGATCCGCTAGTCCGATTCGCTCAGGCAAATGTCGACGATTTGTGCAGTTTATGGAACAGCCTTCTTATCCAAGACACGATCCTTCGGCCTACCCGTGTCTCTGGTCATGTGCTACCTACCCCTTGCAGGCCCCATACTAGGGATATTGCACGCCACCCCGAGGAGGCTCCACGGTCACACCTGGGACCTACCTTATCATGACACTAGAAGAAGATCATTCCAACGAAGTTTTGACCGAGTAACCAGAGGGCCTGTGATCCGAACGAGTGAGGTGAATCGAAATACGAGCTTAACCTCGCAGGGAATCCGTGACCTGTCTCGAACGGCCTTCGTTTGCGTCACGGGCGTCACTTAAGAAGATGCGAGCGCGGGCCACCCAAGGGGCACCTTTTACGTCTGTATTTAAGGTCCCAAGGGTCCATGGGTTAAGCTATAACTTCAACGGGGGTGGTGTCGACTGAGTGTAACTTTCTGCAGAGACCCTCATTCGGGGGAATTTAGACGGTAGGTGACGTGGTGGCGAATGGCTGAATTAGATCAGTGATCGCCGAGCCCTGAGTTCCGGGCGCACCTGTAAGTAATCCGTGTAAGATCAGTCGACTGGTTAAACGTCCTTATGGGAAAACTAGACCCTTCTTCGTCCGCGTTGCCTAACCAATATGTAATCGATCCTGAATATCAAATCTTTCGTTGAGGTGATGCCTAAGGTGCTAGGCCTACCCTGTAGACACGAAATCCACCAACTCGTGACAACTTACCGGCGCATTGTGGGTTTTCCAATTGAAACACCGTCAATGATATTGAGGGCCCGGAGTTATCTTATGACGGTCTCCCAAGCAACCCACTATGGCCCTCGTCTTGTGCTATTTCACTTTCAGTCAAATGATACACCAACATCCCGAATGGCATCAAGAAACAATATAAATTGTCGCAGCCGAGGCGACACTGCGCACCTCAGCGTTCAGTGAGGGACTGAGTGCTCCTTGACTCGATGAAACAGTACAGTAGACCCCCTTTCATGGTGGACCCCTGAAATCAAAGGTCAAAAGATAGGAAACATCATCATTGGATAAGTTCCAGCCGGTATTAGGCCCACGCTCTCCTAGACCACAAGGAACGCGTGCCCGTTTGAGGCACTGACCGCTGTCTTACTCTTTCCCCACGGCCCGCGCTCGCAGAAAAGTAGCTGGCGGTCGTGTTATAATTTGAGGGTTTTGCAGGGAAAGGGGCCCTAGATCGTGACGAACGTTAGCCTCAGGGTCCGTTTGTCGGTCTAAGCTCTGAGAACTGCCTGGTACCAAAAGGTGGAAGATGCACCCGGACTTCTAAGAAATAGATTTAAAACGGATATCAGGCGAAAACCGAAGTGATCACCGGAAGCAAGTCACCTTGTTGTACGGACCATATAGATGTAAGCAACAACTACTTGCGCGGTAGTTCACCGTGACGGGTGTGATGCGTGGTACGTGTCGTACATTTCCGAGATTGTTCCGGTGAAACCGGTGTGCGATGAATGACTAAGTCGCACTCCCAACCCGTATCAAGGGCACGTAACCGGTCTATAACACTATCTGCGCACACATGACAGCCACGATCGGTAACGACGCGACCAATAACTTTTACACCCGATGACCCGGGTACTCCGCATGTGTTGGCACTGTAGAGGACCGAAAAAGAGCGGCTATGACCACGGTTCAGGGAAATTAACGAAGGATATCTGTGAAAACAATCCGGCAATCACCAGTATTGATAAGAGGATACGTGTCACCTAACC' totalcount="4"/>
    <sequence taxon='t80' value='GTGGGGCCCACAGGATTCCTTTCTCCCCCATACCTAATGAGTCAATGTGCATAAGTTGCCGGACACACCAATCCAAAATTCGTATGCGCAGCGATCGCTTTTGGTAAGCTCTCTGCGGATAAGAGGGAGAGACTAGCCGTCACTCGATTGATTGCGGTTGTTGCCTCGACCGATCGAGATCGGCGTGCAGACCAACCGAAATACATGGCCATGAGGAAGTTAAATGGATCCGCTAGTCCGATTCGCTCAGGCAAATGTCGACGATTTGTGCAGTTTATGGAACAGCCTTCTTATCCAAGACTCGATCCTTCGGCCTACCCGTGTCTCTGGTCATGTGCTACCTACCCCTTGCAGGCCCCATACTAGGGATATTGCACGCCACCCCGAGGAGGCTCCACGGTCACACCTGGGACTTACCTTATCATGACACTAGAAGAAGATCATTCCAACGAAGTTTTGACCGAGTAACCAGAGGGCCTGTGATCCGAACGAGTGAGGTGAATCGAAATACGAGCTTAACCTCGCAGGGAATCCGTGACCTGTCTCGAACGGCCTTCGTTTGCGTCACGGGCGTCACTTAAGAAGATGCGAGCGCGGGCCACCCAAGGGGCACCTTTTACGTCTGTATTTAAGGTCCCAAGGGTCCATGGGTTAAGCTATAACTTCAACGGGGGTGGTGTCGACTGAGTGTAACTTTCTGCAGAGACCCTCATTCGGGGGAATTTAGACGGTAGGTGACGTGGTGGCGAATGGCTGAATTAGATCAGTGATCGCCGAGCCCTGAGTTCCGGGCGCACCTGTAAGTAATCCGTGTAAGATCAGTCGACTGGTTAAACGTCCTTATGGGAAAACTAGACCCTTCTTCGTCCGCGTTGCCTAACCAATATGTAATCGATCCTGAATATCAAATCTTTCGTTGAGGTGATGCCTAAGGTGCTAGGCCTACCCTGTAAACACGAAATCCACCAACTCGTGACAACTTACCGGCGCATTGTGGGTTTTCCAATTGAAACACCGTCAATGATATTGAGGGCCCGGAGTTATCTTATGACGGTCTCCCAAGCAACCCACTATGGCCCTCGTCTTGTGCTATTTCACTTTCAGTCAAATGATACACCAACATCCCGAATGGCATCAAGAAACAATATAAATTGTCGCAGCCGAGGCGACACTGCGCACCTCAGCGTTCAGTGAGGAACTGAGTGCTCCTTGACTCGATGAAACAGTACAGTAGACCCCCTTTCATGGTGGACCCCTGAAATCAGAGGTCAAAAGATAGGAAACATCATCATTGGATAAGTTCCAGCCGGTATTAGGCCCACGCTCTCCTAGACCACAAGGAACGCGTGCCCGTTTGAGGCACTGACCGCTGTCTTACTCTTTCCCCACGGCCCGCGCTCGCAGAAAAGTAGCTGGCGGTCGTGTTATAATTTGAGGGTTTTGCAGGGAAAGGGGCCCTAGATCGTGACGAACGTTAGCCTCATGGTCCGTTTGTCGGTCTAAGCTCTGAGAACTGCCTGGTACCAAAAGGTGGAAGATGCACCCGGACTTCTAAGAAATAGATTTAAAACGGATATCAGGCGAAAACCGGAGTGATCACCGGAAGCAAGTCACCTTGTTGTACGGACCATATAGATGTAAGCAACAACTACTTGCGCGGTAGTTCACCGTGACGGGTGTGATGCGTGGTACGTGTCGTACATTTCCGAGATTGTTCCGGTGAAACCGGTGTGCGATGAATGACTAAGTCGCACTCCCAACCCGTATCAAGGGCACGTAACCGGTCTATAACACTATCTGCGCACACATGACAGCCACGATCGGTAACGACGCGACCAATAACTTTTACACCCGATGACCCGGGTACTCCGCATGTGTTGGCCCTGTAGAGGACCGAAAAAGAGCGGCTATGACCACGGTTCAGGGAAATTAACGAAGGATATCTGTGAAAACAATCCGGCAATCACCAGTATTGATAAGAGGATACGTGTCACCTAACC' totalcount="4"/>
    <sequence taxon='t81' value='GTGGGGCCCAGAGGATTCCTTTCTCCCCCATACCTAATGAGTCAATGTGCATAAGTTGCCGGACACACCAATCCAAAATTCGTATGCGCAGCGATCGCTTTTGGTAAGCTCTCTGCGGATAAGAGGGAGAGACTAGCCGTCACTCGATTGATTGCGGTTGTTGCCTCGACCGATCGAGATCGGCGTGCAGACCAACCGAAATACATGGCCATGAGGAAGTTAAATGGATCCGCTAGTCCGATTCGCTCAGGCAAATGTCGACGATTTGTGCAGTTTATGGAACAGCCTTCTTATCCAAGACTCGATCCTTCGGCCTACCCGTGTCTCTGGTCATGTGCTACCTACCCCTTGCAGGCCCCATACTAGGGATATTGCACGCCACCCCGAGGAGGCTCCACGGTCACACCTGGGACTTACCTTATCATGACACTAGAAGAAGATCATTCCAACGAAGTTTTGACCGAGTAACCAGAGGGCCTGTGATCCGAACGAGTGAGGTGAATCGAAATACGAGCTTAACCTCGCAGGGAATCCGTGACCTGTCTCGAACGGCCTTCGTTTGCGTCACGGGCGTCACTTAAGAAGATGCGAGCGCGGGCCACCCAAGGGGCACCTTTTACGTCTGTATTTAAGGTCCCAAGGGTCCATGGGTTAAGCTATAACTTCAACGGGGGTGGTGTCGACTGAGTGTAACTTTCTGCAGAGACCCTCATTCGGGGGAATTTAGACGGTAGGTGACGTGGTGGCGAATGGCTGAATTAGATCAGTGATCGCCGAGCCCTGAGTTCCGGGCGCACCTGTAAGTAATCCGTGTAAGATCAGTCGACTGGTTAAACGTCCTTATGGGAAAACTAGACCCTTCTTCGTCCGCGTTGCCTAACCAATATGTAATCGATCCTGAATATCAAATCTTTCGTTGAGGTGGTGCCTAAGGTGCTAGGCCTACCCTGTAAACACGAAATCCACCAACTCGTGACAACTTACCGGCGCATTGTGGGTTTTCCAATTGAAACACCGTCAATGATATTGAGGGCCCGGAGTTATCTTATGACGGTCTCCCAAGCAACCCACTATGGCCCTCGTCTTGTGCTATTTCACTTTCAGTCAAATGATACACCAACATCCCGAATGGCATCAAGAAACAATATAAATTGTCGCAGCCGAGGCGACACTGCGCACCTCAGCGTTCAGTGAGGAACTGAGTGCTCCTTGACTCGATGAAACAGTACAGTAGACCCCCTTTCATGGTGGACCCCTGAAATCAGAGGTCAAAAGATAGGAAACATCATCATTGGATAAGTTCCAGCCGGTATTAGGCCCACGCTCTCCTAGACCACAAGGAACGCGTGCCCGTTTGAGGCACTGACCGCTGTCTTACTCTTTCCCCACGGCCCGCGCTCGCAGAAAAGTAGCTGGCGGTCGTGTTATAATTTGAGGGTTTTGCAGGGAAAGGGGCCCTAGATCGTGACGAACGTTAGCCTCATGGTCCGTTTGTCGGTCTAAGCTCTGAGAACTGCCTGGTACCAAAAGGTGGAAGATGCACCCGGACTTCTAAGAAATAGATTTAAAACGGATATCAGGCGAAAACCGGAGTGATCACCGGAAGCAAGTCACCTTGTTGTACGGACCATATAGATGTAAGCAACAACTACTTGCGCGGTAGTTCACCGTGACGGGTGTGATGCGTGGTACGTGTCGTACATTTCCGAGATTGTTCCGGTGAAACCGGTGTGCGATGAATGACTAAGTCGCACTCCCAACCCGTATCAAGGGCACGTAACCGGTCTATAACACTATCTGCGCACACATGACAGCCACGATCGGTAACGACGCGACCAATAACTTTTACACCCGATGACCCGGGTACTCCGCATGTGTTGGCACTGTAGAGGACCGAAAAAGAGCGGCTATGACCACGGTTCAGGGAAATTAACGAAGGATATCTGTGAAAACAATCCGGCAATCACCAGTATTGAGAAGAGGATACGTGTCACCTAACC' totalcount="4"/>
    <sequence taxon='t82' value='GTGGGGCCCACAGGATTCCTTTCTTCCCCATACCTAATGAGTCAATGTGCATAAGTTGCCGGACACACCAATCCAAAATTCGTATGCGCAGCGATCGCTTTTGGTAAGCTCTCTGCGGATAAGAGGGAGAGACTAGCCGTCACTCGATTGATTGCGGTTGTTGCCTCGACCGATCGAGATCGGCGTGCAGACCAACCGAAATACATGGCCATGAGGAAGTTAAATGGATCCGCTAGTCCGATTCGCTCAGGCAAATGTCGACGATTTGTGCAGTTTATGGAACAGCCTTCTTATCCAAGACTCGATCCTTCGGCCTACCCGTGTCTCTGGTCATGTGCTACCTACCCCTTGCAGGCCCCATACTAGGGATATTGCACGCCACCCCGAGGAGGCTCCACGGTCACACCTGGGACTTACCTTATCATAACACTAGAAGAAGATCATTCCAACGAAGTTTTGACCGAGTAACCAGAGGGCCTGTGATCCGAACGAGTGAGGTGAATCGAAATACGAGCTCAACCTCGCAGGGAATCCGTGACCTGTCTCGAACGGCCTTCGTTTGCGTCACGGGCGTCACTTAAGAAGATGCGAGCGCGGGCCACCCAAGGGGCACCTTTTACGTCTGTATTTAAGGTCCCAAGGGTCCATGGGTTAAGCTATAACTTCAACGGGGGTGGTGTCGACTGAGTGTAACTTTCTGCAGAGACCCTCATTCGGGGGAATCTAGACGGTAGGTGACGTGGTGGCGAATGGCTGAATTAGATCAGTGATCGCCGAGCCCTGAGTTCCGGGCGCACCTGTAAGTAATCCGTGTAAGATCAGCCGACTGGTTAAACGTCCTTATGGGAAAACTAGACCCTTCTTCGTCCGCGTTGCCTAACCAATATGTAATCGATCCTGAATATCAAATCTTTCGTTGAGGTGATGCCTAAGGTGCTAGGCCTACCCTGTAGACACGAAATCCACCAACTCGTGACAACTTACCGGCGCATTGTGGGTTTTCCAATTGAAACACCGTCAATGACATTGAGGGCCCGGAGTTATCTTATGGCGGTCTCCCAAGCAACCCACTATGGCCCTCGTCTTGTGCTATTTCACTTTCAGTCAAATGATACACCAACATCCCGAATGGCATCAAGAAACAATATAAATTGTCGCAGCCGAGGCGACACTGCGCACCTCAGCGTTCAGTGAGGGACTGAGTGCTCCTTGACTCGATGAAACAGTACAGTAGACCCCCTTTCATGGTGGACCCCTGAAATCAGAGGTCAAAAGATAGGAAACATCATCATTGGATAAGTTCCAGCCGGTATTAGGCCCACGCTCTCCTAGACGACGAGGAACGCGTGCCCGTTTGAGGCACTGACCGCTGTCTTACTCTTTCCCCACGGCCCGCGCTCGCAGAAAAGTAGCTGGCGGTCGTGTTATAATTTGAGGGTTTTGCAGGGAAAGGGGCCCTAGACCGTGACGAACGTTAGCCTCATGGTCCGTTTGTCGGTCTAAGCTCTGAGAACTGCCTGGTACCAAAAGGCGGAAGATGCACCCGGACTTCTAAGAAATAGATTTAAAACGGATATCAGGCGAAAACCGAAGTGATCACCGGAAGCAAGTCACCTTGTTGTACGGACCATATAGATGTAAGCAACAACTACTTGCGCGGTAGTTCACCGTGACGGGTGTGATGCGTGGTACATGTCGTGCATTTCCGAGATTATTCCGGTGAAACCGGTGTGCGATGAATGACTAAGTCGCACTCCCAACCCGTATCAAGGGCACGTAACCGGTCTATAACACTATCTGCGCACACATGACAGCCACGATCGGTAACGACGCGACCAATAACTTTTACACCCGATGACCCGGGTACTCCGCATGTGTTGGCATTGTAGAGGACCGAAAAAGAGCGGCTATGACCACGGTTCAGGGGAATTAACGAAGGATATCTGTGAAAACAATCCGGCAATCACCAGTATTGATAAGAGGATACGTGTCACCTAACC' totalcount="4"/>
    <sequence taxon='t83' value='GTGGGGCCCACAGGATTCCTTTCTCCCCCATACCTAATGAGTCAATGTGCATAAGTTGCCGGACACACCAATCCAAAATTCGTATGCGCAGCGATCGCTTTTGGTAAGCTCTCTGCGGATAAGAGGGAGAGACTAGCCGTCACTCGATTGATTGCGGTTGTTGCCTCGACCGATCGAGATCGGCGTGCAGACCAACCGAAATACATGGCCATGAGGAAGTTAAATGGATCCGCTAGTCCGATTCGCTCAGGCAAATGTCGACGATTTGTGCAGTTTATGGGACAGCCTTCTTATCCAAGACTCGATCCTTCGGCCTACCCGTGTCTCTGGTCATGTGCTACCTACCCCTTGCAGGCCCCATACTAGGGATATTGCACGCCACCCCGAGGAGGCTCCACGGTCACACCTGGGACCTACCTTATCATGACACTAGAAGAAGATCATTCCAACGAAGTTTTGACCGAGTAACCAGAGGGCCTGTGATCCGAACGAGTGAGGTGAATCGAAATACGAGCTTAACCTCGCAGGGAATCCGTGACCTGTCTCGAACGGCCTTCGTTTGCGTCACGGGCGTCACTTAAGAAGATGCGAGCGCGGGCCACCCAAGGGGCACCTTTTACGTCTGTATTTAAGGTCCCAAGGGTCCATGGGTTGAGCTATAACTTCAACGGGGGTGGTGTCGACTGAGTGTAACTTTCTGCAGAGACCCTCATTCGGGGGAATTTAGACGGTAGGTGACGTGGTGGCGAATGGCTGAATTAGATCAGTGATCGCCGAGCCCTGAGTTCCGGGCGCACCTGTAAGTAATCCGTGTAAGATCAGTCGACTGGTTAAACGTCCTTATGGGAAAACTAGACCCTTCTTCGTCCGCGTTGCCTAACCAATATGTAATCGATCCTGAATATCAAATCTTTCGTTGAGGTGATGCCTAAGGTGCTAGGCCTACCCTGTAGACACGAAATCCACCAACTCGTGACAACTTACCGGCGCATTGTGGGTTTTCCAATTGAAACACCGTCAATGATATTGAGGGCCCGGAGTTATCTTATGACGGTCTCCCAAGCAACCCACTATGGCCCTCGTCTTGTGCTATTTCACTTTCAGTCAAATGATACACCAACATCCCGAATGGCATCAAGAAACAATATAAATTGTCGCAGCCGAGGCGACACTGCGCACCTCAGCGTTCAGTGAGGGACTGAGTGCTCCTTGACTCGATGAAACAGTACAGTAGACCCCCTTTCATGGTGGACCCCTGAAATCAAAGGTCAAAAGATAGGAAACATCATCATTGGATAAGTTCCAGCCGGTATTAGGCCCACGCTCTCCTAGACCACAAGGAACGCGTGCCCGTTTGAGGCACTGACCGCTGTCTTACTCTTTCCCCACGGCCCGCGCTCGCAGAAAAGTAGCTGGCGGTCGTGTTATAATTTGAGGGTTTTGCAGGGAAAGGGGCCCTAGATCGTGACGAACGTTAGCCTCATGGTCCGTTTGTCGGTCTAAGCTCTGAGAACTGCCTGGTACCAAAAGGTGGAAGATGCACCCGGACTTCTAAGAAATAGATTTAAAACGGATATCAGGCGAAAACCGAAGTGATCACCGGAAGCAAGTCACCTTGTTGTACGGACCATATAGATGTAAGCAACAACTACTTGCGCGGTAGTTCACCGTGACGGGTTTGATGCGTGGTACGTGTCGTACATTTCCGAGATTGTTCCGGTGAAACCGGTGTGCGATGAATGACTAAGTCGCACTCCCAACCCGTATCAAGGGCACGTAACCGGTCTATAACACTATCTGCGCACACATGACAGCCACGATCGGTAACGACGCGACCAATAACTTTTACACCCGATGACCCGGGTACTCCGCATGTGTTGGCACTGTAGAGGACCGAAAAAGAGCGGCTATGACCACGGTTCAGGGAAATTAACGAAGGATATCTGTGAAAACAATCCGGCAATCACCAGTATTGATAAGAGGATACGTGTCACCTAACC' totalcount="4"/>
    <sequence taxon='t84' value='GTGGGGCCCACAGGATTCCTTTCTCCCCCATACCTAATGAGTCAATGTGCATAAGTTGCCGGACACACCAATCCAAAATTCGTATGCGCAGCGATCGCTTTTGGTAAGCTCTCTGCGGATAAGAGGGAGAGACTAGCCGTCACTCGATTGATTGCGGTTGTTGCCTCGACCGATCGAGATCGGCGTGCAGACCAACCGAAATACATGGCCATGAGGAAGTTAAATGGATCCGCTAGTCCGATTCGCTCAGGCAAATGTCGACGATTTGTGCAGTTTATGGAACAGCCTTCTTATCCAAGACTCGATCCTTCGGCCTACCCGTGTCTCTGGTCATGTGCTACCTACCCCTTGCAGGCCCCATACTAGGGATATTGCACGCCACCCCGAGGAGGCTCCACGGTCACACCTGGGACTTACCTTATCATGACACTAGAAGAAGATCATTCCAACGAAGTTTTGACCGAGTAACCAGAGGGCCTGTGATCCGAACGAGTGAGGTGAATCGAAATACGAGCTTAACCTCGCAGGGAATCCGTGACCTGTCTCGAACGGCCTTCGTTTGCGTCACGGGCGTCACTTAAGAAGATGCGAGCGCGGGCCACCCAAGGGGCACCTTTTACGTCTGTATTTAAGGTCCCAAGGGTCCATGGGTTAAGCTATAACTTCAACGGGGGTGGTGTCGACTGAGTGTAACTTTCTGCAGAGACCCTCATTCGGGGGAATTTAGACGGTAGGTGACGTGGTGGCGAATGGCTGAATTAGATCAGTGATCGCCGAGCCCTGAGTTCCGGGCGCACCTGTAAGTAATCCGTGTAAGATCAGTCGACTGGTTAAACGTCCTTATGGGAAAACTAGACCCTTCTTCGTCCGCGTTGCCTAACCAATATGTAATCGATCCTGAATATCAAATCTTTCGTTGAGGTGATGCCTAAGGTGCTAGGCCTACCCTGTAAACACGAAATCCACCAACTCGTGACAACTTACCGGCGCATTGTGGGTTTTCCAATTGAAACACCGTCAATGATATTGAGGGCCCGGAGTTATCTTATGACGGTCTCCCAAGCAACCCACTATGGCCCTCGTCTTGTGCTATTTCACTTTCAGTCAAATGATACACCAACATCCCGAATGGCATCAAGAAACAATATAAATTGTCGCAGCCGAGGCGACACTGCGCACCTCAGCGTTCAGTGAGGAACTGAGTGCTCCTTGACTCGATGAAACAGTACAGTAGACCCCCTTTCATGGTGGACCCCTGAAATCAGAGGTCAAAAGATAGGAAACATCATCATTGGATAAGTTCCAGCCGGTATTAGGCCCACGCTCTCCTAGACCACAAGGAACGCGTGCCCGTTTGAGGCACTGACCGCTGTCTTACTCTTTCCCCACGGCCCGCGCTCGCAGAAAAGTAGCTGGCGGTCGTGTTATAATTTGAGGGTTTTGCAGGGAAAGGGGCCCTAGATCGTGACGAACGTTAGCCTCATGGTCCGTTTGTCGGTCTAAGCTCTGAGAACTGCCTGGTACCAAAAGGTGGAAGATGCACCCGGACTTCTAAGAAATAGATTTAAAACGGATATCAGGCGAAAACCGGAGTGATCACCGGAAGCAAGTCACCTTGTTGTACGGACCATATAGATGTAAGCAACAACTACTTGCGCGGTAGTTCACCGTGACGGGTGTGATGCGTGGTACGTGTCGTACATTTCCGAGATTGTTCCGGTGAAACCGGTGTGCGATGAATGACTAAGTCGCACTCCCAACCCGTATCAAGGGCACGTAACCGGTCTATAACACTATCTGCGCACACATGACAGCCACGATCGGTAACGACGCGACCAATAACTTTTACACCCGATGACCCGGGTACTCCGCATGTGTTGGCCCTGTAGAGGACCGAAAAAGAGCGGCTATGACCACGGTTCAGGGAAATTAACGAAGGATATCTGTGAAAACAATCCGGCAATCACCAGTATTGATAAGAGGATACGTGTCACCTAACC' totalcount="4"/>
    <sequence taxon='t85' value='GTGGGGCCCAGAGGATTCCTTTCTCCCCCATACCTAATGAGTCAATGTGCATAAGTTGCCGGACACACCAATCCAAAATTCGTATGCGCAGCGATCGCTTTTGGTAAGCTCTCTGCGGATAAGAGGGAGAGACTAGCCGTCACTCGATTGATTGCGGTTGTTGCCTCGACCGATCGAGATCGGCGTGCAGACCAACCGAAATACATGGCCATGAGGAAGTTAAATGGATCCGCTAGTCCGATTCGCTCAGGCAAATGTCGACGATTTGTGCAGTTTATGGAACAGCCTTCTTATCCAAGACTCGATCCTTCGGCCTACCCGTGTCTCTGGTCATGTGCTACCTACCCCTTGCAGGCCCCATACTAGGGATATTGCACGCCACCCCGAGGAGGCTCCACGGTCACACCTGGGACTTACCTTATCATGACACTAGAAGAAGATCATTCCAACGAAGTTTTGACCGAGTAACCAGAGGGCCTGTGATCCGAACGAGTGAGGTGAATCGAAATACGAGCTTAACCTCGCAGGGAATCCGTGACCTGTCTCGAACGGCCTTCGTTTGCGTCACGGGCGTCACTTAAGAAGATGCGAGCGCGGGCCACCCAAGGGGCACCTTTTACGTCTGTATTTAAGGTCCCAAGGGTCCATGGGTTAAGCTATAACTTCAACGGGGGTGGTGTCGACTGAGTGTAACTTTCTGCAGAGACCCTCATTCGGGGGAATTTAGACGGTAGGTGACGTGGTGGCGAATGGCTGAATTAGATCAGTGATCGCCGAGCCCTGAGTTCCGGGCGCACCTGTAAGTAATCCGTGTAAGATCAGTCGACTGGTTAAACGTCCTTATGGGAAAACTAGACCCTTCTTCGTCCGCGTTGCCTAACCAATATGTAATCGATCCTGAATATCAAATCTTTCGTTGAGGTGGTGCCTAAGGTGCTAGGCCTACCCTGTAAACACGAAATCCACCAACTCGTGACAACTTACCGGCGCATTGTGGGTTTTCCAATTGAAACACCGTCAATGATATTGAGGGCCCGGAGTTATCTTATGACGGTCTCCCAAGCAACCCACTATGGCCCTCGTCTTGTGCTATTTCACTTTCAGTCAAATGATACACCAACATCCCGAATGGCATCAAGAAACAATATAAATTGTCGCAGCCGAGGCGACACTGCGCACCTCAGCGTTCAGTGAGGAACTGAGTGCTCCTTGACTCGATGAAACAGTACAGTAGACCCCCTTTCATGGTGGACCCCTGAAATCAGAGGTCAAAAGATAGGAAACATCATCATTGGATAAGTTCCAGCCGGTATTAGGCCCACGCTCTCCTAGACCACAAGGAACGCGTGCCCGTTTGAGGCACTGACCGCTGTCTTACTCTTTCCCCACGGCCCGCGCTCGCAGAAAAGTAGCTGGCGGTCGTGTTATAATTTGAGGGTTTTGCAGGGAAAGGGGCCCTAGATCGTGACGAACGTTAGCCTCATGGTCCGTTTGTCGGTCTAAGCTCTGAGAACTGCCTGGTACCAAAAGGTGGAAGATGCACCCGGACTTCTAAGAAATAGATTTAAAACGGATATCAGGCGAAAACCGGAGTGATCACCGGAAGCAAGTCACCTTGTTGTACGGACCATATAGATGTAAGCAACAACTACTTGCGCGGTAGTTCACCGTGACGGGTGTGATGCGTGGTACGTGTCGTACATTTCCGAGATTGTTCCGGTGAAACCGGTGTGCGATGAATGACTAAGTCGCACTCCCAACCCGTATCAAGGGCACGTAACCGGTCTATAACACTATCTGCGCACACATGACAGCCACGATCGGTAACGACGCGACCAATAACTTTTACACCCGATGACCCGGGTACTCCGCATGTGTTGGCACTGTAGAGGACCGAAAAAGAGCGGCTATGACCACGGTTCAGGGAAATTAACGAAGGATATCTGTGAAAACAATCCGGCAATCACCAGTATTGAGAAGAGGATACGTGTCACCTAACC' totalcount="4"/>
    <sequence taxon='t86' value='GTGGGGCCCACAGGATTCCTTTCTTCCCCATACCTAATGAGTCAATGTGCATAAGTTGCCGGACACACCAATCCAAAATTCGTATGCGCAGCGATCGCTTTTGGTAAGCTCTCTGCGGATAAGAGGGAGAGACTAGCCGTCACTCGATTGATTGCGGTTGTTGCCTCGACCGATCGAGATCGGCGTGCAGACCAACCGAAATACATGGCCATGAGGAAGTTAAATGGATCCGCTAGTCCGATTCGCTCAGGCAAATGTCGACGATTTGTGCAGTTTATGGAACAGCCTTCTTATCCGAGACTCGATCCTTCGGCCTACCCGTGTCTCTGGTCATGTGCTACCTACCCCTTGCAGGCCCCATACTAGGGATATTGCACGCCACCCCGAGGAGGCTCCACGGTCACACCTGGGACTTACCTTATCATGACACTAGAAGAAGATCATTCTAACGAAGTTTTGACCGAGTAACCAGAGGGCCTGTGATCCGAACGAGTGAGGTGAATCGAAATACGAGCTTAACCTCGCAGGGAATCCGTGACCTGTCTCGAACGGCCTTCGTTTGCGTCACGGGCGTCACTTAAGAAGATGCGAGCGCGGGCCACCCAAGGGGCACCTTTTACGTCTGTATTTAAGGTCCCAAGGGTCCATGGGTTAAGCTATAACTTCAACGGGGGTGGTGTCGACTGAGTGTAACTTTCTGCAGAGACCCTCATTCGGGGGAATTTAGACGGTAGGTGACGTGGTGGCGAATGGCTGAATTAGATCAGTGATCGCCGAGCCCTGAGTTCCGGGCGCACCTGTAAGTAATCCGTGTAAGATCAGCCGACTGGTTAAACGTCCTTATGGGAAAACTAGACCCTTCTTCGTCCGCGTTGCCTAACCAATATGTAATCGATCCTGAATATCAAATCTTTCGTTGAGGTGATGCCTAAGGTACTAGGCCTACCCTGTAGACACGAAATCCACCAACTCGTGACAACTTACCGGCGCATTGTGGGTTTTCCAATTGAAACACCGTCAATGATATTGAGGGCCCGGAGTTATCTTATGGCGGGCTCCCAAGCAACCCACTATGGCCCTCGTCTTGTGCTATTTCACTTTCAGTCAAATGATACACCAACATCCCGAATGGCATCAAGAAACAATATAAATTGTCGCAGCCGAGGCGACACTGCGCACCTCAGCGTTCAGTGAGGGACTGAGTGCTCCTTGACTCGATGAAACAGTACAGTAGACCCCCTTTCATGGTGGACCCCTGAAATCAGAGGTCAAAAGATAGGAAACATCATCATTGGATAAGTTCCAGCCGGTATTAGGCCCACGCTCTCCTAGACGACAAGGAACGCGTGCCCGTTTGAGGCACTGACCGCTGTCTTACTCTTTCCCCACGGCCCGCGCTCGCAGAAAAGTAGCTGGCGGTCGTGTTATAATTTGAGGGTTTTGCAGGGAAAGGGGCCCTAGATCGTGACGAACGTTAGCCTCATGGTCCGTTTGTCGGTCTAAGCTCTGAGAACTGCCTGGTACCAAAAGGTGGAAGATGCACCCGGACTTCTAAGAAATAGATTTAAAACGGATATCAGGCGAAAACCGAAGTGATCACCGGAAGCAAGTCACCTTGTTGTACGGACCATATAGATGTAAGCAACAACTACTTGTGCGGTAGTTCACCGTGACGGGTGTGATGCGTGGTACGTGTCGTACATTTCCGAGATTGTTCCGGTGAAACCGGTGTGCAATGAATGACTAAGTCGCACTCCCAACCCGTATCAAGGGCACGTAACCGGTCTATAACACTATCTGCGCACACATGACAGCCACGATCGGTAACGACGCGACCAATAACTTTTACACCCGATGACCCGGGTACTCCGCATGTGTTGGCACTGTAGAGGACCGAAAAAGAGCGGCTATGACCACGGTTCAGGGAAATTAACGAAGGATATCTGTGAAAACAATCCGGCAATCACCAGTATTGATAAGAGGATACGTGTCACCTAACC' totalcount="4"/>
    <sequence taxon='t87' value='GTGGGGCCCACAGGATTCCTTTCTCCCCCATACCTAATGAGTCAATGTGCATAAGTTGCCGGACACACCAATCCAAAATTCGTATGCGCAGCGATCGCTTTTGGTAAGCTCTCTGCGGATAAGAGGGAGAGACTAGCCGTCACTCGATTGATTGCGGTTGTTGCCTCGACCGATCGAGATCGGCGTGCAGACCAACCGAAATACATGGCCATGAGGAAGTTAAATGGATCCGCTAGTCCGATTCGCTCAGGCAAATGTCGACGATTTGTGCAGTTTATGGAACAGCCTTCTTATCCAAGACTCGATCCTTCGGCCTACCCGTGTCTCTGGTCATGTGCTACCTACCCCTTGCAGGCCCCATACTAGGGATATTGCACGCCACCCCGAGGAGGCTCCACGGTCACACCTGGGACTTACCTTATCATGACACTAGAAGAAGATCATTCCAACGAAGTTTTGACCGAGTAACCAGAGGGCCTGTGATCCGAACGAGTGAGGTGAATCGAAATACGAGCTTAACCTCGCAGGGAATCCGTGACCTGTCTCGAACGGCCTTCGTTTGCGTCACGGGCGTCACTTAAGAAGATGCGAGCGCGGGCCACCCAAGGGGCACCTTTTACGTCTGTATTTAAGGTCCCAAGGGTCCATGGGTTAAGCTATAACTTCAACGGGGGTGGTGTCGACTGAGTGTAACTTTCTGCAGAGACCCTCATTCGGGGGAATTTAGACGGTAGGTGACGTGGTGGCGAATGGCTGAATTAGATCAATGATCGCCGAGCCCTGAGTTCCGGGCGCACCTGTAAGTAATCCGTGTAAGATCAGTCGACTGGTTAAACGTCCTTATGGGAAAACTAGACCCTTCTTCGTCCGCGTTGCCTAACCAATATGTAATCGATCCTGAATATCAAATCTTTCGTTGAGGTGATGCCTAAGGTGCTAGGCCTACCCTGTAGACACGAAATCCACCAACTCGTGACAACTTACCGGCGCATTGTGGGTTTTCCAATTGAAACACCGTCAATGATATTGAGGGCCCGGAGTTATCTTATGACGGTCTCCCAAGCAACCCACTATGGCCCTCGTCTTGTGCTATTTCACTTTCAGTCAAATGATACACCAACATCCCGAATGGCATCAAGAAACAATATAAATTGTCGCAGCCGAGGCGACATTGCGCACCTCAGCGTTCAGTGAGGGACTGAGTGCTCCTTGACTCGATGAAACAGTACAGTAGACCCCCTTTCATGGTGGACCCCTGAAATCAGAGGTCAAAAGATAGGAAACATCATCATTGGATAAGTTCCAGCCGGTATTAGGCCCACGCTCTCCTAGACCACAAGGAACGCGTGCCCGTTTGAGGCACTGACCGCTGTCTTACTCTTTCCCCACGGCCCGCGCTCGCAGAAAAGTAGCTGGCGGTCGTGTTATAATTTGAGGGTTTTGCAGGGAAAGGGGCCCTAGATCGTGACGAACGTTAGCCTCATGGTCCGTTTGTCGGTCTAAGCTCTGAGAACTGCCTGGTACCAAAAGGTGGAAGATGCACCCGGACTTCTAAGAAATAGATTTAAAACGGATATCAGGCGAAAACCGAAGTGATCACCGGAAGCAAGTCACCTTGTTGTACGGACCATATAGATGTAAGCAACAACTACTTGCGCGGTAGTTCACCGTGACGGGTGTGATGCGTGGTACGTGTCGTACATTTCCGAGATTGTTCCGGTGAAACCGGTGTGCGATGAATGACTAAGTCGCACTCCCAACCCGCATCAAGGGCACGTAACCGGTCTATAACACTATCTGCGCACACATGACAGCCACGATCGGTAACGACGCGACCAATAACTTTTACACCCGATGACCCGGGTACTCCGCATGTGTTGGCACTGTAGAGGACCGAAAAAGAGCGGCTATGACCACGGTTCAGGGAAATTAACGAAGGATATCTGTGAAAACAATCCGGCAATCACCAGTATTGATAAGAGGATACGTGTCACCTAACC' totalcount="4"/>
    <sequence taxon='t88' value='GTGGGGCCCACAGGATTCCTTTCTCCCCCATACCTAATGAGTCAATGTGCATAAGTTGCCGGACACACCAATCCAAAATTCGTATGCGCAGCGATCGCTTTTGGTAAGCTCTCTGCGGATAAGAGGGAGAGACTAGCCGTCACTCGATTGATTGCGGTTGTTGCCTCGACCGATCGAGATCGGCGTGCAGACCAACCGAAATACATGGCCATGAGGAAGTTAAATGGATCCGCTAGTCCGATTCGCTCAGGCAAATGTCGACGATTTGTGCAGTTTATGGAACAGCCTTCTTATCCAAGACTCGATCCTTCGGCCTACCCGTGTCTCTGGTCATGTGCTACCTACCCCTTGCAGGCCCCATACTAGGGATATTGCACGCCACCCCGAGGAGGCTCCACGGTCACACCTGGGACCTACCTTATCATGACACTAGAAGAAGATCATTCCAACGAAGTTTTGACCGAGTAACCAGAGGGCCTGTGATCCGAACGAGTGAGGTGAATCGAAATACGAGCTTAACCTCGCAGGGAATCCGTGACCTGTCTCGAACGGCCTTCGTTTGCGTCACGGGCGTCACTTAAGAAGATGCGAGCGCGGGCCACCCAAGGGGCACCTTTTACGTCTGTATTTAAGGTCCCAAGGGTCCATGGGTTAAGCTATAACTTCAACGGGGGTGGTGTCGACTGAGTGTAACTTTCTGCAGAGACCCTCATTCGGGGGAATTTAGACGGTAGGTGACGTGGTGGCGAATGGCTGAATTAGATCAGTGATCGCCGAGCCCTGAGTTCCGGGCGCACCTGTAAGTAATCCGTGTAAGATCAGTCGACTGGTTAAACGTCCTTATGGGAAAACTAGACCCTTCTTCGTCCGCGTTGCCTAACCAATATGTAATCGATCCTGAATATCAAATCTTTCGTTGAGGTGATGCCTAAGGTGCTAGGCCTACCCTGTAGACACGAAATCCACCAACTCGTGACAACTTACCGGCGCATTGTGGGTTTTCCAATTGAAACACCGTCAATGATATTGAGGGCCCGGAGTTATCTTATGACGGTCTCCCAAGCAACCCACTATGGCCCTCGTCTTGTGCTATTTCACTTTCAGTCAAATGATACACCAACATCCCGAATGGCATCAAGAAACAATATAAATTGTCGCAGCCGAGGCGACACTGCGCACCTCAGCGTTCAGTGAGGGACTGAGTGCTCCTTGACTCGATGAAACAGTACAGTAGACCCCCTTTCATGGTGGACCCCTGAAATCAAAGGTCAAAAGATAGGAAACATCATCATTGGATAAGTTCCAGCCGGTATTAGGCCCACGCTCTCCTAGACCACAAGGAACGCGTGCCCGTTTGAGGCACTGACCGCTGTCTTACTCTTTCCCCACGGCCCGCGCTCGTAGAAAAGTAGCTGGCGGTCGTGTTATAATTTGAGGGTTTTGCAGGGAAAGGGGCCCTAGATCGTGACGAACGTTAGCCTCATGGTCCGTTTGTCGGTCTAAGCTCTGAGAACTGCCTGGTACCAAAAGGTGGAAGATGCACCCGGACTTCTAAGAAATAGATTTAAAACGGATATCAGGCGAAAACCGAAGTGATCGCCGGAAGCAAGTCACCTTGTTGTACGGACCATATAGATGTAAGCAATAACTACTTGCGCGGTAGTTCACCGTGACGGGTGTGATGCGTGGTACGTGTCGTACATTTCCGAGATTGTTCCGGTGAAACCGGTGTACGATGAATGACTAAGTCGCACTCCCAACCCGTATCAAGGGCACGTAACCGGTCTATAACACTATCTGCGCACACATGACAGCCACGATCGGTAACGACGCGACCAATAACTTTTACACCCGATGACCCGGGTACTCCGCATGTGTTGGCACTGTAGAGGACCGAAAAAGAGCGGCTATGACCACGGTTCAGGGAAATTAACGAAGGATATCTGTGAAAACAATCCGGCAATCACCAGTATTGATAAGAGGATACGTGTCACCTAACC' totalcount="4"/>
    <sequence taxon='t89' value='GTGGGGCCCACAGGATTCCTTTCTCCCCCATACCTAATGAGTCAATGTGCATAAGTTGCCGGACACACCAATCCAAAATTCGTATGCGCAGCGATCGCTTTTGGTAAGCTCTCTGCGGATAAGAGGGAGAGACTAGCCGTCACTCGATTGATTGCGGTTGTTGCCTCGACCGATCGAGATCGGCGTGCAGACCAACCGAAATACATGGCCATGAGGAAGTTAAATGGATCCGCTAGTCCGATTCGCTCAGGCAAATGTCGACGATTTGTGCAGTTTATGGAACAGCCTTCTTATCCAAGACACGATCCTTCGGCCTACCCGTGTCTCTGGTCATGTGCTACCTACCCCTTGCAGGCCCCATACTAGGGATATTGCACGCCACCCCGAGGAGGCTCCACGGTCACACCTGGGACCTACCTTATCATGACACTAGAAGAAGATCATTCCAACGAAGTTTTGACCGAGTAACCAGAGGGCCTGTGATCCGAACGAGTGAGGTGAATCGAAATACGAGCTTAACCTCGCAGGGAATCCGTGACCTGTCTCGAACGGCCTTCGTTTGCGTCACGGGCGTCACTTAAGAAGATGCGAGCGCGGGCCACCCAAGGGGCACCTTTTACGTCTGTATTTAAGGTCCCAAGGGTCCATGGGTTAAGCTATAACTTCAACGGGGGTGGTGTCGACTGAGTGTAACTTTCTGCAGAGACCCTCATTCGGGGGAATTTAGACGGTAGGTGACGTGGTGGCGAATGGCTGAATTAGATCAGTGATCGCCGAGCCCTGAGTTCCGGGCGCACCTGTAAGTAATCCGTGTAAGATCAGTCGACTGGTTAAACGTCCTTATGGGAAAACTAGACCCTTCTTCGTCCGCGTTGCCTAACCAATATGTAATCGATCCTGAATATCAAATCTTTCGTTGAGGTGATGCCTAAGGTGCTAGGCCTACCCTGTAGACACGAAATCCACCAACTCGTGACAACTTACCGGCGCATTGTGGGTTTTCCAATTGAAACACCGTCAATGATATTGAGGGCCCGGAGTTATCTTATGACGGTCTCCCAAGCAACCCACTATGGCCCTCGTCTTGTGCTATTTCACTTTCAGTCAAATGATACACCAACATCCCGAATGGCATCAAGAAACAATATAAATTGTCGCAGCCGAGGCGACACTGCGCACCTCAGCGTTCAGTGAGGGACTGAGTGCTCCTTGACTCGATGAAACAGTACAGTAGACCCCCTTTCATGGTGGACCCCTGAAATCAAAGGTCAAAAGATAGGAAACATCATCATTGGATAAGTTCCAGCCGGTATTAGGCCCACGCTCTCCTAGACCACAAGGAACGCGTGCCCGTTTGAGGCACTGACCGCTGTCTTACTCTTTCCCCACGGCCCGCGCTCGCAGAAAAGTAGCTGGCGGTCGTGTTATAATTTGAGGGTTTTGCAGGGAAAGGGGCCCTAGATCGTGACGAACGTTAGCCTCAGGGTCCGTTTGTCGGTCTAAGCTCTGAGAACTGCCTGGTACCAAAAGGTGGAAGATGCACCCGGACTTCTAAGAAATAGATTTAAAACGGATATCAGGCGAAAACCGAAGTGATCACCGGAAGCAAGTCACCTTGTTGTACGGACCATATAGATGTAAGCAACAACTACTTGCGCGGTAGTTCACCGTGACGGGTGTGATGCGTGGTACGTGTCGTACATTTCCGAGATTGTTCCGGTGAAACCGGTGTGCGATGAATGACTAAGTCGCACTCCCAACCCGTATCAAGGGCACGTAACCGGTCTATAACACTATCTGCGCACACATGACAGCCACGATCGGTAACGACGCGACCAATAACTTTTACACCCGATGACCCGGGTACTCCGCATGTGTTGGCACTGTAGAGGACCGAAAAAGAGCGGCTATGACCACGGTTCAGGGAAATTAACGAAGGATATCTGTGAAAACAATCCGGCAATCACCAGTATTGATAAGAGGATACGTGTCACCTAACC' totalcount="4"/>
    <sequence taxon='t90' value='GTGGGGCCCACAGGATTCCTTTCTCCCCCATACCTAATGAGTCAATGTGCATAAGTTGCCGGACACACCAATCCAAAATTCGTATGCGCAGCGATCGCTTTTGGTAAGCTCTCTGCGGATAAGAGGGAGAGACTAGCCGTCACTCGATTGATTGCGGTTGTTGCCTCGACCGATCGAGATCGGCGTGCAGACCAACCGAAATACATGGCCATGAGGAAGTTAAATGGATCCGCTAGTCCGATTCGCTCAGGCAAATGTCGACGATTTGTGCAGTTTATGGAACAGCCTTCTTATCCAAGACTCGATCCTTCGGCCTACCCGTGTCTCTGGTCATGTGCTACCTACCCCTTGCAGGCCCCATACTAGGGATATTGCACGCCACCCCGAGGAGGCTCCACGGTCACACCTGGGACCTACCTTATCATGACACTAGAAGAAGATCATTCCAACGAAGTTTTGACCGAGTAACCAGAGGGCCTGTGATCCGAACGAGTGAGGTGAATCGAAATACGAGCTTAACCTCGCAGGGAATCCGTGACCTGTCTCGAACGGCCTTCGTTTGCGTCACGGGCGTCACTTAAGAAGATGCGAGCGCGGGCCACCCAAGGGGCACCTTTTACGTCTGTATTTAAGGTCCCAAGGGTCCATGGGTTAAGCTATAACTTCAACGGGGGTGGTGTCGACTGAGTGTAACTTTCTGCAGAGACCCTCATTCGGGGGAATTTAGACGGTAGGTGACGTGGTGGCGAATGGCTGAATTAGATCAGTGATCGCCGAGCCCTGAGTTCCGGGCGCACCTGTAAGTAATCCGTGTAAGATCAGTCGACTGGTTAAACGTCCTTATGGGAAAACTAGACCCTTCTTCGTCCGCGTTGCCTAACCAATATGTAATCGATCCTGAATATCAAATCTTTCGTTGAGGTGATGCCTAAGGTGCTAGGCCTACCCTGTAGACACGAAATCCACCAACTCGTGACAACTTACCGGCGCATTGTGGGTTTTCCAATTGAAACACCGTCAATGATATTGAGGGCCCGGAGTTATCTTATGACGGTCTCCCAAGCAACCCACTATGGCCCTCGTCTTGTGCTATTTCACTTTCAGTCAAATGATACACCAACATCCCGAATGGCATCAAGAAACAATATAAATTGTCGCAGCCGAGGCGACACTGCGCACCTCAGCGTTCAGTGAGGGACTGAGTGCTCCTTGACTCGATGAAACAGTACAGTAGACCCCCTTTCATGGTGGACCCCTGAAATCAAAGGTCAAAAGATAGGAAACATCATCATTGGATAAGTTCCAGCCGGTATTAGGCCCACGCTCTCCTAGACCACAAGGAACGCGTGCCCGTTTGAGGCACTGACCGCTGTCTTACTCTTTCCCCACGGCCCGCGCTCGCAGAAAAGTAGCTGGCGGTCGTGTTATAATTTGAGGGTTTTGCAGGGAAAGGGGCCCTAGATCGTGACGAACGTTAGCCTCAGGGTCCGTTTGTCGGTCTAAGCTCTGAGAACTGCCTGGTACCAAAAGGTGGAAGATGCACCCGGACTTCTAAGAAATAGATTTAAAACGGATATCAGGCGAAAACCGAAGTGATCACCGGAAGCAAGTCACCTTGTTGTACGGACCATATAGATGTAAGCAACAACTACTTGCGCGGTAGTTCACCGTGACGGGTGTGATGCGTGGTACGTGTCGTACATTTCCGAGATTGTTCCGGTGAAACCGGTGTGCGATGAATGACTAAGTCGCACTCCCAACCCGTATCAAGGGCACGTAACCGGTCTATAACACTATCTGCGCACACATGACAGCCACGATCGGTAACGACGCGACCAATAACTTTTACACCCGATGACCCGGGTACTCCGCATGTGTTGGCACTGTAGAGGACCGAAAAAGAGCGGCTATGACCACGGTTCAGGGAAATTAACGAAGGATATCTGTGAAAACAATCCGGCAATCACCAGTATTGATAAGAGGATACGTGTCACCTAACC' totalcount="4"/>
    <sequence taxon='t91' value='GTGGGGCCCACAGGATTCCTTTCTCCCCCATACCTAATGAGTCAATGTGCATAAGTTGCCGGACACACCAAGCCAAAATTCGTATGCGCAGCGATCGCTTTTGGTAAGCTCTCTGCGGATAAGAGGGAGAGACTAGCCGTCACTCGATTGATTGCGGTTGTTGCCTCGACCGATCGAGATCGGCGTGCAGACCAACCGAAATACATGGCCATGAGGAAGTTAAATGGATCCGCTAGTCCGATTCGCTCAGGCAAATGTCGACGATTTGTGCAGTTTATGGAACAGCCTTCTTATCCAAGACTCGATCCTTCGGCCTACCCGTGTCTCTGGTCATGTGCTACCTACCCCTTGCAGGCCCCATACTAGGGATATTGCACGCCACCCCGAGGAGGCTCCACGGTCACACCTGGGACTTACCTTATCATGACACTAGAAGAAGATCATTCCAACGAAGTTTTGACCGAGTAACCAGAGGGCCTGTGATCCGAACGAGTGAGGTGAATCGAAATACGAGCTTAACCTCGCAGGGAATCCGTGACCTGTCTCGAACGGCCTTCGTTTGCGTCACGGGCGTCACTTAAGAAGATGCGAGCGCGGGCCACCCAAGGGGCACCTTTTACGTCTGTATTTAAGGTCCCAAGGGTCCATGGGTTAAGCTATAACTTCAACGGGGGTGGTGTCGACTGAGTGTAACTTTCTGCAGAGACCCTCATTCGGGGGAATTTAGACGGTAGGTGACGTGGTGGCGAATGGCTGAATTAGATCAATGATCGCCGAGCCCTGAGTTCCGGGCGCACCTGTAAGTAATCCGTGTAAGATCAGTCGACTGGTTAAACGTCCTTATGGGAAAACTAGACCCTTCTTCGTCCGCGTTGCCTAACCAATATGTAATCGATCCTGAATATCAAATCTTTCGTTGAGGTGATGCCTAAGGTGCTAGGCCTACCCTGTAGACACGAAATCCACCAACTCGTGACAACTTACCGGCGCATTGTGGGTTTTCCAATTGAAACACCGTCAATGATATTGAGGGCCCGGAGTTATCTTATGACGGTCTCCCAAGCAACCCACTATGGCCCTCGTCTTGTGCTATTTCACTTTCAGTCAAATGATACACCAACATCCCGAATGGCATCAAGAAACAATATAAATTGTCGCAGCCGAGGCGACATTGCGCACCTCAGCGTTCAGTGAGGGACTGAGTGCTCCTTGACTCGATGAAACAGTACAGTAGACCCCCTTTCATGGTGGACCCCTGAAATCAGAGGTCAAAAGATAGGAAACATCATCATTGGATAAGTTCCAGCCGGTATTAGGCCCACGCTCTCCTAGACCACAAGGAACGCGTGCCCGTTTGAGGCACTGACCGCTGTCTTACTCTTTCCCCACGGCCCGCGCTCGCAGAAAAGTAGCTGGCGGTCGTGTTATAATTTGAGGGTTTTGCAGGGAAAGGGGCCCTAGATCGTGACGAACGTTAGCCTCATGGTCCGTTTGTCGGTCTAAGCTCTGAGAACTGCCTGGTACCAAAAGGTGGAAGATGCACCCGGACTTCTAAGAAATAGATTTAAAACGGATATCAGGCGAAAACCGAAGTGATCACCGGAAGCAAGTCACCTTGTTGTACGGACCATATAGATGTAAGCAACAACTACTTGCGCGGTAGTTCACCGTGACGGGTGTGATGCGTGGTACGTGTCGTACATTTCCGAGATTGTTCCGGTGAAACCGGTGTGCGATGAATGACTAAGTCGCACTCCCAACCCGTATCAAGGGCACGTAACCGGTCTATAACACTATCTGCGCACACATGACAGCCACGATCGGTAACGACGCGACCAATAACTTTTACACCCGATGACCCGGGTACTCCGCATGTGTTGGCACTGTAGAGGACCGAAAAAGAGCGGCTATGACCACGGTTCAGGGAAATTAACGAAGGATATCTGTGAAAACAATCCGGCAATCACCAGTATTGATAAGAGGATACGTGTCACCTAACC' totalcount="4"/>
    <sequence taxon='t92' value='GTAGGGCCCACAGCATTCCTTTCTTCCCCATACCTAATGAGTCAATGTGTATAAGTTGCCGGACACACCAATCCAAAATTCGTATGCGCAGCGATCGCTTTTGGTAAGCTCTCTGCGAATAAGAGGGAGAGACTAGCCGTCACTCGATTGATTGCGGTTGTTGCCTCGACCGATCGAGATCGGCGCGCAGACCAACCGAAATACATGGCCATGAGGAAGTTAAATGGATCCGCTAGTCCGATTCGCTCAGGCAGATGTCGACGATTTGTGCAGTTTATGGAACAGCCTTCTTACCCAAGACTCGATCCTTCGGCCTATCCGTGTCGCTGGTCATGTGCTACCTACCCCTTGCAGGCCCCATACTAGGGATATTGCACGCCACCCCGAGGAGGCTCCACGGTCACACCTGGGACTTACCTTATCATGACACTAGAAGAAGATCATTCCAACGAAGTTTTGACCGAGTAACCAGAGGGCCTGTGATCCGAACGAGTGAGGTGAATCGAAATACGAGCTTAATCTCGCAGGGAATCCGTGACCTGTCTCGAACGGCCTTCGTTTGCGTCACGGGCGTCACTTAAGAAGATGCGAGCGCGGGCCACCCAAGGGGCACCTTTTACGTCTGTATTTAAGGTCCCAAGGGTCCATGGGTTAAGCTATAACTTCAACGGGGGTGGTGTCGACTGAGTGTAACTTTCTGCAGAGACCCTCATTCGGGGGAATTTAGACGGTAGGTGACGTGCTGGCGAATGGCTGAATTAGATCAGTGATCGCCGAGCCCTGAGTTCCGGGCGCACCTGTAAGTAATCCGTGTAAGATCAGCCGACTGGTTAAACGTCCTTATGGGAATACTAGACCCTTCTTCGTCCGCGTTGCCTAACCAATATGTAATCGATCCTGAATATCAAATCTCTCGTTGAGGTGATGCCTAAGGTGCTAGGCCTACCCTGTAGACACGAAATCCACCAACTCGTGACAACTTATCGGCGCATTGTGGGTTTTCCAATTGAAACACCCTCAATGATACTGAGGGCCCGGAGTTATCTTATGGCGGTCTCCCAAGCAACCCACTATGGCCCTCGTCTTGTGCTATTTCACTTTCAGTCAAATGATACACCGACATCCCGAATGGCATCAAGAAACAATATAAATTGTCGCAGCCGAGGCGACACTGCGCACCTCAGCGTTCAGTGAGGGACTGAGCGCTCCTTGACTCGATGAAACAGTACAGTAGACCCCCTTTCATGGTGGACCCCTGAAATCAGAGGTCAAAAGATAGGAAACATCATCATTGGATAAGTTCCAGTCGGTATTAGGCCCACGCTCTCCTAGACGACAAGGAACGCGTCCCCGTTTGAGGCACTGACCGCTGTCTTACTCTTTCCCCACGGCCCGGGCTCGCAGAAAAGTAGCTGGCGGTCGTGTTATAATTTGAGGGTTTTGCAGGGAAAGGGGCCCTAGATCGTGACGAACGTTAGCCTCATGGTCCGTCTGTCGGTCTAAGCTCTGAGAACTGCCTGGTACCAAAAGGCGGAAGATGCACCCGGACTTCTAAGAAATAGATTTAAAACGGATATCAGGCGAAAACCGAAGTGATCACCAGGAGCAGGTCACCTTGTTGTACGGACCATATAGATGTAAGCAACAACTACTTGCGCGGTAGTTCACCGTGACGGGTGTGATGCGTGGTACGTGTCGTACATTTCCGAGATTGTTCCGGTGAAACCGGTGTGCGATGAATGACTAAGTCGCACTCCCAACCCGTATCAAGGGCACGTAACCGGTCTATAACACTATCTGCGCACACATGACAGCCACGATCGGTAACGACGCGACCAATAACTATTACACCCGATGACCCGGGTACTCCGCATGTGTTGGCACTGTAGAGGACCGAAAAAGAGCGGCTATGACCACGGTTCAGGGGGATTAATGAAGGATATCTGTGAAAACAATCCGGCAATCACCAGTATTGATAAGAGGATACGTGTCACCTAACC' totalcount="4"/>
    <sequence taxon='t93' value='GTGGGGCCCACAGGATTCCTTTCTCCCCCATACCTAATGAGTCAATGTGCATAAGTTGCCGGACACACCAATCCAAAATTCGTATGCGCAGCGATCGCTTTTGGTAAGCTCTCTGCGGATAAGAGGGAGAGACTAGCCGTCACTCGATTGATTGCGGTTGTTGCCTCGACCGATCGAGATCGGCGTGCAGACCAACCGAAATACATGGCCATGAGGAAGTTAAATGGATCCGCTAGTCCGATTCGCTCAGGCAAATGTCGACGATTTGTGCAGTTTATGGAACAGCCTTCTTATCCAAGACTCGATCCTTCGGCCTACCCGTGTCTCTGGTCATGTGCTACCTACCCCTTGCAGGCCCCATACTAGGGATATTGCACGCCACCCCGAGGAGGCTCCACGGTCACACCTGGGACCTACCTTATCATGACACTAGAAGAAGATCATTCCAACGAAGTTTTGACCGAGTAACCAGAGGGCCTGTGATCCGAACGAGTGAGGTGAATCGAAATACGAGCTTAACCTCGCAGGGAATCCGTGACCTGTCTCGAACGGCCTTCGTTTGCGTCACGGGCGTCACTTAAGAAGATGCGAGCGCGGGCCACCCAAGGGGCACCTTTTACGTCTGTATTTAAGGTCCCAAGGGTCCATGGGTTAAGCTATAACTTCAACGGGGGTGGTGTCGACTGAGTGTAACTTTCTGCAGAGACCCTCATTCGGGGGAATTTAGACGGTAGGTGACGTGGTGGCGAATGGCTGAATTAGATCAGTGATCGCCGAGCCCTGAGTTCCGGGCGCACCTGTAAGTAATCCGTGTAAGATCAGTCGACTGGTTAAACGTCCTTATGGGAAAACTAGACCCTTCTTCGTCCGCGTTGCCTAACCAATATGTAATCGATCCTGAATATCAAATCTTTCGTTGAGGTGATGCCTAAGGTGCTAGGCCTACCCTGTAGACACGAAATCCACCAACTCGTGGCAACTTACCGGCGCATTGTGGGTTTTCCAATTGAAACACCGTCAATGATATTGAGGGCCCGGAGTTATCTTATGACGGTCTCCCAAGCAACCCACTATGGCCCTCGTCTTGTGCTATTTCACTTTCAGTCAAATGATACACCAACATCCCGAATGGCATCAAGAAACAATATAAATTGTCGCAGCCGAGGCGACACTGCGCACCTCAGCGTTCAGTGAGGGACTGAGTGCTCCTTGACTCGATGAAACAGTACAGTAGACCCCCTTTCATGGTGGACCCCTGAAATCAAAGGTCAAAAGATAGGAAACATCATCATTGGATAAGTTCCAGCCGGTATTAGGCCCACGCTCTCCTAGACCACAAGGAACGCGTGCCCGTTTGAGGCACTGACCGCTGTCTTACTCTTTCCCCACGGCCCGCGCTCGCAGAAAAGTAGCTGGCGGTCGTGTTATAATTTGAGGGTTTTGCAGGGAAAGGGGCCCTAGATCGTGACGAACGTTAGCCTCAGGGTCCGTTTGTCGGTCTAAGCTCTGAGAACTGCCTGGTACCAAAAGGTGGAAGATGCACCCGGACTTCTAAGAAATAGATTTAAAACGGATATCAGGCGAAAACCGAAGTGATCACCGGAAGCAAGTCACCTTGTTGTACGGACCATATAGATGTAAGCAACAACTACTTGCGCGGTAGTTCACCGTGACGGGTGTGATGCGTGGTACGTGTCGTACATTTCCGAGATTGTTCCGGTGAAACCGGTGTGCGATGAATGACTAAGTCGCACTCCCAACCCGTATCAAGGGCACGTAACCGGTCTATAACACTATCTGCGCACACATGACAGCCACGATCGGTAACGACGCGACCAATAACTTTTACACCCGATGACCCGGGTACTCCGCATGTGTTGGCACTGTAGAGGACCGAAAAAGAGCGGCTATGACCACGGTTCAGGGAAATTAACGAAGGATATCTGTGAAAACAATCCGGCAATCACCAGTATTGATAAGAGGATACGTGTCACCTAACC' totalcount="4"/>
    <sequence taxon='t94' value='GTGGGGCCCAGAGGATTCCTTTCTCCCCCATACCTAATGAGTCAATGTGCATAAGTTGCCGGACACACCAATCCAAAATTCGTATGCGCAGCGATCGCTTTTGGTAAGCTCTCTGCGGATAAGAGGGAGAGACTAGCCGTCACTCGATTGATTGCGGTTGTTGCCTCGACCGATCGAGATCGGCGTGCAGACCAACCGAAATACATGGCCATGAGGAAGTTAAATGGATCCGCTAGTCCGATTCGCTCAGGCAAATGTCGACGATTTGTGCAGTTTATGGAACAGCCTTCTTATCCAAGACTCGATCCTTCGGCCTACCCGTGTCTCTGGTCATGTGCTACCTACCCCTTGCAGGCCCCATACTAGGGATATTGCACGCCACCCCGAGGAGGCTCCACGGTCACACCTGGGACTTACCTTATCATGACACTAGAAGAAGATCATTCCAACGAAGTTTTGACCGAGTAACCAGAGGGCCTGTGATCCGAACGAGTGAGGTGAATCGAAATACGAGCTTAACCTCGCAGGGAATCCGTGACCTGTCTCGAACGGCCTTCGTTTGCGTCACGGGCGTCACTTAAGAAGATGCGAGCGCGGGCCACCCAAGGGGCACCTTTTACGTCTGTATTTAAGGTCCCAAGGGTCCATGGGTTAAGCTATAACTTCAACGGGGGTGGTGTCGACTGAGTGTAACTTTCTGCAGAGACCCTCATTCGGGGGAATTTAGACGGTAGGTGACGTGGTGGCGAATGGCTGAATTAGATCAGTGATCGCCGAGCCCTGAGTTCCGGGCGCACCTGTAAGTAATCCGTGTAAGATCAGTCGACTGGTTAAACGTCCTTATGGGAAAACTAGACCCTTCTTCGTCCGCGTTGCCTAACCAATATGTAATCGATCCTGAATATCAAATCTTTCGTTGAGGTGGTGCCTAAGGTGCTAGGCCTACCCTGTAAACACGAAATCCACCAACTCGTGACAACTTACCGGCGCATTGTGGGTTTTCCAATTGAAACACCGTCAATGATATTGAGGGCCCGGAGTTATCTTATGACGGTCTCCCAAGCAACCCACTATGGCCCTCGTCTTGTGCTATTTCACTTTCAGTCAAATGATACACCAACATCCCGAATGGCATCAAGAAACAATATAAATTGTCGCAGCCGAGGCGACACTGCGCACCTCAGCGTTCAGTGAGGAACTGAGTGCTCCTTGACTCGATGAAACAGTACAGTAGACCCCCTTTCATGGTGGACCCCTGAAATCAGAGGTCAAAAGATAGGAAACATCATCATTGGATAAGTTCCAGCCGGTATTAGGCCCACGCTCTCCTAGACCACAAGGAACGCGTGCCCGTTTGAGGCACTGACCGCTGTCTTACTCTTTCCCCACGGCCCGCGCTCGCAGAAAAGTAGCTGGCGGTCGTGTTATAATTTGAGGGTTTTGCAGGGAAAGGGGCCCTAGATCGTGACGAACGTTAGCCTCATGGTCCGTTTGTCGGTCTAAGCTCTGAGAACTGCCTGGTACCAAAAGGTGGAAGATGCACCCGGACTTCTAAGAAATAGATTTAAAACGGATATCAGGCGAAAACCGGAGTGATCACCGGAAGCAAGTCACCTTGTTGTACGGACCATATAGATGTAAGCAACAACTACTTGCGCGGTAGTTCACCGTGACGGGTGTGATGCGTGGTACGTGTCGTACATTTCCGAGATTGTTCCGGTGAAACCGGTGTGCGATGAATGACTAAGTCGCACTCCCAACCCGTATCAAGGGCACGTAACCGGTCTATAACACTATCTGCGCACACATGACAGCCACGATCGGTAACGACGCGACCAATAACTTTTACACCCGATGACCCGGGTACTCCGCATGTGTTGGCACTGTAGAGGACCGAAAAAGAGCGGCTATGACCACGGTTCAGGGAAATTAACGAAGGATATCTGTGAAAACAATCCGGCAATCACCAGTATTGAGAAGAGGATACGTGTCACCTAACC' totalcount="4"/>
    <sequence taxon='t95' value='GTGGGGCCCACAGGATTCCTTTCTTCCCCATACCTAATGAGTCAATGTGCATAAGTTGCCGGACACACCAATCCAAAATTCGTATGCGCAGCGATCGCTTTTGGTAAGCTCTCTGCGGATAAGAGGGAGAGACTAGCCGTCACTCGATTGATTGCGGTTGTTGCCTCGACCGATCGAGATCGGCGTGCAGACCAACCGAAATACATGGCCATGAGGAAGTTAAATGGATCCGCTAGTCCGATTCGCTCAGGCAAATGTCGACGATTTGTGCAGTTTATGGAACAGCCTTCTTATCCAAGACTCGATCCTTCGGCCTACCCGTGTCTCTGGTCATGTGCTACCTACCCCTTGCAGGCCCCATACTAGGGATATTGCACGCCACCCCGAGGAGGCTCCACGGTCACACCTGGGACTTACCTTATCATAACACTAGAAGAAGATCATTCCAACGAAGTTTTGACCGAGTAACCAGAGGGCCTGTGATCCGAACGAGTGAGGTGAATCGAAATACGAGCTTAACCTCGCAGGGAATCCGTGACCTGTCTCGAACGGCCTTCGTTTGCGTCACGGGCGTCACTTAAGAAGATGCGAGCGCGGGCCACCCAAGGGGCACCTTTTACGTCTGTATTTAAGGTCCCAAGGGTCCATGGGTTAAGCTATAACTTCAACGGGGGTGGTGTCGACTGAGTGTAACTTTCTGCAGAGACCCTCATTCGGGGGAATTTAGACGGTAGGTGACGTGGTGGCGAATGGCTGAATTAGATCAGTGATCGCCGAGCCCTGAGTTCCGGGCGCACCTGTAAGTAATCCGTGTAAGATCAGCCGACTGGTTAAACGTCCTTATGGGAAAACTAGACCCTTCTTCGCCCGCGTTGCCTAACCAATATGTAATCGATCCTGAATATCAAATCTTTCGTTGAGGTGATGCCTAAGGTGCTAGGCCTACCCTGTAGACACGAAATCCACCAACTCGTGACAACTTACCGGCGCATTGTGGGTTTTCCAATTGAAACACCGTCAATGATATTGAGGGCCCGGAGTTATCTTATGGCGGTCTCCCAAGCAACCCACTATGGCCCTCGTCTTGTGCTATTTCACTTTCAGTCAAATGATACACCAACATCCCGAATGGCATCAAGAAACAATATAAATTGTCGCAGCCGAGGCGACACTGCGCACCTCAGCGTTCAGTGAGGGACTGAGTGCTCCTTGACTCGATGAAACAGTACAGTAGACCCCCTTTCATGGTGGACCCCTGAAATCAGAGGTCAAAAGATAGGAAACATCATCATTGGATAAGTTCCAGCCGGTATTAGGCCCACGCTCTCCTAGACGACAAGGAACGCGTGCCCGTTTGAGGCACTGACCGCTGTCTTACTCTTTCCCCACGGCCCGCGCTCGCAGAAAAGTAGCTGGCGGTCGTGTTATAATTTGAGGGTTTTGCAGGGAAAGGGGCCCTAGACCGTGACGAACGTTAGCCTCATGGTCCGTTTGTCGGTCTAAGCTCTGAGAACTGCCTGGTACCAAAAGGCGGAAGATGCACCCGGACTTCTAAGAAATAGATTTAAAACGGATATCAGGCGAAAACCGAAGTGATCACCGGAAGCAAGTCACCTTGTTGTACGGACCATATAGATGTAAGCAACAACTACTTGCGCGGTAGTTCACCGTGACGGGTGTGATGCGTGGTACATGTCGTGCATTTCCGAGATTATTCCGGTGAAACCGGTGTGCGATGAATGACTAAGTCGCACTCCCAACCCGTATCAAGGGCACGTAACCGGTCTATAACACTATCTGCGCACACATGACAGCCACGATCGGTAACGACGCGACCAATAACTTTTACACCCGATGACCCGGGTACTCCGCATGTGTTGGCATTGTAGAGGACCGAAAAAGGGCGGCTATGACCACGGTTCAGGGGAATTAACGAAGGATATCTGTGAAAACAATCCGGCAATCACCAGTATTGATAAGAGGATACGTGTCACCTAACC' totalcount="4"/>
    <sequence taxon='t96' value='GTGGGGCCCAGAGGATTCCTTTCTCCCCCATACCTAATGAGTCAATGTGCATAAGTTGCCGGACACACCAATCCAAAATTCGTATGCGCAGCGATCGCTTTTGGTAAGCTCTCTGCGGATAAGAGGGAGAGACTAGCCGTCACTCGATTGATTGCGGTTGTTGCCTCGACCGATCGAGATCGGCGTGCAGACCAACCGAAATACATGGCCATGAGGAAGTTAAATGGATCCGCTAGTCCGATTCGCTCAGGCAAATGTCGACGATTTGTGCAGTTTATGGAACAGCCTTCTTATCCAAGACTCGATCCTTCGGCCTACCCGTGTCTCTGGTCATGTGCTACCTACCCCTTGCAGGCCCCATACTAGGGATATTGCACGCCACCCCGAGGAGGCTCCACGGTCACACCTGGGACTTACCTTATCATGACACTAGAAGAAGATCATTCCAACGAAGTTTTGACCGAGTAACCAGAGGGCCTGTGATCCGAACGAGTGAGGTGAATCGAAATACGAGCTTAACCTCGCAGGGAATCCGTGACCTGTCTCGAACGGCCTTCGTTTGCGTCACGGGCGTCACTTAAGAAGATGCGAGCGCGGGCCACCCAAGGGGCACCTTTTACGTCTGTATTTAAGGTCCCAAGGGTTCATGGGTTAAGCTATAACTTCAACGGGGGTGGTGTCGACTGAGTGTAACTTTCTGCAGAGACCCTCATTCGGGGGAATTTAGACGGTAGGTGACGTGGTGGCGAATGGCTGAATTAGATCAGTGATCGCCGAGCCCTGAGTTCCGGGCGCACCTGTAAGTAATCCGTGTAAGATCAGTCGACTGGTTAAACGTCCTTATGGGAAAACTAGACCCTTCTTCGTCCGCGTTGCCTAACCAATATGTAATCGATCCTGAATATCAAATCTTTCGTTGAGGTGGTGCCTAAGGTGCTAGGCCTACCCTGTAAACACGAAATCCACCAACTCGTGACAACTTACCGGCGCATTGTGGGTTTTCCAATTGAAACACCGTCAATGATATTGAGGGCCCGGAGTTATCTTATGACGGTCTCCCAAGCAACCCACTATGGCCCTCGTCTTGTGCTATTTCACTTTCAGTCAAATGATACACCAACATCCCGAATGGCATCAAGAAACAATATAAATTGTCGCAGCCGAGGCGACACTGCGCACCTCAGCGTTCAGTGAGGAACTGAGTGCTCCTTGACTCGATGAAACAGTACAGTAGACCCCCTTTCATGGTGGACCCCTGAAATCAGAGGTCAAAAGATAGGAAACATCATCATTGGATAAGTTCCAGCCGGTATTAGGCCCACGCTCTCCTAGACCACAAGGAACGCGTGCCCGTTTGAGGCACTGACCGCTGTCTTACTCTTTCCCCACGGCCCGCGCTCGCAGAAAAGTAGCTGGCGGTCGTGTTATAATTTGAGGGTTTTGCAGGGAAAGGGGCCCTAGATCGTGACGAACGTTAGCCTCATGGTCCGTTTGTCGGTCTAAGCTCTGAGAACTGCCTGGTACCAAAAGGTGGAAGATGCACCCGGACTTCTAAGAAATAGATTTAAAACGGATATCAGGCGAAAACCGGAGTGATCACCGGAAGCAAGTCACCTTGTTGTACGGACCATATAGATGTAAGCAACAACTACTTGCGCGGTAGTTCACCGTGACGGGTGTGATGCGTGGTACGTGTCGTACATTTCCGAGATTGTTCCGGTGAAACCGGTGTGCGATGAATGACTAAGTCGCACTCCCAACCCGTATCAAGGGCACGTAACCGGTCTATAACACTATCTGCGCACACATGACAGCCACGATCGGTAACGACGCGACCAATAACTTTTACACCCGATGACCCGGGTACTCCGCATGTGTTGGCACTGTAGAGGACCGAAAAAGAGCGGCTATGACCACGGTTCAGGGAAATTAACGAAGGATATCTGTGAAAACAATCCGGCAATCACCAGTATTGAGAAGAGGATACGTGTCACCTAACC' totalcount="4"/>
    <sequence taxon='t97' value='GTGGGGCCCACAGGATTCCTTTCTCCCCCATACCTAATGAGTCAATGTGCATAAGTTGCCGGACACACCAATCCAAAATTCGTATGCGCAGCGATCGCTTTTGGTAAGCTCTCTGCGGATAAGAGGGAGAGACTAGCCGTCACTCGATTGATTGCGGTTGTTGCCTCGACCGATCGAGATCGGCGTGCAGACCAACCGAAATACATGGCCATGAGGAAGTTAAATGGATCCGCTAGTCCGATTCGCTCAGGCAAATGTCGACGATTTGTGCAGTTTATGGAACAGCCTTCTTATCCAAGACTCGATCCTTCGGCCTACCCGTGTCTCTGGTCATGTGCTACCTACCCCTTGCAGGCCCCATACTAGGGATATTGCACGCCACCCCGAGGAGGCTCCACGGTCACACCTGGGACTTACCTTATCATGACACTAGAAGAAGATCATTCCAACGAAGTTTTGACCGAGTAACCAGAGGGCCTGTGATCCGAACGAGTGAGGTGAATCGAAATACGAGCTTAACCTCGCAGGGAATCCGTGACCTGTCTCGAACGGCCTTCGTTTGCGTCACGGGCGTCACTTAAGAAGATGCGAGCGCGGGCCACCCAAGGGGCACCTTTTACGTCTGTATTTAAGGTCCCAAGGGTCCATGGGTTAAGCTATAACTTCAACGGGGGTGGTGTCGACTGAGTGTAACTTTCTGCAGAGACCCTCATTCGGGGGAATTTAGACGGTAGGTGACGTGGTGGCGAATGGCTGAATTAGATCAGTGATCGCCGAGCCCTGAGTTCCGGGCGCACCTGTAAGTAATCCGTGTAAGATCAGTCGACTGGTTAAACGTCCTTATGGGAAAACTAGACCCTTCTTCGTCCGCGTTGCCTAACCAATATGTAATCGATCCTGAATATCAAATCTTTCGTTGAGGTGATGCCTAAGGTGCTAGGCCTACCCTGTAAACACGAAATCCACCAACTCGTGACAACTTACCGGCGCATTGTGGGTTTTCCAATTGAAACACCGTCAATGATATTGAGGGCCCGGAGTTATCTTATGACGGTCTCCCAAGCAACCCACTATGGCCCTCGTCTTGTGCTATTTCACTTTCAGTCAAATGATACACCAACATCCCGAATGGCATCAAGAAACAATATAAATTGTCGCAGCCGAGGCGACACTGCGCACCTCAGCGTTCAGTGAGGAACTGAGTGCTCCTTGACTCGATGAAACAGTACAGTAGACCCCCTTTCATGGTGGACCCCTGAAATCAGAGGTCAAAAGATAGGAAACATCATCATTGGATAAGTTCCAGCCGGTATTAGGCCCACGCTCTCCTAGACCACAAGGAACGCGTGCCCGTTTGAGGCACTGACCGCTGTCTTACTCTTTCCCCACGGCCCGCGCTCGCAGAAAAGTAGCTGGCGGTCGTGTTATAATTTGAGGGTTTTGCAGGGAAAGGGGCCCTAGATCGTGACGAACGTTAGCCTCATGGTCCGTTTGTCGGTCTAAGCTCTGAGAACTGCCTGGTACCAAAAGGTGGAAGATGCACCCGGACTTCTAAGAAATAGATTTAAAACGGATATCAGGCGAAAACCGGAGTGATCACCGGAAGCAAGTCACCTTGTTGTACGGACCATATAGATGTAAGCAACAACTACTTGCGCGGTAGTTCACCGTGACGGGTGTGATGCGTGGTACGTGTCGTACATTTCCGAGATTGTTCCGGTGAAACCGGTGTGCGATGAATGACTAAGTCGCACTCCCAACCCGTATCAAGGGCACGTAACCGGTCTATAACACTATCTGCGCACACATGACAGCCACGATCGGTAACGACGCGACCAATAACTTTTACACCCGATGACCCGGGTACTCCGCATGTGTTGGCCCTGTAGAGGACCGAAAAAGAGCGGCTATGACCACGGTTCAGGGAAATTAACGAAGGATATCTGTGAAAACAATCCGGCAATCACCAGTATTGATAAGAGGATACGTGTCACCTAACC' totalcount="4"/>
    <sequence taxon='t98' value='GTGGGGCCCACAGGATTCCTTTCTCCCCCATACCTAATGAGTCAATGTGCATAAGTTGCCGGACACACCAATCCAAAATTCGTATGCGCAGCGATCGCTTTTGGTAAGCTCTCTGCGGATAAGAGGGAGAGACTAGCCGTCACTCGATTGATTGCGGTTGTTGCCTCGACCGATCGAGATCGGCGTGCAGACCAACCGAAATACATGGCCATGAGGAAGTTAAATGGATCCGCTAGTCCGATTCGCTCAGGCAAATGTCGACGATTTGTGCAGTTTATGGAACAGCCTTCTTATCCAAGACTCGATCCTTCGGCCTACCCGTGTCTCTGGTCATGTGCTACCTACCCCTTGCAGGCCCCATACTAGGGATATTGCACGCCACCCCGAGGAGGCTCCACGGTCACACCTGGGACTTACCTTATCATGACACTAGAAGAAGATCATTCCAACGAAGTTTTGACCGAGTAACCAGAGGGCCTGTGATCCGAACGAGTGAGGTGAATCGAAATACGAGCTTAACCTCGCAGGGAATCCGTGACCTGTCTCGAACGGCCTTCGTTTGCGTCACGGGCGTCACTTAAGAAGATGCGAGCGCGGGCCACCCAAGGGGCACCTTTTACGTCTGTATTTAAGGTCCCAAGGGTCCATGGGTTAAGCTATAACTTCAACGGGGGTGGTGTCGACTGAGTGTAACTTTCTGCAGAGACCCTCATTCGGGGGAATTTAGACGGTAGGTGACGTGGTGGCGAATGGCTGAATTAGATCAGTGATCGCCGAGCCCTGAGTTCCGGGCGCACCTGTAAGTAATCCGTGTAAGATCAGTCGACTGGTTAAACGTCCTTATGGGAAAACTAGACCCTTCTTCGTCCGCGTTGCCTAACCAATATGTAATCGATCCTGAATATCAAATCTTTCGTTGAGGTGATGCCTAAGGTGCTAGGCCTACCCTGTAAACACGAAATCCACCAACTCGTGACAACTTACCGGCGCATTGTGGGTTTTCCAATTGAAACACCGTCAATGATATTGAGGGCCCGGAGTTATCTTATGACGGTCTCCCAAGCAACCCACTATGGCCCTCGTCTTGTGCTATTTCACTTTCAGTCAAATGATACACCAACATCCCGAATGGCATCAAGAAACAATATAAATTGTCGCAGCCGAGGCGACACTGCGCACCTCAGCGTTCAGTGAGGAACTGAGTGCTCCTTGACTCGATGAAACAGTACAGTAGACCCCCTTTCATGGTGGACCCCTGAAATCAGAGGTCAAAAGATAGGAAACATCATCATTGGATAAGTTCCAGCCGGTATTAGGCCCACGCTCTCCTAGACCACAAGGAACGCGTGCCCGTTTGAGGCACTGACCGCTGTCTTACTCTTTCCCCACGGCCCGCGCTCGCAGAAAAGTAGCTGGCGGTCGTGTTATAATTTGAGGGTTTTGCAGGGAAAGGGGCCCTAGATCGTGACGAACGTTAGCCTCATGGTCCGTTTGTCGGTCTAAGCTCTGAGAACTGCCTGGTACCAAAAGGTGGAAGATGCACCCGGACTTCTAAGAAATAGATTTAAAACGGATATCAGGCGAAAACCGGAGTGATCACCGGAAGCAAGTCACCTTGTTGTACGGACCATATAGATGTAAGCAACAACTACTTGCGCGGTAGTTCACCGTGACGGGTGTGATGCGTGGTACGTGTCGTACATTTCCGAGATTGTTCCGGTGAAACCGGTGTGCGATGAATGACTAAGTCGCACTCCCAACCCGTATCAAGGGCACGTAACCGGTCTATAACACTATCTGCGCACACATGACAGCCACGATCGGTAACGACGCGACCAATAACTTTTACACCCGATGACCCGGGTACTCCGCATGTGTTGGCCCTGTAGAGGACCGAAAAAGAGCGGCTATGACCACGGTTCAGGGAAATTAACGAAGGATATCTGTGAAAACAATCCGGCAATCACCAGTATTGATACGAGGATACGTGTCACCTAACC' totalcount="4"/>
    <sequence taxon='t99' value='GTGGGGCCCACAGGATTCCTTTCTCCCCCATACCTAATGAGTCAATGTGCATAAGTTGCCGGACACACCAATCCAAAATTCGTATGCGCAGCGATCGCTTTTGGTAAGCTCTCTGCGGATAAGAGGGAGAGACTAGCCGTCACTCGATTGATTGCGGTTGTTGCCTCGACCGATCGAGATCGGCGTGCAGACCAACCGAAATACATGGCCATGAGGAAGTTAAATGGATCCGCTAGTCCGATTCGCTCAGGCAAATGTCGACGATTTGTGCAGTTTATGGAACAGCCTTCTTATCCAAGACTCGATCCTTCGGCCTACCCGTGTCTCTGGTCATGTGCTACCTACCCCTTGCAGGCCCCATACTAGGGATATTGCACGCCACCCCGAGGAGGCTCCACGGTCACACCTGGGACCTACCTTATCATGACACTAGAAGAAGATCATTCCAACGAAGTTTTGACCGAGTAACCAGAGGGCCTGTGATCCGAACGAGTGAGGTGAATCGAAATACGAGCTTAACCTCGCAGGGAATCCGTGACCTGTCTCGAACGGCCTTCGTTTGCGTCACGGGCGTCACTTAAGAAGATGCGAGCGCGGGCCACCCAAGGGGCACCTTTTACGTCTGTATTTAAGGTCCCAAGGGTCCATGGGTTAAGCTATAACTTCAACGGGGGTGGTGTCGACTGAGTGTAACTTTCTGCAGAGACCCTCATTCGGGGGAATTTAGACGGTAGGTGACGTGGTGGCGAATGGCTGAATTAGATCAGTGATCGCCGAGCCCTGAGTTCCGGGCGCACCTGTAAGTAATCCGTGTAAGATCAGTCGACTGGTTAAACGTCCTTATGGGAAAACTAGACCCTTCTTCGTCCGCGTTGCCTAACCAATATGTAATCGATCCTGAATATCAAATCTTTCGTTGAGGTGATGCCTAAGGTGCTAGGCCTACCCTGTAGACACGAAATCCACCAACTCGTGACAACTTACCGGCGCATTGTGGGTTTTCCAATTGAAACACCGTCAATGATATTGAGGGCCCGGAGTTATCTTATGACGGTCTCCCAAGCAACCCACTATGGCCCTCGTCTTGTGCTATTTCACTTTCAGTCAAATGATACACCAACATCCCGAATGGCATCAAGAAACAATATAAATTGTCGCAGCCGAGGCGACACTGCGCACCTCAGCGTTCAGTGAGGGACTGAGTGCTCCTTGACTCGATGAAACAGTACAGTAGACCCCCTTTCATGGTGGACCCCTGAAATCAAAGGTCAAAAGATAGGAAACATCATCATTGGATAAGTTCCAGCCGGTATTAGGCCCACGCTCTCCTAGACCACAAGGAACGCGTGCCCGTTTGAGGCACTGACCGCTGTCTTACTCTTTCCCCACGGCCCGCGCTCGCAGAAAAGTAGCTGGCGGTCGTGTTATAATTTGAGGGTTTTGCAGGGAAAGGGGCCCTAGATCGTGACGAACGTTAGCCTCAGGGTCCGTTTGTCGGTCTAAGCTCTGAGAACTGCCTGGTACCAAAAGGTGGAAGATGCACCCGGACTTCTAAGAAATAGATTTAAAACGGATATCAGGCGAAAACCGAAGTGATCACCGGAAGCAAGTCACCTTGTTGTACGGACCATATAGATGTAAGCAACAACTACTTGCGCGGTAGTTCACCGTGACGGGTGTGATGCGTGGTACGTGTCGTACATTTCCGAGATTGTTCCGGTGAAACCGGTGTGCGATGAATGACTAAGTCGCACTCCCAACCCGTATCAAGGGCACGTAACCGGTCTATAACACTATCTGCGCACACATGACAGCCACGATCGGTAACGACGCGACCAATAACTTTTACACCCGATGACCCGGGTACTCCGCATGTGTTGGCACTGTAGAGGACCGAAAAAGAGCGGCTATGACCACGGTTCAGGGAAATTAACGAAGGATATCTGTGAAAACAATCCGGCAATCACCAGTATTGATAAGAGGATACGTGTCACCTAACC' totalcount="4"/>
    <sequence taxon='t100' value='GTGGGGCCCACAGGATTCCTTTCTCCCCCATACCTAATGAGTCAATGTGCATAAGTTGCCGGACACACCAATCCAAAATTCGTATGCGCAGCGATCGCTTTTGGTAAGCTCTCTGCGGATAAGAGGGAGAGACTAGCCGTCACTCGATTGATTGCGGTTGTTGCCTCGACCGATCGAGATCGGCGTGCAGACCAACCGAAATACATGGCCATGAGGAAGTTAAATGGATCCGCTAGTCCGATTCGCTCAGGCAAATGTCGACGATTTGTGCAGTTTATGGAACAGCCTTCTTATCCAAGACACGATCCTTCGGCCTACCCGTGTCTCTGGTCATGTGCTACCTACCCCTTGCAGGCCCCATACTAGGGATATTGCACGCCACCCCGAGGAGGCTCCACGGTCACACCTGGGACCTACCTTATCATGACACTAGAAGAAGATCATTCCAACGAAGTTTTGACCGAGTAACCAGAGGGCCTGTGATCCGAACGAGTGAGGTGAATCGAAATACGAGCTTAACCTCGCAGGGAATCCGTGACCTGTCTCGAACGGCCTTCGTTTGCGTCACGGGCGTCACTTAAGAAGATGCGAGCGCGGGCCACCCAAGGGGCACCTTTTACGTCTGTATTTAAGGTCCCAAGGGTCCATGGGTTAAGCTATAACTTCAACGGGGGTGGTGTCGACTGAGTGTAACTTTCTGCAGAGACCCTCATTCGGGGGAATTTAGACGGTAGGTGACGTGGTGGCGAATGGCTGAATTAGATCAGTGATCGCCGAGCCCTGAGTTCCGGGCGCACCTGTAAGTAATCCGTGTAAGATCAGTCGACTGGTTAAACGTCCTTATGGGAAAACTAGACCCTTCTTCGTCCGCGTTGCCTAACCAATATGTAATCGATCCTGAATATCAAATCTTTCGTTGAGGTGATGCCTAAGGTGCTAGGCCTACCCTGTAGACACGAAATCCACCAACTCGTGACAACTTACCGGCGCATTGTGGGTTTTCCAATTGAAACACCGTCAATGATATTGAGGGCCCGGAGTTATCTTATGACGGTCTCCCAAGCAACCCACTATGGCCCTCGTCTTGTGCTATTTCACTTTCAGTCAAATGATACACCAACATCCCGAATGGCATCAAGAAACAATATAAATTGTCGCAGCCGAGGCGACACTGCGCACCTCAGCGTTCAGTGAGGGACTGAGTGCTCCTTGACTCGATGAAACAGTACAGTAGACCCCCTTTCATGGTGGACCCCTGAAATCAAAGGTCAAAAGATAGGAAACATCATCATTGGATAAGTTCCAGCCGGTATTAGGCCCACGCTCTCCTAGACCACAAGGAACGCGTGCCCGTTTGAGGCACTGACCGCTGTCTTACTCTTTCCCCACGGCCCGCGCTCGCAGAAAAGTAGCTGGCGGTCGTGTTATAATTTGAGGGTTTTGCAGGGAAAGGGGCCCTAGATCGTGACGAACGTTAGCCTCAGGGTCCGTTTGTCGGTCTAAGCTCTGAGAACTGCCTGGTACCAAAAGGTGGAAGATGCACCCGGACTTCTAAGAAATAGATTTAAAACGGATATCAGGCGAAAACCGAAGTGATCACCGGAAGCAAGTCACCTTGTTGTACGGACCATATAGATGTAAGCAACAACTACTTGCGCGGTAGTTCACCGTGACGGGTGTGATGCGTGGTACGTGTCGTACATTTCCGAGATTGTTCCGGTGAAACCGGTGTGCGATGAATGACTAAGTCGCACTCCCAACCCGTATCAAGGGCACGTAACCGGTCTATAACACTATCTGCGCACACATGACAGCCACGATCGGTAACGACGCGACCAATAACTTTTACACCCGATGACCCGGGTACTCCGCATGTGTTGGCACTGTAGAGGACCGAAAAAGAGCGGCTATGACCACGGTTCAGGGAAATTAACGAAGGATATCTGTGAAAACAATCCGGCAATCACCAGTATTGATAAGAGGATACGTGTCACCTAACC' totalcount="4"/>

                    </data>

    
<map name="Beta">beast.math.distributions.Beta</map>
<map name="Exponential">beast.math.distributions.Exponential</map>
<map name="InverseGamma">beast.math.distributions.InverseGamma</map>
<map name="LogNormal">beast.math.distributions.LogNormalDistributionModel</map>
<map name="Gamma">beast.math.distributions.Gamma</map>
<map name="Uniform">beast.math.distributions.Uniform</map>
<map name="prior">beast.math.distributions.Prior</map>
<map name="LaplaceDistribution">beast.math.distributions.LaplaceDistribution</map>
<map name="OneOnX">beast.math.distributions.OneOnX</map>
<map name="Normal">beast.math.distributions.Normal</map>

   <run spec="MCMC" id="mcmc" chainLength="1000000">
      <state id="state" storeEvery="1000">

        <tree id="Tree.t:Mugration_example" name="stateNode">
            <trait id="dateTrait.t:Mugration_example" spec="beast.evolution.tree.TraitSet" traitname="date" value="">
                <taxa id="TaxonSet.Mugration_example" spec="TaxonSet">
                    <data idref="Mugration_example" name="alignment"/>
                </taxa>
            </trait>
            <taxonset idref="TaxonSet.Mugration_example"/>
        </tree>
        <parameter dimension="2" id="relativeGeoRates.s:location" name="stateNode">1.0</parameter>
        <parameter id="traitClockRate.c:location" name="stateNode">1.0</parameter>
        <parameter id="popSize.t:Mugration_example" name="stateNode">0.3</parameter>
        
        <parameter id="kappa.s:Mugration_example" lower="0.0" name="stateNode">2.0</parameter>
        <parameter id="clockRate.c:Mugration_example" name="stateNode">1.0</parameter>
        <parameter dimension="4" id="freqParameter.s:Mugration_example" lower="0.0" name="stateNode" upper="1.0">0.25</parameter>
    </state>

    <init estimate="false" id="RandomTree.t:Mugration_example" initial="@Tree.t:Mugration_example" spec="beast.evolution.tree.RandomTree" taxa="@Mugration_example">
        <populationModel id="ConstantPopulation0.t:Mugration_example" spec="ConstantPopulation">
            <parameter id="randomPopSize.t:Mugration_example" name="popSize">1.0</parameter>
        </populationModel>
    </init>

    <distribution id="posterior" spec="util.CompoundDistribution">
        <distribution id="prior" spec="util.CompoundDistribution">
            <distribution id="CoalescentConstant.t:Mugration_example" spec="Coalescent">
                <populationModel id="ConstantPopulation.t:Mugration_example" popSize="@popSize.t:Mugration_example" spec="ConstantPopulation"/>
                <treeIntervals id="TreeIntervals.t:Mugration_example" spec="TreeIntervals" tree="@Tree.t:Mugration_example"/>
            </distribution>
            <prior id="ClockPrior.c:Mugration_example" name="distribution" x="@clockRate.c:Mugration_example">
                <Uniform id="Uniform.0" name="distr" upper="Infinity"/>
            </prior>
            <prior id="KappaPrior.s:Mugration_example" name="distribution" x="@kappa.s:Mugration_example">
                <LogNormal id="LogNormalDistributionModel.0" name="distr">
                    <parameter estimate="false" id="RealParameter.0" name="M">1.0</parameter>
                    <parameter estimate="false" id="RealParameter.01" name="S">1.25</parameter>
                </LogNormal>
            </prior>
            <prior id="PopSizePrior.t:Mugration_example" name="distribution" x="@popSize.t:Mugration_example">
                <OneOnX id="OneOnX.0" name="distr"/>
            </prior>
            <prior id="relativeGeoRatesPrior.s:location" name="distribution" x="@relativeGeoRates.s:location">
                <Gamma id="Gamma.0" name="distr">
                    <parameter id="RealParameter.03" lower="0.0" name="alpha" upper="0.0">1.0</parameter>
                    <parameter id="RealParameter.04" lower="0.0" name="beta" upper="0.0">1.0</parameter>
                </Gamma>
            </prior>
            <prior id="geoclockPrior.c:location" name="distribution" x="@traitClockRate.c:location">
                <Gamma id="Gamma.01" name="distr">
       <parameter id="RealParameter.05" lower="0.0" name="alpha" upper="0.0">1.0</parameter>
       <parameter id="RealParameter.06" lower="0.0" name="beta" upper="0.0">1.0</parameter>
                </Gamma>
            </prior>
        </distribution>
        <distribution id="likelihood" spec="util.CompoundDistribution">
        	<distribution data="@Mugration_example" id="treeLikelihood.Mugration_example" spec="TreeLikelihood" tree="@Tree.t:Mugration_example">
                <siteModel id="SiteModel.s:Mugration_example" spec="SiteModel">
                    <parameter estimate="false" id="mutationRate.s:Mugration_example" name="mutationRate">1.0</parameter>
                    <parameter estimate="false" id="gammaShape.s:Mugration_example" name="shape">1.0</parameter>
                    <parameter estimate="false" id="proportionInvariant.s:Mugration_example" lower="0.0" name="proportionInvariant" upper="1.0">0.0</parameter>
                    <substModel id="hky.s:Mugration_example" kappa="@kappa.s:Mugration_example" spec="HKY">
                        <frequencies frequencies="@freqParameter.s:Mugration_example" id="estimatedFreqs.s:Mugration_example" spec="Frequencies"/>
                    </substModel>
                </siteModel>
                <branchRateModel clock.rate="@clockRate.c:Mugration_example" id="StrictClock.c:Mugration_example" spec="beast.evolution.branchratemodel.StrictClockModel"/>
            </distribution>
            <distribution id="traitedtreeLikelihood.location" spec="AncestralStateTreeLikelihood" tag="location" tree="@Tree.t:Mugration_example">
                <data id="location" spec="AlignmentFromTrait">
                    <traitSet id="traitSet.location" spec="beast.evolution.tree.TraitSet" taxa="@TaxonSet.Mugration_example" traitname="discrete">
 	  t1=0,t2=0,t3=0,t4=0,t5=0,t6=0,t7=0,t8=0,t9=0,t10=0,t11=0,t12=0,t13=0,t14=0,t15=0,t16=0,t17=0,t18=0,t19=0,t20=0,t21=0,t22=0,t23=0,t24=0,t25=0,t26=0,t27=0,t28=0,t29=0,t30=0,t31=0,t32=0,t33=0,t34=0,t35=0,t36=0,t37=0,t38=0,t39=0,t40=0,t41=0,t42=0,t43=0,t44=0,t45=0,t46=0,t47=0,t48=0,t49=0,t50=0,t51=1,t52=1,t53=1,t54=1,t55=1,t56=1,t57=1,t58=1,t59=1,t60=1,t61=1,t62=1,t63=1,t64=1,t65=1,t66=1,t67=1,t68=1,t69=1,t70=1,t71=1,t72=1,t73=1,t74=1,t75=1,t76=1,t77=1,t78=1,t79=1,t80=1,t81=1,t82=1,t83=1,t84=1,t85=1,t86=1,t87=1,t88=1,t89=1,t90=1,t91=1,t92=1,t93=1,t94=1,t95=1,t96=1,t97=1,t98=1,t99=1,t100=1
					</traitSet>
                    <userDataType codeMap="0=0,1=1,? = 0 1 " codelength="-1" id="traitDataType.location" spec="beast.evolution.datatype.UserDataType" states="2"/>
                </data>
                <!--   
                <siteModel gammaCategoryCount="1" id="geoSiteModel.s:location" spec="SiteModel">
                    <parameter estimate="false" id="mutationRate.s:location" name="mutationRate">1.0</parameter>
                    <parameter estimate="false" id="gammaShape.s:location" name="shape">1.0</parameter>
                    <parameter estimate="false" id="proportionInvariant.s:location" lower="0.0" name="proportionInvariant" upper="1.0">0.0</parameter>
                    <substModel id="svs.s:location" rateIndicator="@rateIndicator.s:location" rates="@relativeGeoRates.s:location" spec="SVSGeneralSubstitutionModel">
                        <frequencies id="traitfreqs.s:location" spec="Frequencies">
                            <parameter dimension="2" id="traitfrequencies.s:location" name="frequencies">0.5</parameter>
                        </frequencies>
                    </substModel>
                </siteModel>
                             -->

                 <siteModel gammaCategoryCount="1" id="geoSiteModel.s:location" spec="SiteModel">
                    <parameter estimate="false" id="mutationRate.s:location" name="mutationRate">1.0</parameter>
                    <parameter estimate="false" id="gammaShape.s:location" name="shape">1.0</parameter>
                    <parameter estimate="false" id="proportionInvariant.s:location" lower="0.0" name="proportionInvariant" upper="1.0">0.0</parameter>
                    <substModel id="svs.s:location" rates="@relativeGeoRates.s:location" spec="GeneralSubstitutionModel">
                        <frequencies id="traitfreqs.s:location" spec="Frequencies">
                            <parameter dimension="2" id="traitfrequencies.s:location" name="frequencies">0.5</parameter>
                        </frequencies>
                    </substModel>
                </siteModel>
                <branchRateModel clock.rate="@traitClockRate.c:location" id="StrictClockModel.c:location" spec="beast.evolution.branchratemodel.StrictClockModel"/>
            </distribution>
        </distribution>
    </distribution>


    <operator id="treeScaler.t:Mugration_example" scaleFactor="0.5" spec="ScaleOperator" tree="@Tree.t:Mugration_example" weight="1.0"/>

    <operator id="treeRootScaler.t:Mugration_example" rootOnly="true" scaleFactor="0.5" spec="ScaleOperator" tree="@Tree.t:Mugration_example" weight="1.0"/>

    <operator id="UniformOperator.t:Mugration_example" spec="Uniform" tree="@Tree.t:Mugration_example" weight="1.0"/>

    <operator id="SubtreeSlide.t:Mugration_example" spec="SubtreeSlide" tree="@Tree.t:Mugration_example" weight="1.0"/>

    <operator id="narrow.t:Mugration_example" spec="Exchange" tree="@Tree.t:Mugration_example" weight="1.0"/>

    <operator id="wide.t:Mugration_example" isNarrow="false" spec="Exchange" tree="@Tree.t:Mugration_example" weight="1.0"/>

    <operator id="WilsonBalding.t:Mugration_example" spec="WilsonBalding" tree="@Tree.t:Mugration_example" weight="1.0"/>

    <operator id="georateScaler.s:location" parameter="@relativeGeoRates.s:location" scaleAllIndependently="true" scaleFactor="0.99" spec="ScaleOperator" weight="1.0"/>

    <operator id="geoMuScaler.c:location" parameter="@traitClockRate.c:location" scaleFactor="0.9" spec="ScaleOperator" weight="1.0"/>

    <operator id="KappaScaler.s:Mugration_example" parameter="@kappa.s:Mugration_example" scaleFactor="0.5" spec="ScaleOperator" weight="0.1"/>

    <operator id="StrictClockRateScaler.c:Mugration_example" parameter="@clockRate.c:Mugration_example" scaleFactor="0.75" spec="ScaleOperator" weight="0.1"/>

    <operator id="strictClockUpDownOperator.c:Mugration_example" scaleFactor="0.75" spec="UpDownOperator" weight="0.1">
        <parameter idref="clockRate.c:Mugration_example" name="up"/>
        <tree idref="Tree.t:Mugration_example" name="down"/>
    </operator>

    <operator delta="0.01" id="FrequenciesExchanger.s:Mugration_example" spec="DeltaExchangeOperator" weight="0.1">
        <parameter idref="freqParameter.s:Mugration_example"/>
    </operator>


    <logger fileName="Mugration_2pop_samples50_50_variableTree_mean2.0_niter1M.xml.log" id="tracelog" logEvery="1000" model="@posterior" sanitiseHeaders="true" sort="smart">
        <log idref="posterior"/>
        <log idref="prior"/>
        <log idref="likelihood"/>
        <log id="TreeHeight.t:Mugration_example" spec="beast.evolution.tree.TreeHeightLogger" tree="@Tree.t:Mugration_example"/>
        <parameter idref="relativeGeoRates.s:location" name="log"/>
        <parameter idref="traitClockRate.c:location" name="log"/>
    </logger>


    <logger id="screenlog" logEvery="100000">
        <log idref="posterior"/>
        <log idref="prior"/>
        <log idref="likelihood"/>
        <parameter idref="relativeGeoRates.s:location" name="log"/>
        <parameter idref="traitClockRate.c:location" name="log"/>
    </logger>

    <logger fileName="Mugration_2pop_samples50_50_variableTree_mean2.0_niter1M.xml.tree.txt" id="treeWithTraitLogger.t:Mugration_example" logEvery="1000" mode="tree">
        <log id="TreeWithTraitLogger.0" spec="beast.evolution.tree.TreeWithTraitLogger" tree="@Tree.t:Mugration_example">
            <metadata idref="posterior"/>
            <metadata idref="traitedtreeLikelihood.location"/>
        </log>
    </logger>
    
    <!--
	<logTree id="treeFileLog" logEvery="1000" nexusFormat="true" fileName="/Users/nicolademaio/Desktop/BEAST2_workspace/Migration_simulations/templates/Mugration_example_trees.log" sortTranslationTable="true">
		<treeModel idref="treeModel"/>
		<posterior idref="posterior"/>
		<trait name="location.states" tag="location">
			<ancestralTreeLikelihood idref="location.treeLikelihood"/>
		</trait>

	</logTree>
-->

</run>

</beast>
