# Supplementary material for: New Routes to Phylogeography: A Bayesian Structured Coalescent Approximation
Source: PLoS Genet. 2015 Aug 12;11(8):e1005421. doi: 10.1371/journal.pgen.1005421 (PMC4534465; doi:10.1371/journal.pgen.1005421)
Supplement: S1 Dataset — Files are in xml format, so to make our analyses easily replicable in BEAST. (ZIP) [file pgen.1005421.s002.zip › S1_Dataset/ReadMe.txt]

This folder contains example xml files for the analyses performed in the manuscript "New Routes to Phylogeography" by Nicola De Maio, Chieh-Hsi Wu, Kathleen M O'Reilly, and Daniel Wilson.
Here we give a legend to interpret file names:

BASTA: input file for BASTA
MTT: input files for MultiTypeTree
Mugration: input file for the discrete trait analysis (DTA)
2pop: scenario with 2 populations
8pop: scenario with 8 populations
samples10_190: 10 samples (sequences) have been give for one population, and 190 for the other
samples40: 40 samples have been given for each of the 8 populations
fixedTree: The correct tree has been given in the xml file, and is not altered by operators (except total height).
noData: neither tree or sequences have been given in the input file, only the sampling locations.
variableTree: the tree is unknown and estimated from the sequence data.
mean1.0, mean2.0, mean0.5: the prior mean migration rate.
niter100k, niter1M, ecc.: the number of MCMC iterations (k stands for thousands and M for millions).
Ebola: files used for analysis of Ebola outbreak (not simulated).
Beast1: files for BEAST 1.8
withBats: analyses including the 7 Ebola samples from bats.
TYLCV: dataset of Tomato Yellow Leaf Curl Virus.
AIV_5pops: dataset of Avian Influenza Virus with 5 defined host demes.
AIV_10pops: dataset of Avian Influenza Virus with 10 defined host demes.
