# Supplementary material for: New Routes to Phylogeography: A Bayesian Structured Coalescent Approximation
Source: PLoS Genet. 2015 Aug 12;11(8):e1005421. doi: 10.1371/journal.pgen.1005421 (PMC4534465; doi:10.1371/journal.pgen.1005421)
Supplement: S1 Dataset — Files are in xml format, so to make our analyses easily replicable in BEAST. (ZIP) [file pgen.1005421.s002.zip › S1_Dataset/TYLCV_BASTA.xml]

<beast version='2.0' namespace='beast.evolution.alignment:beast.core:beast.core.parameter:beast.evolution.tree:beast.evolution.tree.coalescent:beast.core.util:beast.evolution.operators:beast.evolution.sitemodel:beast.evolution.substitutionmodel:beast.evolution.likelihood:beast.evolution.tree:beast.math.distributions:multitypetreeVolz.distributions:multitypetreeVolz.operators:multitypetreeVolz.util'>


<alignment spec="beast.evolution.alignment.Alignment" id="alignment1" dataType="nucleotide">

<sequence taxon='AB192965Japan2004' value="atgtgggatccacttctaaatgaatttcctgaatctgttcacggatttcgttgtatgttagctattaaatatttgcagtccgttgaggaaacttacgagcccaatacattgggccacgatttaattagggatcttatatctgttgtaagggcccgtgactatgtcgaagcgaccaggcgatataatcatttccacgcccgcctcgaaggttcgccgaaggctgaacttcgacagcccatacagcagccgtgctgctgtccccattgtccaaggcacaa---acaagcgacgatcatggacgtacaggcccatgtaccggaagcccagaatatacagaatgtatcgaagccctgatgttcctcgtggatgtgaaggcccatgtaaagtccagtcttatgagcaacgggatgatattaagcatactggtattgttcgttgtgttagtgatgttactcgtggatctggaattactcacagagtgggtaagaggttctgtgttaaatcgatatattttttaggtaaagtctggatggatgaaaatatcaagaagcagaatcacactaatcaggtcatgttcttcttggttcgtgatagaaggccctatggaaacagcccaatggattttggacaggtttttaatatgttcgataatgagcccagtaccgcaactgtgaagaatgatttgcgggataggtttcaagtgatgaggaaatttcatgctacagttattggtgggccctctggaatgaaggaacaggcattagttaagagattttttagaattaacagtcatgtaactt-----ataatcat-caggaggcagccaagtatgagaaccatactgaaaacgccttgttattgtatatggcatgtacgcatgcctctaatccagtgtatgcaactatgaaaatacgcatctatttctatgattcaatatcaaattaa"/>
<sequence taxon='AB192966Japan2004' value="atgtgggatccacttctaaatgaatttcctgaatctgttcacggatttcgttgtatgttagctattaaatatttgcagtccgttgaggaaacttacgagcccaatacattgggccacgatttaattagggatcttatatctgttgtaagggcccgtgactatgtcgaagcgaccaggcgatataatcatttccacgcccgcctcgaaggttcgccgaaggctgaacttcgacagcccatacagcagccgtgctgctgtccccattgtccaaggcacaa---acaagcgacgatcatggacgtacaggcccatgtaccggaagcccagaatatacagaatgtatcgaagccctgatgttcctcgtggatgtgaaggcccatgtaaagtccagtcttatgagcaacgggatgatattaagcatactggtattgttcgttgtgttagtgatgttactcgtggatctggaattactcacagagtgggtaagaggttctgtgttaaatcgatatattttttaggtaaagtctggatggatgaaaatatcaagaagcagaatcacactaatcaggtcatgttcttcttggttcgtgatagaaggccctatggaaacagcccaatggattttggacaggtttttaatatgttcgataatgagcccagtaccgcaactgtgaagaatgatttgcgggataggtttcaagtgatgaggaaatttcatgctacagttattggtgggccctctggaatgaaggaacaggcattagttaagagattttttagaattaacagtcatgtaactt-----ataatcat-caggaggcagccaagtatgagaaccatactgaaaacgccttgttattgtatatggcatgtacgcatgcctctaatccagtgtatgcaactatgaaaatacgcatctatttctatgattcaatatcaaattaa"/>
<sequence taxon='AB363566Japan2007' value="atgtgggatccacttctaaatgaatttcctgaatctgttcacggatttcgttgtatgttagctattaaatatttgcaggccgttgaggaaacttacgagcccaatacattgggccacgatttaattagggatcttatatctgttgtaagggcccgtgactatgtcgaagcgaccaggcgatataatcatttctacgcccgtctcgaaggttcgccgaaggctgaacttcgacagcccatacagcagccgtgctgctgtccccattgtccaaggcacaa---acaagcgacgatcatggacgtacaggcccatgtaccggaagcccagaatatacagaatgtatcgaagccctgatgttcctcgtggatgtgaaggcccatgtaaagtccagtcttatgagcaacgggatgatattaagcatactggtattgttcgttgtgttagtgatgttactcgtggatctggaattacccacagagtgggtaagaggttctgtgttaaatcgatatattttttaggtaaagtctggatggatgaaaatattaagaagcagaatcacactaatcaggtcatgttcttcttggttcgtgatagaaggccctatggaaacagcccaatggattttggacaggtttttaatatgttcgataatgagcccagtaccgcaaccgtgaagaatgatttgcgggataggtttcaagtgatgaggaaatttcatgctacagttattggtgggccctctggaatgaaggaacaggcattagttaagagattttttagaattaacagtcacgtaactt-----ataatcat-caggaggcagccaagtatgagaaccatactgaaaacgccttgttattgtatatggcatgtacgcatgcctctaatccagtgtatgcaactatgaaaatacgcatctatttctatgattcaatatcaaattaa"/>
<sequence taxon='AF071228Spain1997' value="atgtgggatccacttctaaatgaatttcctgaatctgttcacggatttcgttgtatgttagctattaaatatttgcagtccgttgaggaaacttacgagcccaatacattgggccacgatttaattagggatcttatatctgttgtaagggcccgtgactatgtcgaagcgaccaggcgatataatcatttccacgcccgcctcgaaggttcgccgaaggctgaacttcgacagcccatacagcagccgtgctgctgtccccattgtccaaggcacaa---acaagcgacgatcatggacgtacaggcccatgtaccggaagcccagaatatacagaatgtatcgaagcactgatgttccccgtggatgtgaaggcccatgtaaagtacagtcttatgagcaacgggatgatattaagcatactggtattgttcgttgtgttagtgatgttactcgtggatctggaattactcacagagtgggtaagaggttctgtgttaaatcgatatattttttaggtaaagtctggatggatgaaaatatcaagaagcagaaccacactaatcaggtcatgttcttcttggtccgtgatagaaggccctatggaaacagcccaatggattttggacaggtttttaatatgttcgataatgagcccagtaccgcaacagtgaagaatgatttgcgggataggtttcaagtgatgaggaaatttcatgctacagttattggtgggccctctggaatgaaggaacaggcattagttaagaggttttttagaattaacagtcatgtaactt-----ataatcat-caggaggcagccaagtacgagaaccatactgaaaacgccttgttattgtatatggcatgtacgcatgcctctaatccagtgtatgctactatgaaaatacgcatctatttctatgattcaatatcaaattaa"/>
<sequence taxon='AF105975Portugal1995' value="atgtgggatccacttctaaatgaatttcctgaatctgttcacggatttcgttgtatgttagctattaaatatttgcagtccgttgaggaaacttacgagcccaatacattgggccacgatttaattagggatcttatatctgttgtaagggcccgtgactatgtcgaagcgaccaggcgatataatcatttccacgcccgcctcgaaggttcgccgaaggctgaacttcgacagcccatacagcagccgtgctgctgtccccattgtccaaggcacaa---acaagcgacgatcatggacgtacaggcccatgtaccggaagcccagaatatacagaatgtatcgaagccctgatgttccccgtggatgtgaaggcccatgtaaagtacagtcttatgagcaacgggatgatattaagcatactggtattgttcgttgtgttagtgatgttactcgtggatctggaattactcacagagtgggtaagaggttctgtgttaaatcgatatattttttaggtaaagtctggatggatgaaaatatcaagaagcagaatcacactaatcaggtcatgttcttcttggtccgtgatagaaggccctatggaaacagcccaatggattttggacaggtttttaatatgttcgataatgagcccagtaccgcaacagtgaagaatgatttgcgggataggtttcaagtgatgaggaaatttcatgctacagttattggtgggccctctggaatgaaggaacaggcattagttaagagattttttagaattaacagtcatgtaactt-----ataatcat-caggaggcagccaagtacgagaaccatactgaaaacgccttgttattgtatatggcatgtacgcatgcctctaatccagtgtatgcaactatgaaaatacgcatctatttctatgattcaatatcaaattaa"/>
<sequence taxon='AF189018Indonesia2005' value="atgtgggatcctcttttaaacgaatttccggattctgttcacggttttcggtgtatgctcgcaataaagtatttgcaaggcgttgaagcaacctacgcccctgatactgtcggttacgacctagttcgagatctgatctcagttgttcgtgcgagcaattatgctgaagcgtgccggagatatagccttttccggtcccgtatcgaaagtacgccgtcgtctcaattacgacagcccaggtaccagccgtgctgctgtactcactgccctcggcataa---atcgaaagaagtcttggacttctcggcctatgtaccggaagcccaggatttaccggatgtaccgaacagctgatgtccctaggggatgtgaaggtccttgcaagattcaatcctttgaatctcgacatgatattgctcacaccggtaaggttatgtgtgtgacggatgttactcgtggcggtggtttaacccaccgtactgggaagagattttgcgttaagtccctctatatccttggcaaaatctggatggatgaaaatatcaagactaagaatcacactaacacggtcatgttctatgttgttcgggatcgtagaccctatggta-c-tcct-caagattttggacaagtgtttaacatgttcgataacgaacctagcactgcaactgtcaagaatgatcttcgagatcggtttcaagttttgcggaagttcacggcaactgttgttggtggtcagtatgcttgtaaggaacaaacgttagttaggaagttcatgagattgaacaattatgttgttt-----acaaccat-caggaaaccgcaaaatatgagaatcatacagagaatgctctgttattgtacatggcatctacgcatgcctctaaccctgtgtatgcaactttgaaaattcggatctatttttatgattcgataacaaattaa"/>
<sequence taxon='AF206674Myanmar1999' value="atgtgggatccacttctaaacgaattcccagaaaacgtccacggtttccgttgtatgctagccgtgaagtatctgcaagcggtcgagaagacttattcccctgataccctagggtttgatctcatccgtgacctcattggtgtaattcgtgcaaagaactatgtcgaagcgtccagcagatattctcatttccacgcccgtctcgaaagtacgtcgccgtctgaacttcgacagcccatacaacagccgtgctgctgtccccactgtccgcgtcacaa---a--agggcagat-atggaagaaccgacctgcatacagaaagcccaggatctacagaatgtttagaagccctgatgtccctaagggatgtgaaggcccatgtaaggtccaatcttttgatgcgaaaaatgatattgggcatatgggtaaggtgatctgtttgtctgacgttacacgtggtattgggcttacccatcgagttggcaagcgcttctgtgtcaagtcactttattttgttggcaagatatggatggatgaaaatattaaagttaagaatcacactaacaccgttttgttttggatagttagggatcggcgtcctactggaa-c-gccttatg-attttcagcaggtcttcaatgtttatgataatgaaccttccacggcaactgtgaaaaacgaccagcgtgatcgtttccaggtgatcaggagattccaggctacggtgaccggtggccaatatgcagcgaaggagcaggcgattattagaaagttttatcgtgttaataattatgtagtgt-----ataatcac-caggaagctgggaagtatgagaaccatactgaaaatgcgttgttgttgtatatggcatgtactcatgcttctaatcccgtgtatgctactttgaaagtcaggagttatttctatgactcagtgactaattaa"/>
<sequence taxon='AF271234Spain1999' value="atgtgggatcctttattaaatgaatttccagattcagttcatggtctccgttgtatgcttgcaataaaatatttgcagctagttgaagaaacctatgaacccaatactctgggtcatgatctaattagggatctcatttccgtcattcgtgctcgtgactatgccgaagcgaacaggcgatatactaatttcaacgcccgtttcgaaggttcgtcgaaaactgaacttcgacagcccgtataccagccgtgctgctgcccccactgtccaaggcatca---a---gcgtcgatcatggacttacaggcccatgtatcgaaagccgcggatgtacagaatgtacagaagccctgatgtcccctttggttgtgaaggtccttgtaaagtccagtcgtatgagcagcgtgacgacgtcaagcataccggtgttgttcgttgtgttagtgatgtaactaggggttctggtattacacatagagtaggtaaacggttttgtattaagtcaatctatattttagggaagatttggatggatgaaaatataaaaaaacaaaatcatactaaccaggtcatattctttttagtacgagaccgaaggccgtatggaactagtcctatggattttggtcaagtttttaacatgtttgataatgaacctagtacggctactgtgaagaacgatttaagggataggtaccaagtaatgaggaagttccatgccacggtggtaggtggtccgtcagggatgaaggagcagtgtctgttgaagaggttttttaaagttaatacccatgtagttt-----ataatcat-caagagcaggcgaagtatgaaaaccatactgagaatgcgttgttgttgtatatggcatgtactcatgcttctaacccagtgtatgctacgttgaaaatacgtatctatttttatgatgctgtaacaaattaa"/>
<sequence taxon='AF511529Thailand2001' value="atgtgggatccattgctacatccttttccagagagtttgcacggctttagatgtatgcttgcaatcaagtatcttcaaagcttacagagtaagtattctcctgatactcttgggagtgaattcttgaaggatttcatctgcatcttgcggagtagaaattatgccgaagcgttcaatagatacagtgacgtcgttgccaatgtctataacacgccggaggttaaacttcgggagtcagtacagtctccctgcctctgcccccactgccccaggcatgtcgtacaaacgaagagcttggaaaaaccgtcctatgtacacgaagccacggttttatcggtggcgaaggagcagtgatgttccacggggttgtgagggtccttgtaaggttcagtcctttgagcagagacatgatataacacacaccggcaaggtgttgtgtgtgtctgatgttactagaggcaatggtattactcatagaataggtaaaagattttgcgttaagtctgtttatgttatgggcaaaatctggatggatgagaatattaaattgaagaatcacaccaacactgttatgttttggcttgttcgcgacagaagacctgttacta-c-cccatatggattt-ggagagttattcaacatgtatgacaacgagcccagtactgcaacaataaagaacgatcttagagatcgtgtgcaagtgcttcatcgtttctcagcatcattaactggtggtcaatatgccagcaaggaacaagcagttattaagaagttttttagagttaataattatgtggtgt-----acaatcac-caagaagctgctaagtatgaaaatcatactgagaatgctttgctattgtatatggcatgtactcatgcctctaatcctgtgtatgcaacacttaagattagaatttatttttatgacaatgtaactaattaa"/>
<sequence taxon='AF511530Thailand2001' value="atgtgggatccattgctacatccttttccagagagtttgcacggctttagatgtatgcttgcgatcaagtatcttcaaagcttacagagtaagtattctcctgatactcttgggagtgaatttttgaaggatttcatctgcatattgcggagtagaaattatgccgaagcgttcaatagatacagtgacgtcgttgccaatgtctataacacgccggaggttaaacttcgggagtcagtacagtctccctgcctctgcccccactgccccaggcatgtcgtacaaacgaagagcttggaaaaaccgtcctatgtacacgaagccacggttttatcggtggcgaaggagcagtgatgttccacggggttgtgagggtccttgtgaggttcagtcctttgagcagagacatgatataacacacaccggcaaggtgttgtgtgtgtctgatgttactagaggcaatggtattactcatagaataggtaaaagattttgcgttaagtctgtttatgttatgggcaaaatctggatggatgagaatattaaattgaagaatcacaccaacactgttatgttttggcttgttcgcgacagaagacctgttacta-c-cccatatggattt-ggagagttattcaacatgtacgacaacgagcccagtactgcaacaataaagaacgatcttagagatcgtgtgcaagtgcttcatcgtttctcagcatcattaactggtggtcaatatgccagcaaggaacaagcagttattaagaagttttttagagttaataattatgtggtgt-----acaatcac-caagaagctgctaagtatgaaaatcatactgagaatgctttgctattgtatatggcatgtactcatgcctctaatcctgtgtatgcaacacttaagattagaatttatttttatgacaatgtaactaattaa"/>
<sequence taxon='AJ132711Iranshahr1996' value="atgtgggacccacttctaaatgagtttcctgaatctgttcacggatttcgctgtatgttagctatcaaatatttgcagtccgttgaagaaacttacgagcccaatacattgggccacgatttaattagggatcttatatctgttgtaagggcccgtgactatgtcgaagcgaccaggcgatataatcatttccacgcccgtctcgaaggttcgccgaaggctgaacttcgacagcccatacagcagccgtgctgctgtccccattgtccaaggcacaa---acaagcgacgatcatggacgtacaggcccatgtatcgaaagcccagaatatacagaatgtatcgaagccctgatgttccccgtggatgtgaaggatcatgtaaagtccagtcgtacgagcagcggcatgatattaagcatactggtattgttcgttgtgttagtgatgttactcgtggatctggaattactcacagagtgggtaagaggttctgtgttaaatcgatatattttttaggtaaagtctggatggatgaaaatatcaagaagcagaatcacactaatcaggtcatgtttttcttggtccgagatagaaggccctatggaagcagcccaatggattttggacaggtttttaacatgttcgataatgagcccagtaccgcaaccgtgaagaatgatttgcgggataggtttcaagtgattaggaaatttcatgccacagttattggtgggccctctggaatgaaagaacaggcattagttaagagattttttagaattaacagtcatgtaactt-----ataatcat-caggaggcagccaagtatgagaaccatactgaaaacgccttgttattgtatatggcatgtacgcatgcctctaatccagtgtatgcaactatgaaaatacgcatatatttctatgattcaatatcaaattaa"/>
<sequence taxon='AJ319674China1999' value="atgtgggatcctctactcaacgagttccctgaaaccgtacatggttttaggtgcatgttagcaattaagtatttgcagttagtcgaaaatacgtattcccctgatacattaggttacgatttaatacgtgatttgattttagttatacgtgctagagattatggcgaagcgtcccgccgatatagtcatttccactcccgcctcgaaggtgcgtcgccggctgaacttcgacagcccatacacgggtcgtgctgctgtccccactgtccgcgtcacca---g--aaggcaaat-gtgggcaaacaggcccatgtatcggaagcccatgatgtaccggatgtacagaagccctgatgttcccaggggatgtgaaggtccatgtaaagttcagtcctatgaggcccgtcatgatgtttctcatactggtaaggttatttgtgtgggtgatgttacacgtggtaatggaattactcatcgtgttggtaaaaggttttgtgttaaatctatttacgtcgttgggaagatatggatggacgagaatattaaagtgaagaaccatacaaatacggtgatgttttttctggtaagagatcgccgtcctagtggaa-c-acct-atggattttcagcaagtcttcaattgttatgacaatgaacccagcactgctactgtaaaaaacgatttaagggatcgttttcaagttcgtcgcaagttctatgctacggttacgggtggacaatacgcttgtaaggagcaggcgttggtcaagaaatttctacgtgttaacacacatgttgttt-----acaatcac-caagaacaggcgaagtatgagaatcatacagagaatgctttgttgttgtatatggtttctacgcatgcaagtaatcctgtatatgcgactttgaaagttcgcatttatttctatgactctcaaatgaattaa"/>
<sequence taxon='AJ319675China2000' value="atgtgggatcctctgctcaacgagtttcctgaaaccgtacatggttttaggtgtatgttagcaattaagtatttgcagttagttgaaaaaacctactctcctgatacattaggttacgatttaattcgtgacttaattttagtcattcgtgctagagattatgtcgaagcgtcccgcagatatagtcatttccactcccgcctcgaaggtgcgtcgccggctgaacttcgacagcccatacatgggccgtgctgctgcccccactgtccgcgtcacca---g--aagacaaat-gtggtccaacaggcccatgtaccggaagcccatgatgtatcggatgtacagaagccctgacgtcccaaagggttgtgaaggcccatgtaaagtccaatcctatgaggctcgtcatgatattgcacatactggtaaagttatctgtgtaacggatgttacccgtggtaatggaattactcatcgtgttggtaagaggttttgtgttaaatccatttacgtcattgggaagatatggatggacgagaatattaaagtgaagaaccatacaaacaccgtaatgttttttcttgttagagatcgtcgtcctagtggta-c-acct-atggatttccaacaagtctttaattgctatgacaatgaaccaagcactgctactgttaaaaacgatttaagggatcgttttcaagttcgtcgtaaattctattctacggttactggcggacaatatgcttgtaaggagcaggcgttggtgaagaagttcattcgtgttaacaatcatgttgttt-----acaatcat-caagaacaggcgaagtatgagaatcatacagagaatgctttattgttgtacatggttactacccatgcaagtaatcctgtatatgcgactttgaaagttcgcatttatttttatgattctcagttgaattaa"/>
<sequence taxon='AJ319676China2000' value="atgtgggatcccctactcaacgagttccctgaaaccgtacatggttttaggtgtatgcttgcaattaaatatcttcagttagttgaaaaaacttattcccccgatacattaggttacgatttaattcgtgatttaatcttagtcatccgtgctagagattatggcgaagcgtcccgcagatatagtcatttccactcccgcctcgaaggtgcgtcgccggctgaatttcgacagcccatacatgggccgtgctgctgcccccactgtccgcgtcacca---g--aagacaaat-gtggtccaacaggcccatgtaccggaaacccataatgtaccggatgtacagaagccctgatgttccaaagggttgtgaaggcccatgtaaggttcaatcttatgaggcccgtcatgatgtttcgcataccggtaaggttatatgtgtaacggatgttacccgtggtaatggaattactcaccgtgttggtaagaggttttgtgttaaatccatttatgttatcaggaagatatggatggacgagaatattaaagtgaagaatcatacaaatactgtgatgttttttcttgttaaagatcgccgtccaagtggga-c-gccc-atggattttcaacaagtttttaattgttatgacaatgaacccagcactgctactgtaaaaaacgacttaagggatcgtttccaagtccggcgtaaattctatgctacggttacagggggacaatacgcatctaaggagcagacgttggtcaagagatttatgcgtgttaacacttatgtcacat-----acaatcat-caagaacaggcgaaatatgagaatcatacagagaatgctttattgttgtatatggtttgcactcatgcaagtaatcctgtatatgcgactctgaaagttcgcatctacttttatgattctcaaatgaattaa"/>
<sequence taxon='AJ319677China1999' value="atgtgggatccattgcttaatgagttccctgaaaccgtgcacggttttaggtgtatgttagcaattaagtatttgcagttagtcgaaaatacatactctcccgatacattaggttacgatttaatccgtgatttaatttcagttatccgtgctagagactatggcgaagcgtcccgccgatatagtcatttccactcccgcctcgaaggtgcgtcgccggctgaacttcgacagcccctatacgggtcgtgctgttgcccccactgtccgcgtcacca---g--aagacaaat-gtggtcaaacaggcccatgtatcggaagcccatgatggaccggatgtacagaagccctgatgttccaagggggtgtgaaggcccatgtaaagttcaatcgtatgaggcccgtcatgatgtgtcgcatactggtaaggttatttgtgtatcggatgttactcgtggtaatggaattactcaccgtgttggtaagaggttctgtattaaatccatttacgtcattgggaagatatggatggacgagaatattaaagtgaagaatcacacgaatactgtaatgtttttccttgttagagatcgacgtcctagtggta-c-acct-atggattttcaacaagtgtttaattgttatgacaatgaacccagcactgctactgtaaaaaacgatttaagggatcgttttcaagttcgtcgtaaattctattctacggttacgggcggacagtatgcgtgtaaggagcaggctttggtgaagagattcattcgtgttaatactcatgttgtct-----acaatcat-caagaacaggcgaagtacgagaatcatactgagaatgcattattgttgtatatggtgtctactcatgcgagtaatcctgtatatgcgactttgaaagtccgcatctatttctatgattcacaaatgaattaa"/>
<sequence taxon='AJ420316China2001' value="atgtgggatccattgcttaatgagttccctgaaaccgtgcacggttttaggtgtatgttagcaattaagtatttgcagttagtcgaaaatacatactctcccgatacattaggttacgatttaatccgtgatttaatttcagttatccgtgctagagactatggcgaagcgtcccgtcgatatagtcatttccactcccgcctcgaaggtgcgtcgccggctgaacttcgacagcccctatacgggtcgtgctgttgcccccactgtccgcgtcacca---g--aagacaaat-gtggtcaaacaggcccatgtatcggaagcccatgatgtaccggatgtacagaagccctgatgttccaagggggtgtgaaggcccatgtaaagttcaatcgtatgaggcccgtcatgatgtgtcgcatactggtaaggttatttgtgtatcggatgttactcgtggtaatggaattactcaccgtgttggtaagaggttctgtattaaatccatttacgtcattgggaagatatggatggacgagaatattaaagtgaagaatcacacgaatactgtaatgtttttccttgttagagatcgacgtcctagtggta-c-acct-atggattttcaacaagtgtttaattgttatgacaatgaacccagcactgctactgtaaaaaacgatttaagggatcgttttcaagttcgtcgtaaattctattctacggttacgggcggacagtatgcgtgtaaggagcaggctttggtgaagagattcattcgtgttaatactcatgttgtct-----acaatcat-caagaacaggcgaagtacgagaatcatactgagaatgcattattgttgtatatggtgtctactcatgcgagtaatcctgtatatgcgactttgaaagtccgcatctatttctatgattcacaaatgaattaa"/>
<sequence taxon='AJ420317China2001' value="atgtgggatccattgcttaatgagttccctgaaaccgtgcacggttttaggtgtatgttagcaattaagtatttgcagttagtcgaaaatacatactctcccgatacattaggttacgatttaatccgtgatttaatttcagttatccgtgctagagactatggcgaagcgtcccgccgatatagtcatttccactcccgcctcgaaggtgcgtcgccggctgaacttcgacagcccctatacgggtcgtgctgttgcccccactgtccgcgtcacca---g--aagacaaat-gtggtcaaacaggcccatgtatcggaagcccatgatgtaccggatgtacagaagccctgatgttccaagggggtgtgaagggccatgtaaagttcaatcgtatgaggcccgtcatgatgtgtcgcatactggtaaggttatttgtgtatcggatgttactcgtggtaatggaattactcaccgtgttggtaagaggttctgtattaaatccatttacgtcattgggaagatatggatggacgagaatattaaagtgaagaatcacacgaatactgtaatgtttttccttgttagagatcgacgtcctagtggta-c-acct-atggattttcaacaagtgtttaattgttatgacaatgaacccagcactgctactgtaaaaaacgatttaagggatcgttttcaagttcgtcgtaaattctattctacggttacgggcggacagtatgcgtgtaaggagcaggctttggtgaagagattcattcgtgttaatactcatgttgtct-----acaatcat-caagaacaggcgaagtacgagaatcatactgagaatgcattattgttgtatatggtgtctactcatgcgagtaatcctgtatatgcgactttgaaagtccgcatctatttctatgattcacaaatgaattaa"/>
<sequence taxon='AJ457823China2001' value="atgtgggatccattgcttaatgagttccctgaaaccgtgcacggttttaggtgtatgttagcaattaagtatttgcagttagtcgaaaatacatactctcccgatacattaggttacgatttaatccgtgatttaatttcagttatccgtgctagagactatggcgaagcgtcccgccgatatagtcatttccactcccgcctcgaaggtgcgtcgccggctgaacttcgacagcccctatacgggtcgtgctgttgcccccactgtccgcgtcacca---g--aagacaaat-gtggtcaaacaggcccatgtatcggaagcccatgatgtaccggatgtacagaagccctgatgttccaagggggtgtgaaggcccttgtaaagttcaatcttatgaggcccgtcatgatgtgtcgcatacgggtaaggttatttgtgtatcggatgttactcgtggtaatggaattactcaccgtgttggtaagaggttctgtattaaatccatttacgtcattgggaagatatggatggacgagaatattaaagtgaagaatcacacgaatactgtaatgtttttccttgttagagatcgacgtcctagtggta-c-acct-atggattttcaacaagtgtttaattgttatgacaatgaacccagcactgccactgtaaaaaacgatttaagggatcgttttcaagttcgtcgtaaattcttttctacggttacgggcggacagtatgcgtgtaaggagcaggctttggtgaagagattcattcgtgttaacactcatgttgtgt-----acaaccat-caagaacaggcgaagtacgagaatcatactgagaatgcattattgttgtatatggtttctactcatgcgagtaatcctgtatatgcgactttgaaagtccgcatctatttctatgattcacaaatgaattaa"/>
<sequence taxon='AJ457985China_yunnan2000' value="atgtgggatcctttactcaacgagttcccggataccgtacacgggtttaggtgtatgcttgcaataaaatacttgcagcttgtagaaaatacgtattctcccgatacgttggggtacgatctaatacgtgatctcatactggttatacgtgcgagggattatgtcgaagcgtcccgccgatatagtcatttccactcccgcctccaaggtgcgtcgccgtctgaacttcgacagcccttacacacgtcgtgctgctgtccccactgtccgcgtcacca---g--aagacaaat-atggaccaacaggcccatgtatcgaaaggccatgatgtaccggatgtacagaagccctgatgttcctaagggttgtgaaggcccatgtaaggtgcagtcctatgaggcccgtcatgatgtatctcatacgggtaaggtgatatgtgtcacggatgttacacgtggtaatggtattacgcatcgagttggtaagaggttttgtgtgaaatctatttacgtcattgggaagatatggatggatgaaaatattaaattgaagaatcacaccaatacagttatgtttttccttgttagagatcggcgtccgagtggta-c-tccg-atggattttcagcaggtgtttaattgttatgacaatgagccaagcacgggtactgtgaagaatgatcttagagataggtttcaagtgattcgcaagttcaattatatggttactggtgggcaatatgcgtccaaagaacaagcagtggtgaagaagttcatgcgggttaatactcatgttgtgt-----ataatcat-caagaacaggcgaagtatgaaaatcatactgagaatgcgttgttgttgtatatggtgtgtactcatgctagtaatcctgtatatgcgactttgaaagtccgtatctatttttatgattctcaaatgaattaa"/>
<sequence taxon='AJ489258Spain1999' value="atgtgggacccacttctaaatgaatttcctgaatctgttcacggatttcgttgtatgttagctattaaatatttgcagtccgttgaggaaacttacgagcccaatacattgggccacgatttaattagggatcttatatctgttgtaagggcccgtgactatgtcgaagcgaccaggcgatataatcatttccacgcccgtctcgaaggttcgccgaaggctgaacttcgacagcccatacagcagccgtgctgctgtccccattgtccaaggcacaa---acaagcgacgatcatggacgtacaggcccatgtaccgaaagcccagaatatacagaatgtatcgaagccctgatgttccccgtggatgtgaaggcccatgtaaagtccagtcttatgagcaacgggatgatattaagcacactggtattgttcgttgtgttagtgatgttactcgtggatctggaattactcacagagtgggtaagaggttctgtgttaaatcgatatattttttaggtaaagtctggatggatgaaaatatcaagaagcagaatcacactaatcaggtcatgttctttttggtccgtgatagaaggccctatggaagcagcccaatggattttggacaggtttttaatatgttcgataatgagcccagtaccgcaaccgtgaagaatgatttgcgtgataggtttcaagtgatgagaaaatttcatgcaacagttattggtgggccctctggaatgaaggaacaggcattagttaagagattttttaaaattaacagtcatgtaactt-----ataatcat-caggaggcagccaagtacgagaaccatactgaaaacgccttgttattgtatatggcatgtacgcatgcctctaatccagtgtatgtaactatgaaaatacgcatctatttctatgattcaatatcaaattaa"/>
<sequence taxon='AJ495812China2002' value="atgtgggatccactcctaaacgaatttccagaaaacgtccacggttttcgttgtatgctagccgtgaagtatctgcaagcggtcgagaagacttattcccctgataccctagggtttgatctcatccgtgatctcatcagtgtaattcgtgcaaagaattatgtcgaagcgaccagcagatattctcatttccacgcccgtctcgaaagtacgtcgccgtctgaacttcgacagcccatacaacagccgtgctgctgtccccactgtccgcgtcacaa---a--agggcagat-atggaagaaccgacctgcatacagaaagcccaggatctacagaatgtatagaagccctgatgtccctaagggatgtgaaggcccctgtaaggtccaatctttcgatgcgaagaacgacattgggcatatgggtaaggtgatctgcttgtctgacgttactcgtggtattgggcttacccatcgagttggcaagcgattctgtgtcaagtcactttatttcgttggcaagatatggatggatgaaaatattaaggttaagaatcacactaacaccgttttgttctggatagttagagatcgacgtcctactggaa-c-gccg-tatgattttcagcaggtttttaatgtttatgataatgagccttccacggcaactgtgaaaaacgaccagcgtgatcgtttccaggtgatcaggagattccaggcaacggtgaccggtggacaatatgcagcgaaggaacaggcgattattagaaagttttatcgtgttaataattatgtagtgt-----ataatcac-caggaagccgggaagtatgagaaccatactgaaaatgccttgttattgtatatggcatgtacccatgcctctaatcccgtgtatgctactttgaaagtcaggagttatttctatgactcagtgacgaattaa"/>
<sequence taxon='AJ519441Spain1999' value="atgtgggacccacttctaaatgaatttcctgaatctgttcacggatttcgttgtatgttagctattaaatatttgcagtccgttgaggaaacttacgagcccaatacattgggccacgatttaattagggatcttatatctgttgtaagggcccgtgactatgtcgaagcgactaggcgatataatcatttccacgcccgtctcgaaggttcgccgaaggctgaacttcgacagcccatacagcagccgtgctgctgtccccattgtccaaggcacaa---acaagcgacgatcatggacgtacaggcccatgtaccgaaagcccagaatatacagaatgtatcgaagccctgatgttccccgtggatgtgaaggcccatgtaaagtccagtcttatgagcaacgggatgatattaagcacactggtattgttcgttgtgttagtgatgttactcgtggatctggaattactcatagagtgggtaagaggttctgtgttaaatcgatatattttttaggtaaagtctggatggatgaaaatatcaagaagcagaatcacactaatcaggtcatgttctttttggtccgtgatagaaggccctatggaagcagcccaatggattttggacaggtttttaatatgttcgataatgagcccagtaccgcaaccgtgaagaatgatttgcgtgataggtttcaagtgatgagaaaatttcatgcaacagttattggtgggccctctggaatgaaggaacaggcattagttaagagattttttaaaattaacagtcatgtaactt-----ataatcat-caggaggcagccaagtacgagaaccatactgaaaacgccttgttattgtatatggcatgtacgcatgcctctaatccagtgtatgcaactatgaaaatacgcatctatttctatgattcaatatcaaattaa"/>
<sequence taxon='AJ781302China2001' value="atgtgggatcctctactcaacgagttccctgaaaccgtacatgggtttaggtgcatgttagcaattaagtatttgcagttagtcgaaaatacttattcccccgatacattaggttacgatttaatacgtgatttaattttagttatacgtgctagagattatggcgaagcgtcccgccgatatagtcatttccactcccgcctcgaaggtgcgtcgccggctgaacttcgacagcccatacacgggtcgtgctgctgtccccactgtccgcgtcacca---g--aaggcaaat-gtgggcaaacaggcccatgtatcggaagcccatgatgtaccggatgtacagaagccctgatgttcccaggggttgtgaaggtccatgtaaagttcagtcctatgaggcccgtcatgatgtttctcatactggtaaggttatttgtgtaagtgatgttacacgtggtaatggaattactcatcgtgttggtaagaggttttgtgttaaatctatttacgtcattgggaagatatggatggacgagaatataaaagtgaagaaccatacaaatacggtgatgttttttctggtaagagatcgccgtccgagtggaa-c-acct-atggatttccagcaagtctttaattgttatgacaatgaacccagtactgctactgtaaaaaacgatttaagggatcgttttcaagttcgtcgtaagttctatgccacggttacaggtggacagtacgcttgtaaggagcaggcgttggtcaagaaatttctacgggttaacacacatgtcgttt-----acaatcac-caagaacaggcgaagtatgagaatcatacagagaatgctttgttgttgtatatggtttctactcatgcaagtaatcctgtatatgcgactttgaaagtccgcatttatttctatgactctcaaatgaattaa"/>
<sequence taxon='AJ812277Turkey2004' value="atgtgggaccctcttctaaatgaatttcctgaatctgttcacggatttcgttgtatgttagctattaaatatttgcagtccgttgaggaaacttacgagcccaatacattgggccacgatttaattagggatcttatatctgttgtaagggcccgtgactatgtcgaagcgacccggcgatataatcatttccacgcccgtctcgaaggttcgccgaaggctgaacttcgacagcccatacagcagccgtgctgctgtccccattgtccaaggcacaa---acaagcgacgatcatggacgtacaggcccatgtaccgaaagcccagaatatacagaatgtatcgaagccctgatgttccccgtggatgtgaaggcccatgtaaagtccagtcttatgagcaacgggatgatattaagcacactggtgttgttcgttgtgttagtgatgttactcgtggatctggaattactcacagagtgggtaagaggttttgtgttaaatcgatatattttttaggtaaagtctggatggatgaaaatatcaagaagcagaatcacactaatcaggtcatgttcttcttggtccgtgatagaaggccttatggaagtagtccaatggattttggacaggtttttaatgtgttcgataatgagcccagtaccgcaaccgtgaagaatgatttgcgggataggtttcaagtgatgaggaaatttcatgctacagttattggtgggccctctggaatgaaggaacaggcattagttaagagattttttaaaattaacagtcatgtaactt-----ataatcat-caggaggcagccaagtatgagaaccatactgaaaacgccttgttgttgtatatggcatgtacgcatgcctctaatccagtgtatgcaactatgaaaatacgcatttatttctatgattcaatatcaaattaa"/>
<sequence taxon='AJ842306France2004' value="atgtgggacccacttctaaatgaatttcctgaatctgttcacggatttcgttgtatgttagctattaaatatttgcagtccgttgaggaaacttacgagcccaatacattgggccacgatttaattagggatcttatatctgttgtaagggcccgtgactatgtcgaagcgaccaggcgatataatcatttccacgcccgtctcgaaggttcgccgaaggctgaacttcgacagcccatacagcagccgtgctgctgtccccattgtccaaggcacaa---acaagcgacgatcatggacgtacaggcccatgtaccgaaagcccagaatatacagaatgtatcgaagccctgatgttccccgtggatgtgaaggcccatgtaaagtccagtcttatgagcaacgggatgatattaagcacactggtattgttcgttgtgttagtgatgttactcgtggatctggaattactcacagagtgggtaagaggttctgtgttaaatcgatatattttttaggtaaagtctggatggatgaaaatatcaagaagcagaatcacactaatcaggtcatgttctttt-----------------------------------------------------------------------------------------------------------------------------------------------------------------------------------------------------------------------------------------------------------------------------------------------------------------------------------------------------------------------------"/>
<sequence taxon='AJ842307France2004' value="atgtgggacccacttctaaatgaatttcctgaatctgttcacggatttcgttgtatgttagctattaaatatttgcagtccgttgaggaaacttacgagcccaatacattgggccacgatttaattagggatcttatatctgttgtaagggcccgtgactatgtcgaagcgaccaggcgatataatcatttccacgcccgtctcgaaggttcgccgaaggctgaacttcgacagcccatacagcagccgtgctgctgtccccattgtccaaggcacaa---acaagcgacgatcatggacgtacaggcccatgtaccgaaagcccagaatatacagaatgtatcgaagccctgatgttccccgtggatgtgaaggcccatgtaaagtccagtcttatgagcaacgggatgatattaagcacactggtattgttcgttgtgttagtgatgttactcgtggatctggaattactcacagagtgggtaagaggttctgtgttaaatcgatatattttttaggtaaagtctggatggatgaaaatatcaagaagcagaatcacactaatcaggtcatgttctttt-----------------------------------------------------------------------------------------------------------------------------------------------------------------------------------------------------------------------------------------------------------------------------------------------------------------------------------------------------------------------------"/>
<sequence taxon='AJ842308France2004' value="atgtgggacccacttctaaatgaatttcctgaatctgttcacggatttcgttgtatgttagctattaaatatttgcagtccgttgaggaaacttacgagcccaatacattgggccacgatttaattagggatcttatatctgttgtaagggcccgtgactatgtcgaagcgaccaggcgatataatcatttccacgcccgtctcgaaggttcgccgaaggctgaacttcgacagcccatacagcagccgtgctgctgtccccattgtccaaggcacaa---acaagcgacgatcatggacgtacaggcccatgtaccgaaagcccagaatatacagaatgtatcgaagccctgatgttccccgtggatgtgaaggcccatgtaaagtccagtcttatgagcaacgggatgatattaagcacactggtattgttcgttgtgttagtgatgttactcgtggatctggaattactcacagagtgggtaagaggttctgtgttaaatcgatatattttttaggtaaagtctggatggatgaaaatatcaagaagcagaatcacactaatcaggtcatgttctttt-----------------------------------------------------------------------------------------------------------------------------------------------------------------------------------------------------------------------------------------------------------------------------------------------------------------------------------------------------------------------------"/>
<sequence taxon='AJ865337Reunion1997' value="atgtgggatccacttctaaatgaatttcctgaatctgttcacggatttcgttgtatgttagctattaaatatttgcagtccgttgaggaaacttacgagcccaatacattgggccacgatttaattagggatcttatatctgttgtaagggcccgtgactatgtcgaagcgaccaggcgatataatcatttccacgcccgcctcgaaggttcgccgaaggctgaacttcgacagcccatacagcagccgtgctgctgtccccattgtccaaggcataa---acaagcgacgatcatggacgtacaggcccatgtaccggaagcccagaatatacagaatgtatcgaagccctgatgttccccgtggatgtgaaggcccatgtaaagttcagtcttatgagcaacgggatgatattaagcatactggtattgttcgttgtgttagtgatgttactcgtggatctggaattactcacagagtgggtaagaggttctgtgttaaatcgatatattttttaggtaaagtctggatggatgaaaatatcaagaagcagaaccacactaatcaggtcatgttcttcttggtccgtgatagaaggccctatggaaacagcccaatggattttggacaggtgtttaatatgttcgataatgagcccagtaccgcaacagtgaagaatgatttgcgggataggtttcaagtgatgaggaaatttcatgctacggttattggtggtccctctggaatgaaggaacaggcattagttaagagattttttagaattaacagtcatgtaactt-----ataatcat-caggaggcagccaagtacgagaaccatactgaaaacgccttgttattgtatatggcatgtacgcatgcctctaatccagtgtatgcaactatgaaaatacgcatctatttctatgattcaatatcaaattaa"/>
<sequence taxon='AJ867486Turkey2004' value="------------------------------------------------------------------------------------------------------------------------------------------------------------------------------------------------------------------------------------------------------------------------------------------------------------------gcccatgtataggaagccaagaatatacagaatgtatcgaagccctgatgttccccgtggatgtgaaggcccatgtaaagtccagtcttatgagcaacgggatgatattaagcacactggtgttgttcgttgtgttagtgatgttactcgtggatctggaattactcacagagtaggtaagaggttttgtgttaaatcgatatattttttaggtaaagtctggatggatgaaaatatcaagaagcagaatcacactaatcaggtcatgttcttcttggtccgtgatagaaggccttatggaagtagtccaatggattttggacaggtttttaatatgttcgataatgagcccagtaccgcaaccgtgaagaatgatttgcgggataggtttcaagtgatgaggaaatttcatgctacagttattggtgggccctctggaatgaaggaacaggcattagttaagagattttttaaaattaacagtcatgtaactt-----ataatcat-caggaggcagccaagtatgagaaccatactgaaaacgccttgttgttgtatatggcatgtactcatgcttcaaatcc-------------------------------------------------------"/>
<sequence taxon='AJ867487Turkey2004' value="------------------------------------------------------------------------------------------------------------------------------------------------------------------------------------------------------------------------------------------------------------------------------------------------------------------gcccatgtataggaagccaagaatatacagaatgtatcgaagccctgatgttccccgtggatgtgaaggcccatgtaaagtccagtcttatgagcaacgggatgatattaagcatactggtattgttcgttgtgttagtgatgttactcgtggatctggaattactcacagagtaggtaagaggttctgtgttaaatcgatatattttttaggtaaagtctggatggatgaaaatatcaagaagcagaatcacactaatcaggtcatgttcttcttggtccgtgatagaaggccctatggaaacagcccaatggattttggacaggtttttaatatgttcgataatgagcccagtaccgcaaccgtgaagaatgatttgcgggataggtttcaagtgatgaggaaatttcatgctacagttattggtgggccctctggaatgaaggaacaggcattagttaagagattttttaaaattaacagtcatgtaactt-----ataatcat-caggaggcagccaagtatgagaaccatactgaaaacgccttgttgttgtatatggcatgtactcatgcttccaaccc-------------------------------------------------------"/>
<sequence taxon='AJ971265China2003' value="atgtgggatcctttactcaacgagttcccggataccgtacatgggttcaggtgtatgcttgcaataaaatacctgcagcttgtagaaaatacgtattctcccgatacgttgggatacgatctaatacgcgatctcatacttgttatacgggtgagggattatgtcgaagcgtcccgccgatatagtcatttccactcccgcctccaaggtgcgtcgccgtctgaacttcgacagcccttacacacgtcgtgctgctgtccccactgtccgcgtcacca---g--aagacaaat-atggaacaacaggcccatgtatcgaaagcccatgatgtaccggatgtacagaagccctgatgttccgaagggttgtgaaggcccatgtaaggtgcagtcatatgaggcccgtcatgatgtatctcatactggtaaggtgatatgtgtcacggatgttacacgtggtaatggtattacgcatcgagttggtaagaggttttgtgtgaaatctatttacgtcattgggaagatatggatggatgaaaatattaaattgaagaatcacaccaatacagttatgtttttccttgttagagatcggcgtccgagtggta-c-tccg-atggattttcaacaggtgtttaattgttatgacaatgagccaagcaccggtactgtgaagaatgatcttagagataggtttcaagtgattcgcaagttcaattatatggttactggtgggcaatatgcgtccaaagaacaagcagtggtgaagaagttcttgcgggttaatacccatgttgtgt-----ataatcat-caagaacaggcgaagtatgaaaatcatactgagaatgcgttgttgttgtatatggtgtgtactcatgctagtaatcctgtatatgcgactttgaaagtccgtatctatttttatgattctcaaatgaattaa"/>
<sequence taxon='AJ971524China2003' value="atgtgggatcctttactcaacgagttcccggataccgtacatgggttcaggtgtatgcttgcaataaaatacctgcagcttgtagaaaatacgtattctcccgatacgttgggatacgatctaatacgcgatctcatacttgttatacgtgcgagggattatgtcgaagcgtcccgccgatatagtcatttccactcccgcctccaaggcgcgtcgccgtctgaacttcgacagcccttacacacgtcgtgctgctgtccccactgtccgcgtcacca---g--aagacaaat-atggaacaacaggcccatgtatcgaaagcccatgatgtaccggatgtacagaagccctgatgttccgaagggttgtgaaggcccatgtaaggtgcagtcatatgaggcccgtcatgatgtatctcatactggtaaggtgatatgtgtcacggatgttacacgtggtaatggtattacgcatcgagttggtaagaggttttgtgtgaaatctatttacgtcattgggaagatatggatggatgaaaatattaaattgaagaatcacaccaatacagttatgtttttccttgttagagatcggcgtccgagtggta-c-tccg-atggattttcaacaggtgtttaattgttatgacaatgagccaagcaccggtactgtgaagaatgatcttagagataggtttcaagtgattcgcaagttcaattatatggttactggtgggcaatatgcgtccaaagaacaagcagtggtgaagaagttcatgcgggttaatacccatgttgtgt-----ataatcat-caagaacaagcgaagtatgaaaatcatactgagaatgcgttgttgttgtatatggtgtgtactcatgctagtaatcctgtatatgcgactttgaaagtccgtatctatttttatgattctcaaatgaattaa"/>
<sequence taxon='AM050555China2004' value="atgtgggatccattgcttaatgagtttcccgaaaccgtgcacggttttaggtgcatgttagcaattaagtatttgcaattagtcgaaaatacatactcccccgatacattaggttacgatttaattcgtgatttaattttagttattcgtgctagagattatggcgaagcgtcccgccgatattgtcatttccactcccgcctcgaaggtgcgtcggcggctgaacttcgacagcccttatacgggtcgtgctgctgcccccactgtccgcgtcacca---g--aagacaaat-gtggtcaaacaggcccatgtatcggaagcccatgatgtaccggatgtacagaagccctgatgttccaaggggttgtgaaggcccatgtaaggtccaatcttatgaggcccgtcatgatgtttctcatactggtaaggttatttgtgtatcggatgtgactcgtggtaacggaattacacatcgtgttggcaagaggttctgcgttaaatccatttacattattgggaagatatggatggacgagaatattaaagtgaagaatcatacaaatacagtaatgtttttccttgttagagatcgacgtccaagtggta-c-acct-atggatttccagcaagtcttcaattgttatgacaatgaacctagcactgctacggtaaaaaacgatttaagggatcgttttcaagttcgtcgtaaattctattctacggttactggcggacagtacgcttgtaaggagcaaactttggtcaagaaattcattcgtcttaacactcatgttcttt-----acaaccat-caagaacaggcgaagtacgagaatcatacggagaatgcattattgttgtatatggtttctactcatgcaagtaaccctgtatatgcgactttgaaagttcgcatctatttctatgattcacaactgaattaa"/>
<sequence taxon='AM181683China2005' value="atgtgggatccattgcttaatgagttccctgaaaccgtgcacggttttaggtgtatgttagcaattaagtatttgcagttagtcgaaaatacatactctcccgatacattaggttacgatttaatccgtgatttaatttcagttatccgtgctagagactatggcgaagcgtcccgccgatatagtcatttccactcccgcctcgaaggtgcgtcgccggctgaacttcgacagcccctatacgggtcgtgctgttgcccccactgtccgcgtcacca---g--aagacaaat-gtggtcaaacaggcccatgtatcggaagcccatgatgtaccggatgtacagaagccctgatgttccaagggggtgtgaaggaccatgcaaagtccaatcttatgaggcccgtcatgatgtgtcgcatactggtaaggttatttgtgtatcggatgttactcgtggtaatggaattactcaccgtgttggtaagaggttctgtattaaatccatttacgtcattgggaagatatggatggacgagaatattaaagtgaagaatcacacgaatactgtaatgtttttccttgttagagatcgacgtcctagtggta-c-acct-atggattttcaacaagtgtttaattgttatgacaatgaacccagcactgctactgtaaaaaacgatttaagggatcgttttcaagttcgtcgtaaattctattctacggttacgggcggacagtatgcgtgtaaggagcaggctttggtgaagagattcattcgtgttaacactcatgttgttt-----acaaccat-caagaacaggcgaagtacgagaatcatactgagaatgcattattgttgtatatggtgtctactcatgcgagtaatcctgtatatgcgactttgaaagtccgcatctatttctatgattcacaaatgaattaa"/>
<sequence taxon='AM234066Reunion2004' value="--------------------------------------------------------------------------------------------------------------------------------------------------------------------------------------------------------------------------------------------------------------------------------------------------------------------------------------------------------gaagccctgatgttccccgtggatgtgaaggcccatgtaaagtccagtcttatgagcaacgggatgatattaagcacactggtattgttcgttgtgttagtgatgttactcgtggatctggaattactcacagagtgggtaagaggttctgtgttaaatcgatatattttttaggtaaagtctggatggatgaaaatatcaagaagcagaatcacactaatcaggtcatgttctttttggtccgtgatagaaggccctatggaagcagcccaatggattttggacaggtttttaatatgttcgataatgagcccagtaccgcaaccgtgaagaatgatttgcgtgataggtttcaagtgatgagaaaatttcatgcaacagttattggtgggccctctggaatgaaggaacaggcattagttaagagattttttaaaattaacagtcatgtaactt-----ataatcat-caggaggcagccaagtacgagaaccatactgaaaacgccttattattgtatatggcat--------------------------------------------------------------------------"/>
<sequence taxon='AM259652Greece2005' value="-------------------------------------------------------------------------------------------------------------------------------------------------------------------------------------------------------------------------------------------------------------------------------------------------------------------cccatgtatcgaaagccgcggatgtacagaatgtacagaagccctgatgtacctccgggttgtgaaggtccctgtaaagttcagtcgtatgagcagcgtgatgacgtgaagcatactggtgttgtgcgttgtgttagtgatgtaactaggggttctggtattactcatagagttggtaaacgtttctgtatcaagtcaatttatatattaggaaagatttggatggatgaaaatataaaaaaaccaaatcatactaatcaggttatgtttttccttgttcgagaccgaaggccttatggaactagtcctatggagtttggtcaagtttttaacatgtttgataatgaacccagtactgctacggtgaagaacgacttaagggataggtatcaagtaatgaggaagttccatgctacggttgttggaggtccgtcagggatgaaggagcagtgtctgctgaagagattttttaaaattaatacccatgtagttt-----ataatcac-caagagcaggcgaagtatgaaaatcatactgagaatgccttgttattgtatatggcttgtactcatgcttctaac---------------------------------------------------------"/>
<sequence taxon='AM260701China2005' value="atgtgggatccattgcttaatgagttccctgaaaccgtgcacggttttaggtgtatgttagcaattaagtatttgcagttagtcgaaaatacatactctcccgatacattaggttacgatttaatccgtgatttaatttcagttatccgtgctagagactatggcgaagcgtcccgccgatatagtcatttccactcccgcctcgaaggtgcgtcgccggctgaacttcgacagcccctatacgggtcgtgctgttgcccccactgtccgcgtcacca---g--aagacaaat-gtggtcaaacaggcccatgtatcggaagcccatgatgtaccggatgtacagaagccctgatgttccaagggggtgtgaaggcccttgtaaagttcaatcttatgaggcccgtcatgatgtgtcgcatactggtaaggttatttgtgtatcggatgttactcgtggtaatggaattactcaccgtgttggtaagaggttctgtattaaatccatttacgtcattgggaagatatggatggacgagaatattaaagtgaagaatcacacgaatactgtaatgtttttccttgttagagatcgacgtcctagtggta-c-acct-atggattttcaacaagtgtttaattgttatgacaatgaacccagcactgctactgtaaaaaacgatttaagggatcgttttcaagttcgtcgtaaattctattctacggttacgggcggacagtatgcgtgtaaggagcaggctttggtgaagagattcattcgtgttaacactcatgttgttt-----acaaccat-caagaacaggcgaagtacgagaatcatactgagaatgcattattgttgtatatggtgtctactcatgcgagtaatcctgtatatgcgactttgaaagtccgcatctatttctatgattcacaaatgaattaa"/>
<sequence taxon='AM260702China2005' value="atgtgggatccattgcttaatgagttccctgaaaccgtgcacggttttaggtgtatgttagcaattaagtatttgcagttagtcgaaaatacatactctcccgatacattaggttacgatttaatccgtgatttaatttcagttatccgtgctagagactatggcgaagcgtctcgacgatatagtcatttccactcccgcctcgaaggtgcgtcgccggctgaacttcgacagcccctatacgggtcgtgctgttgcccccactgtccgcgtcacca---g--aagacaaat-gtggtcaaacaggcccatgtatcggaagcccatgatgtaccggatgtacagaagccctgatgttccaagggggtgtgaaggcccatgtaaagttcaatcttatgaggcccgtcatgatgtgtcgcatactggtaaggttatttgtgtatcggatgttactcgtggtaatggaattactcaccgtgttggtaagaggttctgtattaaatccatttacgtcattgggaagatatggatggacgagaatattaaagtgaagaatcacacgaatactgtaatgtttttccttgttagagatcgacgtcctagtggta-c-acct-atggattttcaacaagtgtttaattgttatgacaatgaacccagcactgctactgtaaaaaacgatttaagggatcgttttcaagttcgtcgtaaattctattctacggttacgggcggacagtatgcgtgtaaggagcaggctttggtgaagagattcattcgtgttaacactcatgttgttt-----acaaccat-caagaacaggcgaagtacgagaatcatactgagaatgcattattgttgtatatggtgtctactcatgcgagtaatcctgtatatgcgactttgaaagtccgcatctatttctatgattcacaaatgaattaa"/>
<sequence taxon='AM260703China2005' value="atgtgggatcctttactcaacgagttccctgataccgtacacggattcaggtgtatgcttgcaataaaatacttgcagcttgtagaaaatacgtattctcccgatacgttgggatacgatctaatacgtgatctcatactggttatccgtgcgagggattatgtcgaagcgtcccgccgatatagtcatttccactcccgcctccaaggtgcgtcgccgtctgaacttcgacagcccttacacacgtcgtgctgctgtccccactgtccgcgtcacca---g--aagacaaat-atggaccaacaggcccatgtatcgaaaggccatgatgtaccggatgtacagaagccctgatgttcctaagggttgtgaaggcccatgtaaggtgcagtcctatgaggcccgtcatgatgtatctcatacgggtaaggtgatatgtgtcacggatgttacacgtggtaatggtattacgcatcgagttggtaagaggttttgtgtgaaatctatttacgtcattgggaagatatggatggatgaaaatattaaattgaagaatcacaccaatacagttatgtttttccttgttagagatcggcgtccgagtggta-c-tccg-atggattttcagcaggtgtttaattgttatgacaatgagccaagcacgggtactgtgaagaatgatcttagagataggtttcaagtgattcgcaagttcaattatatggttactggtgggcaatatgcgtccaaagaacaagcagtggtgaagaagttcatgcgggttaatactcatgttgtgt-----ataatcat-caagaacaggcgaagtatgaaaatcatactgagaatgcgttgttgttgtatatggtgtgtactcatgctagtaatcctgtatatgcgactttgaaagtccgtatctatttttatgattctcaaatgaattaa"/>
<sequence taxon='AM282874China2006' value="atgtgggatccacttctaaatgaatttcctgaatctgttcacggatttcgttgtatgttagctattaaatatttgcagtccgttgaggaaacttacgagcccaatacattgggccacgatttaattagggatcttatatctgttgtaagggcccgtgactatgtcgaagcgaccaggcgatataatcatttccacgcccgcctcgaaggttcgccgaaggctgaacttcgacagcccatacagcagccgtgctgctgtccccattgtccaaggcacaa---acaagcgacgatcatggacgtacaggcccatgtaccggaagcccagaatatacagaatgtatcgaagccctgatgttcctcgtggatgtgaaggcccatgtaaagtccagtcttatgagcaacgggatgatattaagcatactggtattgttcgttgtgttagtgatgttactcgtggatctggaattactcacagagtgggtaagaggttctgtgttaaatcgatatattttttaggtaaagtctggatggatgaaaatatcaagaagcagaatcacactaatcaggtcatgttcttcttggttcgtgatagaaggccctatggaaacagcccaatggattttggacaggtttttaatatgttcgataatgagcccagtaccgcaactgtgaagaatgatttgcgggataggtttcaagtgatgaggaaatttcatgctacagttattggtgggccctctggaatgaaggaacaggcattagttaagagattttttagaattaacagtcatgtaactt-----ataatcat-caggaggcagccaagtatgagaaccatactgaaaacgccttgttattgtatatggcatgtacgcatgcctctaatccagtgtatgcaactatgaaaatacgcatctatttctatgattcaatatcaaattaa"/>
<sequence taxon='AM409201Reunion2004' value="atgtgggacccacttctaaatgaatttcctgaatctgttcacggatttcgttgtatgttagctattaaatatttgcagtccgttgaggaaacttacgagcccaatacattgggccacgatttaattagggatcttatatctgttgtaagggcccgtgactatgtcgaagcgaccaggcgatataatcatttccacgcccgtttcgaaggttcgccgaaggctgaacttcgacagcccatacagcagccgtgctgctgtccccattgtccaaggcacaa---acaagcgacgatcatggacgtacaggcccatgtaccgaaagcccagaatatacagaatgtatcgaagccctgatgttccccgtggatgtgaaggcccatgtaaagtccagtcttatgagcaacgggatgatattaagcacactggtattgttcgttgtgttagtgatgttactcgtggatctggaattactcacagagtgggtaagaggttctgtgttaaatcgatatattttttaggtaaagtctggatggatgaaaatatcaagaagcagaatcacactaatcaggtcatgttctttttggtccgtgatagaaggccctatggaagcagcccaatggattttggacaggtttttaatatgttcgataatgagcccagtaccgcaaccgtgaagaatgatttgcgtgataggtttcaagtgatgagaaaatttcatgcaacagttattggtgggccctctggaatgaaggaacaggcattagttaagagattttttaaaattaacagtcatgtaactt-----ataatcat-caggaggcagccaagtacgagaaccatactgaaaacgccttattattgtatatggcatgtacgcatgcctctaatccagtgtatgcaactatgaaaatacgcatctatttctatgattcaatatcaaattaa"/>
<sequence taxon='AM691085Greece2006' value="-------------------------------------------------------------------------------------------------------------------------------------------------------------------------------------------------------------------------------------------------------------------------------------------------------------------cccatgtaccgaaagcccagaatatacagaatgtatcgaagccctgatgttccccgtggatgtgaaggcccatgtaaagtccagtcttatgagcaacgggatgatattaagcatactggtattgttcgttgtgttagtgatgttactcgtggatctggaattactcacagagtgggtaagaggttctgtgttaaatcgatatattttttaggtaaagtctggatggatgaaaatatcaagaagcagaatcacactaatcaggtcatgttcttcttggtccgtgatagaaggccctatggaaacagcccaatggattttggacaggtttttaatatgttcgataatgagcccagtaccgcaaccgtgaagaatgatttgcgtgataggtttcaagtgatgaggaaatttcatgctacagttattggtgggccctctggaatgaaggaacaggcattagttaagagattttttaaaattaacagtcatgtaactttatttatattcattcaggaggcagcaaagtacgagaaccatactgaaaacgccttgttattgtatatggcatgtacgcatgcctctaat---------------------------------------------------------"/>
<sequence taxon='AM691759Greece2006' value="----------------------------------------------------------------------------------------------------------------------------------------------------------------------------------------------------------------------------------------------------------------------------------------------------------------------atgtaccgaaagcccagaatatacagaatgtatcgaagccctgatgttccccgtggatgtgaaggcccatgtaaagtccagtcttatgagcaacgggatgatattaagcatactggtattgttcgttgtgttagtgatgttactcgtggatctggaattactcacagagtgggtaagaggttctgtgttaaatcgatatattttttaggtaaagtctggatggatgaaaatatcaagaagcagaatcacactaatcaggtcatgttcttcttggtccgtgatagaaggccctatggaaacagcccaatggattttggacaggtttttaatatgttcgataatgagcccagtaccgcaaccgtgaagaatgatttgcgtgataggtttcaagtgatgaggaaatttcatgctacagttattggtgggccctctggaatgaaggaacaggcattagttaagagattttttaaaattaacagtcatgtaactttatttatattcattcaggaggcagcaaagtacgagaaccatactgaaaacgccttgttattgtatatggcatgtacgcatgcctctaat---------------------------------------------------------"/>
<sequence taxon='AM698117China2006' value="atgtgggatccacttctaaatgaatttcctgaatctgttcacggatttcgttgtatgttagctattaaatatttgcagtccgttgaggaaacttacgagcccaatacattgggccacgatttaattagggatcttatatctgttgtaagggcccgtgactatgtcgaagcgaccaggcgatataatcatttccacgcccgcctcgaaggttcgccgaaggctgaacttcgacagcccatacagcagccgtgctgctgtccccattgtccaaggcacaa---acaagcgacgatcatggacgtacaggcccatgtaccggaagcccagaatatacagaatgtatcgaagccctgatgttcctcgtggatgtgaaggcccatgtaaagtccagtcttatgagcaacgggatgatattaagcatactggtattgttcgttgtgttagtgatgttactcgtggatctggaattactcacagagtgggtaagaggttctgtgttaaatcgatatattttttaggtaaagtctggatggatgaaaatatcaagaagcagaatcacactaatcaggtcatgttcttcttggttcgtgatagaaggccctatggaaacagcccaatggattttggacaggtttttaatatgttcgataatgagcccagtaccgcaactgtgaagaatgatttgcgggataggtttcaagtgatgaggaaatttcatgctacagttattggtgggccctctggaatgaaggaacaggcattagttaagagattttttagaattaacagtcatgtaactt-----ataatcat-caggaggcagccaagtatgagaaccatactgaaaacgccttgttattgtatatggcatgtacgcatgcctctaatccagtgtatgcaactatgaaaatacgcatctatttctatgattcaatatcaaattaa"/>
<sequence taxon='AM698118China2006' value="atgtgggatccacttctaaatgaatttcctgaatctgttcacggatttcgttgtatgttagctattaaatatttgcagtccgttgaggaaacttacgagcccaatacattgggccacgatttaattagggatcttatatctgttgtaagggcccgtgactatgtcgaagcgaccaggcgatataatcatttccacgcccgcctcgaaggttcgccgaaggctgaacttcgacagcccatacagcagccgtgctgctgtccccattgtccaaggcacaa---acaagcgacgatcatggacgtacaggcccatgtaccggaagcccagaatatacagaatgtatcgaagccctgatgttcctcgtggatgtgaaggcccatgtaaagtccagtcttatgagcaacgggatgatattaagcatactggtattgttcgttgtgttagtgatgttactcgtggatctggaattactcacagagtgggtaagaggttctgtgttaaatcgatatattttttaggtaaagtctggatggatgaaaatatcaagaagcagaatcacactaatcaggtcatgttcttcttggttcgtgatagaaggccctatggaaacagcccaatggattttggacaggtttttaatatgttcgataatgagcccagtaccgcaactgtgaagaatgatttgcgggataggtttcaagtgatgaggaaatttcatgctacagttattggtgggccctctggaatgaaggaacaggcattagttaagagattttttagaattaacagtcatgtaactt-----ataatcat-caggaggcagccaagtacgagaaccatactgaaaacgccttgttattgtatatggcatgtacgcatgcctctaatccagtgtatgcaactatgaaaatacgcatctatttctatgattcaatatcaaattaa"/>
<sequence taxon='AM698119China2006' value="atgtgggatccacttctaaatgaatttcctgaatctgttcacggatttcgttgtatgttagctattaaatatttgcagtccgttgaggaaacttacgagcccaatacattgggccacgatttaattagggatcttatatctgttgtaagggcccgtgactatgtcgaagcgaccaggcgatataatcatttccacgcccgtctcgaaggttcgccgaaggctgaacttcgacagcccatacagcagccgtgctgctgtccccattgtccaaggcacaa---acaagcgacgatcatggacgtacaggcccatgtaccggaagcccagaatatacagaatgtatcgaagccctgatgttcctcgtggatgtgaaggcccatgtaaagtccagtcttatgagcaacgggatgatattaagcatactggtattgttcgttgtgttagtgatgttactcgtggatctggaattacccacagagtgggtaagaggttctgtgttaaatcgatatattttttaggtaaagtccggatggatgaaaatattaagaagcagaatcacactaatcaggtcatgttcttcttggttcgtgatagaaggccctatggaaacagcccaatggattttggacaggtttttaatatgttcgataatgagcccagtaccgcaaccgtgaagaatgatttgcgggataggtttcaagtgatgaggaaatttcatgctacagttattggtgggccctctggaatgaaggaacaggcattagttaagagattttttagaattaacagtcacgtaactt-----ataatcat-caggaggcagccaagtatgagaaccatactcaaaacgccttgttattgtatatggcatgtacgcatgcctctaatccagtgtatgcaactatgaaaatacgcatctatttctatgattcaatatcaaattaa"/>
<sequence taxon='AM988666Cameroon2007' value="---------------------------------------------------------------------------------------------------------------------------------------------------------------------------------------------------------------------------------cttcgacagcccgtacagcagccgtgctgctgcccccattgtccaaggcataa---acaagcgacggtcatggacgtacaggcccatgtaccgaaagcccagaatatacagaatgtatcgaagccctgatgttccccgtggatgtgaaggcccatgtaaggtccaatcgtatgagcaacgggatgacattaagcatactggtattgttcgttgtgttagcgatgttactcgtggttccggtattacccacagagtgggtaagaggttctgcgttaagtccatatactttttaggtaaagtctggatggatgaaaatatcaaaaagcagaaccatactaatcaagtcatgttcttcttggttcgtgatagaaggccctatggaaacagcccaatggattttggacaggtttttaatatgttcgataatgagcccagtaccgcaacagtgaagaatgatctcagggataggtttcaagtgatgaggaaatttcatgctaccgtgattggtggtccgtctggtatgaaggaacaggctttagttaagagattctttagaattaacagtcatgtaactt-----ataatcat-caggaggcagctaagtacgagaatcatactgaaaacgccttgttattgtatatggcctgtacgca-------------------------------------------------------------------"/>
<sequence taxon='AM988667Cameroon2007' value="---------------------------------------------------------------------------------------------------------------------------------------------------------------------------------------------------------------------------------cttcgacagcccttacagcagccgtgctgctgcccccattgtccaaggcataa---acaagcgacggtcatggacgtacaggcccatgtaccgaaagcccagaatatacagaatgtatcgaagccctgatgttccccgtggatgtgaaggcccatgtaaggtccaatcgtatgagcaacgggatgacattaagcatactggtattgttcgttgtgttagcgatgttactcgtggttccggtattacccacagagtgggtaagaggttctgcgttaagtccatatactttttaggtaaagtctggatggatgaaaatatcaaaaagcagaaccatactaatcaagtcatgttcttcttggttcgtgatagaaggccctatggaaacagcccaatggattttggacaggtttttaatatgttcgataatgagcccagtaccgcaacagtgaagaatgatctcagggataggtttcaagtgatgaggaaatttcatgctaccgtgattggtggtccgtctggtatgaaggaacaggctttagttaagagattctttagaattaacagtcatgtaactt-----ataatcat-caggaggcagctaagtacgagaatcatactgaaaacgccttgttattgtatatggcctgtactca-------------------------------------------------------------------"/>
<sequence taxon='AM988668Cameroon2007' value="---------------------------------------------------------------------------------------------------------------------------------------------------------------------------------------------------------------------------------cttcgacagcccatacagcagccgtgctgctgcccccattgtccaaggcataa---acaagcgacggtcatggacgtacaggcccatgtaccgaaagcccagaatatacagaatgtatcgaagccctgatgttccccgtggatgtgaaggcccatgtaaggtccaatcgtatgagcaacgggatgacattaagcatactggtattgttcgttgtgttagcgatgttactcgtggttccggtattacccacagagtgggtaagaggttctgcgttaagtccatatactttttaggtaaagtctggatggatgaaaatatcaaaaagcagaaccatactaatcaagtcatgttcttcttggtccgtgatagaaggccctatggaaacagcccaatggattttggacaggtttttaatatgttcgataatgagcccagtaccgcaacagtgaagaatgatctcagggataggtttcaagtgatgaggaaatttcatgctaccgtgattggtggtccgtctggtatgaaggaacaggctttagttaagagattctttagaattaacagtcatgtaactt-----ataatcat-caggaggcagctaagtacgagaatcatactgaaaacgccttgttattgtatatggcctgtacgca-------------------------------------------------------------------"/>
<sequence taxon='AM988669Cameroon2007' value="---------------------------------------------------------------------------------------------------------------------------------------------------------------------------------------------------------------------------------cttcgacagcccttacagcagccgtgctgctgcccccattgtccaaggcataa---acaagcgacggtcatggacgtacaggcccatgtaccgaaagcccagaatatacagaatgtatcgaagccctgatgttccccgtggatgtgaaggcccatgtaaggtccaatcgtatgagcaacgggatgacattaagcatactggtattgttcgttgtgttagcgatgttactcgtggttccggtattacccacagagtgggtaagaggttctgcgttaagtccatatactttttaggtaaagtctggatggatgaaaatatcaaaaagcagaaccatactaatcaagtcatgttcttcttggtccgtgatagaaggccctatggaaacagcccaatggattttggacaggtttttaatatgttcgataatgagcccagtaccgcaacagtgaagaatgatctcagggataggtttcaagtgatgaggaaatttcatgctaccgtgattggtggtccgtctggtatgaaggaacaggctttagttaagagattctttagaattaacagtcatgtaactt-----ataatcat-caggaggcagctaagtacgagaatcatactgaaaacgccttgttattgtatatggcgtgtactca-------------------------------------------------------------------"/>
<sequence taxon='AM988670Cameroon2007' value="---------------------------------------------------------------------------------------------------------------------------------------------------------------------------------------------------------------------------------cttcgacagcccgtacagcagccgtgctgctgcccccattgtccaaggcataa---acaagcgacggtcatggacgtacaggcccatgtaccgaaagcccagaatatacagaatgtatcgaagccctgatgttccccgtggatgtgaaggcccatgtaaggtccaatcgtatgagcaacgggatgacattaagcatactggtattgttcgttgtgttagcgatgttactcgtggttccggtattacccacagagtgggtaagaggttctgcgttaagtccatatactttttaggtaaagtctggatggatgaaaatatcaaaaagcagaaccatactaatcaagtcatgttcttcttggtccgtgatagaaggccctatggaaacagcccaatggattttggacaggtttttaatatgttcgataatgagcccagtaccgcaacagtgaagaatgatctcagggataggtttcaagtgatgaggaaatttcatgctaccgtgattggtggtccgtctggtatgaaggaacaggctttagttaagagattctttagaattaacagtcatgtaactt-----ataatcat-caggaggcagctaagtacgagaatgatactgaaaacgccttgttattgtatatggcctgtactca-------------------------------------------------------------------"/>
<sequence taxon='AY044138soudan1996' value="atgtgggatccacttctaaatgaatttcctgaatctgttcatggatttcgttgtatgttagctattaaatatttgcaggccgttgaggaaacttacgagcccaatacattgggccacgatttaattagggatcttatatctgttgtaagggcacgtgactatgtcgaagcgaccaggcgatataatcatttccacgcccgtctcgaaggttcgccgaaggctgaacttcgacagcccatacagcaaccgtgctgctgtccccattgtcccaggcacaa---acaagcgacggtcatggacatacaggcccatgtaccgaaagcccagaatatacagaatgtatcgaagtcctgatgttccccgtggatgtgaaggcccatgtaaggtccagtcttatgagcaacgggatgatattaagcatactggtattgttcgttgtgttagtgatgttactcgtggatccggaattacccacagagtggggaagaggttctgtgttaaatcgatatattttttaggtaaagtctggatggatgaaaatatcaagaagcagaatcacactaatcaggtcatgttcttctcggtccgtgatagaagaccctatggaaacagcccaatggattttgggcaggtttttaatatgttcgacaatgagcccagtaccgcaaccgtgaagaatgattacagggataggtttcaagtgatcaggaaatttcatgctactgtcattggtgggccttctggaatgaaggaacaggctttagttaagagattctttagaattaacagtcatgtaactt-----ataatcat-caagaggctgccaagtacgagaatcatactgagaacgccttgttattgtatatggcatgtacgcatgcctctaatccagtgtatgcaactatgaaaatacgcatctatttctatgattcaatatcaaattaa"/>
<sequence taxon='AY134494Puerto_Rico2001' value="atgtgggacccacttctaaatgaatttcctgaatctgttcacggatttcgttgtatgttagctattaaatatttgcagtccgttgaggaaacttacgagcccaatacattgggccacgatttaattagggatcttatatctgttgtaagagcccgtgactatgttgaagcgaccaggcgatataatcatttccacgcccgtctcgaaggttcgccgaaggctgaacttcgacagcccatacagcaaccgtgctgctgtccccattgtccaaggcacaa---acaagcgacgatcatggacgtacaggcccatgtaccgaaagcccagaatatacagaatgtatcgaagccctgatgttccccgtggatgtgaaggcccatgtaaagtccagtcttatgagcagcgggatgatattaagcacactggtgttgttcgttgtgttagtgatgttactcgtggatctggaattactcatagagtcggtaaaaggttctgtgttaaatcgatatattttttaggtaaagtctggatggatgaaaatatcaagaagcagaatcacactaatcaggtcatgttctttttggtccgtgatagaaggccctatggaagcagtccaatggattttggacaggtttttaatatgttcgataatgagcccagtaccgcaactgtgaagaatgatttgcgtgataggtttcaagtgatgaggaaatttcatgctacagttattggtgggccctctggaatgaaggaacaggcattagttaagagattttttaaaattaacagtcatgtaactt-----ataatcat-caggaggctgccaagtacgagaaccatactgaaaacgccttgttattgtatatggcatgtacgcatgcctctaatccagtgtatgcaactatgaaaatacgcatctatttctatgattcaatatcaaattaa"/>
<sequence taxon='AY227892Spain2000' value="atgtgggatcctttattaaatgaatttccagattcagttcatggtctccgttgtatgcttgcaataaaatatttgcagctagttgaagaaacctatgaacccaatactctgggtcacgatctaattagggatctcatttccgtcattcgtgctcgtgactatgccgaagcgaacaggcgatatactaatttcaacgcccgtctcgaaggttcgtcgaaaactgaacttcgacagcccgtataccagccgtgctgctgcccccactgtccaaggcatca---a---gcgtcgatcatggacttacaggcccatgtatcgaaagccgcggatgtacagaatgtacagaagccctgatgtcccctttggttgtgaaggtccttgtaaagtccagtcgtatgagcagcgtgacgacgtaaagcataccggtgttgttcgttgtgttagtgatgtaactaggggttctggtattacacatagagtaggtaaacggttttgtattaagtcaatctatattttagggaagatttggatggatgaaaatataaaaaaacaaaatcatactaaccaggtcatgttctttttagtacgagaccgaaggccgtatggaactagtcctatggattttggtcaagtttttaacatgtttgataatgaacctagtacggctactgtgaagaacgatttaagggataggtaccaagtaatgaggaagttccatgccacggtggtaggtggtccgtcagggatgaaggagcagtgtctgttgaagaggttttttaaagttaatacccatgtagttt-----ataatcat-caagagcaggcgaagtatgaaaaccatactgagaatgcgttgttgttgtatatggcatgtactcatgcttctaacccagtgtatgctacgttgaaaatacgtatctatttttatgatgctgtaacaaattaa"/>
<sequence taxon='AY319646guadeloupe2001' value="-----------------------------------------------------------------------------------------------------------------------------------------------------------tgactatgtcgaagcgaccaggcgatataatcatttccacgcccgtctcgaaggttcgccgaaggctgaacttcgacagcccatacagcaaccgtgctgctgtccccattgtccaaggcacaa---acaagcgacgatcatggacgtacaggcccatgtaccgaaagcccagaatatacagaatgtatcgaagtcctgatgttccccgtggatgtgaaggcccatgtaaagtccagtcttatgagcagcgggatgatattaagcacactggtgttgttcgttgtgttagtgatgttactcgtggatctggaattactcacagagtcggtaagaggttctgtgttaaatcgatatattttttaggtaaagtctggatggatgaaaatatcaagaagcagaatcacactaatcaggtcatgttctctttggtccgtgatagaaggccctatggaagcagtccaatggattttggacaggtttttaatatgttcgataatgagcccagtaccgcaactgtgaagaatgatttgcgtgataggtttcaagtgatgaggaaatttcatgctacagttattggtgggccctctggaatgaaagaacaggcattagttaagagattttttaaaattaacagtcatgtaactt-----ataatcat-caggaggcagccaagtacgagaaccatactgaaaacgccttgttattgtatatggcatgtacgcatgcctctaatccagtgtatgcaactatgaaaatacgcatctatttctatgattcaatatcaaattaa"/>
<sequence taxon='AY502934Mali2003' value="atgtgggatccactcctaaatgaatttcctgaatctgttcacggatttcgttgtatgttagctattaaatatttgcaggccgttgaagaaacgtatgagcccaatactttgggccacgatttaattagggatcttatatctgttgtaagggcccgtgactatgtcgaagcgacccggcgatataatcatttccacgcccgtctcgaaggttcgccgaaggctgaacttcgacagcccatacagcagccgtgctgctgcccccattgtccaaggcataa---acaagcgacggtcatggacgtacaggcccatgtaccgaaagcccagaatatacagaatgtatcgaagccctgatgttccccgtggatgtgaaggcccatgtaaggtccaatcttatgagcaacgggatgacattaagcatactggtgttgttcgttgtgttagtgatgttactcgtggttccggtattacccacagagtgggtaagaggttttgtgttaagtccatatattttttaggtaaggtctggatggacgaaaatatcaaaaagcagaaccatactaatcaagtcatgttcttcttggtccgtgataggaggccctatggaaacagcccaatggattttggacaggtttttaatatgttcgacaatgagccgagtaccgcaaccgtgaagaatgatctcagggataggtttcaagtgatgaggaaatttcatgctaccgttattggtggtccttctggtatgaaggaacaggctttagttaagagattctttaaaattaacagtcatgtaactt-----ataatcat-caggaggcagctaagtacgagaatcatactgaaaacgccttgttattgtatatggcatgtacgcatgcctctaatccagtgtatgcaactatgaaaatacgcatctatttctatgattcaatatcaaattaa"/>
<sequence taxon='AY530931USA1997' value="atgtgggacccacttctaaatgaatttcctgaatctgttcacggatttcgttgtatgttagctattaaatatttgcagtccgttgaggaaacttacgagcccaatacattgggccacgatttaattagggatcttatatctgttgtaagggcccgtgactatgtcgaagcgaccaggcgatataatcatttccacgcccgtctcgaaggttcgccgaaggctgaacttcgacagcccatacagcaaccgtgctgctgtccccattgtccaaggcacaa---acaagcgacgatcatggacgtacaggcccatgtaccgaaagcccagaatatacagaatgtatcgaagccctgatgttccccgtggatgtgaaggcccatgtaaagtccagtcttatgagcagcgggatgatattaagcacactggtgttgttcgttgtgttagtgatgttactcgtggatctggaattactcacagagtcggtaagaggttctgtgttaaatcgatatattttttaggtaaagtctggatggatgaaaatatcaagaagcagaatcacactaatcaggtcatgttctttttggtccgtgatagaaggccctatggaagcagtccaatggattttggacaggtttttaatatgttcgataatgagcccagtaccgcaactgtgaagaatgatttgcgtgataggtttcaagtgatgaggaaatttcatgctacagttattggtgggccctctggaatgaaggaacaggcattagttaagagattttttaaaattaacagtcatgtaactt-----ataatcat-caggaggcagccaagtacgagaaccatactgaaaacgccttgttattgtatatggcatgtacgcatgcctctaatccagtgtatgcaactatgaaaatacgcatctatttctatgattcaatatcaaattaa"/>
<sequence taxon='AY602166China2003' value="atgtgggatccgcttttaaacgagttccctgaaaccgtacatggttttaggtgtatgctagcgattaagtatttacaattagtagaaaatacatactcgcctgatacgttaggatacgatttaatacgtgatttaatattggtcattcgtgctagggattatgtcgaagcgtcccgcagatatagtcatttccactcccgcttccaaggtgcgtcgccggttgaacttcgacagcccttatgtcagccgtgctgctgtccccactgtcctcgtcacaa---acaaaaggagatcatgggtgaatcggcccatgtatcgaaagcccaagatgtacaggatgtacaaaagccctgatgttcctcgaggttgtgaaggtccatgtaaagtccagtcttatgaacagcgtcatgatgttgtccatgtaggcaaggtcatttgtgtgtctgatgttactcgtggtaatgggttgactcatcgtgttgggaaggggttttgtgtcaagtctgtgtatgttttaggtaaaatatggatggatgagaatattaagaccaaaaatcacactaacactgtgatgttctttttagttcgtgatagaagaccctttggca-c-tcct-caggattttggtcaggtgtttaacatgtatgataatgagccaagtacagcaactgttaagaatgataacagagatcgttttcaagttctccgtcgatttcaagcgactgtcaccggtggtcagtatgcaagtaaggagcaagcaatagttaggaagtttatgaaggtgaataatcatgtaactt-----ataaccat-caggaggctgcgaagtatgacaaccatactgagaatgctcttttattgtatatggcatgtactcatgctagtaatccagtgtatgctactttgaaaatcaggatctatttttatgattctgttcagaattaa"/>
<sequence taxon='AY702650Morocco2002' value="atgtgggatcctttattaaatgaatttccagattcagttcatggtctccgttgtatgcttgcaataaaatatttgcagctagttgaagaaacctatgaacccaatactctgggtcacgatctaattagggatctcatttccgtcattcgtgctcgtgactatgccgaagcgaacaggcgatatattaatttcaacgcccgtctcgaaggttcgtcgaaaactgaacttcgacagcccgtataccagccgtgctgctgcccccactgtccaaggcatca---a---gcgtcgatcatggacttacaggcccatgtatcgaaagccgcggatgtacagaatgtacagaagccctgatgtcccctttggttgtgaaggtccttgtaaagtccagtcgtatgagcagcgtgacgatgtcaagcataccggtgttgttcgttgtgttagtgatgtaactaggggttctggtattacacatagagtaggtaaacggttttgtattaagtcaatctatattttagggaagatttggatggatgaaaatataaaaaaacaaaatcatactaaccaggtcatgttctttttagtacgagaccgaaggccgtatggaactagacctatggattttggtcaagtttttaacatgtttgataatgaacctagtacggctactgtgaagaacgatttaagggataggtaccaagtaatgaggaagttccatgccacggtggtaggtggtccgtcagggatgaaggagcagtgtctgttgaagaggttttttaaagttaatacccatgtagttt-----ataatcat-caagagcaggcgaagtatgaaaaccatactgagaatgcgttgttgttgtatatggcatgtactcatgcttctaacccagtgtatgctacgttgaaaatacgtatctatttttatgatgctgtaacaaattaa"/>
<sequence taxon='AY736854Tunisia2002' value="atgtgggatccattattaaatgaatttcctgattcagtacatggtctccgatgcatgctcgcaattaaatatttgcagctagttgaagaaacctacgaacctaatacccttggtcacgacctaatcagggatctcatctccgtcattcgtgctcgtgactatgccgaagcgaaccggcgatatactaatttcaactcccgtctcgaaggttcgtcgaagactgaacttcgacagcccgtataccagccgtgctgctgtccccactgtccaaggcatca---a---gcgtcgatcatggacttacaggcccatgtatcgaaagccgcggatgtacagaatgtacagaagccctgatgtacctccgggttgtgaaggtccctgtaaagttcagtcgtatgagcagcgtgatgacgtgaagcatactggtgttgtgcgttgtgttagtgatgtaactaggggttctggtattactcatagagttggtaaacgtttttgtatcaagtcaatttatatattaggaaagatttggatggatgaaaatataaaaaaacaaaatcatactaatcaggttatgtttttccttgttcgagaccgaaggccttatggaactagtcctatggattttggtcaagtttttaacatgtttgataatgaacccagtactgctacggtgaagaacgacttaagggataggtatcaagtaatgaggaagttccatgctacggttgttggaggtccgtcagggatgaaggagcagtgtctgctgaagagattttttaaaattaatacccatgtagttt-----ataatcat-caagagcaggcgaagtatgaaaatcatactgagaatgccttgttattgtatatggcttgtactcatgcttctaacccagtgtacgctacgttgaaaatacgtatttatttttatgatgctgtaacaaattaa"/>
<sequence taxon='DQ144621Italy2004' value="atgtgggaccctcttctaaatgaatttcctgaatctgttcacggatttcgttgtatgttagctattaaatatttgcagtccgttgaggaaacttacgagcccaatacattgggccacgatttaattagggatcttatatctgttgtaagggcccgtgactatgtcgaagcgacccggcgatataatcatttccacgcccgtctcgaaggttcgccgaaggctgaacttcgacagcccatacagcagccgtgctgctgtccccattgtccaaggcacaa---acaagcgacgatcatggacgtacaggcccatgtaccgaaagcccagaatatacagaatgtatcgaagccctgatgttccccgtggatgtgaaggcccatgtaaagtgcagtcttatgagcaacgggatgatattaagcataccggtattgttcgttgtgtcagtgatgttactcgtggatctggaattactcacagagtgggtaagaggttctgtgttaaatcgatatattttttaggtaaagtctggatggatgaaaacatcaagaagcagaatcacactaatcaggtcatgttcttcttggtccgtgataggaggccctatggaaacaacccaatggattttggacaggtttttaatatgttcgataatgagcccagtaccgcaaccgtgaagaatgatttgcgggataggtttcaagtgatgaggaaatttcatgctacagttattggtgggccctctggaatgaaggaacaggcattagttaagagattttttaaaattaacagtcatgtaactt-----ataatcat-caggaggcagccaagtatgagaaccatactgaaaacgccttgttattgtatatggcatgtacgcatgcctctaatcctgtgtatgcaactatgaaaatacgcatctatttctatgattcaatatcaaattaa"/>
<sequence taxon='DQ256460China2004' value="atgtgggatcctctactcaacgagtttcctgatactgtacatggctttagatgcatgctagcaattaagtatttgcaattagttgaaaatacttactctcctgatacattaggtcacgatttaatacgtgatttaattttagttatacgtgctagagattatggcgaagcgtcccgccgatatagtcatttccactcccgcctcgaaggtgcgtcgccggctgaacttcgacagcccatacatggggcgtgctgctgtccccactgtccgcgtcacca---g--aaagcaaat-gtggtcaaacagacccatgtatcggaagcccatgctgtatcggatgtacagaagccctgatgttcccaggggttgtgaaggtccatgtaaagttcaatcatatgaggcccgtcatgatgtttctcatactggtaaggttatttgtgtatcggatgttacacgtggaaatggaattacccaccgtgttggcaagaggttttgtgttaaatcaatatacgtgattgggaagatatggatggatgagaatattaaagtcaagaaccacacaaacactgtaatgttttttcttgttagagatcgccgtccaagtggca-c-acct-atggattttcagcaagtatttaattgttacgacaacgaacccagtactgccactgtaaaaaacgatctaagggatcgttttcaagttcgtcgtaaattctattctacggttacgggaggacaatacgcctgtaaggagcaggctttggtgaagaaatttatacgcgttaacacccatgttgttt-----acaatcat-caagaacaggcgaagtatgagaatcatacggagaatgctttgttgttgtatatggtttctactcatgcaagtaatcctgtatatgcgactttgaaagtccgcatttatttctatgattctcaaatgaattaa"/>
<sequence taxon='DQ358913Ethiopia2003' value="atgtgggacccacttctcaatgaatttcctgaatccgttcacggatttcgttgtatgttagctattaaatatttgcaggccgttgaggaaacgtacgagcccaacaccttgggccacgatttaattagggatcttatatctgttgtaagggctcgtgactatgtcgaagcgacccggcgatataatcatttccacgcccgtctcgaaggttcgccgaaggctgaacttcgacagcccatacagcagccgtgctgctgcccccattgtccaaggcacaa---acaggcgccgatcatggacgtacaggcccatgtaccgaaagcccagaatatacagaatgtatcgaagccctgatgttcctcgtggatgtgaaggtccatgtaaggtccagtcttatgagcaacgggatgatattaagcatactggcattgttcgttgtgtgagtgatattactcgtggaactggtattacccacagagtgggtaagaggttttgtgttaagtccatatatttcttaggtaaggtctggatggatgataacatcaagaagcagaaccacaccaatcaggtcatgttcttcttggttcgtgatagaaggccctatggaaatagcccaatggattttggacaggtttttaatatgtttgataatgagcccagtaccgcaaccgtgaagaatgattttagggataggtttcaagtgattaggaaatttcatgctactgttattggtggtccttctggaatgaaggaacaggctttagttaagagattttttaggatcaattgtcatgtaacgt-----ataatcat-caggaggcagccaagtatgagaatcatactgaaaacgccttgttgttgtatatggcatgtacgcatgcctctaatccagtgtacgcaactatgaaaatacgcatctatttctatgattcaatatcaaattaa"/>
<sequence taxon='DQ631892Mexico2005' value="atgtgggatccacttctaaatgaatttcctgaatctgttcacggatttcgttgtatgttagctattaaatatttgcagtccgttgaggaaacttacgagcccaatacattgggccacgatttaattagggatcttatatctgttgtaagggcccgtgactatgtcgaagcgaccaggcgatataatcatttccacgcccgtctcgaaggttcgccgaaggctgaacttcgacagcccatacagcagccgtgctgctgtccccattgtccaaggcacaa---acaagcgacgatcatggacgtacaggcccatgtaccggaagcccagaatatacagaatgtatcgaagccctgatgttcctcgtggatgtgaaggcccatgtaaagtccagtcttatgagcaacgggatgatattaagcatactggtattgttcgttgtgttagtgatgttactcgtggatctggaattactcacagagtgggtaagaggttctgtgttaaatcgatatattttttaggtaaagtctggatggatgaaaatattaagaagcagaatcacactaatcaggtcatgttcttcttggttcgtgatagaaggccttatggaaacagcccaatggattttggacaggtttttaatatgttcgataatgagcccagtaccgcaaccgtgaagaatgatttgcgggataggtttcaagtgatgaggaaatttcatgctacagttattggtgggccctctggaatgaaggaacaggcattagttaagagattttttagaattaacagtcatgtaactt-----ataatcat-caggaggcagccaagtatgagaaccatactgaaaacgccttgttattgtatatggcatgtacgcatgcctctaatccagtgtatgcaactatgaaaatacgcatctatttctatgattcaatatcaaattaa"/>
<sequence taxon='DQ641697Viet_Nam2004' value="atgtgggatccgcttttaaacgaatttcccgaaaccgttcacggttttaggtgtatgctagcgattaaatatttgcaattagtagaaaatacatactctccggatacattagggtacgatttaattcgtgatttaattttagttattcgtgccagggattatgtcgaagcgtcccgcagatatagtcatttccactcccgcatccaaggtgcgtcgccggctgaatttcgacagcccgtatgtcaaccgtgctgttgcccccactgtcctcgtcacaa---acaaaaggaggtcatgggtgaatcgtcccatgtaccgcaagcccaagatgtacagaatgtacaaaagccctgatgttccacgaggatgtgaaggcccatgtaaagtccagtcttatgaacagcgtcatgatgtagcccatgtagggaaggtaatttgtgtgtctgatgttacacgtggtaacgggttgactcatcgtgttggtaagaggttctgtattaagtcagtttatgttttgggtaagatctggatggatgagaacattaagacgaagaatcatactaatacggtcatgttctttttagtacgtgatagaagaccttttggaa-c-tccccaag-attttggtcaggtgtttaacatgtatgataacgagccaagtacagccaccgtgaagaacgataacagagatcgttttcaagtgcttcgtcgatttcaggcaactgttactggtggccagtatgcgagcaaggagcaagcaatagttaggaagtttatgaaggtgaacaaccatgtgacgt-----ataatcat-caagaggctgcgaagtatgacaatcacacagagaatgctcttttgttgtatatggcatgtactcatgctagtaatccagtgtatgctactttgaaaatcagaatctatttctatgattctgttcagaattaa"/>
<sequence taxon='DQ641702Viet_Nam2004' value="atgtgggatccattgctacatccttttccagagagtttgcacggctttagatgtatgcttgcaatcaagtatctccaaagcttacagagtaagtattctcctgatactcttgggagtgaattcttgaaggatttcatctgcatattgcggagtagaaattatgccgaagcgttcaatagatacagtgacgtcgttgccaatgtctataacacgccggaggctaaacttcgggagtcagtacagtctccctgcctctgcccccactgccccaggcatgtcttacaagcgaagagcttggaaaaaccgtcctatgtacacgaagcctcggttttatcggtggcgaaggagcagtgatgttccacggggatgtgagggtccttgtaaggttcagtcctttgagcagagacatgatataacacacaccggcaaggtgttgtgtgtgtctgatgttactagaggcaacggtattactcatagaataggtaaaagattttgcgtcaaatctgtttatgttatgggcaaaatctggatggatgagaatattaaattgaagaatcacaccaatactgttatgttttggcttgttcgtgacagaagacctgttacaa-c-cccatatggtttc-ggagagttattcaacatgtatgacaacgagcccagtactgcaacagtaaagaacgatctcagagatcgtgtgcaagtgcttcatcgtttctcagcatcattaaccggtggtcaatatgccagcaaggaacaagcagttattaaaaaattttttagagttaataattatgttgtct-----ataatcac-caagaagctgctaagtatgaaaatcacactgagaatgctttgttattgtatatggcatgtactcatgcctctaatcctgtgtatgcaactcttaagattagaatctacttttatgacaatgtcaccaattaa"/>
<sequence taxon='DQ845787Israel2005' value="atgtgggatccattattaaatgaatttcctgattcagtacatggtctccgatgcatgctcgcaattaaatatttgcagctagttgaagaaacctacgaacctaatacccttggtcacgacctaatcagggatctcatctccgtcattcgtgctcgtgactatgccgaagcgaaccggcgatatactaatttcaacgcccgtctcgaaggttcgtcgaagactgaacttcgacagcccgtataccagccgtgctgctgcccccactgtccaaggcatca---a---gcgtcgatcatggacttacaggcccatgtatcgaaagccgcggatgtacagaatgtacagaagccctgatgtacctccgtgttgtgaaggtccctgtaaagttcagtcctatgagcagcgtgatgacgtcaagcataccggtgttgtgcgttgtgttagtgatgttactaggggttctggtattactcatagagttggtaaacgtttttgtattaagtcaatttatatattagggaagatttggatggatgaaaatataaaaaaaccaaatcatactaaccaggttatgtttttccttgttcgagaccgaaggccttatggaactagtcctatggattttggtcaagtttttaacatgtttgataatgaacccagtactgctacggtgaagaacgacttaagggataggtatcaagtaatgaggaagttccatgctacggttgttggaggtccgtcagggatgaaggagcagtgtttgctgaagagattttttaaaattaatacccatgtagttt-----ataatcat-caagagcaggcgaagtatgagaatcatactgagaatgccttgttattgtatatggcttgtactcatgcttctaacccagtgtacgctacgttgaaaatacgtatttatttttatgatgctgtaacaaattaa"/>
<sequence taxon='DQ855468Iran2005' value="----------------------------------------------------------------------------------------------------------------------------------------------------------------------------------------------------------------------------------------------------------------------------------------------------------------------------cgaaagcccagaatatacagaatgtatcgaagccctgatgttccccgtggatgtgaaggcccatgtaaagtccagtcatatgagcaacgggatgatattaagcatactggtattgttcgttgtgttagtgatgttactcgtggatctggaattactcacagagtgggtaagaggttctgtgttaaatcgatatattttttaggtaaagtctggatggacgaaaatatcaagaagcagaatcatactaatcaggtcatgttcttcttggtccgtgatagaaggccctatggaaacagtccaatggattttggacaggtttttaatatgttcgataatgagcccagtaccgcaaccgtgaagaatgatctgcgggataggtttcaagtgatgaggaaatttcatgctacagttattggtgggccctctggaatgaaggaacaggcattagttaagagattttttaaaattaacagtcatgtaactt-----ataatcat-caagaggcagccaagtacgagaaccatactgaaaacgccttgttattgtatatggcatgtacgcat------------------------------------------------------------------"/>
<sequence taxon='DQ855469Iran2003' value="----------------------------------------------------------------------------------------------------------------------------------------------------------------------------------------------------------------------------------------------------------------------------------------------------------------------------cgaaagcccagaatatacagaatgtatcgaagccctgatgttccccgtggatgtgaaggcccatgtaaagtccagtcttatgagcaacgggatgatattaagcatactggtattgttcgttgtgttagtgatgttactcgtggatctggaattacccacagagtgggtaagaggttctgtgttaaatcgatatattttttaggtaaagtctggatggatgaaaatatcaagaagcagaatcacactaatcaggtcatgttcttcttagtccgtgatagaaggccctatggaaacagcccaatggattttggacaggtttttaatatgttcgataatgagcccagtaccgcaaccgtgaagaatgatttgcgggataggtttcaagtgatgaggaaatttcatgctacagttattggtgggccctctggaatgaaggaacaggcattagttaagagattttttaaaattaacagtcatgtaactt-----ataatcat-caggaggcagccaagtacgagaaccatactgaaaatgccttgttattgtatatggcatgtacgcat------------------------------------------------------------------"/>
<sequence taxon='DQ855470Iran2003' value="----------------------------------------------------------------------------------------------------------------------------------------------------------------------------------------------------------------------------------------------------------------------------------------------------------------------------cgaaagcccagaatatacagaatgtatcgaagccctgatgttccccgtggatgtgaaggcccatgtaaagtccagtcttatgagcaacgggatgatattaagcatactggtattgttcgttgtgttagtgatgttactcgtggatctggaattactcacagagtgggtaagagattctgtgttaaatcgatatattttttaggtaaagtctggatggatgaaaatatcaagaagcagaatcacactaatcaggtcatgttcttcttagtccgtgatagaaggccctatggaaacagcccaatggattttggacaggtttttaatatgttcgataatgagcccagtaccgcaaccgtgaagaatgatttgcgggataggtttcaagtgatgaggaaatttcatgctacagttattggtgggccctctggaatgaaggaacaggcattagttaaaagattttttaaaattaacagtcatgtaactt-----ataatcat-caggaggcagccaagtacgagaaccatactgaaaatgccttgttattgtatatggcatgtacgcat------------------------------------------------------------------"/>
<sequence taxon='DQ855471Iran2003' value="----------------------------------------------------------------------------------------------------------------------------------------------------------------------------------------------------------------------------------------------------------------------------------------------------------------------------cgaaagcccagaatatacagaatgtatcgaagccctgatgttccccgtggatgtgaaggcccatgtaaggtccagtcttatgagcaacgggatgatattaagcatactggtattgttcgttgtgttagtgatgttactcgtggatctggaattactcacagagtgggtaagaggttctgtgttaaatcgatatattttttaggtaaagtttggatggatgaaaatataaagaagcagaatcacactaatcaggtcatgttcttcttggtccgtgatagaaggccctacggaagcagcccaatggattttgggcaggtttttaatatgttcgataatgagcccagtaccgcaaccgtgaagaatgatttgcgggataggtttcaagtgatgaggaaatttcatgctacagttattggtgggccctctggaatgaaggaacaggcattagttaagagattttttaaaattaacagtcatgtaactt-----ataatcat-caagaggcagccaagtatgagaaccatactgaaaacgccttgttattgtatatggcatgtacgcat------------------------------------------------------------------"/>
<sequence taxon='DQ855472Iran2004' value="----------------------------------------------------------------------------------------------------------------------------------------------------------------------------------------------------------------------------------------------------------------------------------------------------------------------------cgaaagcccagaatatacagaatgtatcgaagccctgatgttccccgtggatgtgaaggcccatgtaaagtccagtcttatgagcaacgtgatgatattaagcatactggtattgttcgttgtgttagtgatgttactcgtggatctggaattactcacagagtgggtaagaggttctgtgttaaatcgatatattttttaggtaaagtttggatggatgaaaatatcaagaagcagaatcatactaatcaggtcatgttcttcttggtccgtgatagaaggccctacggaagcagcccaatggattttggacaggtttttaatatgttcgataatgagcccagtaccgcaactgtgaagaatgatttgcgggataggtttcaagtaatgaggaaatttcatgctacagttattggtgggccctctggaatgaaggaacaggcattagttaagagattttttaaaattaacagtcatgtaactt-----ataatcat-caagaggcagccaagtatgagaaccatactgagaacgccttgttattgtatatggcatgtacgcat------------------------------------------------------------------"/>
<sequence taxon='DQ855473Iran2004' value="----------------------------------------------------------------------------------------------------------------------------------------------------------------------------------------------------------------------------------------------------------------------------------------------------------------------------cgaaagcccagaatatacagaatgtatcgaagccctgatgttccccgtggatgcgaaggcccatgtaaagtccagtcttatgagcaacgggatgatattaagcatactggtattgtacgttgtgttagtgatgttactcgtggatccggaattacccacagagtgggtaagaggttctgtgttaaatccatatattttttaggtaaagtttggatggatgaaaatatcaagaagcagaatcacactaatcaggtcatgttcttcttggtccgtgatagaaggccctatggaaacagcccaatggattttgggcaggtttttaatatgttcgataatgagcctagtaccgcaaccgtgaagaatgatctccgggataggtttcaagtgatgaggaaatttcatgctacagtcattggtggaccatctggaatgaaggaacaggctttagttaagagattttttaaaattaacagtcatgtaactt-----ataatcat-caggaggcagccaagtatgagaaccatactgaaaacgccttgttattgtatatggcatgtacgcat------------------------------------------------------------------"/>
<sequence taxon='EF011559China2004' value="atgtgggatccattattaaacgagttccccgagacggttcacgggtttcggtgcatgctttcaatcaaatatcttcagttactctttgaaggatactctccagatacggttggtttcgatctaatacgtgagttaatttctattttgcgttccaggaattatgtcgaagcgtcctgcagatatcgtcatttctactcccgggtcgaaggtgcgtcgtcgtctgaacttcgacagcccttactcaacccgtgcagctgtccccactgtccgcgtcacaa---a--atctcgaag-ttgggcgaacaggcccatgaatcggaagcccagaatgtacaggatgtatagaagccctgatgtccctaagggatgtgaagggccttgcaaggtccaatcctatgaggctcgtcatgatgtgtcccatactggtaaggttatttgtgtgagtgatgttacacgtggtaatggaattactcatcgtgttggtaagaggttttgtgttaaatctatttacgtcattgggaagatatggatggacgagaatattaaagtgaagaaccatacaaatacggtcatgttttttctggtaagagaccgccgaccgagtggaa-c-acct-atggattttcagcaagtctttaattgttatgacaatgaacccagtactgctactgtaaaaaacgatttaagggatcgttttcaagttcgtcgtaagttctatgctacggttacgggtggacaatacgcttgtaaggagcaggcgttggtcaagaaatttcttcgggttaacacacatgtcgttt-----acaatcac-caagaacaggcgaagtatgagaatcatacagagaatgctttgttgttgtatatggtttctactcatgcaagtaatcctgtatatgcgactttgaaagttcgcatttatttctatgattctcaaatgaattaa"/>
<sequence taxon='EF051116Lebanon2005' value="atgtgggaccctcttctaaatgaatttcctgaatctgttcacggatttcgttgtatgttagctattaaatatttgcagtccgttgaggaaacttacgagcccaatacattgggccacgatttaattagggatcttatatctgttgtaagggcccgtgactatgtcgaagcgacccggcgatataatcatttccacgcccgtctcgaaggttcgccgaaggctgaacttcgacagcccatacagcaaccgtgctgctgtccccattgtccaaggcacaa---acaagcgacgatcatggacgtacaggcccatgtaccgaaaacccagaatatacagaatgtatcgaagccctgatgttccccgtggatgtgaaggcccatgtaaagtccagtcttatgagcagcgggatgatattaaacacactggtgttgttcgttgtgttagtgatgttactcgtggatctggaattactcacagagtcggtaagaggttctgtgttaaatcgatatattttttaggtaaagtctggatggatgaaaatatcaagaagcagaatcacactaatcaggtcatgttcttcttggtccgtgatagaaggccctatggaagcagtccaatggattttggacaggtttttaatatgttcgataatgagcccagtaccgcaaccgtgaagaatgatttgcgtgataggtttcaagtgatgaggaaatttcatgctacagttattggtgggccctctggaatgaaggaacaggcattagttaagagattttttaaaattaacagtcatgtaactt-----ataatcat-caggaggcagccaagtacgagaaccatactgaaaacgccttgttattgtatatggcatgtacgcatgcctctaatccagtgtatgcaactatgaaaatacgcatctatttctatgattcaatatcaaattaa"/>
<sequence taxon='EF054893Jordan2005' value="atgtgggacccacttctaaatgaatttcctgaatctgttcacggatttcgttgtatgttagctattaaatatttgcagtccgttgaggaaacttacgagcccaatacattgggccacgatttaattagggatcttatatctgttgtaagggcccgtgactatgtcgaagcgaccaggcgatataatcatttccacgcccgtctcgaaggttcgccgaaggctgaacttcgacagcccatacagcagccgtgctgctgtccccattgtccaaggcacaa---acaagcgacgatcatggacgtacaggcccatgtaccgaaagcccagaatatacagaatgtatcgaagccctgatgttccccgtggatgtgaaggcccatgtaaagtccagtcttacgagcaacgggatgatattaagcacactggtattgttcgttgtgttagtgatgttactcgtggatctggaattactcacagagtgggtaagaggttctgtgttaagtcgatatattttttaggtaaagtctggatggatgaaaatattaagaagcagaatcacactaatcaggtcatgttcttcttggtccgtgatagaaggccctatggaagcagcccaatggattttggacaggtttttaatatgttcgataatgagcccagtaccgcaaccgtgaagaatgatttgcgtgataggtttcaagtgatgaggaaatttcatgctacagttattggtgggccctctggaatgaaggaacaggcattagttaagagattttttaaaattaacagtcatgtaactt-----ataatcat-caggaggcagccaagtacgagaaccatactgaaaacgccttgttattgtatatggcatgtacgcatgcctctaatccagtgtatgcaactatgaaaatacgcatctatttctatgattcaatatcaaattaa"/>
<sequence taxon='EF054894Jordan2005' value="atgtgggatccacttgtaaatgaatttcctgaatctgttcacggatttcgttgtatgttagctattaaatatctgcagtccgttgaggaaacttacgagcccaatacattgggccacgatttaattagggatcttatatctgttgtaagggcccgtgactatgtcgaagcgaccaggcgatataatcatttccacgcccgtctcgaaggttcgccgaaggctgaacttcgacagcccatacagcagccgtactgctgtccccattgtccaaggcacaa---acaagcgacgatcatggacgtacaggcccatgtaccgaaagcccagaatatacagaatgtatcgaagccctgatgttccccgtggatgtgaaggcccatgtaaagtccaatcttatgagcaacgggatgatattaagcacactggtattgttcgttgtgttagtgatgttactcgtggatctggaattactcacagagtgggtaagaggttctgtgttaaatcgatatattttttaggtaaagtctggatggatgaaaatatcaagaagcagaatcacactaatcaggtcatgttctttttggtccgtgatagaaggccctatggaagcagcccaatggattttggacaggtttttaatatgttcgataatgagcccagtaccgcaaccgtgaagaatgatttgcgtgataggtttcaagtgatgaggaaatttcatgcaacagttattggtggtccctctggaatgaaggaacaggcattagttaagagattttttaaaattaacagtcatgtaactt-----ataatcat-caggaggcagccaagtacgagaaccatactgaaaacgccttgttattgtatatggcttgtacgcatgcctctaatccagtgtatgcaactatgaaaatacgcatctatttctatgattcaatatcaaattaa"/>
<sequence taxon='EF060196Morocco2005' value="atgtgggacccacttctaaatgaatttcctgaatctgttcacggatttcgttgtatgctagctattaaatatttgcagtccgttgaggaaacttacgagcccaatacattgggccacgatttaattagggatcttatatccgttgtaagggcccgtgactatgtcgaagcgaccaggcgatataatcatttccacgcccgtctcgaaggttcgccgaacgctgaacttcgacagcccatacagcagccgtgctgctgtccccattgtccaaggcacaa---acaagcgacgatcatggacgtacaggcccatgtaccgaaagcccaaaatatacagaatgtatcgaagccctgatgttccccgtggatgtgaaggcccatgtaaagtccagtcttatgagcaacgggatgatattaagcacactggtattgttcgttgtgttagtgatgttactcgtggatctggaattactcacagagtgggtaagaggttctgtgttaaatcgatatattttttaggtaaagtctggatggatgaaaatatcaagaagcagaatcacactaatcaggtcatgttctttttggtccgtgatagaaggccctatggaagcagcccaatggattttggacaggtttttaatatgttcgataatgagcccagtaccgcaaccgtgaagaatgatttgcgtgataggtttcaagtgatgagaaaatttcatgcaacagttattggtgggccctctggaatgaaggaacaggcattagttaagagattttttaaaattaacagtcatgtaactt-----ataatcat-caggaggcagccaagtacgagaaccatactgaaaacgccttgttattgtatatggcatgtacgcatgcctctaatccagtgtatgcaactatgaaaatacgcatctatttctatgattcaatatcaaattaa"/>
<sequence taxon='EF101929Tunisia2005' value="atgtgggaccctcttctaaatgaatttcctgaatctgttcacggatttcgttgtatgttagctattaaatatttgcagtccgttgaggaaacttacgagcccaatacattgggccacgatttaattagggatcttatatctgttgtaagggcccgtgactatgtcgaagcgacccggcgatataatcatttccacgcccgtctcgaaggttcgccgaaggctgaacttcgacagcccatacagcagccgtgctgctgtccccattgtccaaggcacaa---acaagcgacgatcatggacgtacaggcccatgtaccgaaagcccagaatatacagaatgtatcgaagccctgatgttccccgtggatgtgaaggcccatgtaaagtgcagtcttatgagcaacgggatgatattaagcataccggtattgttcgttgtgtcagtgatgttactcgtggatctggaattactcacagagtgggtaagaggttctgtgttaaatcgatatattttttaggtaaagtctggatggatgaaaacatcaagaagcagaatcacactaatcaggtcatgttcttcttggtccgtgataggaggccctatggaaacagcccaatggattttggacaggtttttaatatgttcgataatgagcccagtaccgcaaccgtgaagaatgatttgcgtgataggtttcaagtgatgaggaaatttcatgctacagttattggtgggccctctggaatgaaggaacaggcattagttaagagattttttaaaattaacagtcatgtaactt-----ataatcat-caggaggcagccaagtatgagaaccatactgaaaacgccttgttattgtatatggcatgtacgcatgcctctaatcctgtgtatgcaactatgaaaatacgcatctatttctatgattcaatatcaaattaa"/>
<sequence taxon='EF107520Egypt1991' value="atgtgggacccacttctaaatgaatttcctgaatctgttcacggatttcgttgtatgttagctattaaatatttgcagtccgttgaggaaacttacgacgccaatacattgggccacgatttaattagggatcttatatctgttgtaagggcccgtgactatgtcgaagcgaccaggcgatataatcatttccacgcccgtctcgaaggttcgccgaaggctgaacttcgacagcccatacagcagccgtgctgctgtccccactgtccaaggcacaa---acaagcgacgatcatggacgtacaggcccatgtatcgaaagcccagaatatacagaatgtatcgaagccctgatgttccccgtggatgtgaaggcccatgtaaagtccagtcttatgagcaacgggatgatattaagcatactggtattgttcgttgtgttagtgatgttactcgtggatctggaattactcacagagtgggtaagaggttctgtgttaaatcgatatattttttaggtaaagtctggatggatgaaaatatcaagaagcagaatcacactaatcaggtcatgttcttcttggtccgtgatagaaggccctatggaagcagcccaatggattttgggcaggtttttaatatgttcgataatgagcccagtaccgcaaccgtgaagaacgatttgcgggataggtttcaagtgatgaggaaatttcatgctacagttattggtgggccctctggaatgaaggaacaggtcttagttaagagattttttaaaattaacagtcatgtaactt-----ataatcat-caggaggcagccaagtacgagaaccatactgaaaacgccttgttattgtatatggcatgtacgcatgcctctaatccagtgtatgcaactatgaaaatacgcatctatttttatgattcaatatcaaattaa"/>
<sequence taxon='EF110890USA2006' value="atgtgggacccacttctaaatgaatttcctgaatctgttcacggatttcgttgtatgttagctattaaatatttgcagtccgttgaggaaacttacgagcccaatacattgggccacgatttaattagggatcttatatctgttgtaagggcccgtgactatgtcgaagcgaccaggcgatataatcatttccacgcccgtctcgaaggttcgccgaaggctgaacttcgacagcccatacagcaaccgtgctgctgtccccattgtccaaggcacaa---acaagcgacgatcatggacgtacaggcccatgtaccgaaagcccagaatatacagaatgtatcgaagtcctgatattccccgtggatgtgaaggcccatgtaaagtccagtcttatgagcagcgggatgatattaagcacactggtgttgttcgttgtgttagtgatgttactcgtggatctggaattactcacagagtcggtaagaggttctgtgttaaatcgatatattttttaggtaaagtctggatggatgaaaatatcaagaagcagaatcacactaatcaggtcatgttctttttggtccgtgatagaaggccctatggaagcagtccaatggattttggacaggtttttaatatgttcgataatgagcccagtactgcaactgtgaagaatgatttgcgtgataggtttcaagtgatgaggaaatttcatgctacagttattggtgggccctctggaatgaaggaacaggcattagttaagagattttttaaaattaacagtcatgtaactt-----ataatcat-caggaggcagccaagtacgagaaccatactgaaaacgccttgttattgtatatggcatgtacgcatgcctctaatccagtgtatgcaactatgaaaatacgcatctatttctatgattcaatatcaaattaa"/>
<sequence taxon='EF158044Jordan2005' value="atgtgggacccacttctaaatgaatttcctgaatctgttcacggatttcgttgtatgttagctattaaatatttgcagtccgttgaggaaacttacgagcccaatacattgggccacgatttaattagggatcttatatctgttgtaagggcccgtgactatgtcgaagcgaccaggcgatataatcatttccacgcccgtctcgaaggttcgccgaaggctgaacttcgacagcccatacagcagccgtgctgctgtccccattgtccaaggcacaa---acaagcgacgatcatggacgtacaggcccatgtaccgaaagcccagaatatacagaatgtatcgaagccctgatgttccccgtggatgtgaaggcccatgtaaagtccagtcttatgagcaacgggatgatattaagcacactggtattgttcgttgtgttagtgatgttactcgtggatctggaattactcacagagtgggtaagaggttctgtgttaagtcgatatattttttaggtaaagtctggatggatgaaaatattaagaagcagaatcacactaatcaggtcatgttcttcttggtccgtgatagaaggccctatggaagcagcccaatggattttggacaggtttttaatatgttcgataatgagcccagtaccgcaaccgtgaagaatgatttgcgtgataggtttcaagtgatgaggaaatttcatgttacagttattggtgggccctctggaatgaaggaacaggcattagttaagagattttttaagattaacagtcatgtaactt-----ataatcat-caggaggcagccaagtacgagaaccatactgaaaacgccttgttattgtatatggcatgtacgcatgcctctaatccagtgtatgcaactatgaaaatacccatctatttctatgattcaatatctaattaa"/>
<sequence taxon='EF185318Lebanon2005' value="atgtgggatccacttgtaaatgaatttcctgaatctgttcacggatttcgttgtatgttagctattaaatatctgcagtccgttgaggaaacttacgagcccaatacattgggccacgatttaattagggatcttatatctgttgtaagggcccgtgactatgtcgaagcgaccaggcgatataatcatttccacgcccgtctcgaaggttcgccgaaggctgaacttcgacagcccatacagcagccgtgctgctgtccccattgtccaaggcacaa---acaagcgacgatcatggacgtacaggcccatgtaccgaaagcccagaatatacagaatgtatcgaagccctgatgttccccgtggatgtgaaggcccatgtaaagtccagtcttatgagcagcgggatgatattaaacacactggtgttgttcgttgtgttagtgatgttactcgtggatctggaattactcacagagtcggtaagaggttctgtgttaaatcgatatattttttaggtaaagtctggatggatgaaaatatcaagaagcagaatcacactaatcaggtcatgttcttcttggtccgtgatagaaggccctatggaagcagtccaatggattttggacaggtttttaatatgttcgataatgagcccagtaccgcaaccgtgaagaatgatttgcgtgataggtttcaagtgatgaggaaatttcatgctacagttattggtgggccctctggaatgaaggaacaggcattagttaagagattttttaaaattaacagtcatgtaactt-----ataatcat-caggaggcagccaagtacgagaaccacactgaaaacgccttgttattgtatatggcatgtacgcatgcctctaatccagtgtatgcaactatgaagatacgcatctatttctatgattcaatatcaaattaa"/>
<sequence taxon='EF199813Iran2005' value="----------------------------------------------------------------------------------------------------------------------------------------------------------------------------------------------------------------------------------------------------------------------------------------------------------------------------cgaaagcccagaatatacagaatgtatcgaagccctgatgttccccgtggatgtgaaggcccatgtaaagtccagtcttatgagcaacgggatgatattaagcatactggtattgttcgttgtgttagtgatgttactcgtggatctggaattactcacagagtgggtaagaggttctgtgttaaatcgatatattttttaggtaaagtttggatggatgaaaatataaagaagcagaatcacactaatcaggtcatgttctttttggtccgtgatagaaggccctacggaagcagtccaatggattttggacaggtttttaatatgttcgataatgagcccagtaccgcaaccgtgaagaatgatttgcgggataggtttcaagtgatgaggaaatttcatgctacagttattggtgggccctctggaatgaaggaacaggcattagttaagagattttttaaaattaacagtcatgtaactt-----ataatcat-caagaggcagccaagtatgagaaccatactgaaaacgccttgttattgtatatggcatgtacgcat------------------------------------------------------------------"/>
<sequence taxon='EF199814Iran2006' value="----------------------------------------------------------------------------------------------------------------------------------------------------------------------------------------------------------------------------------------------------------------------------------------------------------------------------cgaaagcccagaatatacagaatgtatcgaagccctgatgttccccgtggatgtgaaggcccttgtaaagtccagtcttatgagcaacgggatgatattaagcatactggtattgttcgttgtgttagtgatgttactcgtggatctggaattactcacagagtgggtaagaggttctgtgttaagtcgatatatttattaggtaaagtctggatggatgaaaatatcaagaagcagaatcacactaatcaggtcatgttcttcttggtccgtgatagaaggccctatggaaacagcccaatggattttggacaggtttttaatatgttcgataatgagcccagtaccgcaactgtgaagaatgatctgcgggataggtttcaagtgatgaggaaatttcatgctacagttattggtgggccctctggtatgaaggaacaggcattagttaagagattttttaaaattaacagtcatgtaactt-----ataatcat-caggaggcagccaagtacgagaaccatactgaaaacgccttgttattgtatatggcatgtacgcat------------------------------------------------------------------"/>
<sequence taxon='EF199815Iran2006' value="----------------------------------------------------------------------------------------------------------------------------------------------------------------------------------------------------------------------------------------------------------------------------------------------------------------------------cgaaagcccagaatatacagaatgtatcgaagccctgatgttccccgtggatgtgaaggcccttgtaaagtccagtcttatgagcaacgggatgatattaagcatactggtattgttcgttgtgttagtgatgttactcgtggatctggaattactcacagagtgggtaagaggttctgtgttaagtcgatatatttattaggtaaagtctggatggatgaaaatatcaagaagcagaatcacactaatcaggtcatgttcttcttggtccgtgatagaaggccctatggaaacagcccaatggattttggacaggtttttaatatgttcgataatgagcccagtaccgcaactgtgaagaatgatctgcgggataggtttcaagtgatgaggaaatttcatgctacagttattggtgggccctctggtatgaaggaacaggcattagttaagagattttttaaaattaacagtcatgtaactt-----ataatcat-caggaggcagccaagtacgagaaccatactgaaaacgccttgttattgtatatggcatgtacgcat------------------------------------------------------------------"/>
<sequence taxon='EF199816Iran2006' value="----------------------------------------------------------------------------------------------------------------------------------------------------------------------------------------------------------------------------------------------------------------------------------------------------------------------------cgaaagcccagaatatacagaatgtatcgaagccctgatgttccccgtggatgtgaaggcccttgtaaagtccagtcttatgagcaacgggatgatattaagcatactggtattgttcgttgtgttagtgatgttactcgtggatctggaattactcacagagtgggtaagaggttctgtgttaagtcgatatatttattaggtaaagtctggatggatgaaaatatcaagaagcagaatcacactaatcaggtcatgttcttcttggtccgtgatagaaggccctatggaaacagcccaatggattttggacaggtttttaatatgttcgataatgagcccagtaccgcaactgtgaagaatgatctgcgggataggtttcaagtgatgaggaaatttcatgctacagttattggtgggccctctggtatgaaggaacaggcattagttaagagattttttaaaattaacagtcatgtaactt-----ataatcat-caggaggcagccaagtacgagaaccatactgaaaacgccttgttattgtatatggcatgtacgcat------------------------------------------------------------------"/>
<sequence taxon='EF199817Iran2006' value="----------------------------------------------------------------------------------------------------------------------------------------------------------------------------------------------------------------------------------------------------------------------------------------------------------------------------cgaaagcccagaatatacagaatgtatcgaagccctgatgttccccgtggatgtgaaggcccttgtaaagtccagtcttatgagcaacgggatgatattaagcatactggtattgttcgttgtgttagtgatgttactcgtggatctggaattactcacagagtgggtaagaggttctgtgttaagtcgatatatttattaggtaaagtctggatggatgaaaatatcaagaagcagaatcacactaatcaggtcatgttcttcttggtccgtgatagaaggccctatggaaacagcccaatggattttggacaggtttttaatatgttcgataatgagcccagtaccgcaactgtgaagaatgatctgcgggataggtttcaagtgatgaggaaatttcatgctacagttattggtgggccctctggtatgaaggaacaggcattagttaagagattttttaaaattaacagtcatgtaactt-----ataatcat-caggaggcagccaagtacgagaaccatactgaaaacgccttgttattgtatatggcatgtacgcat------------------------------------------------------------------"/>
<sequence taxon='EF199818Iran2005' value="----------------------------------------------------------------------------------------------------------------------------------------------------------------------------------------------------------------------------------------------------------------------------------------------------------------------------cgaaagcccagaatatacagaatgtatcgaagccctgatgttccccgtggatgtgaaggcccatgtaaagtccagtcttatgagcaacgggatgatattaagcatactggtattgttcgttgtgttagtgatgttactcgtggatctggaattactcacagagtgggtaagaggttctgtgttaaatcgatatattttttaggtaaagtttggatggatgaaaatataaagaagcagaatcacactaatcaggtcatgttcttcttggtccgtgatagaaggccctacggaagcagcccaatggattttggacaggtttttaatatgttcgataatgagcccagtaccgcaaccgtgaagaatgatttgcgggataggtttcaagtgatgaggaaatttcatgctacagttattggtgggccctctggaatgaaggaacaggcattagttaagagattttttaaaattaacagtcatgtaactt-----ataatcat-caagaggcagccaagtatgagaaccatactgaaaacgccttgttattgtatatggcatgtacgcat------------------------------------------------------------------"/>
<sequence taxon='EF457929Taiwan2007' value="atgtgggatccactcctaaacgaatttccggaaaacgtccacggtttccgttgtatgttagcggttaagtatctgcaagcggtcgagaagacgtattcacctgataccctagggtttgatctcatccgtgatctcatcggtgtaattcgtgcgaagaactatgtcgaagcgtccagcagatattctcatttccacgcccgtctcgaaagtacgtcgccgtctgaacttcgacagcccatacaacagccgtgctgctgtccccactgtccgcgtcacaa---a--agggcagat-atggaagaaccgacctgcatacagaaagcccaggttctacagaatgtatagaagtcctgatgtccctaagggatgtgagggtccatgtaaagtgcaatctttcgatgcgaagaacgacattggtcatatgggcaaggtaatctgtctgtctgacgttacccgtggtattgggcttactcatcgagttggcaagcgtttctgtgtcaagtcactttattttgtcgggaagatctggatggatgagaatatcaactgcagaaatc-----------------------------------------------------------------------------------------------------------------------------------------------------------------------------------------------------------------------------------------------------------------------------------------------------------------------------------------------------------------------------------------------------"/>
<sequence taxon='EF457930Taiwan2007' value="atgtgggatccactcctaaacgaatttccggaaaacgtccacggtttccgttgtattttagcggttaagtatctgcaagcggtcgagaagacgtattcacctgataccctagggtttgatctcatccgtgatctcatcggtgtaattcgtgcgaagaactatgtcgaagcgtccagcagatattctcatttccacgcccgtctcgaaagtacgtcgccgtctgaacttcgacagcccatacaacagccgtgctgctgtccccactgtccgcgtcacaa---a--agggcagat-atggaagaaccgacctgcatacagaaagcccaggttctacagaatgtatagaagtcctgatgtccctaagggatgtgagggtccatgtaaagtgcaatctttcgatgcgaagaacgacattggtcatatgggcaaggtaatctgtctgtctgacgttacccgtggtattgggcttactcatcgagttggcaagcgtttctgtgtcaagtcactttattttgtcgggaagatctggatggacgataatatcaactgcagaaatc-----------------------------------------------------------------------------------------------------------------------------------------------------------------------------------------------------------------------------------------------------------------------------------------------------------------------------------------------------------------------------------------------------"/>
<sequence taxon='EF457931Taiwan2007' value="atgtgggatccactcctaaacgaatttccggaaaacgtccacggtttccgttgtatgttagcggttaagtatctgcaagcggtcgagaagacgtattcacctgataccctagggtttgatctcatccgtgatctcatcggtgtaattcgtgcgaagaactatgtcgaagcgtccagcagatattctcatttccacgcccgtctcgaaagtacgtcgccgtctgaacttcgacagcccatacaacagccgtgctgctgtccccactgtccgcgtcacaa---a--agggcagat-atggaagaaccgacctgcatacagaaagcccaggttctacagaatgtatagaagtcctgatgtccctaagggatgtgagggtccatgtaaagtgcaatctttcgatgcgaagaacgacattggtcatatgggcaaggtaatctgtctgtctgacgttacccgtggtattgggcttactcatcgagttggcaagcgtttctgtgtcaagtcactttattttgtcgggaagatctggatggacgataacatcaactgcaga---------------------------------------------------------------------------------------------------------------------------------------------------------------------------------------------------------------------------------------------------------------------------------------------------------------------------------------------------------------------------------------------------------"/>
<sequence taxon='EF457932Taiwan2007' value="atgtgggatccactcctaaacgaatttccggaaaacgtccacggtttccgttgtatgttagctgttaagtatctgcaagcggtcgagaagacgtattcacctgataccctagggtttgatctcatccgtgatctcatcggtgtaattcgtgcgaagaactatgtcgaagcgtccagcagatattctcatttccacgcccgtctcgaaagtacgtcgccgtctgaacttcgacagcccatacaacagccgtgctgctgtccccactgtccgcgtcacaa---a--agggcagat-atggaagaaccgacctgcatacagaaagcccaggttctacagattgtatagaagtcctgatgtccctaagggatgtgagggtccatgtaaagtgcaatctttcgatgcgaagaacgacattggtcatatgggcaaggtaatctgtctgtctgacgttacgcgtggtattgggcttactcatcgagttggcaagcgtttctgtgtcaagtcactttattttgtcgggaagatctggatggatgaaaatattaactgcagaaatc-----------------------------------------------------------------------------------------------------------------------------------------------------------------------------------------------------------------------------------------------------------------------------------------------------------------------------------------------------------------------------------------------------"/>
<sequence taxon='EF457933Taiwan2007' value="atgtgggatccactcctaaacgaatttccggaaaacgtccacggtttccgttgtatgttagcggttaagtatctgcaagcggtcgagaagacgtattcacctgataccctagggtttgatctcatccgtgatctcatcggtgtaattcgtgcgaagaactatgtcgaagcgtccagcagatattctcatttccacgcccgtctcgaaagtacgtcgccgtctgaacttcgacagcccatacaacagccgtgctgctgtccccactgtccgcgtcacaa---a--agggcagat-atggaagaaccgacctgcatacagaaagcccaggttctacagaatgtatagaagtcctgatgtccctaagggatgtgagggtccatgtaaagtgcaatctttcgatgcgaagaacgacattggtcatatgggcaaggtaatctgtctgtctgacgttacccgtggtattgggcttactcatcgagttggcaagcgtttctgtgtcaagtcactttattttgtcgggaagatctggatggacgagaacataaactgcagaaatc-----------------------------------------------------------------------------------------------------------------------------------------------------------------------------------------------------------------------------------------------------------------------------------------------------------------------------------------------------------------------------------------------------"/>
<sequence taxon='EF457934Taiwan2007' value="atgtgggatccactcctaaacgaatttccggaaaacgtccacggtttccgttgtatgttagcggttaagtatctgcaagcggtcgagaagacgtattcacctgataccctagggtttgatctcatccgtgatctcatcggtgtaattcgtgcgaagaactatgtcgaagcgtccagcagatattctcatttccacgcccgtctcgaaagtacgtcgccgtctgaacttcgacagcccatacaacagccgtgctgctgtccccactgtccgcgtcacaa---a--agggcagat-atggaagaaccgacctgcatacagaaagcccaggttctacagaatgtatagaagtcctgatgtccctaagggatgtgagggtccatgtaaagtgcaatctttcgatgcgaagaacgacattggtcatatgggcaaggtaatctgtctgcctgacgttacccgtggtattgggcttactcatcgagttggcaagcgtttctgtgtcaagtcactttattttgtcgggaagatctggatggacgataacatcaactgcaga---------------------------------------------------------------------------------------------------------------------------------------------------------------------------------------------------------------------------------------------------------------------------------------------------------------------------------------------------------------------------------------------------------"/>
<sequence taxon='EF577264Taiwan2007' value="atgtgggatccactcctaaacgaatttccggaaaacgtccacggtttccgttgtatgttagcggttaagtatctgcaagcggtcgagaagacgtattcacctgataccctagggtttgatctcatccgtgatctcatcggtgtaattcgtgcgaagaactatgtcgaagcgtccagcagatattctcatttccacgcccgtctcgaaagtacgtcgccgtctgaacttcgacagcccatacaacagccgtgctgctgtccccactgtccgcgtcacaa---a--agggcagat-atggaagaaccgacctgcatacagaaagcccaggttctacagaatgtatagaagtcctgatgtccctaagggatgtgagggtccatgtaaagtgcaatctttcgatgcgaagaacgacattggtcatatgggcaaggtaatctgtctgtctgacgttacccgtggtattgggcttactcatcgagttggcaagcgtttctgtgtcaagtcactttattttgtcgggaagatctggatggatgaaaatattaaggttaagaatcacactaataccgttttattttggatagttagggatcggcgtcctactggaa-c-gcct-aatgattttcagcaggtctttaatgtatatgataatgaacccagcactgctactgtaaagaacgaccagcgtgatcgtttccaggttataaggaggtttcaggcaacggtgactggtggacaatatgcagctaaggagcaggcgattattagaaagttttatcgtgttaataattatgtagttt-----acaatcac-caggaagctgggaagtacgagaaccatactgaaaatgctttgttgttgtatatggcatgtactcatgcctctaatcctgtgtatgctactttgaaagtcagaagttatttctatgactcagtgacgaattaa"/>
<sequence taxon='EF577266Taiwan2007' value="atgtgggatccactcctaaacgaatttccggaaaacgtccacggtttccgttgtatgttagcggttaagtatctgcaagcggtcgagaagacgtattcacctgataccctagggtttgatctcatccgtgatctcatcggtgtaattcgtgcgaagaactatgtcgaagcgtccagcagatattctcatttccacgcccgtctcgaaagtacgtcgccgtctgaacttcgacagcccatacaacagccgtgctgctgtccccactgtccgcgtcacaa---a--agggcagat-atggaagaaccgacctgcatacagaaagcccaggttctacagaatgtatagaagtcctgatgtccctaagggatgtgagggtccatgtaaagtgcaatctttcgatgcgaagaacgacattggtcatatgggcaaggtaatctgtctgtctgacgttacccgtggtattgggcttactcatcgagttggcaagcgtttctgtgtcaagtcactttattttgtcgggaagatctggatggatgaaaatattaaggttaagaatcacactaataccgttttattttggatagttagggatcggcgtcctactggaa-c-gcct-aatgattttcagcaggtctttaatgtatatgataatgaacccagcactgctactgtaaagaacgaccagcgtgatcgtttccaggttataaggaggtttcaggcaacggtgactggtggacaatatgcagctaaggagcaggcgattattagaaagttttatcgtgttaataattatgtagttt-----acaatcac-caggaagctgggaagtacgagaaccatactgaaaatgctttgttgttgtatatggcatgtactcatgcctctaatcctgtgtatgctactttgaaagtcagaagttatttctatgactcagtgacgaattaa"/>
<sequence taxon='EU635776Iran2005' value="atgtgggatccacttcttaatgaatttcctgaatccgttcacggatttcgttgtatgttagctattaaatatttgcaggccgttgaggaaacgtatgagcccaacactttgggccacgatttaattagggatcttatatctgttgtaagggctcgtgactatgtcgaagcgacccggcgatataatcatttccacgcccgtttcgaaggttcgccgaaggctgaacttcgacagcccctacagcagccgtgctgctgcccccattgtccaaggcataa---acaagcgacggtcatggacgtacaggcccatgtaccgaaagcccagaatatacagaatgtatcgaagccctgatgttccccgtggatgtgaagggccatgcaaagtccagtcttatgagcaacgtgatgatattaagcatactggtattgttcgttgtgttagtgatgttactcgtggatctggaattactcacagagtgggtaagaggttctgtgttaaatcgatatattttttaggtaaagtctggatggatgaaaatatcaagaagcagaatcatactaatcaggtcatgttcttcttggtccgtgatagaaggccttatggaagcagcccaatggattttggacaggtttttaatatgttcgataatgagcccagtaccgcaaccgtgaagaatgatttgcgggataggtttcaagtgatgaggaaatttcatgctacagttattggtgggccctctggaatgaaggaacaggcattagttaagagattttttagaattaacagtcatgtaactt-----ataatcat-caggaggcagccaagtatgagaaccatactgagaacgccttgttattgtatatggcatgtacacatgcctctaatccagtgtatgcaactatgaaaatacgcatctatttctatgattcaatatcaaattaa"/>
<sequence taxon='FJ012358Mexico2006' value="atgtgggatccacttctaaatgaatttcctgaatctgttcacggatttcgttgtatgttagctattaaatatttgcagtccgttgaggaaacttacgagcccaatacattgggccacgatttaattagggatcttatatctgttgtaagggcccgtgactatgtcgaagcgaccaggcgatataatcatttccacgcccgtctcgaaggttcgccgaaggctgaacttcgacagcccatacagcagccgtgctgctgtccccattgtccaaggcacaa---acaagcgacgatcatggacgtacaggcccatgtaccggaagcccagaatatacagaatgtatcgaagccctgatgttcctcgtggatgtgaaggcccatgtaaagtccagtcttatgagcaacgggatgatattaagcatactggtattgttcgttgtgttagtgatgttattcgtggatctggaattactcacagagtgggtaagaggttctgtgttaaatcgatatattttttaggtaaagtctggatggatgaaaatattaagaagcagaatcacactaatcaggtcatgttcttcttggttcgtgatagaaggccttatggaaacagcccaatggattttggacaggtttttaatatgttcgataatgagcccagtaccgcaaccgtgaagaatgatttgcgggataggtttcaagtgatgaggaaatttcatgctacagttattggtgggccctctggaatgaaggaacaggcattagttaagagattttttagaattaacagtcatgtaactt-----ataatcat-caggaggcagccaagtatgagaaccatactgaaaacgccttgttattgtatatggcatgtacgcatgcctctaatccagtgtatgcaactatgaaaatacgcatctatttctatgattcaatatcaaattaa"/>
<sequence taxon='FJ030876Egypt2005' value="-------------------------------------------------------------------------------------------------------------------------------------------------------------------------------------------------------------------------------------------------------------------------------------------------------------------------------aagcccaggatatacagaatgtatcgaagccctgatgttccccgtggatgtgaaggcccatgtaaagtccaatcttatgagcaacgggatgatattaagcacactggtgttgttcgttgtgttagtgatgttactcgtggatccggaattactcacagagttggtaagaggttctgtgttaaatcgatatattttttaggtaaagtctggatggatgaaaatatcaagaggcagaatcacactaatcaggtcatgttcttctaggtccgtgatagaaggccctatggaagcagcccaatggatttcggacaggtttttaatatgttcgataatgagcccagtaccgcaaccgtgaagaatgatttgcgggataggtttcaagtgatgaggaaatttcatgctacagttattggtgggccctctggaatgaaggaacaggttttagttaagagattttttaaaattaacagtcatgtaactt-----ataatcat-caagaggcagctaagtatgagaaccatactgaaaacgccttgttattgtatatggcctgtacgcatgcctcaaaccc-------------------------------------------------------"/>
<sequence taxon='FJ609655Mexico2006' value="atgtgggatccacttctaaatgaatttcctgaatctgttcacggatttcgttgtatgttagctattaaatatttgcagtccgttgaggaaacttacgagcccaatacattgggccacgatttaattagggatcttatatctgttgtaagggcccgtgactatgtcgaagcgaccaggcgatataatcatttccacgcccgtctcgaaggttcgccgaaggctgaacttcgacagcccatacagcagccgtgctgctgtccccattgtccaaggcacaa---acaagcgacgatcatggacgtacaggcccatgtaccggaagcccagaatatacagaatgtatcgaagccctgatgttcctcgtggatgtgaaggcccatgtaaagtccagtcttatgagcaacgggatgatattaagcatactggtattgttcgttgtgttagtgatgttattcgtggatctggaattactcacagagtgggtaagaggttctgtgttaaatcgatatattttttaggtaaagtctggatggatgaaaatattaagaagcagaatcacactaatcaggtcatgttcttcttggttcgtgatagaaggccttatggaaacagcccaatggattttggacaggtttttaatatgttcgataatgagcccagtaccgcaaccgtgaagaatgatttgcgggataggtttcaagtgatgaggaaatttcatgctacagttattggtgggccctctggaatgaaggaacaggcattagttaagagattttttagaattaacagtcatgtaactt-----ataatcat-caggaggcagccaagtatgagaaccatactgaaaacgccttgttattgtatatggcatgtacgcatgcctctaatccagtgtatgcaactatgaaaatacgcatctatttctatgattcaatatcaaattaa"/>
<sequence taxon='FJ646611China2008' value="atgtgggatccacttctaaatgaatttcctgaatctgttcacggatttcgttgtatgttagctattaaatatttgcagtccgttgaggaaacttacgagcccaatacattgggccacgatttaattagggatcttatatctgttgtaagggcccgtgactatgtcgaagcgaccaggcgatataatcatttccacgcccgcctcgaaggttcgccgaaggctgaacttcgacagcccatacagcagccgtgctgctgtccccattgtccaaggcacaa---acaagcgacgatcatggacgtacaggcccatgtaccggaagcccagaatatacagaatgtatcgaagccctgatgttcctcgtggatgtgaaggcccatgtaaagtccagtcttatgagcaacgggatgatattaagcatactggtattgttcgttgtgttagtgatgttactcgtggatctggaattactcacagagtgggtaagaggttctgtgttaaatcgatatattttttaggtaaagtctggatggatgaaaatatcaagaagcagaatcacactaatcaggtcatgttcttcttggttcgtgatagaaggccctatggaaacagcccaatggattttggacaggtttttaatatgttcgataatgagcccagtaccgcaactgtgaagaatgatttgcgggataggtttcaagtgatgaggaaatttcatgctacagttattggtgggccctctggaatgaaggaacaggcattagttaagagattttttagaattaacagtcatgtaactt-----ataatcat-caggaggcagccaagtatgagaaccatactgaaaacgccttgttattgtatatggcatgtacgcatgcctctaatccagtgtatgcaactatgaaaatacgcatctatttctatgattcaatatcaaattaa"/>
<sequence taxon='FJ687387Thailand2008' value="----------------------------------------------------------------------------------------------------------------------------------------------------------------atgtcgaagcgtccagcagatattctcatttccactcccgtctcgaaagtacgtcgccgtctgaacttcgacagcccatacaacagccgtgctgctgtccccactgtccgcgccacaa---a--agggcagat-atggaagaaccgacctgcatacagaaagcccaggttctacagaatgtatagaagccctgatgtccctaagggatgtgagggtccatgtaaggtccaatctttcgatgcgaagaacgatattggacatatgggcaaggtaatctgtttgtctgacgttacccgtggtattgggcttacccatagagttggcaagcgtttctgtgtgaagtcactttattttatcgggaagatctggatggatgaaaatattaaggttaagaatcacactaacaccgttttattctggatagttagggatcggcgtcctactggaa-c-gccttatg-attttcagcaggtctttaatgtatatgataatgaacctagcactgctactgtgaagaacgatcagcgtgatcgtttccaggttataaggaggttccaggcaactgttacgggtggacaatatgcagctaaggagcaggcgattattaggaagttttatcgtgttaacaattatgtagttt-----acaatcac-caggaagctgggaagtacgagaaccatactgaaaatgctttgttgttgtatatggcatgtactcatgcctctaatcctgtgtatgctactttgaaagtcaggagttatttctatgactcagtgacgaattaa"/>
<sequence taxon='FJ687389Thailand2008' value="----------------------------------------------------------------------------------------------------------------------------------------------------------------atgtcgaagcgtccagcagatattctcatttccactcccgtctcgaaagtacgtcgccgtctgaacttcgacagcccatacaacagccgtgctgctgtccccactgtccgcgccacaa---a--agggcagat-atggaagaaccgacctgcatacagaaagcccaggttctacagaatgtatagaagccctgatgtccctaagggatgtgagggtccatgtaaggtccaatctttcgatgcgaagaatgacattggacatatgggcaaggtaatctgtttgtctgacgttacccgtggtattgggcttacccatcgagttggcaagcgtttctgtgtgaagtcgctttattttgtcggcaagatctggatggatgaaaatattaaggttaagaatcacactaacaccgttttattctggatagttagggatcggcgtcctactagaa-c-gccttatg-attttcagcaggtctttaatgtatatgataatgaacctagcactgctactgtgaagaacgatcagcgtgatcgtttccaggttataaggaggttccaggcaactgttactggtggacaatatgcagctaaggagcaggcgattattagaaggttttatcgtgttaacaattatgtagttt-----acaatcac-caggaagctgggaagtacgagaaccatactgaaaatgctctgttgttgtatatggcatgtactcatgcctctaatcctgtgtatgctactttgaaagtcaggagttatttctatgactcagtgacgaattaa"/>
<sequence taxon='FM163453Grenada2007' value="----------------------------------------------------------------------------------------------------------------------------------------------------------------------------------------------------------------------------ctgaacttcgacagcccttacagcaaccgtgctgctgtccccattgtccaaggcacaa---acaagcgacgatcatggacgtacaggcccatgtaccgaaagcccagaatatacagaatgtatcgaagtcctgatgttccccgtggatgtgaaggcccatgtaaagtccagtcttatgagcagcgggatgatattaagcacactggtgttgttcgttgtgttagtgatgttactcgtggatctggaattactcacagagtcggtaagaggttctgtgttaaatcgatatattttttaggtaaagtctggatggatgaaaatatcaagaagcagaatcacactaatcaggtcatgttctttttggtccgtgatagaaggccctatggaagcagtccaatggattttggacaggtttttaatatgttcgataatgagcccagtaccgcaactgtgaagaatgatttgcgtgataggtttcaagtgatgaggaaatttcatgctacagttattggtgggccctctggaatgaaagaacaggcattagttaagagattttttaaaattaacagtcatgtaactt-----ataatcat-caggaggcagccaaatacgagaaccatactgaaaacgccttgttattgtatatggcctgtactca-------------------------------------------------------------------"/>
<sequence taxon='FM163454Grenada2007' value="----------------------------------------------------------------------------------------------------------------------------------------------------------------------------------------------------------------------------ctgagcttcgacagcccctacagcaaccgtactgctgtccccattgtccaaggcacaa---acaagcgacgatcatggacgtacaggcccatgtaccgaaagcccagaatatacagaatgtatcgaagtcctgatgttccccgtggatgtgaaggcccatgtaaagtccagtcttatgagcagcgggatgatattaagcacactggtgttgttcgttgtgttagtgatgttactcgtggatctggaattactcacagagtcggtaagaggttctgtgttaaatcgatatattttttaggtaaagtctggatggatgaaaatatcaagaagcagaatcacactaatcaggtcatgttctttttggtccgtgatagaaggccctatggaagcagtccaatggattttggacaggtttttaatatgttcgataatgagcccagtaccgcaactgtgaagaatgatttgcgtgataggtttcaagtgatgaggaaatttcatgctacagttattggtgggccctctggaatgaaagaacaggcattagttaagagattttttaaaattaacagtcatgtaactt-----ataatcat-caggaggcagccaaatacgagaaccatactgaaaacgccttgttattgtatatggcctgtacgca-------------------------------------------------------------------"/>
<sequence taxon='FM163455Grenada2007' value="----------------------------------------------------------------------------------------------------------------------------------------------------------------------------------------------------------------------------ctgagcttcgacagcccctacagcaaccgtgctgctgtccccattgtccaaggcacaa---acaagcgacgatcatggacgtacaggcccatgtaccgaaagcccagaatatacagaatgtatcgaagtcctgatgttccccgtggatgtgaaggcccatgtaaagtccagtcttatgagcagcgggatgatattaagcacactggtgttgttcgttgtgttagtgatgttactcgtggatctggaattactcacagagtcggtaagaggttctgtgttaaatcgatatattttttaggtaaagtttggatggatgaaaatatcaagaagcagaatcacactaatcaggtcatgttctttttggtccgtgatagaaggccctatggaagcagtccaatggattttggacaggtttttaatatgttcgataatgagcccagtaccgcaactgtgaagaatgatttgcgtgataggtttcaagtgatgaggaaatttcatgctacagttattggtgggccctctggaatgaaagaacaggcattagttaagagattttttaaaattaacagtcatgtaactt-----ataatcat-caggaggcagccaagtacgagaaccatactgaaaacgccttgttattgtatatggcctgtactca-------------------------------------------------------------------"/>
<sequence taxon='FM163456Grenada2007' value="----------------------------------------------------------------------------------------------------------------------------------------------------------------------------------------------------------------------------ctgaacttcgacagcccatacagcaaccgtgctgctgtccccattgtccaaggcacaa---acaagcgacgatcatggacgtacaggcccatgtaccgaaagcccagaatatacagaatgtatcgaagtcctgatgttccccgtggatgtgaaggcccatgtaaagtccagtcttatgagcagcgggatgatattaagcacactggtgttgttcgttgtgttagtgatgttactcgtggatctggaattactcacagagtcggtaagaggttctgtgttaaatcgatatattttttaggtaaagtctggatggatgaaaatatcaagaagcagaatcacactaatcaggtcatgttctttttggtccgtgatagaaggccctatggaagcagtccaatggattttggacaggtttttaatatgttcgataatgagcccagtaccgcaactgtgaagaatgatttgcgtgataggtttcaagtgatgaggaaatttcatgctacagttattggtgggccctctggaatgaaagaacaggcattagttaagagattttttaaaattaacagtcatgtaactt-----ataatcat-caggaggcagccaagtacgagaaccatactgaaaacgccttgttattgtatatggcctgtactca-------------------------------------------------------------------"/>
<sequence taxon='FM163457Grenada2007' value="----------------------------------------------------------------------------------------------------------------------------------------------------------------------------------------------------------------------------ctgagcttcgacagcccgtacagcaaccgtgctgctgtccccattgtccaaggcacaa---acaagcgacgatcatggacgtacaggcccatgtaccgaaagcccagaatatacagaatgtatcgaagtcctgatgttccccgtggatgtgaaggcccatgtaaagtccagtcttatgagcagcgggatgatattaagcacactggtgttgttcgttgtgttagtgatgttactcgtggatctggaattactcacagagtcggtaagaggttctgtgttaaatcgatatattttttaggtaaagtttggatggatgaaaatatcaagaagcagaatcacactaatcaggtcatgttctttttggtccgtgatagaaggccctatggaagcagtccaatggattttggacaggtttttaatatgttcgataatgagcccagtaccgcaactgtgaagaatgatttgcgtgataggtttcaagtgatgaggaaatttcatgctacagttattggtgggccctccggaatgaaagaacaggcattagttaagagattttttaaaattaacagtcatgtaactt-----ataatcat-caggaggcagccaagtacgagaaccatactgaaaacgccttgttattgtatatggcctgtactca-------------------------------------------------------------------"/>
<sequence taxon='FM163458Grenada2007' value="----------------------------------------------------------------------------------------------------------------------------------------------------------------------------------------------------------------------------ctgaacttcgacagcccatacagcaaccgtgctgctgtccccattgtccaaggcacaa---acaagcgacgatcatggacgtacaggcccatgtaccgaaagcccagaatatacagaatgtatcgaagtcctgatgttccccgtggatgtgaaggcccatgtaaagtccagtcttatgagcagcgggatgatattaagcacactggtgttgttcgttgtgttagtgatgttactcgtggatctggaattactcacagattcggtaagaggttctgtgttaaatcgatatattttttaggtaaagtctggatggatgaaaatatcaagaagcagaatcacactaatcaggtcatgttctttttggtccgtgatagaaggccctatggaagcagtccaatggattttggacaggtttttaatatgttcgataatgagcccagtaccgcaactgtgaagaatgatttgcgtgataggtttcaagtgatgaggaaatttcatgctacagttattggtgggccctctggaatgaaagaacaggcattagttaagagattttttaaaattaacagtcatgtaactt-----ataatcat-caggaggcagccaagtacgagaaccatactgaaaacgccttgttattgtatatggcctgtacgca-------------------------------------------------------------------"/>
<sequence taxon='FM163459Grenada2007' value="----------------------------------------------------------------------------------------------------------------------------------------------------------------------------------------------------------------------------ctgagcttcgacagcccgtacagcaaccgtgctgctgtccc-attgtccaaggcacaa---acaagcgacgatcatggacgtacaggcccatgtaccgaaagcccagaatatacagaatgtatcgaagtcctgatgttccccgtggatgtgaaggcccatgtaaagtccagtcttatgagcagcgggatgatatcaagcacactggtgttgttcgttgtgttagtgatgttactcgtggatctggaattactcacagagtcggtaagaggttctgtgttaaatcgatatattttttaggtaaagtttggatggatgaaaatatcaagaagcagaatcacactaatcaggtcatgttctttttggtccgtgatagaaggccctatggaagcagtccaatggattttggacaggtttttaatatgttcgataatgagcccagtaccgcaactgtgaagaatgatttgcgtgataggtttcaagtgatgaggaaatttcatgctacagttattggtgggccctctggaatgaaagaacaggcattagttaagagattttttaaaattaacagtcatgtaactt-----ataatcat-caggaggcagccaagtacgagaaccatactgaaaacgccttgttattgtatatggcctgtactca-------------------------------------------------------------------"/>
<sequence taxon='FM163462Grenada2007' value="----------------------------------------------------------------------------------------------------------------------------------------------------------------------------------------------------------------------------ctgagcttcgacagcccatacagcaaccgtgctgctgtccccattgtccaaggcacaa---acaagcgacgatcatggacgtacaggcccatgtaccgaaagcccagaatatacagaatgtatcgaagtcctgatgttccccgtggatgtgaaggcccatgtaaagtccagtcttatgagcagcgggatgatattaagcacactggtgttgttcgttgtgttagtgatgttactcgtggatctggaattactcacagagtcggtaagaggttctgtgttaaatcgatatattttttaggtaaagtctggatggatgaaaatatcaagaagcagaatcacactaatcaggtcatgttctttttggtccgtgatagaaggccctatggaagcagtccaatggattttggacaggtttttaatatgttcgataatgagcccagtaccgcaactgtgaagaatgatttgcgtgataggtttcaagtgatgaggaaatttcatgctacagttattggtgggccctctggaatgaaagaacaggcattagttaagagattttttaaaattaacagtcatgtaactt-----ataatcat-caggaggcagccaagtacgagaaccatactgaaaacgccttgttattgtatatggcctgtactca-------------------------------------------------------------------"/>
<sequence taxon='FM163463Grenada2007' value="----------------------------------------------------------------------------------------------------------------------------------------------------------------------------------------------------------------------------ctcagcttcgacagcccttacagcaaccgtgctgctgtccccattgtccaaggcacaa---acaagcgacgatcatggacgtacaggcccatgtaccgaaagcccagaatatacagaatgtatcgaagtcctgatgttccccgtggatgtgaaggcccatgtaaagtccagtcttatgagcagcgggatgatattaagcacactggtgttgttcgttgtgttagtgatgttactcgtggatctggaattactcacagagtcggtaagaggttctgtgttaaatcgatatattttttaggtaaagtctggatggatgaaaatatcaagaagcagaatcacactaatcaggtcatgttctttttggtccgtgatagaaggccctatggaagcagtccaatggattttggacaggtttttaatatgttcgataatgagcccagtaccgcaactgtgaagaatgatttgcgtgataggtttcaagtgatgaggaaatttcatgctacagttattggtgggccctctggaatgaaagaacaggcattagttaagagattttttaaaattaacagtcatgtaactt-----ataatcat-caggaggcagccaaatacgagaaccatactgaaaacgccttgttattgtatatggcatgtactca-------------------------------------------------------------------"/>
<sequence taxon='FM212660Cameroon2007' value="atgtgggatccactcctaaatgaatttcctgaatctgttcacggatttcgttgtatgttagctattaaatatttgcaggccgttgaagaaacgtatgagcccaatactttgggccacgatttaattagggatcttatatctgttgtaagggcccgtgactatgtcgaagcgacccggcgatataatcatttccacgcccgtctcgaaggttcgccgaaggctgaacttcgacagcccatacagcagccgtgctgctgcccccattgtccaaggcataa---acaagcgacggtcatggacgtacaggcccatgtaccgaaagcccagaatatacagaatgtatcgaagccctgatgttccccgtggatgtgaaggcccatgtaaggtccaatcgtatgagcaacgggatgacattaagcatactggtattgttcgttgtgttagcgatgttactcgtggttccggtattacccacagagtgggtaagaggttctgcgttaagtccatatactttttaggtaaagtctggatggatgaaaatatcaaaaagcagaaccatactaatcaagtcatgttcttcttggtccgtgatagaaggccctatggaaacagcccaatggattttggacaggtttttaatatgttcgataatgagcccagtaccgcaacagtgaagaatgatctcagggataggtttcaagtgatgaggaaatttcatgctaccgtgattggtggtccgtctggtatgaaggaacaggctttagttaagagattctttagaattaacagtcatgtaactt-----ataatcat-caggaggcagctaagtacgagaatcatactgaaaacgccttgttattgtatatggcatgtacgcatgcctctaacccagtgtatgcaactatgaaaatacgcatatatttctatgattcaatatcaaattaa"/>
<sequence taxon='FM212661Cameroon2007' value="atgtgggatccactcctaaatgaatttcctgaatctgttcacggatttcgttgtatgttagctattaaatatttgcaggccgttgaagaaacgtatgagcccaatactttgggccacgatttaattagggatcttatatctgttgtaagggcccgtgactatgtcgaagcgacccggcgatataatcatttccacgcccgtctcgaaggttcgccgaaggctgaacttcgacagcccatacagcagccgtgctgctgcccccattgtccaaggcataa---acaagcgacggtcatggacgtacaggcccatgtaccgaaagcccagaatatacagaatgtatcgaagccctgatgttccccgtggatgtgaaggcccatgtaaggtccaatcgtatgagcaacgggatgacattaagcatactggtattgttcgttgtgttagcgatgttactcgtggttccggtattacccacagagtgggtaagaggttctgcgttaagtccatatactttttaggtaaagtctggatggatgaaaatatcaaaaagcagaaccatactaatcaagtcatgttcttcttggtccgtgatagaaggccctatggaaacagcccaatggattttggacaggtttttaatatgttcgataatgagcccagtaccgcaacagtgaagaatgatctcagggataggtttcaagtgatgaggaaatttcatgctaccgtgattggtggtccgtctggtatgaaggaacaggctttagttaagagattctttagaattaacagtcatgtaactt-----ataatcat-caggaggcagctaagtacgagaatcatactgaaaacgccttgttattgtatatggcatgtacgcatgcctctaacccagtgtatgcaactatgaaaatacgcatatatttctatgattcaatatcaaattaa"/>
<sequence taxon='FM212662Cameroon2007' value="atgtgggatccactcctaaatgaatttcctgaatctgttcacggatttcgttgtatgttagctattaaatatttgcaggccgttgaagaaacgtatgagcccaatactttgggccacgatttaattagggatcttatatctgttgtaagggcccgtgactatgtcgaagcgacccggcgatataatcatttccacgcccgtctcgaaggttcgccgaaggctgaacttcgacagcccatacagcagccgtgctgctgcccccattgtccaaggcataa---acaagcgacggtcatggacgtacaggcccatgtaccgaaagcccagaatatacagaatgtatcgaagccctgatgttccccgtggatgtgaaggcccatgtaaggtccaatcgtatgagcaacgggatgacattaagcatactggtattgttcgttgtgttagcgatgttactcgtggttccggtattacccacagagtgggtaagaggttctgcgttaagtccatatactttttaggtaaagtctggatggatgaaaatatcaaaaagcagaaccatactaatcaagtcatgttcttcttggttcgtgatagaaggccctatggaaacagcccaatggattttggacaggtttttaatatgttcgataatgagcccagtaccgcaacagtgaagaatgatctcagggataggtttcaagtgatgaggaaatttcatgctaccgtgataggtggtccgtctggtatgaaggaacaggctttagttaagagattctttagaattaacagtcatgtaactt-----ataatcat-caggaggcagctaagtacgagaatcatactgaaaacgccttgttattgtatatggcatgtacgcatgcctctaacccagtgtatgcaactatgaaaatacgcatatatttctatgattcaatatcaaattaa"/>
<sequence taxon='FM212663Cameroon2007' value="atgtgggatccactcctaaatgaatttcctgaatctgttcacggatttcgttgtatgttagctattaaatatttgcaggccgttgaagaaacgtatgagcccaatactttgggccacgatttaattagggatcttatatctgttgtaagggcccgtgactatgtcgaagcgacccggcgatataatcatttccacgcccgtctcgaaggttcgccgaaggctgaacttcgacagcccatacagcagccgtgctgctgcccccattgtccaaggcataa---acaagcgacggtcatggacgtacaggcccatgtaccgaaagcccagaatatacagaatgtatcgaagccctgatgttccccgtggatgtgaaggcccatgtaaggtccaatcgtatgagcaacgggatgacattaagcatactggtattgttcgttgtgttagcgatgttactcgtggttccggtattacacacagagtgggtaagaggttctgcgttaagtccatatactttttaggtaaagtctggatggatgaaaatatcaaaaagcagaaccatactaatcaagtcatgttcttcttggttcgtgatagaaggccctatggaaacagcccaatggattttggacaggtttttaatatgttcgataatgagcccagtaccgcaacagtgaagaatgatctcagggataggtttcaagtgatgaggaaatttcatgctaccgtgattggtggtccgtctggtatgaaggaacaggctttagttaagagattctttagaattaacagtcatgtaactt-----ataatcat-caggaggcagctaagtacgagaatcatactgaaaacgccttgttattgtatatggcatgtacgcatgcctctaacccagtgtatgcaactatgaaaatacgcatatatttctatgattcaatatcaaattaa"/>
<sequence taxon='FN252890China2007' value="atgtgggatccacttctaaatgaatttcctgaatctgttcacggatttcgttgtatgttagctattaaatatttgcagtccgttgaggaaacttacgagcccaatacattgggccacgatttaattagggatcttatatctgctgtaagggcccgtgactatgtcgaagcgaccaggcgatataatcatttccacgcccgcctcgaaggttcgccgaaggctgaacttcgacagcccatacagcagccgtgctgctgtccccattgtccaaggcacaa---acaagcgacgatcatggacgtacaggcccatgtaccggaagcccagaatatacagaatgtatcgaagccctgatgttcctcgtggatgtgaaggcccatgtaaagtccagtcttatgagcaacgggatgatattaagcatactggtattgttcgttgtgttagtgatgttactcgtggatctggaattactcacagagtgggtaagaggttctgtgttaaatcgatatattttttaggtaaagtctggatgggtgaaaatatcaagaagcagaatcacactaatcaggtcatgttcttcttggttcgtgatagaaggccctatggaaacagcccaatggattttggacaggtttttaatatgttcgataatgagcccagtaccgcaactgtgaagaatgatttgcgggataggtttcaagtgatgaggaaatttcatgctacagttattggtgggccctctggaatgaaggaacaggcattagttaagagattttttagaattaacagtcatgtaactt-----ataatcat-caggaggcagccaagtacgagaaccatactgaaaacgccttgttattgtatatggcatgtacgcatgcctctaatccagtgtatgcaactatgaaaatacgcatctatttctatgattcaatatcaaattaa"/>
<sequence taxon='FN256256China2007' value="atgtgggatccacttctaaatgaatttcctgaatctgttcacggatttcgttgtatgttagctattaaatatttgcaggccgttgaggaaacttacgagcccaatacattgggccacgatttaattagggatcttatatctgttgtaagggcccgtgactatgtcgaagcgaccaggcgatataatcatttccacgcccgtctcgaaggttcgccgaaggctgaacttcgacagcccatacagcagccgtgctgctgtccccattgtccaaggcacaa---acaagcgacgatcatggacgtacaggcccatgtaccggaagcccagaatatacagaatgtatcgaagccctgatgttcctcgtggatgtgaaggcccatgtaaagtccagtcttatgagcaacgggatgatattaagcatactggtattgttcgttgtgttagtgatgttactcgtggatctgaaattacccacagagtgggtaagaggttctgtgttaaatcgatatattttttaggtaaagtctggatggatgaaaatattaagaagcagaatcacactaatcaggtcatgttcttcttggttcgtgatagaaggccctatggaaacagcccaatggattttggacaggtttttaatatgttcgataatgagcccagtaccgcaaccgtgaagaatgatttgcgagataggtttcaagtgatgaggaaatttcatgctacagttattggtgggccctctggaatgaaggaacaggcattagttaagagattttttagaattaacagtcacgtaactt-----ataatcat-caggaggcagccaagtatgagaaccatactgaaaacgccttgttattgtatatggcatgtacgcatgcctctaatccagtgtatgcaactatgaaaatacgcatctatttctatgattcaatatcaaattaa"/>
<sequence taxon='FN256257China2008' value="atgtgggatccacttctaaatgaatttcctgaatctgttcacggatttcgttgtatgttagctattaaatatttgcagtccgttgaggaaacttacgagcccaatacattgggccacgatttaattagggatcttatatctgttgtaagggcccgtgactatgtcgaagcgaccaggcgatataatcatttccacgcccgcctcgaaggttcgccgaaggctgaacttcgacagcccatacagcaaccgtgctgctgtccccattgtccaaggcacaa---acaagcgacgatcatggacgtacaggcccatgtaccggaagcccagaatatacagaatgtatcgaagccctgatgttcctcgtggatgtgaaggcccatgtaaagtccagtcttatgagcaacgggatgatattaagcatactggtattgttcgttgtgttagtgatgttactcgtggatctggaattactcacagagtgggtaagaggttctgtgttaaatcgatatattttttaggtaaagtctggatggatgaaaatatcaagaagcagaatcacactaatcaggtcatgttcttcttggttcgtgatagaaggccctatggaaacagcccaatggattttggacaggtttttaatatgttcgataatgagcccagtaccgcaactgtgaagaatgatttgcgggataggtttcaagtgatgaggaaatttcatgctacagttattggtgggccctctggaatgaaggaacaggcattagttaagagattttttagaattaacagtcatgtaactt-----ataatcat-caggaggcagccaagtatgagaaccatactgaaaacgccttgttattgtatatggcatgtacgcatgcctctaatccagtgtatgcaactatgaaaatacgcatctatttctatgattcaatatcaaattaa"/>
<sequence taxon='FN256258China2007' value="atgtgggatccacttctaaatgaatttcctgaatctgttcacggatttcgttgtatgttagctattaaatatttgcagtccgttgaggaaacttacgagcccaatacattgggccacgatttaattagggatcttatatctgttgtaagggcccgtgactatgccgaagcgaccaggcgatataatcatttccacgcccgcctcgaaggttcgccgaaggctgaacttcgacagcccatacagcagccgtgctgctgtccccattgtccaaggcacaa---acaagcgacgatcatggacgtacaggcccatgtaccggaagcccagaatatacagaatgtatcgaagccctgatgttcctcgtggatgtgaaggcccatgtaaagtccagtcttatgagcaacgggatgatattaagcatactggtattgttcgttgtgttagtgatgttactcgtggatctggaattactcacagagtgggtaagaggttctgtgttaaatcgatatattttttaggtaaagtctggatggatgaaaatatcaagaagcagaatcacactaatcaggtcatgttcttcttggttcgtgatagaaggccctatggaaacagcccaatggattttggacaggtttttaatatgttcgataatgagcccagtaccgcaactgtgaagaatgatttgcgggataggtttcaagtgatgaggaaatttcatgctacagttattggtgggccctctggaatgaaggaacaggcattagttaagagattttttagaattaacagtcatgtaactt-----ataatcat-caggaggcagccaagtacgagaaccatactgaaaacgccttgttattgtatatggcatgtacgcatgcctctaatccagtgtatgcaactatgaaaatacgcatctatttctatgattcaatatcaaattaa"/>
<sequence taxon='FN256259China2008' value="atgtgggatccacttctaaatgaatttcctgaatctgttcacggatttcgttgtatgttagctattaaatatttgcagtccgttgaggaaacttacgagcccaatacattgggccacgatttaattagggatcttatatctgttgtaagggcccgtgactatgtcgaagcgaccaggcgatataatcatttccacgcccgtctcgaaggttcgccgaaggctgaacttcgacagcccatacagcagccgtgctgctgtccccattgtccaaggcacaa---acaagcgacgatcatggacgtacaggcccatgtaccggaagcccagaatatacagaatgtatcgaagccctgatgttcctcgtggatgtgaaggcccatgtaaagtccagtcttatgagcaacgggttgatattaagcatactggtgttgttcgttgtgttagtgatgttactcggggatctggaattactcacagagtgggtaagaggttctgtgttaaatcgatatattttttaggtaaagtctggatggatgaaaatattaagaagcagaatcacactaatgaggtcgtgtgcttcttggttcgtgatgaaaggccttatggaaacagcccaatggtttttggacaggtttttagtatgttcgataatgagcccagtaccgcaaccgtgaagaatgatttgcgggataggtttcaagtgatgagaagatttcatgctacagttattggtgggccctctggaatgaaggaacaggcattagttaagagattttttagaattaacagtcatgtaactt-----ataatcat-caggaggcagccaagtatgagaaccatactgaaaacgccttgttattgtatatggcatgtacgcatgcctctaatccagtgtatgcaactatgaaaatacgcatctatttctatgattcaatatcaaattaa"/>
<sequence taxon='GQ141873South_Korea2009' value="atgtgggacccacttcttaatgagtttcctgaatctgttcacggatttcgttgtatgttagctattaaatatttgcagtccgttgaggaaacttacgagcccaatacattgggccacgatttaattagggatcttatatctgttgtaagggcccgtgactatgtcgaagcgaccaggcgatataatcatttccacgcccgtctcgaaggttcgccgaaggctgaacttcgacagcccatacagcagccgtgctgctgtccccattgtccaaggcacaa---acaagcgacgatcatggacgtacaggcccatgtaccgaaagcccagaatatacagaatgtatcgaagccctgatgttccccgtggatgtgaaggcccatgtaaagtccagtcttatgagcaacgggatgatattaagcatactggtattgttcgttgtgttagtgatgttactcgtggatctggaattactcacagagtgggtaagaggttctgtgttaaatcgatatattttttagggaaagtctggatggatgaaaatatcaagaagcagaatcacactaatcaggtcatgttcttcttagtccgtgatagaaggccctacggaagcagcccaatggattttggacaggtttttaatatgttcgataatgagcccagtaccgcaaccgtgaagaatgatttgcgggataggtttcaagtgatgaggaaatttcatgctacagttattggtggaccctctggaatgaaggaacaggcattagttaagagattttttaaaattaacagtcatgtaactt-----ataatcat-caggaggcagccaagtacgagaaccatactgaaaacgccttgttactgtatatggcatgtacgcatgcctcgaatccagtgtatgcaactatgaaaatacgcatctatttctatgattcaatataaaattaa"/>
<sequence taxon='GQ169042China2007' value="atgagggatcctcttttaaacgagtttcctgaaaccgtacatggttttaggtgtatgctagcgattaagtatttacagttagtagagaatacatactctccggatacgttggggtacgatctaatacgtgatttaatattggttattcgtgctagggattatgtcgaagcgtcccgcagatatagtcatttccactcccgcatccaaggtgcgtcgccggttgaatttcgacagcccatatgtcagccgtgctgctgcccccactgtcctcgtcacaa---acaaaaggaggtcatgggtgaatcggcccatgtaccgaaagcccaagatgtacaggatgtacaaaagccctgatgttcctcggggttgtgaaggcccatgtaaagtccaatcgtatgaacagcgtcatgatgtagtccatgtaggcaaggtcatttgtgtgtctgatgttactcgtggtaatgggttgactcatcgtgttgggaagaggttttgtgtcaagtctgtgtatgtgttaggtaaaatatggatggatgagaatattaagactaaaaatcacacaaacactgtgatgttctttttagttcgtgatagaagacccttcggca-c-tccccaag-atttcgggcaggtgtttaacatgtatgataacgagccaagtacagcaactgttaagaacgataacagagatcgttttcaagttcttcgtcgatttcaggcgactgtcaccggtggtcagtatgcaagtaaggagcaagcaatagttaggaagtttatgaaggtcaataatcatgtaacgt-----atgatcat-caagaggctgcgaagtatgataaccatactgagaatgctctgttattgtatatggcatgtacgcatgctagtaatccagtgtatgctaccttgaaaatcaggatctatttctatgattctgtacagaattaa"/>
<sequence taxon='GQ861426Jordan2008' value="atgtgggacccactcctaaatgaatttcctgaatctgttcacggatttcgttgtatgttagctattaaatatttgcagtccgttgaggaaacttacgagcccaatacattgggccacgatttaattagggatcttatatctgttgtaagggcccgtgactatgtcgaagcgaccaggcgatataatcatttccacgcccgtctcgaaggttcgccgaaggctgaacttcgacagcccatacagcagccgtgctgctgtccccattgtccaaggcacaa---acaagcgacgatcatggacgtacaggcccatgtatcgaaagcccagaatatacagaatgtatcgaagccctgatgttccccgtggatgtgaaggcccatgtaaagtccagtcttatgaacaacgtgatgatattaagcatactggtgttgttcgttgtgtaagtgatgttactcgtggatctggaattactcacagagtgggtaagaggttctgtgttaaatcgatatattttttaggtaaagtctggatggatgaaaatatcaagaagcagaatcacactaatcaggtcatgttcttcttggtccgtgatagaaggccctatggaagcagcccaatggattttggacaggtttttaatatgttcgataatgagcccagtaccgcaaccgtgaagaatgatttgcgggataggtttcaagtgatgaggaaatttcatgctacagttattggtgggccctctttaatgaaggaacaggctttagttaagagattttttaaaattaacagtcatgtaactt-----ataatcat-caagaggcagctaagtatgagaaccatactgaaaacgccttgttattgtatatggcatgtacgcatgcctctaatccagtgtatgcaactatgaaaatacgcatctatttctatgattcaatatcaaattaa"/>
<sequence taxon='GQ861427Jordan2008' value="atgtgggatccacttctaaatgaatttcctgaatctgttcatggatttcgttgtatgttagctattaaatatttgcagtccgttgaggaaacttacgagcccaatacattgggccacgatttaattagggatcttatatctgttgtaagggcccgtgactatgtcgaagcgaccaggcgatataatcatttccacgcccgtctcgaaggttcgccgaaggctgaacttcgacagcccatacagcaaccgtgctgctgtccccattgtccaaggcataa---acaagcgacgatcatggacgtacaggcccatgtaccgaaagcccagaatatacagaatgtatcgaagccctgatgttccccgtggatgtgaaggcccatgtaaagtccagtcttatgagcaacgggatgatattaagcacactggtgttgttcgttgtgttagtgatgttactcgtggatctggaattactcacagagtcggtaagaggttctgtgttaaatcgatatattttttaggtaaagtctggatggatgaaaatatcaagaagcagaatcacactaatcaggtcatgttctttttggtccgtgatagaaggccctatggaagcagtccaatggattttggacaggtttttaatatgttcgataatgagcccagtaccgcaaccgtgaagaatgatttgcgtgacaggtttcaagtgatgaggaaatttcatgctacagttattggggggccctctggaatgaaggaacaggcattagttaagagattttttaaaattaacagtcatgtaactt-----ataatcat-caggaggcagccaagtacgagaaccatactgaaaacgccttgttattgtatatggcatgtacgcatgcctctaatccagtgtatgcaactatgaaaatacgcatctatttctatgattcaatatcaaattaa"/>
<sequence taxon='L27708Spain1992' value="atgtgggatcctctattaaatgaatttccagattcagttcatggtctccgttgtatgcttgcaataaaatatttgcagctagttgaagaaacctatgaacccaatactctgggtcacgatctaattagggatctcatttccgtcattcgtgctcgtgactatgccgaagcgaacaggcgatatactaatgtcaagcccgctctcgaagtttcgtcgaaaactgaacttcgacagcccgtataccagccgtgctgctgcccccactgtccaaggcatca---a---gcgtcgatcatggacttacaggcccatgtatcgaaagccgcggatgtacagaatgtacagaagccctgatgtcccgtttggttgtgaaggtccttgtaaagtccagtcgtatgagcagcgtgacgacgtcaagcataccggtgttgttcgttgtgttagtgatgtaactaggggttctggtattacacatagagtaggtaaacggttttgtattaagtcaatctatattttagggaagatttggatggatgaaaatataaaaaaacaaaatcatactaaccaggtcatgttctttttagtacgagaccgaaggccgtatggaactagtcctatggattttggtcaagtttttaacatgtttgataatgaacctagtacggctactgtgaagaacgatttaagggataggtaccaagtaatgaggaagttccatgccacggtggtaggtggtccgtcagggatgaaggagcagtgtctgttgaagaggttttttaaagttaatacccatgtagttt-----ataatcat-caagagcaggcgaagtatgaaaaccatactgagaatgcgttgttgttgtatatggcatgtactcatgcttctaacccagtgtatgctacgttgaaaatacgtatctatttttatgatgctgtaacaaattaa"/>
<sequence taxon='X15656Israel1988' value="atgtgggacccacttcttaatgaatttcctgaatctgttcacggatttcgttgtatgttagctattaaatatttgcagtccgttgaggaaacttacgagcccaatacattgggccacgatttaattagggatcttatatctgttgtaagggcccgtgactatgtcgaagcgaccaggcgatataatcatttccacgcccgtctcgaaggttcgccgaaggctgaacttcgacagcccatacagcagccgtgctgctgtccccattgtccaaggcacaa---acaagcgacgatcatggacgtacaggcccatgtaccgaaagcccagaatatacagaatgtatcgaagccctgatgttccccgtggatgtgaaggcccatgtaaagtccagtcttatgagcaacgggatgatattaagcatactggtattgttcgttgtgttagtgatgttactcgtggatctggaattactcacagagtgggtaagaggttctgtgttaaatcgatatattttttaggtaaagtctggatggatgaaaatatcaagaagcagaatcacactaatcaggtcatgttcttcttggtccgtgatagaaggccctatggaaacagcccaatggattttggacaggtttttaatatgttcgataatgagcccagtaccgcaaccgtgaagaatgatttgcgtgataggtttcaagtgatgaggaaatttcatgctacagttattggtgggccctctggaatgaaggaacaggcattagttaagagattttttaaaattaacagtcatgtaactttatttatattcattcaggaggcagcaaagtacgagaaccatactgaaaacgccttgttattgtatatggcatgtacgcatgcctctaatccagtgtatgcaactatgaaaatacgcatctatttctatgattcaatatcaaattaa"/>
<sequence taxon='X61153italy1998' value="atgtgggatccattattaaatgaatttcctgattcagtccatggtctccgatgcatgctcgcaattaaatatttgcagctagttgaagaaacctacgaacctaatacccttggtcacgacttaattagggatctcatctccgtcattcgtgctcgtgactatgccgaagcgaaccggcgatatactaatttcaacgcccgtctcgaaggttcgtcgaagactgaacttcgacagcccgtataccagccgtgctgctgcccccactgtccaaggcatca---a---gcgtcgatcatggacttacaggcccatgtatcgaaagccgcggatgtacagaatgtacagaagccctgatgtacctccgggttgtgaaggtccctgtaaagtgcagtcgtacgagcagcgtgatgacgtcaagcataccggtgttgtgcgttgtgttagtgatgtaactaggggttctggtattactcatagagttggtaaacgtttttgtatcaagtcaatttatatattaggaaagatttggatggatgaaaacataaaaaaacaaaatcatactaaccaagtgatgtttttccttgttcgagaccgaaggccttatggaactagtcctatggattttggtcaagtttttaacatgtttgataatgaacccagtactgctacggtgaagaacgacttacgggataggtatcaagtaatgaggaagtttcatgctacggttgttggaggtccgtcagggatgaaggagcagtgtttgctgaagagattttttaaaattaatacccatgtagttt-----ataatcac-caagagcaggcgaagtatgaaaatcatactgagaatgccttgttattgtatatggcttgtactcatgcttctaacccagtgtacgctacgttgaaaatacgtatttatttttatgatgctgtaacaaattaa"/>
<sequence taxon='X76319Israel1993' value="atgtgggacccacttctaaatgaatttcctgaatctgttcacggatttcgttgtatgttagctattaaatatttgcagtccgttgaggaaacttacgagcccaatacattgggccacgatttaattagggatcttatatctgttgtaagggcccgtgactatgtcgaagcgaccaggcgatataatcatttccacgcccgtctcgaaggttcgccgaaggctgaacttcgacagcccatacagcagccgtgctgctgtccccattgtccaaggcacaa---acaagcgacgatcatggacgtacaggcccatgtaccgaaagcccagaatatacagaatgtatcgaagccctgatgttccccgtggatgtgaaggcccatgtaaagtccagtcttatgagcaacgggatgatattaagcatactggtattgttcgttgtgttagtgatgttactcgcggatctggaattactcacagagtgggtaagaggttctgtgttaaatcgatatattttttaggtaaagtctggatggatgaaaatatcaagaagcagaatcacactaatcaggtcatgttcttcttggtccgtgatagaaggccctatggaaacagcccaatggattttggacaggtttttaatatgttcgataatgagcccagtaccgcaaccgtgaagaatgatttgcgggataggtttcaagtgatgaggaaatttcatgctacagttattggtgggccctctggaatgaaggaacaggcattagttaagagattttttaaaattaacagtcatgtaactt-----ataatcat-caggaggcagccaagtacgagaaccatactgaaaacgccttgttattgtatatggcatgtacgcatgcctctaatccagtgtatgcaactatgaaaatacgcatctatttctatgattcaatatcaaattaa"/>
<sequence taxon='Z25751Spain1992' value="atgtgggatcctttattaaatgaatttccagattcagttcatggtctccgttgtatgcttgcaataaaatatttgcagctagttgaagaaacctatgaacccaatactctgggtcacgatctaattagggatctcatttccgtcattcgtgctcgtgactatgccgaagcgaacaggcgatatactaatttcaacgcccgtctcgaaggttcgtcgaaaactgaacttcgacagcccgtataccagccgtgctgctgcccccactgtccaaggcatca---a---gcgtcgatcatggacttacaggcccatgtatcgaaagccgcggatgtacagaatgtacagaagccctgatgtcccctttggttgtgaaggtccttgtaaagtccagtcgtatgagcagcgtgacgacgtcaagcataccggtgttgttcgttgtgttagtgatgtaactaggggttctggtattacacatagagtaggtaaacggttttgtattaagtcaatctatattttagggaagatttggatggatgaaaatataaaaaaacaaaatcatactaaccaggtcatgttctttttagtacgagaccgaaggccgtatggaactagtcctatggattttggtcaagtttttaacatgtttgataatgaacctagtacggctactgtgaagaacgatttaagggataggtaccaagtaatgaggaagttccatgccacggtggtaggtggtccgtcagggatgaaggagcagtgtctgttgaagaggttttttaaagttaatacccatgtagttt-----ataatcat-caagagcaggcgaagtatgaaaaccatactgagaatgcgttgttgttgtatatggcatgtactcatgcttctaacccagtgtatgctacgttgaaaatacgtatctatttttatgatgctgtaacaaattaa"/>
<sequence taxon='T42PIran2006' value="atgtgggatccacttcttaatgaatttcctgaatccgttcacggatttcgttgtatgttagctattaaatatttgcaggccgttgaggaaacgtatgagcccaacactttgggccacgatttaattagggatcttatatctgttgttagggctcgtgactatgtcgaagcgacccggcgatataatcatttccacgcccgtctcgaaggttcgccgaaggctgaacttcgacagcccctacagcagccgtgctgctgcccccattgttcaaggcataa---acaagcgccgatcatggacgtacaggcccatgtaccgaaagcccagaatatacagaatgtatcgaagccctgatgttccccgtggatgtgaaggcccatgtaaagtccagtcttatgagcaacgggatgatattaagcatactggtattgtacgttgtgttagtgatgttactcgtggatccggaattacccacagagtgggtaagaggttctgtgttaaatccatatattttttaggtaaagtttggatggatgaaaatatcaagaagcagaatcacactaatcaggtcatgttcttcttggtccgtgatagaaggccctatggaaacagcccaatggattttgggcaggtttttaatatgttcgataatgagcctagtaccgcaaccgtgaagaatgatctccgggataggtttcaagtgatgaggaaatttcatgctacagtcattggtggaccatctggaatgaaggaacaggctttagttaagagattttttaaaattaacagtcatgtaactt-----ataatcat-caggaggcagccaagtatgagaaccatactgaaaacgccttgttattgtatatggcatgtacgcatgcctctaatccagtgtatgcaactatgaaaatacgtatctatttctatgattcaatatcaaattaa"/>
<sequence taxon='T31PIran2006' value="atgtgggatccacttcttaatgaatttcctgaatccgttcacggatttcgttgtatgttagctattaaatatttgcaggccgttgaggaaacgtatgagcccaacactttgggccacgatttaattagggatcttatatctgttgtaagggctcgtgactatgtcgaagcgacccggcgatataatcatttccacgcccgtctcgaaggttcgccgaaggctgaacttcgacagcccctacagcagccgtgctgctgcccccattgtccaaggcataa---acaagcgccgatcatggacgtacaggcccatgtaccgaaagcccagaatataccgaatgtatcgaagccctgatgttccccgtggatgtgaaggctcatgtaaagtccagtcttatgagcaacgggatgatattaagcatactggtattgtacgttgtgttagtgatgttactcgtggatccggaattacccacagagtgggtaagaggttctgtgttaaatccatatattttttaggtaaagtttggatggatgaaaatatcaagaagcagaatcacactaatcaggtcatgttcttcttggtccgtgatagaaggccctatggaaacagcccaatggattttgggcaggtttttaatatgttcgataatgagcctattaccgcaaccgtgaagaatgatctccgggataggtttcaagtgatgaggaaatttcatgctacagtcattggtggaccatctggaatgaaggaacaggctttagttaagagattttttaaaattaacagtcatgtaactt-----ataatcat-caggaggcagccaagtatgagaaccatactgaaaacgccttgttattgtatatggcatgtacgcatgcttctaatccagtgtatgcaactatgaaaatacgtatctatttctatgattcaatatcaaattaa"/>
<sequence taxon='T31XIran2006' value="atgtgggatccacttcttaatgaatttcctgaatccgttcacggatttcgttgtatgttagctattaaatatttgcaggccgttgaggaaacgtatgagcccaacactttgggccacgatttaattagggatcttatatctgttgtaagggctcgtgactatgtcgaagcgacccggcgatataatcatttccacgcccgtctcgaaggttcgccgaaggctgaacttcgacagcccctacagcagccgtgctgctgcccccattgtccaaggcataa---acaagcgccgatcatggacgtacaggcccatgtaccgaaagcccagaatataccgaatgtatcgaagccctgatgttccccgtggatgtgaaggcccatgtaaagtccagtcttatgagcaacgggatgatattaagcatactggtattgtacgttgtgttagtgatgttactcgtggatccggaattacccacagagtgggtaagaggttctgtgttaaatccatatattttttaggtaaagtttggatggatgaaaatatcaagaagcagaatcacactaatcaggtcatgttcttcttggtccgtgatagaaggccctatggaaacagcccaatggattttgggcaggtttttaatatgttcgataatgagcctagtaccgcaaccgtgaagaatgatctccgggataggtttcaagtgatgaggaaatttcatgctacagtcattggtggaccatctggaatgaaggaacaggctttagttaagagattttttaaaattaacagtcatgtaactt-----ataatcat-caggaggcagccaagtatgagaaccatactgaaaacgccttgttattgtatatggcatgtacgcatgcttctaatccagtgtatgcaactatgaaaatacgtatctatttctatgattcaatatcaaattaa"/>
<sequence taxon='T25xIran2006' value="atgtgggatccacttcttaatgaattccctgaatccgttcacggatttcgttgtatgttagctattaaatatttgcaggccgttgaggaaacttacgagcccaacactttgggccacgatttaattagggatcttatatctgttgtaagggctcgtgactatgtcgaagcgacccggcgatataatcatttccacgcccgtctcgaaggttcgccgaaggctgaacttcgacagcccctacagcagccgtgctgctgcccccattgtccaaggcataa---acaagcgtcgatcatggatgtacaggcccatgtaccgaaagcccagaatatacagaatgtatcgaagccctgatgttccccgtggatgtgaaggcccatgtaaagtccagtcttatgagcaacgggatgatattaagcatactggtattgttcgttgtgttagtgatgttactcgtggatctggaattacccacagagtgggtaagaggttctgtgttaaatcgatatattttttaggtaaagtctggatggatgaaaatatcaagaagcagaatcacactaatcaggttatgttcttcttggtccgtgatagaaggccctatggaagcagcccaatggattttggacaggtttttaatatgttcgataatgagcccagtaccgcaaccgtcaagaatgacctccgggataggtttcaagtgatgaggaaatttcatgctacagtcattggtggaccctctggaatgaaggaacaggctttagttaagagattttttagaattaacagtcatgtaactt-----ataatcat-caggaggcagccaagtatgagaatcatactgaaaacgccttgttattgtatatggcatgtacacatgcctctaatccagtgtatgcaactatgaaaatacgtatctatttctatgattcaatatcaaattaa"/>
<sequence taxon='T48xIran2007' value="atgtgggatccacttcttaatgaatttcctgaatccgttcacggatttcgttgtatgttagctattaaatatttgcaggccgttgaggaaacgtatgagcccaacactttgggccacgatttaattagggatcttatatctgttgtaagggctcgtgactatgtcgaagcgacccggcgatataatcatttccacgcccgtctcgaaggttcgccgaaggctgaacttcgacagcccctacagcagccgtgctgctgcccccattgtccaaggcataa---acaagcgtcgatcatggacgtacaggcccatgtaccgaaagcccagaatatacagaatgtatcgaagccctgatgttccccgtggatgtgaaggcccatgtaaagtccagtcttatgatcaacgggatgatattaagcatactggtattgttcgttgtgttagtgatgttactcgtggatctggaattacccacagagtgggtaagaggttctgtgttaaatcgatatattttttaggtaaagtctggatggatgaaaatatcaagaagcagaatcacactaatcaggtcatgttcttcttggtccgtgatagaaggccctatggaagcagcccaatggattttggacaggtttttaatatgttcgataatgagccaagtaccgcaaccgtgaagaatgacctccgggataggtttcaagtgatgaggaaatttcatgctacagttattggtgggccctctggaatgaaagaacaggctttagttaagagattttttagaattaacagtcatgtaactt-----ataatcat-caagaaagagccaagtacgagaatcatactgaaaacgccttgttgttgtatatggcatgtacacatgcctctaacccagtgtatgcaactatgaaaatacgcatctatttctatgattcaatatcaaattaa"/>
<sequence taxon='T28xIran2007' value="atgtgggacccccttctaaatgagtttcctgaatctgttcacggatttcgttgtatgttagctattaaatatttgcagtccgttgaggaaacttacgagcccaatacattgggccacgatttaattagggatcttatatctgttgtaagggcccgtgactatgtcgaagcgaccaggcgatataatcatttccacgcccgtctcgaaggttcgccgaaggctgaacttcgacagcccatacagcaaccgtgctgctgtccccattgtccaaggcacaa---acaagcgacgatcatggacgtacaggcccatgtatcgaaagcccagaatatacagaatgtatcgaagccctgatgttccccgtggatgtgaaggcccatgtaaagtccagtcttatgagcaacgtgatgatattaagcatactggtattgttcgttgtgttagtgatgttactcgtggatctggaattactcacagagtgggtaagaggttctgtgttaaatcgatatattttttaggtaaagtttggatggatgaaaatatcaagaagcagaatcatactaatcaggtcatgttcttcttggtccgtgatagaaggccctacggaagcagcccaatggattttggacaggtttttaatatgttcgataatgagcccagtaccgcaactgtgaagaatgatttgcgggataggtttcaagtgatgaggaaatttcatgctacagttatcggtgggccctctggaatgaaggaacaggcattagttaagagattttttaaaattaacagtcatgtaactt-----ataatcat-caagaggcagccaagtatgagaaccatactgagaacgccttgttattgtatatggcatgtacgcatgcctctaatccagtgtatgcaactatgaaaatacgtatctatttctatgattcaatatcaaattaa"/>
<sequence taxon='T30xIran2006' value="atgtgggacccccttctaaatgagtttcctgaatctgttcacggatttcgttgtatgttagctattaaatatttgcagtccgttgaggaaacttacgagcccaatacattgggccacgatttaattagggatcttatatctgttgtaagggcccgtgactatgtcgaagcgaccaggcgatataatcatttccacgcccgtctcgaaggttcgccgaaggctgaacttcgacagcccatacagcagccgtgctgctgtccccattgtccaaggcataa---acaagcgacgatcatggacgtacaggcccatgtaccgaaagcccagagtatacagaatgtatcgaagccctgatgttccccgtggatgtgaaggcccatgtaaggtccagtcttatgagcaacgggatgatattaagcatactggtattgttcgttgtgttagtgatgttactcgtggttctggaattactcacagagtgggtaagaggttctgtgttaaatcgatatattttttaggtaaagtttggatggatgaaaatataaagaagcagaatcacactaatcaggtcatgttcttcttggtccgtgatagaaggccctacggaagcagcccaatggattttgggcaggtttttaatatgttcgataatgagcccagtaccgcaaccgtgaagaatgatttgcgggataggtttcaagtgatgaggaaatttcatgctacagttattggtgggccctctggaatgaaggaacaggcattagttaagagattttttaaaattaacagtcatgtaactt-----ataatcat-caagaggcagccaagtatgagaaccatactgaaaacgccttgttattgtatatggcatgtacgcatgcctctaatccagtgtatgcaactatgaaaatacgtatctatttctatgattcaatatcaaattaa"/>
<sequence taxon='T46XIran2007' value="atgtgggacccacttctaaatgagtttcctgaatctgttcacggatttcgttgtatgttagctattaaatatttgcagtccgttgaggaaacttacgagcccaatacattgggccacgatttaattagggatcttatatctgttgtaagggcccgtgactatgtcgaagcgaccaggcgatataatcatttccacgcccgtctcgaaggttcgccgaaggctgaacttcgacagcccatacagcagccgtgctgctgtccccattgtccaaggcacaa---acaagcgacgatcatggacgtacaggcccatgtaccgaaagcccagaatatacagaatgtatcgaagccctgatgttccccgtggatgtgaaggcccatgtaaggtccagtcttatgagcaacgggatgatattaagcatactggtattgttcgttgtgttagtgatgttactcgtggatctggaattactcacagagtgggtaagaggttctgtgttaaatcgatatattttttaggtaaagtttggatggatgaaaatataaagaagcagaatcacactaatcaggtcatgttcttcttggtccgtgatagaaggccctacggaagcagcccaatggattttgggcaggtttttaatatgttcgataatgagcccagtaccgcaaccgtgaagaatgatttgcgggataggtttcaagtgatgaggaaatttcatgctacagttattggtgggccctctggaatgaaggaacaggcattagttaagagattttttaaaattaacagtcatgtaactt-----ataatcat-caagaggcagccaagtatgagaaccatactgaaaacgccttgttattgtatatggcatgtacgcatgcctctaatccagtgtatgcaactatgaaaatacgtatctatttctatgattcaatatcaaattaa"/>
<sequence taxon='T47XIran2007' value="atgtgggacccacttctaaatgagtttcctgaatctgttcacggatttcgttgtatgttagctattaaatatttgcagtccgttgaggaaacttacgagcccaatacattgggccacgatttaattagggatcttatatctgttgtaagggcccgtgactatgtcgaagcgaccaggcgatataatcatttccacgcccgtctcgaaggttcgccgaaggctgaacttcgacagcccatacagcagccgtgctgctgtccccattgtccaaggcacaa---acaagcgacgatcatggacgtacaggcccatgtaccgaaagcccagaatatacagaatgtatcgaagccctgatgttccccgtggatgtgaaggcccatgtaaggtccagtcttatgagcaacgggatgatattaagcatactggtattgttcgttgtgttagtgatgttactcgtggatctggaattactcacagagtgggtaagaggttctgtgttaaatcgatatattttttaggtaaagtttggatggatgaaaatataaagaagcagaatcacactaatcaggtcatgttcttcttggtccgtgatagaaggccctacggaagcagcccaatggattttgggcaggtttttaatatgttcgataatgagcccagtaccgcaaccgtgaagaatgatttgcgggataggtttcaagtgatgaggaaatttcatgctacagttattggtgggccctctggaatgaaggaacaggcattagttaagagattttttaaaattaacagtcatgtaactt-----ataatcat-caagaggcagccaagtatgagaaccatactgaaaacgccttgttattgtatatggcatgtacgcatgcctctaatccagtgtatgcaactatgaaaatacgtatctatttctatgattcaatatcaaattaa"/>
<sequence taxon='T40xIran2007' value="atgtgggacccacttctaaatgaatttcctgaatctgttcacggatttcgttgtatgttagctattaaatatttgcagtccgttgaggaaacttacgagcctaatacattgggccacgatttaattagggatcttatatctgttgtaagggcccgtgattatgtcgaagcgaccaggcgatataatcatttccacgcccgtctcgaaggttcgccgaaggctgaacttcgacagcccatacagcagccgtgctgctgtccccattgtccaaggcacaa---acaagcgacgatcatggacgtacaggcccatgtaccgaaagcccagaatatacagaatgtatcgaagccctgatgttccccgtggatgtgaaggcccatgtaaagtccagtcatatgagcaacgggatgatattaagcatactggtattgttcgttgtgttagtgatgttactcgtggatctggaattactcacagagtgggtaagaggttctgtgttaaatcgatatattttttaggtaaagtctggatggatgaaaatatcaagaagcagaatcatactaatcaggtcatgttcttcttggtccgtgatagaaggccctatggaaacagcccaatggattttggacaggtttttaatatgttcgataatgagcccagtaccgcaaccgtgaagaatgatttgcgggataggtttcaagtgatgaggaaatttcatgctacagttattggtgggccctctggaatgaaggaacaggcattagttaagagattttttaaaattaacagtcatgtaactt-----ataatcat-caagaggcagccaagtacgagaaccatactgaaaacgctttgttattgtatatggcatgtacgcatgcctctaatccagtgtatgcaactatgaaaatacgcatctacttctatgattcaatatcaaattaa"/>
<sequence taxon='T29xIran2006' value="atgtgggatccacttcttaatgaatttcctgaatctcttcacggatttcgttgtatgttagctattaaatatttgcaggccgttgaggaaacgtatgagcccaacactttgggccacgatttaattagggatcttatatctgttgtaagggctcgtgactatgtcgaagcgacccggcgatataatcatttccacgcccgtctcgaaggttcgccgaaggctgaacttcgacagcccctacagcagccgtgctgctgcccccattgtccaaggcataa---acaagcgccgatcatggacgtacaggcccatgtatcgaaagcccagaatatacagaatgtatcgaagccctgatgttccccgtggatgtgaaggcccatgtaaggtccaatcttatgagcaacgcgatgatattaagcatactggtgttgttcgttgtgttagtgatgttacacgtggatccggaattacccacagagtgggtaagaggttctgtgttaaatccatatattttttaggtaaagtttggatggatgaaaatatcaagaagcagaatcacactaatcaagtcatgttctttttggtccgtgatagaaggccctatggaagcagcccaatggattttgggcaggtttttaatatgttcgataatgagcctagtaccgcaaccgtgaagaatgatctccgggataggtttcaagtgatgaggaaatttcatgctacagtcattggtggaccatctggaatgaaggaacaagccttagttaagagattttttagagttaacagtcatgtaactt-----ataatcat-caagaagcagccaagtacgagaatcatactgaaaacgccttgttattgtatatggcatgtacgcatgcctctaatccagtgtatgcaactatgaaaatacgtatctatttctatgattcaatatcaaattaa"/>
<sequence taxon='T21xIran2006' value="atgtgggatccacttcttaatgaatttcctgaatccgttcacggatttcgttgtatgttagctattaaatatttgcaggccgttgaggaaacgtatgagcccaacactttgggccacgatttaattagggatcttatatctgttgtaagggctcgtgactatgtcgaagcgacccggcgatataatcatttccacgcccgtttcgaaggttcgccgaaggctgaacttcgacagcccctacagcagccgtgctgctgcccccattgtccaaggcataa---acaagcgacggtcatggacgtacaggcccatgtaccgaaagcccagaatatacagaatgtatcgaagccctgatgttccccgtggatgtgaaggcccatgtaaagtccagtcttatgagcaacgtgatgatattaagcatactggtattgttcgttgtgttagtgatgttactcgtggatctggaattactcacagagtgggtaagaggttctgtgttaaatcgatatattttttaggtaaagtctggatggatgaaaatatcaagaagcagaatcatactaatcaggtcatgttcttcttggtccgtgatagaaggccttatggaagcagcccaatggattttggacaggtttttaatatgttcgataatgagcccagtaccgcaaccgtgaagaatgatttgcgggataggtttcaagtgatgaggaaatttcatgctacagttattggtgggccctctggaatgaaggaacaggcattagttaagagattttttagaattaacagtcatgtaactt-----ataatcat-caggaggcagccaagtatgagaaccatactgagaacgccttgttattgtatatggcatgtacacatgcctctaatccagtgtatgcaactatgaaaatacgcatctatttctatgattcaatattaaattaa"/>
<sequence taxon='T23xIran2006' value="atgtgggatccacttcttaatgaatttcctgaatccgttcacggatttcgttgtatgttagctattaaatatttgcaggccgttgaggaaacgtatgagcccaacactttgggccacgatttaattagggatcttatatctgttgtaagggctcgtgactatgtcgaagcgacccggcgatataatcatttccacgcccgtttcgaaggttcgccgaaggctgaacttcgacagcccctacagcagccgtgctgctgcccccattgtccaaggcataa---acaagcgacggtcatggacgtacaggcccatgtaccgaaagcccagaatatacagaatgtatcgaagccctgatgttccccgtggatgtgaaggcccatgtaaagtccagtcttatgagcaacgtgatgatattaagcatactggtattgttcgttgtgttagtgatgttactcgtggatctggaattactcacagagtgggtaagaggttctgtgttaaatcgatatattttttaggtaaagtctggatggatgaaaatatcaagaagcagaatcatactaatcaggtcatgttcttcttggtccgtgatagaaggccttatggaagcagcccaatggattttggacaggtttttaatatgttcgataatgagcccagtaccgcaaccgtgaagaatgatttgcgggataggtttcaagtgatgaggaaatttcatgctacagttattggtgggccctctggaatgaaggaacaggcattagttaagagattttttagaattaacagtcatgtaactt-----ataatcat-caggaggcagccaagtatgagaaccatactgagaacgccttgttattgtatatggcatgtacacatgcctctaatccagtgtatgcaactatgaaaatacgcatctatttctatgattcaatatcaaattaa"/>
<sequence taxon='T32xIran2006' value="atgtgggatccacttcttaatgaatttccggaatccgttcacggatttcgttgtatgttagctattaaatatttgcaggccgttgaggaaacgtatgagcccaacactttgggccacgatttaattagggatcttatatctgttgtaagggctcgtgactatgtcgaagcgacccggcgatataatcatttccacgcccgtctcgaaggttcgccgaaggctgaacttcgacagcccctacagcagccgtgctgctgcccccattgtccaaggcataa---acaagcgccgatcatggacgtacaggcccatgtaccgaaagcccagaatatacagaatgtatcgaagccctgatgttccccgtggatgtgaaggcccatgtaaagtccagtcttatgagcaacgggatgatattaagcatacaggtattgttcgttgtgttagtgatgttactcgtggatccggaattacccacagagtgggtaagaggttctgtgttaaatccatatattttttaggtaaagtttggatggatgaaaatattaagaagcagaatcacactaatcaggtcatgttcttcttggtccgtgatagaaggccctatggaaacagcccaatggattttgggcaggtttttaatatgttcgataatgagcctagtaccgcaaccgtgaagaatgatctccgggataggtttcaagtgatgaggaaatttcatgctacagttattggtgggccctctggaatgaaggaacaggcattagttaagagattttttaaaattaacagtcatgtaactt-----ataatcat-caagaggcagccaagtatgagaaccatactgaaaacgccttgttattgtatatggcatgtacgcatgcctctaatccagtgtatgcaactatgaaaatacgtatctatttctatgattcaatatcaaattaa"/>
<sequence taxon='T33xIran2006' value="atgtgggatccacttcttaatgaatttccggaatccgttcacggatttcgttgtatgttagctattaaatatttgcaggccgttgaggaaacgtatgagcccaacactttgggccacgatttaattagggatcttatatctgttgtaagggctcgtgactatgtcgaagcgacccggcgatataatcatttccacgcccgtctcgaaggttcgccgaaggctgaacttcgacagcccctacagcagccgtgctgctgcccccattgtccaaggcataa---acaagcgccgatcatggacgtacaggcccatgtaccgaaagcccagaatatacagaatgtatcgaagccctgatgttccccgtggatgtgaaggcccatgtaaagtccagtcttatgagcaacgggatgatattaagcatacaggtattgttcgttgtgttagtgatgttactcgtggatccggaattacccacagagtgggtaagaggttctgtgttaaatccatatattttttaggtaaagtttggatggatgaaaatattaagaagcagaatcacactaatcaggtcatgttcttcttggtccgtgatagaaggccctatggaaacagcccaatggattttgggcaggtttttaatatgttcgataatgagcctagtaccgcaaccgtgaagaatgatctccgggataggtttcaagtgatgaggaaatttcatgctacagttattggtgggccctctggaatgaaggaacaggcattagttaagagattttttaaaattaacagtcatgtaactt-----ataatcat-caagaggcagccaagtatgagaaccatactgaaaacgccttgttattgtatatggcatgtacgcatgcctctattccagtgtatgcaactatgaaaatacgtatctatttctatgattcaatatcaaattaa"/>

</alignment>


<typeTraitSet id="typeTraitSet" spec="TraitSet" traitname="type" value="AB192965Japan2004=Asia,AB192966Japan2004=Asia,AB363566Japan2007=Asia,AF071228Spain1997=West_Medit,AF105975Portugal1995=West_Medit,AF189018Indonesia2005=Asia,AF206674Myanmar1999=Asia,AF271234Spain1999=West_Medit,AF511529Thailand2001=Asia,AF511530Thailand2001=Asia,AJ132711Iranshahr1996=Iran,AJ319674China1999=Asia,AJ319675China2000=Asia,AJ319676China2000=Asia,AJ319677China1999=Asia,AJ420316China2001=Asia,AJ420317China2001=Asia,AJ457823China2001=Asia,AJ457985China_yunnan2000=Asia,AJ489258Spain1999=West_Medit,AJ495812China2002=Asia,AJ519441Spain1999=West_Medit,AJ781302China2001=Asia,AJ812277Turkey2004=East_Medit,AJ842306France2004=West_Medit,AJ842307France2004=West_Medit,AJ842308France2004=West_Medit,AJ865337Reunion1997=Reunion,AJ867486Turkey2004=East_Medit,AJ867487Turkey2004=East_Medit,AJ971265China2003=Asia,AJ971524China2003=Asia,AM050555China2004=Asia,AM181683China2005=Asia,AM234066Reunion2004=Reunion,AM259652Greece2005=East_Medit,AM260701China2005=Asia,AM260702China2005=Asia,AM260703China2005=Asia,AM282874China2006=Asia,AM409201Reunion2004=Reunion,AM691085Greece2006=East_Medit,AM691759Greece2006=East_Medit,AM698117China2006=Asia,AM698118China2006=Asia,AM698119China2006=Asia,AM988666Cameroon2007=Africa,AM988667Cameroon2007=Africa,AM988668Cameroon2007=Africa,AM988669Cameroon2007=Africa,AM988670Cameroon2007=Africa,AY044138soudan1996=Africa,AY134494Puerto_Rico2001=West_Indies,AY227892Spain2000=West_Medit,AY319646guadeloupe2001=West_Indies,AY502934Mali2003=Africa,AY530931USA1997=North_Amer,AY602166China2003=Asia,AY702650Morocco2002=West_Medit,AY736854Tunisia2002=West_Medit,DQ144621Italy2004=West_Medit,DQ256460China2004=Asia,DQ358913Ethiopia2003=Africa,DQ631892Mexico2005=North_Amer,DQ641697Viet_Nam2004=Asia,DQ641702Viet_Nam2004=Asia,DQ845787Israel2005=East_Medit,DQ855468Iran2005=Iran,DQ855469Iran2003=Iran,DQ855470Iran2003=Iran,DQ855471Iran2003=Iran,DQ855472Iran2004=Iran,DQ855473Iran2004=Iran,EF011559China2004=Asia,EF051116Lebanon2005=East_Medit,EF054893Jordan2005=East_Medit,EF054894Jordan2005=East_Medit,EF060196Morocco2005=West_Medit,EF101929Tunisia2005=West_Medit,EF107520Egypt1991=East_Medit,EF110890USA2006=North_Amer,EF158044Jordan2005=East_Medit,EF185318Lebanon2005=East_Medit,EF199813Iran2005=Iran,EF199814Iran2006=Iran,EF199815Iran2006=Iran,EF199816Iran2006=Iran,EF199817Iran2006=Iran,EF199818Iran2005=Iran,EF457929Taiwan2007=Asia,EF457930Taiwan2007=Asia,EF457931Taiwan2007=Asia,EF457932Taiwan2007=Asia,EF457933Taiwan2007=Asia,EF457934Taiwan2007=Asia,EF577264Taiwan2007=Asia,EF577266Taiwan2007=Asia,EU635776Iran2005=Iran,FJ012358Mexico2006=North_Amer,FJ030876Egypt2005=East_Medit,FJ609655Mexico2006=North_Amer,FJ646611China2008=Asia,FJ687387Thailand2008=Asia,FJ687389Thailand2008=Asia,FM163453Grenada2007=West_Indies,FM163454Grenada2007=West_Indies,FM163455Grenada2007=West_Indies,FM163456Grenada2007=West_Indies,FM163457Grenada2007=West_Indies,FM163458Grenada2007=West_Indies,FM163459Grenada2007=West_Indies,FM163462Grenada2007=West_Indies,FM163463Grenada2007=West_Indies,FM212660Cameroon2007=Africa,FM212661Cameroon2007=Africa,FM212662Cameroon2007=Africa,FM212663Cameroon2007=Africa,FN252890China2007=Asia,FN256256China2007=Asia,FN256257China2008=Asia,FN256258China2007=Asia,FN256259China2008=Asia,GQ141873South_Korea2009=Asia,GQ169042China2007=Asia,GQ861426Jordan2008=East_Medit,GQ861427Jordan2008=East_Medit,L27708Spain1992=West_Medit,X15656Israel1988=East_Medit,X61153italy1998=West_Medit,X76319Israel1993=East_Medit,Z25751Spain1992=West_Medit,T42PIran2006=Iran,T31PIran2006=Iran,T31XIran2006=Iran,T25xIran2006=Iran,T48xIran2007=Iran,T28xIran2007=Iran,T30xIran2006=Iran,T46XIran2007=Iran,T47XIran2007=Iran,T40xIran2007=Iran,T29xIran2006=Iran,T21xIran2006=Iran,T23xIran2006=Iran,T32xIran2006=Iran,T33xIran2006=Iran">
     <taxa spec='TaxonSet' alignment='@alignment1'/>
   </typeTraitSet>


      <timeTraitSet spec='TraitSet' id='timeTraitSet' traitname="date-forward" value="AB192965Japan2004=2004.0,AB192966Japan2004=2004.0,AB363566Japan2007=2007.0,AF071228Spain1997=1997.0,AF105975Portugal1995=1995.0,AF189018Indonesia2005=2005.0,AF206674Myanmar1999=1999.0,AF271234Spain1999=1999.0,AF511529Thailand2001=2001.0,AF511530Thailand2001=2001.0,AJ132711Iranshahr1996=1996.0,AJ319674China1999=1999.0,AJ319675China2000=2000.0,AJ319676China2000=2000.0,AJ319677China1999=1999.0,AJ420316China2001=2001.0,AJ420317China2001=2001.0,AJ457823China2001=2001.0,AJ457985China_yunnan2000=2000.0,AJ489258Spain1999=1999.0,AJ495812China2002=2002.0,AJ519441Spain1999=1999.0,AJ781302China2001=2001.0,AJ812277Turkey2004=2004.0,AJ842306France2004=2004.0,AJ842307France2004=2004.0,AJ842308France2004=2004.0,AJ865337Reunion1997=1997.0,AJ867486Turkey2004=2004.0,AJ867487Turkey2004=2004.0,AJ971265China2003=2003.0,AJ971524China2003=2003.0,AM050555China2004=2004.0,AM181683China2005=2005.0,AM234066Reunion2004=2004.0,AM259652Greece2005=2005.0,AM260701China2005=2005.0,AM260702China2005=2005.0,AM260703China2005=2005.0,AM282874China2006=2006.0,AM409201Reunion2004=2004.0,AM691085Greece2006=2006.0,AM691759Greece2006=2006.0,AM698117China2006=2006.0,AM698118China2006=2006.0,AM698119China2006=2006.0,AM988666Cameroon2007=2007.0,AM988667Cameroon2007=2007.0,AM988668Cameroon2007=2007.0,AM988669Cameroon2007=2007.0,AM988670Cameroon2007=2007.0,AY044138soudan1996=1996.0,AY134494Puerto_Rico2001=2001.0,AY227892Spain2000=2000.0,AY319646guadeloupe2001=2001.0,AY502934Mali2003=2003.0,AY530931USA1997=1997.0,AY602166China2003=2003.0,AY702650Morocco2002=2002.0,AY736854Tunisia2002=2002.0,DQ144621Italy2004=2004.0,DQ256460China2004=2004.0,DQ358913Ethiopia2003=2003.0,DQ631892Mexico2005=2005.0,DQ641697Viet_Nam2004=2004.0,DQ641702Viet_Nam2004=2004.0,DQ845787Israel2005=2005.0,DQ855468Iran2005=2005.0,DQ855469Iran2003=2003.0,DQ855470Iran2003=2003.0,DQ855471Iran2003=2003.0,DQ855472Iran2004=2004.0,DQ855473Iran2004=2004.0,EF011559China2004=2004.0,EF051116Lebanon2005=2005.0,EF054893Jordan2005=2005.0,EF054894Jordan2005=2005.0,EF060196Morocco2005=2005.0,EF101929Tunisia2005=2005.0,EF107520Egypt1991=1991.0,EF110890USA2006=2006.0,EF158044Jordan2005=2005.0,EF185318Lebanon2005=2005.0,EF199813Iran2005=2005.0,EF199814Iran2006=2006.0,EF199815Iran2006=2006.0,EF199816Iran2006=2006.0,EF199817Iran2006=2006.0,EF199818Iran2005=2005.0,EF457929Taiwan2007=2007.0,EF457930Taiwan2007=2007.0,EF457931Taiwan2007=2007.0,EF457932Taiwan2007=2007.0,EF457933Taiwan2007=2007.0,EF457934Taiwan2007=2007.0,EF577264Taiwan2007=2007.0,EF577266Taiwan2007=2007.0,EU635776Iran2005=2005.0,FJ012358Mexico2006=2006.0,FJ030876Egypt2005=2005.0,FJ609655Mexico2006=2006.0,FJ646611China2008=2008.0,FJ687387Thailand2008=2008.0,FJ687389Thailand2008=2008.0,FM163453Grenada2007=2007.0,FM163454Grenada2007=2007.0,FM163455Grenada2007=2007.0,FM163456Grenada2007=2007.0,FM163457Grenada2007=2007.0,FM163458Grenada2007=2007.0,FM163459Grenada2007=2007.0,FM163462Grenada2007=2007.0,FM163463Grenada2007=2007.0,FM212660Cameroon2007=2007.0,FM212661Cameroon2007=2007.0,FM212662Cameroon2007=2007.0,FM212663Cameroon2007=2007.0,FN252890China2007=2007.0,FN256256China2007=2007.0,FN256257China2008=2008.0,FN256258China2007=2007.0,FN256259China2008=2008.0,GQ141873South_Korea2009=2009.0,GQ169042China2007=2007.0,GQ861426Jordan2008=2008.0,GQ861427Jordan2008=2008.0,L27708Spain1992=1992.0,X15656Israel1988=1988.0,X61153italy1998=1998.0,X76319Israel1993=1993.0,Z25751Spain1992=1992.0,T42PIran2006=2006.0,T31PIran2006=2006.0,T31XIran2006=2006.0,T25xIran2006=2006.0,T48xIran2007=2007.0,T28xIran2007=2007.0,T30xIran2006=2006.0,T46XIran2007=2007.0,T47XIran2007=2007.0,T40xIran2007=2007.0,T29xIran2006=2006.0,T21xIran2006=2006.0,T23xIran2006=2006.0,T32xIran2006=2006.0,T33xIran2006=2006.0">   
 <taxa spec='TaxonSet' alignment='@alignment1'/>
   </timeTraitSet>


   <!-- Substitution model (HKY) -->
   <siteModel spec="SiteModel" id="siteModel">
     <mutationRate spec='RealParameter' id="mutationRate" value="1.0"/>
     <substModel spec="HKY">
       <kappa spec='RealParameter' id="hky.kappa" value="1.0"/>
       <frequencies estimate="false" spec='Frequencies'>
	 <frequencies spec='RealParameter' id="hky.freq" value="0.25 0.25 0.25 0.25"/>
       </frequencies>
     </substModel>
   </siteModel>
 
   <!-- Migration model -->
   <migrationModelVolz spec='MigrationModelVolz' id='migModel'>
     <rateMatrix spec='RealParameter' value="1.0" dimension="28" id="rateMatrix"/>
     <popSizes spec='RealParameter' value="1.0" dimension="8" id="popSizes"/>
   </migrationModelVolz>
 
   <!-- Parameter priors -->
   <input spec='CompoundDistribution' id='parameterPriors'>
     <distribution spec='beast.math.distributions.Prior' x="@mutationRate">
       <distr spec='LogNormalDistributionModel' M="0.0" S="4.0"/>
     </distribution>

     <distribution spec='beast.math.distributions.Prior' x="@hky.kappa">
       <distr spec='LogNormalDistributionModel' M="0.0" S="4.0"/>
     </distribution>

   <!-- Parameter priors
     <distribution spec='beast.math.distributions.Prior' x="@rateMatrix">
       <distr spec='LogNormalDistributionModel' M="0.0" S="4.0"/>
     </distribution>  -->
     
     <distribution spec='beast.math.distributions.Prior' x="@rateMatrix">
       <distr spec='Exponential'/>
     </distribution>
     
     <distribution spec='beast.math.distributions.Prior' x="@popSizes">
       <distr spec="LogNormalDistributionModel"  M="0.0" S="4.0"/>
     </distribution>
   </input>
 
   <!-- Probability of sequence data given tree  -->
   
   
   <input spec='TreeLikelihood' id="treeLikelihood1">
     <data idref="alignment1"/>
     <tree idref="tree"/>
     <siteModel idref='siteModel'/>   </input>
  
   
   <!-- Probability of tree given migration rates and population sizes -->

   <input spec='StructuredCoalescentTreeDensityVolz' id='treePrior'>
     <multiTypeTreeVolz idref="tree"/>
     <migrationModelVolz idref="migModel"/>
   </input>


   <run spec="MCMC" id="mcmc" chainLength="100000000" storeEvery="1000">
     
     <!-- initialize tree at random according to StCoal  -->

     <init spec='StructuredCoalescentMultiTypeTreeVolz' id='tree' nTypes="8">
         <migrationModelVolz spec='MigrationModelVolz'>
             <rateMatrix spec='RealParameter' value="1.0" dimension="28"/>
             <popSizes spec='RealParameter' value="1.0" dimension="8"/>
         </migrationModelVolz>
         <trait idref='typeTraitSet'/>
         <trait idref='timeTraitSet'/>
     </init>

    
 
     <state>
     
       <stateNode idref="tree"/>
     
       <stateNode idref="rateMatrix"/>
       <stateNode idref="popSizes"/>
       <stateNode idref="mutationRate"/>
       <stateNode idref="hky.kappa"/>
       <stateNode idref="hky.freq"/>
     </state>
     
     <distribution spec='CompoundDistribution' id='posterior'>

       <distribution idref="treeLikelihood1"/>
       <distribution idref='treePrior'/>

       <distribution idref="parameterPriors"/>
     </distribution>

 
     <!-- parameter scaling operators -->

     <operator spec='ScaleOperator' id='RateScaler'
 	      parameter="@rateMatrix"
 	      scaleFactor="0.8" weight="3">
     </operator>
     	   	          
     <operator spec="ScaleOperator" id="PopSizeScaler"
 	      parameter="@popSizes" scaleAll="True"
	      scaleFactor="0.8" weight="3"/>


<!-- -->
     <operator spec="ScaleOperator" id="muRateScaler"
	       parameter="@mutationRate"
	       scaleFactor="0.8" weight="3"/>


     <operator spec='ScaleOperator' id='kappaScaler'
	       parameter="@hky.kappa"
	       scaleFactor="0.8" weight="0.1">
     </operator>

     <operator spec="DeltaExchangeOperator" id="freqExchanger"
	       parameter="@hky.freq"
	       delta="0.01" weight="0.1"/>

<!-- 
     <operator spec="UpDownOperator" id="upDown" scaleFactor="0.8" weight="5">   
       <up idref="popSizes"/>
       <down idref="mutationRate"/>
       <down idref="rateMatrix"/>
     </operator>   -->
       


     <!-- Multi-type tree operators -->
     
     
     <operator spec='TypedSubtreeExchangeVolz' id='STX' weight="10" multiTypeTree="@tree" migrationModel="@migModel"/>
     <operator spec="TypedWilsonBaldingVolz" id="TWB" weight="10" multiTypeTree="@tree" migrationModel="@migModel" alpha="0.2"/>
     <operator spec="MultiTypeUniformVolz" id="MTU" weight="10" multiTypeTree="@tree" includeRoot="true" rootScaleFactor="0.9"/>
     <operator spec="MultiTypeTreeScaleVolz" id="MTTS2" weight="10" multiTypeTree="@tree" scaleFactor="0.98" useOldTreeScaler="true"/>

           
      <!--    
     <operator spec="MultiTypeTreeScaleVolz" id="MTTS1"
 	      weight="10" multiTypeTree="@tree"
 	      scaleFactor="0.98" useOldTreeScaler="true">
         <parameter idref="popSizes"/>         
         <parameterInverse idref="rateMatrix"/>
         <parameterInverse idref="mutationRate"/>
     </operator> --> 
         


     <!-- Loggers -->
     
     <logger logEvery="1000" fileName="TYLCV_BASTA.log">

       <model idref='posterior'/>
       <log idref="posterior"/>
       <log spec='TreeRootTypeLoggerVolz' multiTypeTreeVolz='@tree'/>
       <log idref="rateMatrix"/>
       <log idref="popSizes"/>
       <log spec='MigrationCountsLoggerVolz' density='@treePrior'/>
       <log idref="mutationRate"/>
       <log idref="hky.kappa"/>
     </logger>


<!-- Loggers-->
     <logger logEvery="10000" fileName="TYLCV_BASTA.trees" mode="tree">
       <log idref="treePrior"/>
     </logger>


     <logger logEvery="100000">
       <model idref='posterior'/>
       <log idref="posterior"/>
       <!--log idref="rateMatrix"/-->
       <!--       -->
       <log idref="popSizes"/>
       
       <log idref="mutationRate"/>
       <ESS spec='ESS' name='log' arg="@rateMatrix"/>
  <!--         <ESS spec='ESS' name='log' arg="@popSizes"/>  -->
     </logger>
     
     

   </run>
   
 </beast>
