# Supplementary material for: New Routes to Phylogeography: A Bayesian Structured Coalescent Approximation
Source: PLoS Genet. 2015 Aug 12;11(8):e1005421. doi: 10.1371/journal.pgen.1005421 (PMC4534465; doi:10.1371/journal.pgen.1005421)
Supplement: S1 Dataset — Files are in xml format, so to make our analyses easily replicable in BEAST. (ZIP) [file pgen.1005421.s002.zip › S1_Dataset/TYLCV_DTA.xml]

<?xml version="1.0" standalone="yes"?>
<!-- Generated by BEAUTi v1.5.2                                              -->
<!--       by Alexei J. Drummond and Andrew Rambaut                          -->
<!--       Department of Computer Science, University of Auckland and        -->
<!--       Institute of Evolutionary Biology, University of Edinburgh        -->
<!--       http://beast.bio.ed.ac.uk/                                        -->
<beast>
	
	<!-- The list of taxa analyse (can also include dates/ages).                 -->
	<!-- ntax=150 -->
	                                                            
	<taxa id="taxa">
		<taxon id="AB192965Japan2004">
			<date value="2004.0" direction="forwards" units="years"/>
		<attr name="location"> Asia </attr>
		</taxon>
		<taxon id="AB192966Japan2004">
			<date value="2004.0" direction="forwards" units="years"/>
		<attr name="location"> Asia </attr>
		</taxon>
		<taxon id="AB363566Japan2007">
			<date value="2007.0" direction="forwards" units="years"/>
		<attr name="location"> Asia </attr>
		</taxon>
		<taxon id="AF071228Spain1997">
			<date value="1997.0" direction="forwards" units="years"/>
		<attr name="location">West_Medit</attr>
		</taxon>
		<taxon id="AF105975Portugal1995">
			<date value="1995.0" direction="forwards" units="years"/>
		<attr name="location">West_Medit</attr>
		</taxon>
		<taxon id="AF189018Indonesia2005">
			<date value="2005.0" direction="forwards" units="years"/>
		<attr name="location">Asia</attr>
		</taxon>
		<taxon id="AF206674Myanmar1999">
			<date value="1999.0" direction="forwards" units="years"/>
		<attr name="location">Asia</attr>
		</taxon>
		<taxon id="AF271234Spain1999">
			<date value="1999.0" direction="forwards" units="years"/>
		<attr name="location">West_Medit</attr>
		</taxon>
		<taxon id="AF511529Thailand2001">
			<date value="2001.0" direction="forwards" units="years"/>
		<attr name="location">Asia</attr>
		</taxon>
		<taxon id="AF511530Thailand2001">
			<date value="2001.0" direction="forwards" units="years"/>
		<attr name="location">Asia</attr>
		</taxon>
		<taxon id="AJ132711Iranshahr1996">
			<date value="1996.0" direction="forwards" units="years"/>
		<attr name="location">Iran</attr>
		</taxon>
		<taxon id="AJ319674China1999">
			<date value="1999.0" direction="forwards" units="years"/>
		<attr name="location">Asia</attr>
		</taxon>
		<taxon id="AJ319675China2000">
			<date value="2000.0" direction="forwards" units="years"/>
		<attr name="location">Asia</attr>
		</taxon>
		<taxon id="AJ319676China2000">
			<date value="2000.0" direction="forwards" units="years"/>
		<attr name="location">Asia</attr>
		</taxon>
		<taxon id="AJ319677China1999">
			<date value="1999.0" direction="forwards" units="years"/>
		<attr name="location">Asia</attr>
		</taxon>
		<taxon id="AJ420316China2001">
			<date value="2001.0" direction="forwards" units="years"/>
		<attr name="location">Asia</attr>
		</taxon>
		<taxon id="AJ420317China2001">
			<date value="2001.0" direction="forwards" units="years"/>
		<attr name="location">Asia</attr>
		</taxon>
		<taxon id="AJ457823China2001">
			<date value="2001.0" direction="forwards" units="years"/>
		<attr name="location">Asia</attr>
		</taxon>
		<taxon id="AJ457985China_yunnan2000">
			<date value="2000.0" direction="forwards" units="years"/>
		<attr name="location">Asia</attr>
		</taxon>
		<taxon id="AJ489258Spain1999">
			<date value="1999.0" direction="forwards" units="years"/>
		<attr name="location">West_Medit</attr>
		</taxon>
		<taxon id="AJ495812China2002">
			<date value="2002.0" direction="forwards" units="years"/>
		<attr name="location">Asia</attr>
		</taxon>
		<taxon id="AJ519441Spain1999">
			<date value="1999.0" direction="forwards" units="years"/>
		<attr name="location">West_Medit</attr>
		</taxon>
		<taxon id="AJ781302China2001">
			<date value="2001.0" direction="forwards" units="years"/>
		<attr name="location">Asia</attr>
		</taxon>
		<taxon id="AJ812277Turkey2004">
			<date value="2004.0" direction="forwards" units="years"/>
		<attr name="location">East_Medit</attr>
		</taxon>
		<taxon id="AJ842306France2004">
			<date value="2004.0" direction="forwards" units="years"/>
		<attr name="location">West_Medit</attr>
		</taxon>
		<taxon id="AJ842307France2004">
			<date value="2004.0" direction="forwards" units="years"/>
		<attr name="location">West_Medit</attr>
		</taxon>
		<taxon id="AJ842308France2004">
			<date value="2004.0" direction="forwards" units="years"/>
		<attr name="location">West_Medit</attr>
		</taxon>
		<taxon id="AJ865337Reunion1997">
			<date value="1997.0" direction="forwards" units="years"/>
		<attr name="location">Reunion</attr>
		</taxon>
		<taxon id="AJ867486Turkey2004">
			<date value="2004.0" direction="forwards" units="years"/>
		<attr name="location">East_Medit</attr>
		</taxon>
		<taxon id="AJ867487Turkey2004">
			<date value="2004.0" direction="forwards" units="years"/>
		<attr name="location">East_Medit</attr>
		</taxon>
		<taxon id="AJ971265China2003">
			<date value="2003.0" direction="forwards" units="years"/>
		<attr name="location">Asia</attr>
		</taxon>
		<taxon id="AJ971524China2003">
			<date value="2003.0" direction="forwards" units="years"/>
		<attr name="location">Asia</attr>
		</taxon>
		<taxon id="AM050555China2004">
			<date value="2004.0" direction="forwards" units="years"/>
		<attr name="location">Asia</attr>
		</taxon>
		<taxon id="AM181683China2005">
			<date value="2005.0" direction="forwards" units="years"/>
		<attr name="location">Asia</attr>
		</taxon>
		<taxon id="AM234066Reunion2004">
			<date value="2004.0" direction="forwards" units="years"/>
		<attr name="location">Reunion</attr>
		</taxon>
		<taxon id="AM259652Greece2005">
			<date value="2005.0" direction="forwards" units="years"/>
		<attr name="location">East_Medit</attr>
		</taxon>
		<taxon id="AM260701China2005">
			<date value="2005.0" direction="forwards" units="years"/>
		<attr name="location">Asia</attr>
		</taxon>
		<taxon id="AM260702China2005">
			<date value="2005.0" direction="forwards" units="years"/>
		<attr name="location">Asia</attr>
		</taxon>
		<taxon id="AM260703China2005">
			<date value="2005.0" direction="forwards" units="years"/>
		<attr name="location">Asia</attr>
		</taxon>
		<taxon id="AM282874China2006">
			<date value="2006.0" direction="forwards" units="years"/>
		<attr name="location">Asia</attr>
		</taxon>
		<taxon id="AM409201Reunion2004">
			<date value="2004.0" direction="forwards" units="years"/>
		<attr name="location">Reunion</attr>
		</taxon>
		<taxon id="AM691085Greece2006">
			<date value="2006.0" direction="forwards" units="years"/>
		<attr name="location">East_Medit</attr>
		</taxon>
		<taxon id="AM691759Greece2006">
			<date value="2006.0" direction="forwards" units="years"/>
		<attr name="location">East_Medit</attr>
		</taxon>
		<taxon id="AM698117China2006">
			<date value="2006.0" direction="forwards" units="years"/>
		<attr name="location">Asia</attr>
		</taxon>
		<taxon id="AM698118China2006">
			<date value="2006.0" direction="forwards" units="years"/>
		<attr name="location">Asia</attr>
		</taxon>
		<taxon id="AM698119China2006">
			<date value="2006.0" direction="forwards" units="years"/>
		<attr name="location">Asia</attr>
		</taxon>
		<taxon id="AM988666Cameroon2007">
			<date value="2007.0" direction="forwards" units="years"/>
		<attr name="location">Africa</attr>
		</taxon>
		<taxon id="AM988667Cameroon2007">
			<date value="2007.0" direction="forwards" units="years"/>
		<attr name="location">Africa</attr>
		</taxon>
		<taxon id="AM988668Cameroon2007">
			<date value="2007.0" direction="forwards" units="years"/>
		<attr name="location">Africa</attr>
		</taxon>
		<taxon id="AM988669Cameroon2007">
			<date value="2007.0" direction="forwards" units="years"/>
		<attr name="location">Africa</attr>
		</taxon>
		<taxon id="AM988670Cameroon2007">
			<date value="2007.0" direction="forwards" units="years"/>
		<attr name="location">Africa</attr>
		</taxon>
		<taxon id="AY044138soudan1996">
			<date value="1996.0" direction="forwards" units="years"/>
		<attr name="location">Africa</attr>
		</taxon>
		<taxon id="AY134494Puerto_Rico2001">
			<date value="2001.0" direction="forwards" units="years"/>
		<attr name="location">West_Indies</attr>
		</taxon>
		<taxon id="AY227892Spain2000">
			<date value="2000.0" direction="forwards" units="years"/>
		<attr name="location">West_Medit</attr>
		</taxon>
		<taxon id="AY319646guadeloupe2001">
			<date value="2001.0" direction="forwards" units="years"/>
		<attr name="location">West_Indies</attr>
		</taxon>
		<taxon id="AY502934Mali2003">
			<date value="2003.0" direction="forwards" units="years"/>
		<attr name="location">Africa</attr>
		</taxon>
		<taxon id="AY530931USA1997">
			<date value="1997.0" direction="forwards" units="years"/>
		<attr name="location">North_Amer</attr>
		</taxon>
		<taxon id="AY602166China2003">
			<date value="2003.0" direction="forwards" units="years"/>
		<attr name="location">Asia</attr>
		</taxon>
		<taxon id="AY702650Morocco2002">
			<date value="2002.0" direction="forwards" units="years"/>
		<attr name="location">West_Medit</attr>
		</taxon>
		<taxon id="AY736854Tunisia2002">
			<date value="2002.0" direction="forwards" units="years"/>
		<attr name="location">West_Medit</attr>
		</taxon>
		<taxon id="DQ144621Italy2004">
			<date value="2004.0" direction="forwards" units="years"/>
		<attr name="location">West_Medit</attr>
		</taxon>
		<taxon id="DQ256460China2004">
			<date value="2004.0" direction="forwards" units="years"/>
		<attr name="location">Asia</attr>
		</taxon>
		<taxon id="DQ358913Ethiopia2003">
			<date value="2003.0" direction="forwards" units="years"/>
		<attr name="location">Africa</attr>
		</taxon>
		<taxon id="DQ631892Mexico2005">
			<date value="2005.0" direction="forwards" units="years"/>
		<attr name="location">North_Amer</attr>
		</taxon>
		<taxon id="DQ641697Viet_Nam2004">
			<date value="2004.0" direction="forwards" units="years"/>
		<attr name="location">Asia</attr>
		</taxon>
		<taxon id="DQ641702Viet_Nam2004">
			<date value="2004.0" direction="forwards" units="years"/>
		<attr name="location">Asia</attr>
		</taxon>
		<taxon id="DQ845787Israel2005">
			<date value="2005.0" direction="forwards" units="years"/>
		<attr name="location">East_Medit</attr>
		</taxon>
		<taxon id="DQ855468Iran2005">
			<date value="2005.0" direction="forwards" units="years"/>
		<attr name="location">Iran</attr>
		</taxon>
		<taxon id="DQ855469Iran2003">
			<date value="2003.0" direction="forwards" units="years"/>
		<attr name="location">Iran</attr>
		</taxon>
		<taxon id="DQ855470Iran2003">
			<date value="2003.0" direction="forwards" units="years"/>
		<attr name="location">Iran</attr>
		</taxon>
		<taxon id="DQ855471Iran2003">
			<date value="2003.0" direction="forwards" units="years"/>
		<attr name="location">Iran</attr>
		</taxon>
		<taxon id="DQ855472Iran2004">
			<date value="2004.0" direction="forwards" units="years"/>
		<attr name="location">Iran</attr>
		</taxon>
		<taxon id="DQ855473Iran2004">
			<date value="2004.0" direction="forwards" units="years"/>
		<attr name="location">Iran</attr>
		</taxon>
		<taxon id="EF011559China2004">
			<date value="2004.0" direction="forwards" units="years"/>
		<attr name="location">Asia</attr>
		</taxon>
		<taxon id="EF051116Lebanon2005">
			<date value="2005.0" direction="forwards" units="years"/>
		<attr name="location">East_Medit</attr>
		</taxon>
		<taxon id="EF054893Jordan2005">
			<date value="2005.0" direction="forwards" units="years"/>
		<attr name="location">East_Medit</attr>
		</taxon>
		<taxon id="EF054894Jordan2005">
			<date value="2005.0" direction="forwards" units="years"/>
		<attr name="location">East_Medit</attr>
		</taxon>
		<taxon id="EF060196Morocco2005">
			<date value="2005.0" direction="forwards" units="years"/>
		<attr name="location">West_Medit</attr>
		</taxon>
		<taxon id="EF101929Tunisia2005">
			<date value="2005.0" direction="forwards" units="years"/>
		<attr name="location">West_Medit</attr>
		</taxon>
		<taxon id="EF107520Egypt1991">
			<date value="1991.0" direction="forwards" units="years"/>
		<attr name="location">East_Medit</attr>
		</taxon>
		<taxon id="EF110890USA2006">
			<date value="2006.0" direction="forwards" units="years"/>
		<attr name="location">North_Amer</attr>
		</taxon>
		<taxon id="EF158044Jordan2005">
			<date value="2005.0" direction="forwards" units="years"/>
		<attr name="location">East_Medit</attr>
		</taxon>
		<taxon id="EF185318Lebanon2005">
			<date value="2005.0" direction="forwards" units="years"/>
		<attr name="location">East_Medit</attr>
		</taxon>
		<taxon id="EF199813Iran2005">
			<date value="2005.0" direction="forwards" units="years"/>
		<attr name="location">Iran</attr>
		</taxon>
		<taxon id="EF199814Iran2006">
			<date value="2006.0" direction="forwards" units="years"/>
		<attr name="location">Iran</attr>
		</taxon>
		<taxon id="EF199815Iran2006">
			<date value="2006.0" direction="forwards" units="years"/>
		<attr name="location">Iran</attr>
		</taxon>
		<taxon id="EF199816Iran2006">
			<date value="2006.0" direction="forwards" units="years"/>
		<attr name="location">Iran</attr>
		</taxon>
		<taxon id="EF199817Iran2006">
			<date value="2006.0" direction="forwards" units="years"/>
		<attr name="location">Iran</attr>
		</taxon>
		<taxon id="EF199818Iran2005">
			<date value="2005.0" direction="forwards" units="years"/>
		<attr name="location">Iran</attr>
		</taxon>
		<taxon id="EF457929Taiwan2007">
			<date value="2007.0" direction="forwards" units="years"/>
		<attr name="location">Asia</attr>
		</taxon>
		<taxon id="EF457930Taiwan2007">
			<date value="2007.0" direction="forwards" units="years"/>
		<attr name="location">Asia</attr>
		</taxon>
		<taxon id="EF457931Taiwan2007">
			<date value="2007.0" direction="forwards" units="years"/>
		<attr name="location">Asia</attr>
		</taxon>
		<taxon id="EF457932Taiwan2007">
			<date value="2007.0" direction="forwards" units="years"/>
		<attr name="location">Asia</attr>
		</taxon>
		<taxon id="EF457933Taiwan2007">
			<date value="2007.0" direction="forwards" units="years"/>
		<attr name="location">Asia</attr>
		</taxon>
		<taxon id="EF457934Taiwan2007">
			<date value="2007.0" direction="forwards" units="years"/>
		<attr name="location">Asia</attr>
		</taxon>
		<taxon id="EF577264Taiwan2007">
			<date value="2007.0" direction="forwards" units="years"/>
		<attr name="location">Asia</attr>
		</taxon>
		<taxon id="EF577266Taiwan2007">
			<date value="2007.0" direction="forwards" units="years"/>
		<attr name="location">Asia</attr>
		</taxon>
		<taxon id="EU635776Iran2005">
			<date value="2005.0" direction="forwards" units="years"/>
		<attr name="location">Iran</attr>
		</taxon>
		<taxon id="FJ012358Mexico2006">
			<date value="2006.0" direction="forwards" units="years"/>
		<attr name="location">North_Amer</attr>
		</taxon>
		<taxon id="FJ030876Egypt2005">
			<date value="2005.0" direction="forwards" units="years"/>
		<attr name="location">East_Medit</attr>
		</taxon>
		<taxon id="FJ609655Mexico2006">
			<date value="2006.0" direction="forwards" units="years"/>
		<attr name="location">North_Amer</attr>
		</taxon>
		<taxon id="FJ646611China2008">
			<date value="2008.0" direction="forwards" units="years"/>
		<attr name="location">Asia</attr>
		</taxon>
		<taxon id="FJ687387Thailand2008">
			<date value="2008.0" direction="forwards" units="years"/>
		<attr name="location">Asia</attr>
		</taxon>
		<taxon id="FJ687389Thailand2008">
			<date value="2008.0" direction="forwards" units="years"/>
		<attr name="location">Asia</attr>
		</taxon>
		<taxon id="FM163453Grenada2007">
			<date value="2007.0" direction="forwards" units="years"/>
		<attr name="location">West_Indies</attr>
		</taxon>
		<taxon id="FM163454Grenada2007">
			<date value="2007.0" direction="forwards" units="years"/>
		<attr name="location">West_Indies</attr>
		</taxon>
		<taxon id="FM163455Grenada2007">
			<date value="2007.0" direction="forwards" units="years"/>
		<attr name="location">West_Indies</attr>
		</taxon>
		<taxon id="FM163456Grenada2007">
			<date value="2007.0" direction="forwards" units="years"/>
		<attr name="location">West_Indies</attr>
		</taxon>
		<taxon id="FM163457Grenada2007">
			<date value="2007.0" direction="forwards" units="years"/>
		<attr name="location">West_Indies</attr>
		</taxon>
		<taxon id="FM163458Grenada2007">
			<date value="2007.0" direction="forwards" units="years"/>
		<attr name="location">West_Indies</attr>
		</taxon>
		<taxon id="FM163459Grenada2007">
			<date value="2007.0" direction="forwards" units="years"/>
		<attr name="location">West_Indies</attr>
		</taxon>
		<taxon id="FM163462Grenada2007">
			<date value="2007.0" direction="forwards" units="years"/>
		<attr name="location">West_Indies</attr>
		</taxon>
		<taxon id="FM163463Grenada2007">
			<date value="2007.0" direction="forwards" units="years"/>
		<attr name="location">West_Indies</attr>
		</taxon>
		<taxon id="FM212660Cameroon2007">
			<date value="2007.0" direction="forwards" units="years"/>
		<attr name="location">Africa</attr>
		</taxon>
		<taxon id="FM212661Cameroon2007">
			<date value="2007.0" direction="forwards" units="years"/>
		<attr name="location">Africa</attr>
		</taxon>
		<taxon id="FM212662Cameroon2007">
			<date value="2007.0" direction="forwards" units="years"/>
		<attr name="location">Africa</attr>
		</taxon>
		<taxon id="FM212663Cameroon2007">
			<date value="2007.0" direction="forwards" units="years"/>
		<attr name="location">Africa</attr>
		</taxon>
		<taxon id="FN252890China2007">
			<date value="2007.0" direction="forwards" units="years"/>
		<attr name="location">Asia</attr>
		</taxon>
		<taxon id="FN256256China2007">
			<date value="2007.0" direction="forwards" units="years"/>
		<attr name="location">Asia</attr>
		</taxon>
		<taxon id="FN256257China2008">
			<date value="2008.0" direction="forwards" units="years"/>
		<attr name="location">Asia</attr>
		</taxon>
		<taxon id="FN256258China2007">
			<date value="2007.0" direction="forwards" units="years"/>
		<attr name="location">Asia</attr>
		</taxon>
		<taxon id="FN256259China2008">
			<date value="2008.0" direction="forwards" units="years"/>
		<attr name="location">Asia</attr>
		</taxon>
		<taxon id="GQ141873South_Korea2009">
			<date value="2009.0" direction="forwards" units="years"/>
		<attr name="location">Asia</attr>
		</taxon>
		<taxon id="GQ169042China2007">
			<date value="2007.0" direction="forwards" units="years"/>
		<attr name="location">Asia</attr>
		</taxon>
		<taxon id="GQ861426Jordan2008">
			<date value="2008.0" direction="forwards" units="years"/>
		<attr name="location">East_Medit</attr>
		</taxon>
		<taxon id="GQ861427Jordan2008">
			<date value="2008.0" direction="forwards" units="years"/>
		<attr name="location">East_Medit</attr>
		</taxon>
		<taxon id="L27708Spain1992">
			<date value="1992.0" direction="forwards" units="years"/>
		<attr name="location">West_Medit</attr>
		</taxon>
		<taxon id="X15656Israel1988">
			<date value="1988.0" direction="forwards" units="years"/>
		<attr name="location">East_Medit</attr>
		</taxon>
		<taxon id="X61153italy1998">
			<date value="1998.0" direction="forwards" units="years"/>
		<attr name="location">West_Medit</attr>
		</taxon>
		<taxon id="X76319Israel1993">
			<date value="1993.0" direction="forwards" units="years"/>
		<attr name="location">East_Medit</attr>
		</taxon>
		<taxon id="Z25751Spain1992">
			<date value="1992.0" direction="forwards" units="years"/>
		<attr name="location">West_Medit</attr>
		</taxon>
		<taxon id="T42PIran2006">
			<date value="2006.0" direction="forwards" units="years"/>
		<attr name="location">Iran</attr>
		</taxon>
		<taxon id="T31PIran2006">
			<date value="2006.0" direction="forwards" units="years"/>
		<attr name="location">Iran</attr>
		</taxon>
		<taxon id="T31XIran2006">
			<date value="2006.0" direction="forwards" units="years"/>
		<attr name="location">Iran</attr>
		</taxon>
		<taxon id="T25xIran2006">
			<date value="2006.0" direction="forwards" units="years"/>
		<attr name="location">Iran</attr>
		</taxon>
		<taxon id="T48xIran2007">
			<date value="2007.0" direction="forwards" units="years"/>
		<attr name="location">Iran</attr>
		</taxon>
		<taxon id="T28xIran2007">
			<date value="2007.0" direction="forwards" units="years"/>
		<attr name="location">Iran</attr>
		</taxon>
		<taxon id="T30xIran2006">
			<date value="2006.0" direction="forwards" units="years"/>
		<attr name="location">Iran</attr>
		</taxon>
		<taxon id="T46XIran2007">
			<date value="2007.0" direction="forwards" units="years"/>
		<attr name="location">Iran</attr>
		</taxon>
		<taxon id="T47XIran2007">
			<date value="2007.0" direction="forwards" units="years"/>
		<attr name="location">Iran</attr>
		</taxon>
		<taxon id="T40xIran2007">
			<date value="2007.0" direction="forwards" units="years"/>
		<attr name="location">Iran</attr>
		</taxon>
		<taxon id="T29xIran2006">
			<date value="2006.0" direction="forwards" units="years"/>
		<attr name="location">Iran</attr>
		</taxon>
		<taxon id="T21xIran2006">
			<date value="2006.0" direction="forwards" units="years"/>
		<attr name="location">Iran</attr>
		</taxon>
		<taxon id="T23xIran2006">
			<date value="2006.0" direction="forwards" units="years"/>
		<attr name="location">Iran</attr>
		</taxon>
		<taxon id="T32xIran2006">
			<date value="2006.0" direction="forwards" units="years"/>
		<attr name="location">Iran</attr>
		</taxon>
		<taxon id="T33xIran2006">
			<date value="2006.0" direction="forwards" units="years"/>
		<attr name="location">Iran</attr>
		</taxon>
	</taxa>
	
	<!-- The sequence alignment (each sequence refers to a taxon above).         -->
	<!-- ntax=150 nchar=946                                                      -->
	<alignment id="alignment1" dataType="nucleotide">
		<sequence>
			<taxon idref="AB192965Japan2004"/>
			atgtgggatccacttctaaatgaatttcctgaatctgttcacggatttcgttgtatgttagctattaaatatttgcagtccgttgaggaaacttacgagcccaatacattgggccacgatttaattagggatcttatatctgttgtaagggcccgtgactatgtcgaagcgaccaggcgatataatcatttccacgcccgcctcgaaggttcgccgaaggctgaacttcgacagcccatacagcagccgtgctgctgtccccattgtccaaggcacaa---acaagcgacgatcatggacgtacaggcccatgtaccggaagcccagaatatacagaatgtatcgaagccctgatgttcctcgtggatgtgaaggcccatgtaaagtccagtcttatgagcaacgggatgatattaagcatactggtattgttcgttgtgttagtgatgttactcgtggatctggaattactcacagagtgggtaagaggttctgtgttaaatcgatatattttttaggtaaagtctggatggatgaaaatatcaagaagcagaatcacactaatcaggtcatgttcttcttggttcgtgatagaaggccctatggaaacagcccaatggattttggacaggtttttaatatgttcgataatgagcccagtaccgcaactgtgaagaatgatttgcgggataggtttcaagtgatgaggaaatttcatgctacagttattggtgggccctctggaatgaaggaacaggcattagttaagagattttttagaattaacagtcatgtaactt-----ataatcat-caggaggcagccaagtatgagaaccatactgaaaacgccttgttattgtatatggcatgtacgcatgcctctaatccagtgtatgcaactatgaaaatacgcatctatttctatgattcaatatcaaattaa
		</sequence>
		<sequence>
			<taxon idref="AB192966Japan2004"/>
			atgtgggatccacttctaaatgaatttcctgaatctgttcacggatttcgttgtatgttagctattaaatatttgcagtccgttgaggaaacttacgagcccaatacattgggccacgatttaattagggatcttatatctgttgtaagggcccgtgactatgtcgaagcgaccaggcgatataatcatttccacgcccgcctcgaaggttcgccgaaggctgaacttcgacagcccatacagcagccgtgctgctgtccccattgtccaaggcacaa---acaagcgacgatcatggacgtacaggcccatgtaccggaagcccagaatatacagaatgtatcgaagccctgatgttcctcgtggatgtgaaggcccatgtaaagtccagtcttatgagcaacgggatgatattaagcatactggtattgttcgttgtgttagtgatgttactcgtggatctggaattactcacagagtgggtaagaggttctgtgttaaatcgatatattttttaggtaaagtctggatggatgaaaatatcaagaagcagaatcacactaatcaggtcatgttcttcttggttcgtgatagaaggccctatggaaacagcccaatggattttggacaggtttttaatatgttcgataatgagcccagtaccgcaactgtgaagaatgatttgcgggataggtttcaagtgatgaggaaatttcatgctacagttattggtgggccctctggaatgaaggaacaggcattagttaagagattttttagaattaacagtcatgtaactt-----ataatcat-caggaggcagccaagtatgagaaccatactgaaaacgccttgttattgtatatggcatgtacgcatgcctctaatccagtgtatgcaactatgaaaatacgcatctatttctatgattcaatatcaaattaa
		</sequence>
		<sequence>
			<taxon idref="AB363566Japan2007"/>
			atgtgggatccacttctaaatgaatttcctgaatctgttcacggatttcgttgtatgttagctattaaatatttgcaggccgttgaggaaacttacgagcccaatacattgggccacgatttaattagggatcttatatctgttgtaagggcccgtgactatgtcgaagcgaccaggcgatataatcatttctacgcccgtctcgaaggttcgccgaaggctgaacttcgacagcccatacagcagccgtgctgctgtccccattgtccaaggcacaa---acaagcgacgatcatggacgtacaggcccatgtaccggaagcccagaatatacagaatgtatcgaagccctgatgttcctcgtggatgtgaaggcccatgtaaagtccagtcttatgagcaacgggatgatattaagcatactggtattgttcgttgtgttagtgatgttactcgtggatctggaattacccacagagtgggtaagaggttctgtgttaaatcgatatattttttaggtaaagtctggatggatgaaaatattaagaagcagaatcacactaatcaggtcatgttcttcttggttcgtgatagaaggccctatggaaacagcccaatggattttggacaggtttttaatatgttcgataatgagcccagtaccgcaaccgtgaagaatgatttgcgggataggtttcaagtgatgaggaaatttcatgctacagttattggtgggccctctggaatgaaggaacaggcattagttaagagattttttagaattaacagtcacgtaactt-----ataatcat-caggaggcagccaagtatgagaaccatactgaaaacgccttgttattgtatatggcatgtacgcatgcctctaatccagtgtatgcaactatgaaaatacgcatctatttctatgattcaatatcaaattaa
		</sequence>
		<sequence>
			<taxon idref="AF071228Spain1997"/>
			atgtgggatccacttctaaatgaatttcctgaatctgttcacggatttcgttgtatgttagctattaaatatttgcagtccgttgaggaaacttacgagcccaatacattgggccacgatttaattagggatcttatatctgttgtaagggcccgtgactatgtcgaagcgaccaggcgatataatcatttccacgcccgcctcgaaggttcgccgaaggctgaacttcgacagcccatacagcagccgtgctgctgtccccattgtccaaggcacaa---acaagcgacgatcatggacgtacaggcccatgtaccggaagcccagaatatacagaatgtatcgaagcactgatgttccccgtggatgtgaaggcccatgtaaagtacagtcttatgagcaacgggatgatattaagcatactggtattgttcgttgtgttagtgatgttactcgtggatctggaattactcacagagtgggtaagaggttctgtgttaaatcgatatattttttaggtaaagtctggatggatgaaaatatcaagaagcagaaccacactaatcaggtcatgttcttcttggtccgtgatagaaggccctatggaaacagcccaatggattttggacaggtttttaatatgttcgataatgagcccagtaccgcaacagtgaagaatgatttgcgggataggtttcaagtgatgaggaaatttcatgctacagttattggtgggccctctggaatgaaggaacaggcattagttaagaggttttttagaattaacagtcatgtaactt-----ataatcat-caggaggcagccaagtacgagaaccatactgaaaacgccttgttattgtatatggcatgtacgcatgcctctaatccagtgtatgctactatgaaaatacgcatctatttctatgattcaatatcaaattaa
		</sequence>
		<sequence>
			<taxon idref="AF105975Portugal1995"/>
			atgtgggatccacttctaaatgaatttcctgaatctgttcacggatttcgttgtatgttagctattaaatatttgcagtccgttgaggaaacttacgagcccaatacattgggccacgatttaattagggatcttatatctgttgtaagggcccgtgactatgtcgaagcgaccaggcgatataatcatttccacgcccgcctcgaaggttcgccgaaggctgaacttcgacagcccatacagcagccgtgctgctgtccccattgtccaaggcacaa---acaagcgacgatcatggacgtacaggcccatgtaccggaagcccagaatatacagaatgtatcgaagccctgatgttccccgtggatgtgaaggcccatgtaaagtacagtcttatgagcaacgggatgatattaagcatactggtattgttcgttgtgttagtgatgttactcgtggatctggaattactcacagagtgggtaagaggttctgtgttaaatcgatatattttttaggtaaagtctggatggatgaaaatatcaagaagcagaatcacactaatcaggtcatgttcttcttggtccgtgatagaaggccctatggaaacagcccaatggattttggacaggtttttaatatgttcgataatgagcccagtaccgcaacagtgaagaatgatttgcgggataggtttcaagtgatgaggaaatttcatgctacagttattggtgggccctctggaatgaaggaacaggcattagttaagagattttttagaattaacagtcatgtaactt-----ataatcat-caggaggcagccaagtacgagaaccatactgaaaacgccttgttattgtatatggcatgtacgcatgcctctaatccagtgtatgcaactatgaaaatacgcatctatttctatgattcaatatcaaattaa
		</sequence>
		<sequence>
			<taxon idref="AF189018Indonesia2005"/>
			atgtgggatcctcttttaaacgaatttccggattctgttcacggttttcggtgtatgctcgcaataaagtatttgcaaggcgttgaagcaacctacgcccctgatactgtcggttacgacctagttcgagatctgatctcagttgttcgtgcgagcaattatgctgaagcgtgccggagatatagccttttccggtcccgtatcgaaagtacgccgtcgtctcaattacgacagcccaggtaccagccgtgctgctgtactcactgccctcggcataa---atcgaaagaagtcttggacttctcggcctatgtaccggaagcccaggatttaccggatgtaccgaacagctgatgtccctaggggatgtgaaggtccttgcaagattcaatcctttgaatctcgacatgatattgctcacaccggtaaggttatgtgtgtgacggatgttactcgtggcggtggtttaacccaccgtactgggaagagattttgcgttaagtccctctatatccttggcaaaatctggatggatgaaaatatcaagactaagaatcacactaacacggtcatgttctatgttgttcgggatcgtagaccctatggta-c-tcct-caagattttggacaagtgtttaacatgttcgataacgaacctagcactgcaactgtcaagaatgatcttcgagatcggtttcaagttttgcggaagttcacggcaactgttgttggtggtcagtatgcttgtaaggaacaaacgttagttaggaagttcatgagattgaacaattatgttgttt-----acaaccat-caggaaaccgcaaaatatgagaatcatacagagaatgctctgttattgtacatggcatctacgcatgcctctaaccctgtgtatgcaactttgaaaattcggatctatttttatgattcgataacaaattaa
		</sequence>
		<sequence>
			<taxon idref="AF206674Myanmar1999"/>
			atgtgggatccacttctaaacgaattcccagaaaacgtccacggtttccgttgtatgctagccgtgaagtatctgcaagcggtcgagaagacttattcccctgataccctagggtttgatctcatccgtgacctcattggtgtaattcgtgcaaagaactatgtcgaagcgtccagcagatattctcatttccacgcccgtctcgaaagtacgtcgccgtctgaacttcgacagcccatacaacagccgtgctgctgtccccactgtccgcgtcacaa---a--agggcagat-atggaagaaccgacctgcatacagaaagcccaggatctacagaatgtttagaagccctgatgtccctaagggatgtgaaggcccatgtaaggtccaatcttttgatgcgaaaaatgatattgggcatatgggtaaggtgatctgtttgtctgacgttacacgtggtattgggcttacccatcgagttggcaagcgcttctgtgtcaagtcactttattttgttggcaagatatggatggatgaaaatattaaagttaagaatcacactaacaccgttttgttttggatagttagggatcggcgtcctactggaa-c-gccttatg-attttcagcaggtcttcaatgtttatgataatgaaccttccacggcaactgtgaaaaacgaccagcgtgatcgtttccaggtgatcaggagattccaggctacggtgaccggtggccaatatgcagcgaaggagcaggcgattattagaaagttttatcgtgttaataattatgtagtgt-----ataatcac-caggaagctgggaagtatgagaaccatactgaaaatgcgttgttgttgtatatggcatgtactcatgcttctaatcccgtgtatgctactttgaaagtcaggagttatttctatgactcagtgactaattaa
		</sequence>
		<sequence>
			<taxon idref="AF271234Spain1999"/>
			atgtgggatcctttattaaatgaatttccagattcagttcatggtctccgttgtatgcttgcaataaaatatttgcagctagttgaagaaacctatgaacccaatactctgggtcatgatctaattagggatctcatttccgtcattcgtgctcgtgactatgccgaagcgaacaggcgatatactaatttcaacgcccgtttcgaaggttcgtcgaaaactgaacttcgacagcccgtataccagccgtgctgctgcccccactgtccaaggcatca---a---gcgtcgatcatggacttacaggcccatgtatcgaaagccgcggatgtacagaatgtacagaagccctgatgtcccctttggttgtgaaggtccttgtaaagtccagtcgtatgagcagcgtgacgacgtcaagcataccggtgttgttcgttgtgttagtgatgtaactaggggttctggtattacacatagagtaggtaaacggttttgtattaagtcaatctatattttagggaagatttggatggatgaaaatataaaaaaacaaaatcatactaaccaggtcatattctttttagtacgagaccgaaggccgtatggaactagtcctatggattttggtcaagtttttaacatgtttgataatgaacctagtacggctactgtgaagaacgatttaagggataggtaccaagtaatgaggaagttccatgccacggtggtaggtggtccgtcagggatgaaggagcagtgtctgttgaagaggttttttaaagttaatacccatgtagttt-----ataatcat-caagagcaggcgaagtatgaaaaccatactgagaatgcgttgttgttgtatatggcatgtactcatgcttctaacccagtgtatgctacgttgaaaatacgtatctatttttatgatgctgtaacaaattaa
		</sequence>
		<sequence>
			<taxon idref="AF511529Thailand2001"/>
			atgtgggatccattgctacatccttttccagagagtttgcacggctttagatgtatgcttgcaatcaagtatcttcaaagcttacagagtaagtattctcctgatactcttgggagtgaattcttgaaggatttcatctgcatcttgcggagtagaaattatgccgaagcgttcaatagatacagtgacgtcgttgccaatgtctataacacgccggaggttaaacttcgggagtcagtacagtctccctgcctctgcccccactgccccaggcatgtcgtacaaacgaagagcttggaaaaaccgtcctatgtacacgaagccacggttttatcggtggcgaaggagcagtgatgttccacggggttgtgagggtccttgtaaggttcagtcctttgagcagagacatgatataacacacaccggcaaggtgttgtgtgtgtctgatgttactagaggcaatggtattactcatagaataggtaaaagattttgcgttaagtctgtttatgttatgggcaaaatctggatggatgagaatattaaattgaagaatcacaccaacactgttatgttttggcttgttcgcgacagaagacctgttacta-c-cccatatggattt-ggagagttattcaacatgtatgacaacgagcccagtactgcaacaataaagaacgatcttagagatcgtgtgcaagtgcttcatcgtttctcagcatcattaactggtggtcaatatgccagcaaggaacaagcagttattaagaagttttttagagttaataattatgtggtgt-----acaatcac-caagaagctgctaagtatgaaaatcatactgagaatgctttgctattgtatatggcatgtactcatgcctctaatcctgtgtatgcaacacttaagattagaatttatttttatgacaatgtaactaattaa
		</sequence>
		<sequence>
			<taxon idref="AF511530Thailand2001"/>
			atgtgggatccattgctacatccttttccagagagtttgcacggctttagatgtatgcttgcgatcaagtatcttcaaagcttacagagtaagtattctcctgatactcttgggagtgaatttttgaaggatttcatctgcatattgcggagtagaaattatgccgaagcgttcaatagatacagtgacgtcgttgccaatgtctataacacgccggaggttaaacttcgggagtcagtacagtctccctgcctctgcccccactgccccaggcatgtcgtacaaacgaagagcttggaaaaaccgtcctatgtacacgaagccacggttttatcggtggcgaaggagcagtgatgttccacggggttgtgagggtccttgtgaggttcagtcctttgagcagagacatgatataacacacaccggcaaggtgttgtgtgtgtctgatgttactagaggcaatggtattactcatagaataggtaaaagattttgcgttaagtctgtttatgttatgggcaaaatctggatggatgagaatattaaattgaagaatcacaccaacactgttatgttttggcttgttcgcgacagaagacctgttacta-c-cccatatggattt-ggagagttattcaacatgtacgacaacgagcccagtactgcaacaataaagaacgatcttagagatcgtgtgcaagtgcttcatcgtttctcagcatcattaactggtggtcaatatgccagcaaggaacaagcagttattaagaagttttttagagttaataattatgtggtgt-----acaatcac-caagaagctgctaagtatgaaaatcatactgagaatgctttgctattgtatatggcatgtactcatgcctctaatcctgtgtatgcaacacttaagattagaatttatttttatgacaatgtaactaattaa
		</sequence>
		<sequence>
			<taxon idref="AJ132711Iranshahr1996"/>
			atgtgggacccacttctaaatgagtttcctgaatctgttcacggatttcgctgtatgttagctatcaaatatttgcagtccgttgaagaaacttacgagcccaatacattgggccacgatttaattagggatcttatatctgttgtaagggcccgtgactatgtcgaagcgaccaggcgatataatcatttccacgcccgtctcgaaggttcgccgaaggctgaacttcgacagcccatacagcagccgtgctgctgtccccattgtccaaggcacaa---acaagcgacgatcatggacgtacaggcccatgtatcgaaagcccagaatatacagaatgtatcgaagccctgatgttccccgtggatgtgaaggatcatgtaaagtccagtcgtacgagcagcggcatgatattaagcatactggtattgttcgttgtgttagtgatgttactcgtggatctggaattactcacagagtgggtaagaggttctgtgttaaatcgatatattttttaggtaaagtctggatggatgaaaatatcaagaagcagaatcacactaatcaggtcatgtttttcttggtccgagatagaaggccctatggaagcagcccaatggattttggacaggtttttaacatgttcgataatgagcccagtaccgcaaccgtgaagaatgatttgcgggataggtttcaagtgattaggaaatttcatgccacagttattggtgggccctctggaatgaaagaacaggcattagttaagagattttttagaattaacagtcatgtaactt-----ataatcat-caggaggcagccaagtatgagaaccatactgaaaacgccttgttattgtatatggcatgtacgcatgcctctaatccagtgtatgcaactatgaaaatacgcatatatttctatgattcaatatcaaattaa
		</sequence>
		<sequence>
			<taxon idref="AJ319674China1999"/>
			atgtgggatcctctactcaacgagttccctgaaaccgtacatggttttaggtgcatgttagcaattaagtatttgcagttagtcgaaaatacgtattcccctgatacattaggttacgatttaatacgtgatttgattttagttatacgtgctagagattatggcgaagcgtcccgccgatatagtcatttccactcccgcctcgaaggtgcgtcgccggctgaacttcgacagcccatacacgggtcgtgctgctgtccccactgtccgcgtcacca---g--aaggcaaat-gtgggcaaacaggcccatgtatcggaagcccatgatgtaccggatgtacagaagccctgatgttcccaggggatgtgaaggtccatgtaaagttcagtcctatgaggcccgtcatgatgtttctcatactggtaaggttatttgtgtgggtgatgttacacgtggtaatggaattactcatcgtgttggtaaaaggttttgtgttaaatctatttacgtcgttgggaagatatggatggacgagaatattaaagtgaagaaccatacaaatacggtgatgttttttctggtaagagatcgccgtcctagtggaa-c-acct-atggattttcagcaagtcttcaattgttatgacaatgaacccagcactgctactgtaaaaaacgatttaagggatcgttttcaagttcgtcgcaagttctatgctacggttacgggtggacaatacgcttgtaaggagcaggcgttggtcaagaaatttctacgtgttaacacacatgttgttt-----acaatcac-caagaacaggcgaagtatgagaatcatacagagaatgctttgttgttgtatatggtttctacgcatgcaagtaatcctgtatatgcgactttgaaagttcgcatttatttctatgactctcaaatgaattaa
		</sequence>
		<sequence>
			<taxon idref="AJ319675China2000"/>
			atgtgggatcctctgctcaacgagtttcctgaaaccgtacatggttttaggtgtatgttagcaattaagtatttgcagttagttgaaaaaacctactctcctgatacattaggttacgatttaattcgtgacttaattttagtcattcgtgctagagattatgtcgaagcgtcccgcagatatagtcatttccactcccgcctcgaaggtgcgtcgccggctgaacttcgacagcccatacatgggccgtgctgctgcccccactgtccgcgtcacca---g--aagacaaat-gtggtccaacaggcccatgtaccggaagcccatgatgtatcggatgtacagaagccctgacgtcccaaagggttgtgaaggcccatgtaaagtccaatcctatgaggctcgtcatgatattgcacatactggtaaagttatctgtgtaacggatgttacccgtggtaatggaattactcatcgtgttggtaagaggttttgtgttaaatccatttacgtcattgggaagatatggatggacgagaatattaaagtgaagaaccatacaaacaccgtaatgttttttcttgttagagatcgtcgtcctagtggta-c-acct-atggatttccaacaagtctttaattgctatgacaatgaaccaagcactgctactgttaaaaacgatttaagggatcgttttcaagttcgtcgtaaattctattctacggttactggcggacaatatgcttgtaaggagcaggcgttggtgaagaagttcattcgtgttaacaatcatgttgttt-----acaatcat-caagaacaggcgaagtatgagaatcatacagagaatgctttattgttgtacatggttactacccatgcaagtaatcctgtatatgcgactttgaaagttcgcatttatttttatgattctcagttgaattaa
		</sequence>
		<sequence>
			<taxon idref="AJ319676China2000"/>
			atgtgggatcccctactcaacgagttccctgaaaccgtacatggttttaggtgtatgcttgcaattaaatatcttcagttagttgaaaaaacttattcccccgatacattaggttacgatttaattcgtgatttaatcttagtcatccgtgctagagattatggcgaagcgtcccgcagatatagtcatttccactcccgcctcgaaggtgcgtcgccggctgaatttcgacagcccatacatgggccgtgctgctgcccccactgtccgcgtcacca---g--aagacaaat-gtggtccaacaggcccatgtaccggaaacccataatgtaccggatgtacagaagccctgatgttccaaagggttgtgaaggcccatgtaaggttcaatcttatgaggcccgtcatgatgtttcgcataccggtaaggttatatgtgtaacggatgttacccgtggtaatggaattactcaccgtgttggtaagaggttttgtgttaaatccatttatgttatcaggaagatatggatggacgagaatattaaagtgaagaatcatacaaatactgtgatgttttttcttgttaaagatcgccgtccaagtggga-c-gccc-atggattttcaacaagtttttaattgttatgacaatgaacccagcactgctactgtaaaaaacgacttaagggatcgtttccaagtccggcgtaaattctatgctacggttacagggggacaatacgcatctaaggagcagacgttggtcaagagatttatgcgtgttaacacttatgtcacat-----acaatcat-caagaacaggcgaaatatgagaatcatacagagaatgctttattgttgtatatggtttgcactcatgcaagtaatcctgtatatgcgactctgaaagttcgcatctacttttatgattctcaaatgaattaa
		</sequence>
		<sequence>
			<taxon idref="AJ319677China1999"/>
			atgtgggatccattgcttaatgagttccctgaaaccgtgcacggttttaggtgtatgttagcaattaagtatttgcagttagtcgaaaatacatactctcccgatacattaggttacgatttaatccgtgatttaatttcagttatccgtgctagagactatggcgaagcgtcccgccgatatagtcatttccactcccgcctcgaaggtgcgtcgccggctgaacttcgacagcccctatacgggtcgtgctgttgcccccactgtccgcgtcacca---g--aagacaaat-gtggtcaaacaggcccatgtatcggaagcccatgatggaccggatgtacagaagccctgatgttccaagggggtgtgaaggcccatgtaaagttcaatcgtatgaggcccgtcatgatgtgtcgcatactggtaaggttatttgtgtatcggatgttactcgtggtaatggaattactcaccgtgttggtaagaggttctgtattaaatccatttacgtcattgggaagatatggatggacgagaatattaaagtgaagaatcacacgaatactgtaatgtttttccttgttagagatcgacgtcctagtggta-c-acct-atggattttcaacaagtgtttaattgttatgacaatgaacccagcactgctactgtaaaaaacgatttaagggatcgttttcaagttcgtcgtaaattctattctacggttacgggcggacagtatgcgtgtaaggagcaggctttggtgaagagattcattcgtgttaatactcatgttgtct-----acaatcat-caagaacaggcgaagtacgagaatcatactgagaatgcattattgttgtatatggtgtctactcatgcgagtaatcctgtatatgcgactttgaaagtccgcatctatttctatgattcacaaatgaattaa
		</sequence>
		<sequence>
			<taxon idref="AJ420316China2001"/>
			atgtgggatccattgcttaatgagttccctgaaaccgtgcacggttttaggtgtatgttagcaattaagtatttgcagttagtcgaaaatacatactctcccgatacattaggttacgatttaatccgtgatttaatttcagttatccgtgctagagactatggcgaagcgtcccgtcgatatagtcatttccactcccgcctcgaaggtgcgtcgccggctgaacttcgacagcccctatacgggtcgtgctgttgcccccactgtccgcgtcacca---g--aagacaaat-gtggtcaaacaggcccatgtatcggaagcccatgatgtaccggatgtacagaagccctgatgttccaagggggtgtgaaggcccatgtaaagttcaatcgtatgaggcccgtcatgatgtgtcgcatactggtaaggttatttgtgtatcggatgttactcgtggtaatggaattactcaccgtgttggtaagaggttctgtattaaatccatttacgtcattgggaagatatggatggacgagaatattaaagtgaagaatcacacgaatactgtaatgtttttccttgttagagatcgacgtcctagtggta-c-acct-atggattttcaacaagtgtttaattgttatgacaatgaacccagcactgctactgtaaaaaacgatttaagggatcgttttcaagttcgtcgtaaattctattctacggttacgggcggacagtatgcgtgtaaggagcaggctttggtgaagagattcattcgtgttaatactcatgttgtct-----acaatcat-caagaacaggcgaagtacgagaatcatactgagaatgcattattgttgtatatggtgtctactcatgcgagtaatcctgtatatgcgactttgaaagtccgcatctatttctatgattcacaaatgaattaa
		</sequence>
		<sequence>
			<taxon idref="AJ420317China2001"/>
			atgtgggatccattgcttaatgagttccctgaaaccgtgcacggttttaggtgtatgttagcaattaagtatttgcagttagtcgaaaatacatactctcccgatacattaggttacgatttaatccgtgatttaatttcagttatccgtgctagagactatggcgaagcgtcccgccgatatagtcatttccactcccgcctcgaaggtgcgtcgccggctgaacttcgacagcccctatacgggtcgtgctgttgcccccactgtccgcgtcacca---g--aagacaaat-gtggtcaaacaggcccatgtatcggaagcccatgatgtaccggatgtacagaagccctgatgttccaagggggtgtgaagggccatgtaaagttcaatcgtatgaggcccgtcatgatgtgtcgcatactggtaaggttatttgtgtatcggatgttactcgtggtaatggaattactcaccgtgttggtaagaggttctgtattaaatccatttacgtcattgggaagatatggatggacgagaatattaaagtgaagaatcacacgaatactgtaatgtttttccttgttagagatcgacgtcctagtggta-c-acct-atggattttcaacaagtgtttaattgttatgacaatgaacccagcactgctactgtaaaaaacgatttaagggatcgttttcaagttcgtcgtaaattctattctacggttacgggcggacagtatgcgtgtaaggagcaggctttggtgaagagattcattcgtgttaatactcatgttgtct-----acaatcat-caagaacaggcgaagtacgagaatcatactgagaatgcattattgttgtatatggtgtctactcatgcgagtaatcctgtatatgcgactttgaaagtccgcatctatttctatgattcacaaatgaattaa
		</sequence>
		<sequence>
			<taxon idref="AJ457823China2001"/>
			atgtgggatccattgcttaatgagttccctgaaaccgtgcacggttttaggtgtatgttagcaattaagtatttgcagttagtcgaaaatacatactctcccgatacattaggttacgatttaatccgtgatttaatttcagttatccgtgctagagactatggcgaagcgtcccgccgatatagtcatttccactcccgcctcgaaggtgcgtcgccggctgaacttcgacagcccctatacgggtcgtgctgttgcccccactgtccgcgtcacca---g--aagacaaat-gtggtcaaacaggcccatgtatcggaagcccatgatgtaccggatgtacagaagccctgatgttccaagggggtgtgaaggcccttgtaaagttcaatcttatgaggcccgtcatgatgtgtcgcatacgggtaaggttatttgtgtatcggatgttactcgtggtaatggaattactcaccgtgttggtaagaggttctgtattaaatccatttacgtcattgggaagatatggatggacgagaatattaaagtgaagaatcacacgaatactgtaatgtttttccttgttagagatcgacgtcctagtggta-c-acct-atggattttcaacaagtgtttaattgttatgacaatgaacccagcactgccactgtaaaaaacgatttaagggatcgttttcaagttcgtcgtaaattcttttctacggttacgggcggacagtatgcgtgtaaggagcaggctttggtgaagagattcattcgtgttaacactcatgttgtgt-----acaaccat-caagaacaggcgaagtacgagaatcatactgagaatgcattattgttgtatatggtttctactcatgcgagtaatcctgtatatgcgactttgaaagtccgcatctatttctatgattcacaaatgaattaa
		</sequence>
		<sequence>
			<taxon idref="AJ457985China_yunnan2000"/>
			atgtgggatcctttactcaacgagttcccggataccgtacacgggtttaggtgtatgcttgcaataaaatacttgcagcttgtagaaaatacgtattctcccgatacgttggggtacgatctaatacgtgatctcatactggttatacgtgcgagggattatgtcgaagcgtcccgccgatatagtcatttccactcccgcctccaaggtgcgtcgccgtctgaacttcgacagcccttacacacgtcgtgctgctgtccccactgtccgcgtcacca---g--aagacaaat-atggaccaacaggcccatgtatcgaaaggccatgatgtaccggatgtacagaagccctgatgttcctaagggttgtgaaggcccatgtaaggtgcagtcctatgaggcccgtcatgatgtatctcatacgggtaaggtgatatgtgtcacggatgttacacgtggtaatggtattacgcatcgagttggtaagaggttttgtgtgaaatctatttacgtcattgggaagatatggatggatgaaaatattaaattgaagaatcacaccaatacagttatgtttttccttgttagagatcggcgtccgagtggta-c-tccg-atggattttcagcaggtgtttaattgttatgacaatgagccaagcacgggtactgtgaagaatgatcttagagataggtttcaagtgattcgcaagttcaattatatggttactggtgggcaatatgcgtccaaagaacaagcagtggtgaagaagttcatgcgggttaatactcatgttgtgt-----ataatcat-caagaacaggcgaagtatgaaaatcatactgagaatgcgttgttgttgtatatggtgtgtactcatgctagtaatcctgtatatgcgactttgaaagtccgtatctatttttatgattctcaaatgaattaa
		</sequence>
		<sequence>
			<taxon idref="AJ489258Spain1999"/>
			atgtgggacccacttctaaatgaatttcctgaatctgttcacggatttcgttgtatgttagctattaaatatttgcagtccgttgaggaaacttacgagcccaatacattgggccacgatttaattagggatcttatatctgttgtaagggcccgtgactatgtcgaagcgaccaggcgatataatcatttccacgcccgtctcgaaggttcgccgaaggctgaacttcgacagcccatacagcagccgtgctgctgtccccattgtccaaggcacaa---acaagcgacgatcatggacgtacaggcccatgtaccgaaagcccagaatatacagaatgtatcgaagccctgatgttccccgtggatgtgaaggcccatgtaaagtccagtcttatgagcaacgggatgatattaagcacactggtattgttcgttgtgttagtgatgttactcgtggatctggaattactcacagagtgggtaagaggttctgtgttaaatcgatatattttttaggtaaagtctggatggatgaaaatatcaagaagcagaatcacactaatcaggtcatgttctttttggtccgtgatagaaggccctatggaagcagcccaatggattttggacaggtttttaatatgttcgataatgagcccagtaccgcaaccgtgaagaatgatttgcgtgataggtttcaagtgatgagaaaatttcatgcaacagttattggtgggccctctggaatgaaggaacaggcattagttaagagattttttaaaattaacagtcatgtaactt-----ataatcat-caggaggcagccaagtacgagaaccatactgaaaacgccttgttattgtatatggcatgtacgcatgcctctaatccagtgtatgtaactatgaaaatacgcatctatttctatgattcaatatcaaattaa
		</sequence>
		<sequence>
			<taxon idref="AJ495812China2002"/>
			atgtgggatccactcctaaacgaatttccagaaaacgtccacggttttcgttgtatgctagccgtgaagtatctgcaagcggtcgagaagacttattcccctgataccctagggtttgatctcatccgtgatctcatcagtgtaattcgtgcaaagaattatgtcgaagcgaccagcagatattctcatttccacgcccgtctcgaaagtacgtcgccgtctgaacttcgacagcccatacaacagccgtgctgctgtccccactgtccgcgtcacaa---a--agggcagat-atggaagaaccgacctgcatacagaaagcccaggatctacagaatgtatagaagccctgatgtccctaagggatgtgaaggcccctgtaaggtccaatctttcgatgcgaagaacgacattgggcatatgggtaaggtgatctgcttgtctgacgttactcgtggtattgggcttacccatcgagttggcaagcgattctgtgtcaagtcactttatttcgttggcaagatatggatggatgaaaatattaaggttaagaatcacactaacaccgttttgttctggatagttagagatcgacgtcctactggaa-c-gccg-tatgattttcagcaggtttttaatgtttatgataatgagccttccacggcaactgtgaaaaacgaccagcgtgatcgtttccaggtgatcaggagattccaggcaacggtgaccggtggacaatatgcagcgaaggaacaggcgattattagaaagttttatcgtgttaataattatgtagtgt-----ataatcac-caggaagccgggaagtatgagaaccatactgaaaatgccttgttattgtatatggcatgtacccatgcctctaatcccgtgtatgctactttgaaagtcaggagttatttctatgactcagtgacgaattaa
		</sequence>
		<sequence>
			<taxon idref="AJ519441Spain1999"/>
			atgtgggacccacttctaaatgaatttcctgaatctgttcacggatttcgttgtatgttagctattaaatatttgcagtccgttgaggaaacttacgagcccaatacattgggccacgatttaattagggatcttatatctgttgtaagggcccgtgactatgtcgaagcgactaggcgatataatcatttccacgcccgtctcgaaggttcgccgaaggctgaacttcgacagcccatacagcagccgtgctgctgtccccattgtccaaggcacaa---acaagcgacgatcatggacgtacaggcccatgtaccgaaagcccagaatatacagaatgtatcgaagccctgatgttccccgtggatgtgaaggcccatgtaaagtccagtcttatgagcaacgggatgatattaagcacactggtattgttcgttgtgttagtgatgttactcgtggatctggaattactcatagagtgggtaagaggttctgtgttaaatcgatatattttttaggtaaagtctggatggatgaaaatatcaagaagcagaatcacactaatcaggtcatgttctttttggtccgtgatagaaggccctatggaagcagcccaatggattttggacaggtttttaatatgttcgataatgagcccagtaccgcaaccgtgaagaatgatttgcgtgataggtttcaagtgatgagaaaatttcatgcaacagttattggtgggccctctggaatgaaggaacaggcattagttaagagattttttaaaattaacagtcatgtaactt-----ataatcat-caggaggcagccaagtacgagaaccatactgaaaacgccttgttattgtatatggcatgtacgcatgcctctaatccagtgtatgcaactatgaaaatacgcatctatttctatgattcaatatcaaattaa
		</sequence>
		<sequence>
			<taxon idref="AJ781302China2001"/>
			atgtgggatcctctactcaacgagttccctgaaaccgtacatgggtttaggtgcatgttagcaattaagtatttgcagttagtcgaaaatacttattcccccgatacattaggttacgatttaatacgtgatttaattttagttatacgtgctagagattatggcgaagcgtcccgccgatatagtcatttccactcccgcctcgaaggtgcgtcgccggctgaacttcgacagcccatacacgggtcgtgctgctgtccccactgtccgcgtcacca---g--aaggcaaat-gtgggcaaacaggcccatgtatcggaagcccatgatgtaccggatgtacagaagccctgatgttcccaggggttgtgaaggtccatgtaaagttcagtcctatgaggcccgtcatgatgtttctcatactggtaaggttatttgtgtaagtgatgttacacgtggtaatggaattactcatcgtgttggtaagaggttttgtgttaaatctatttacgtcattgggaagatatggatggacgagaatataaaagtgaagaaccatacaaatacggtgatgttttttctggtaagagatcgccgtccgagtggaa-c-acct-atggatttccagcaagtctttaattgttatgacaatgaacccagtactgctactgtaaaaaacgatttaagggatcgttttcaagttcgtcgtaagttctatgccacggttacaggtggacagtacgcttgtaaggagcaggcgttggtcaagaaatttctacgggttaacacacatgtcgttt-----acaatcac-caagaacaggcgaagtatgagaatcatacagagaatgctttgttgttgtatatggtttctactcatgcaagtaatcctgtatatgcgactttgaaagtccgcatttatttctatgactctcaaatgaattaa
		</sequence>
		<sequence>
			<taxon idref="AJ812277Turkey2004"/>
			atgtgggaccctcttctaaatgaatttcctgaatctgttcacggatttcgttgtatgttagctattaaatatttgcagtccgttgaggaaacttacgagcccaatacattgggccacgatttaattagggatcttatatctgttgtaagggcccgtgactatgtcgaagcgacccggcgatataatcatttccacgcccgtctcgaaggttcgccgaaggctgaacttcgacagcccatacagcagccgtgctgctgtccccattgtccaaggcacaa---acaagcgacgatcatggacgtacaggcccatgtaccgaaagcccagaatatacagaatgtatcgaagccctgatgttccccgtggatgtgaaggcccatgtaaagtccagtcttatgagcaacgggatgatattaagcacactggtgttgttcgttgtgttagtgatgttactcgtggatctggaattactcacagagtgggtaagaggttttgtgttaaatcgatatattttttaggtaaagtctggatggatgaaaatatcaagaagcagaatcacactaatcaggtcatgttcttcttggtccgtgatagaaggccttatggaagtagtccaatggattttggacaggtttttaatgtgttcgataatgagcccagtaccgcaaccgtgaagaatgatttgcgggataggtttcaagtgatgaggaaatttcatgctacagttattggtgggccctctggaatgaaggaacaggcattagttaagagattttttaaaattaacagtcatgtaactt-----ataatcat-caggaggcagccaagtatgagaaccatactgaaaacgccttgttgttgtatatggcatgtacgcatgcctctaatccagtgtatgcaactatgaaaatacgcatttatttctatgattcaatatcaaattaa
		</sequence>
		<sequence>
			<taxon idref="AJ842306France2004"/>
			atgtgggacccacttctaaatgaatttcctgaatctgttcacggatttcgttgtatgttagctattaaatatttgcagtccgttgaggaaacttacgagcccaatacattgggccacgatttaattagggatcttatatctgttgtaagggcccgtgactatgtcgaagcgaccaggcgatataatcatttccacgcccgtctcgaaggttcgccgaaggctgaacttcgacagcccatacagcagccgtgctgctgtccccattgtccaaggcacaa---acaagcgacgatcatggacgtacaggcccatgtaccgaaagcccagaatatacagaatgtatcgaagccctgatgttccccgtggatgtgaaggcccatgtaaagtccagtcttatgagcaacgggatgatattaagcacactggtattgttcgttgtgttagtgatgttactcgtggatctggaattactcacagagtgggtaagaggttctgtgttaaatcgatatattttttaggtaaagtctggatggatgaaaatatcaagaagcagaatcacactaatcaggtcatgttctttt-----------------------------------------------------------------------------------------------------------------------------------------------------------------------------------------------------------------------------------------------------------------------------------------------------------------------------------------------------------------------------
		</sequence>
		<sequence>
			<taxon idref="AJ842307France2004"/>
			atgtgggacccacttctaaatgaatttcctgaatctgttcacggatttcgttgtatgttagctattaaatatttgcagtccgttgaggaaacttacgagcccaatacattgggccacgatttaattagggatcttatatctgttgtaagggcccgtgactatgtcgaagcgaccaggcgatataatcatttccacgcccgtctcgaaggttcgccgaaggctgaacttcgacagcccatacagcagccgtgctgctgtccccattgtccaaggcacaa---acaagcgacgatcatggacgtacaggcccatgtaccgaaagcccagaatatacagaatgtatcgaagccctgatgttccccgtggatgtgaaggcccatgtaaagtccagtcttatgagcaacgggatgatattaagcacactggtattgttcgttgtgttagtgatgttactcgtggatctggaattactcacagagtgggtaagaggttctgtgttaaatcgatatattttttaggtaaagtctggatggatgaaaatatcaagaagcagaatcacactaatcaggtcatgttctttt-----------------------------------------------------------------------------------------------------------------------------------------------------------------------------------------------------------------------------------------------------------------------------------------------------------------------------------------------------------------------------
		</sequence>
		<sequence>
			<taxon idref="AJ842308France2004"/>
			atgtgggacccacttctaaatgaatttcctgaatctgttcacggatttcgttgtatgttagctattaaatatttgcagtccgttgaggaaacttacgagcccaatacattgggccacgatttaattagggatcttatatctgttgtaagggcccgtgactatgtcgaagcgaccaggcgatataatcatttccacgcccgtctcgaaggttcgccgaaggctgaacttcgacagcccatacagcagccgtgctgctgtccccattgtccaaggcacaa---acaagcgacgatcatggacgtacaggcccatgtaccgaaagcccagaatatacagaatgtatcgaagccctgatgttccccgtggatgtgaaggcccatgtaaagtccagtcttatgagcaacgggatgatattaagcacactggtattgttcgttgtgttagtgatgttactcgtggatctggaattactcacagagtgggtaagaggttctgtgttaaatcgatatattttttaggtaaagtctggatggatgaaaatatcaagaagcagaatcacactaatcaggtcatgttctttt-----------------------------------------------------------------------------------------------------------------------------------------------------------------------------------------------------------------------------------------------------------------------------------------------------------------------------------------------------------------------------
		</sequence>
		<sequence>
			<taxon idref="AJ865337Reunion1997"/>
			atgtgggatccacttctaaatgaatttcctgaatctgttcacggatttcgttgtatgttagctattaaatatttgcagtccgttgaggaaacttacgagcccaatacattgggccacgatttaattagggatcttatatctgttgtaagggcccgtgactatgtcgaagcgaccaggcgatataatcatttccacgcccgcctcgaaggttcgccgaaggctgaacttcgacagcccatacagcagccgtgctgctgtccccattgtccaaggcataa---acaagcgacgatcatggacgtacaggcccatgtaccggaagcccagaatatacagaatgtatcgaagccctgatgttccccgtggatgtgaaggcccatgtaaagttcagtcttatgagcaacgggatgatattaagcatactggtattgttcgttgtgttagtgatgttactcgtggatctggaattactcacagagtgggtaagaggttctgtgttaaatcgatatattttttaggtaaagtctggatggatgaaaatatcaagaagcagaaccacactaatcaggtcatgttcttcttggtccgtgatagaaggccctatggaaacagcccaatggattttggacaggtgtttaatatgttcgataatgagcccagtaccgcaacagtgaagaatgatttgcgggataggtttcaagtgatgaggaaatttcatgctacggttattggtggtccctctggaatgaaggaacaggcattagttaagagattttttagaattaacagtcatgtaactt-----ataatcat-caggaggcagccaagtacgagaaccatactgaaaacgccttgttattgtatatggcatgtacgcatgcctctaatccagtgtatgcaactatgaaaatacgcatctatttctatgattcaatatcaaattaa
		</sequence>
		<sequence>
			<taxon idref="AJ867486Turkey2004"/>
			------------------------------------------------------------------------------------------------------------------------------------------------------------------------------------------------------------------------------------------------------------------------------------------------------------------gcccatgtataggaagccaagaatatacagaatgtatcgaagccctgatgttccccgtggatgtgaaggcccatgtaaagtccagtcttatgagcaacgggatgatattaagcacactggtgttgttcgttgtgttagtgatgttactcgtggatctggaattactcacagagtaggtaagaggttttgtgttaaatcgatatattttttaggtaaagtctggatggatgaaaatatcaagaagcagaatcacactaatcaggtcatgttcttcttggtccgtgatagaaggccttatggaagtagtccaatggattttggacaggtttttaatatgttcgataatgagcccagtaccgcaaccgtgaagaatgatttgcgggataggtttcaagtgatgaggaaatttcatgctacagttattggtgggccctctggaatgaaggaacaggcattagttaagagattttttaaaattaacagtcatgtaactt-----ataatcat-caggaggcagccaagtatgagaaccatactgaaaacgccttgttgttgtatatggcatgtactcatgcttcaaatcc-------------------------------------------------------
		</sequence>
		<sequence>
			<taxon idref="AJ867487Turkey2004"/>
			------------------------------------------------------------------------------------------------------------------------------------------------------------------------------------------------------------------------------------------------------------------------------------------------------------------gcccatgtataggaagccaagaatatacagaatgtatcgaagccctgatgttccccgtggatgtgaaggcccatgtaaagtccagtcttatgagcaacgggatgatattaagcatactggtattgttcgttgtgttagtgatgttactcgtggatctggaattactcacagagtaggtaagaggttctgtgttaaatcgatatattttttaggtaaagtctggatggatgaaaatatcaagaagcagaatcacactaatcaggtcatgttcttcttggtccgtgatagaaggccctatggaaacagcccaatggattttggacaggtttttaatatgttcgataatgagcccagtaccgcaaccgtgaagaatgatttgcgggataggtttcaagtgatgaggaaatttcatgctacagttattggtgggccctctggaatgaaggaacaggcattagttaagagattttttaaaattaacagtcatgtaactt-----ataatcat-caggaggcagccaagtatgagaaccatactgaaaacgccttgttgttgtatatggcatgtactcatgcttccaaccc-------------------------------------------------------
		</sequence>
		<sequence>
			<taxon idref="AJ971265China2003"/>
			atgtgggatcctttactcaacgagttcccggataccgtacatgggttcaggtgtatgcttgcaataaaatacctgcagcttgtagaaaatacgtattctcccgatacgttgggatacgatctaatacgcgatctcatacttgttatacgggtgagggattatgtcgaagcgtcccgccgatatagtcatttccactcccgcctccaaggtgcgtcgccgtctgaacttcgacagcccttacacacgtcgtgctgctgtccccactgtccgcgtcacca---g--aagacaaat-atggaacaacaggcccatgtatcgaaagcccatgatgtaccggatgtacagaagccctgatgttccgaagggttgtgaaggcccatgtaaggtgcagtcatatgaggcccgtcatgatgtatctcatactggtaaggtgatatgtgtcacggatgttacacgtggtaatggtattacgcatcgagttggtaagaggttttgtgtgaaatctatttacgtcattgggaagatatggatggatgaaaatattaaattgaagaatcacaccaatacagttatgtttttccttgttagagatcggcgtccgagtggta-c-tccg-atggattttcaacaggtgtttaattgttatgacaatgagccaagcaccggtactgtgaagaatgatcttagagataggtttcaagtgattcgcaagttcaattatatggttactggtgggcaatatgcgtccaaagaacaagcagtggtgaagaagttcttgcgggttaatacccatgttgtgt-----ataatcat-caagaacaggcgaagtatgaaaatcatactgagaatgcgttgttgttgtatatggtgtgtactcatgctagtaatcctgtatatgcgactttgaaagtccgtatctatttttatgattctcaaatgaattaa
		</sequence>
		<sequence>
			<taxon idref="AJ971524China2003"/>
			atgtgggatcctttactcaacgagttcccggataccgtacatgggttcaggtgtatgcttgcaataaaatacctgcagcttgtagaaaatacgtattctcccgatacgttgggatacgatctaatacgcgatctcatacttgttatacgtgcgagggattatgtcgaagcgtcccgccgatatagtcatttccactcccgcctccaaggcgcgtcgccgtctgaacttcgacagcccttacacacgtcgtgctgctgtccccactgtccgcgtcacca---g--aagacaaat-atggaacaacaggcccatgtatcgaaagcccatgatgtaccggatgtacagaagccctgatgttccgaagggttgtgaaggcccatgtaaggtgcagtcatatgaggcccgtcatgatgtatctcatactggtaaggtgatatgtgtcacggatgttacacgtggtaatggtattacgcatcgagttggtaagaggttttgtgtgaaatctatttacgtcattgggaagatatggatggatgaaaatattaaattgaagaatcacaccaatacagttatgtttttccttgttagagatcggcgtccgagtggta-c-tccg-atggattttcaacaggtgtttaattgttatgacaatgagccaagcaccggtactgtgaagaatgatcttagagataggtttcaagtgattcgcaagttcaattatatggttactggtgggcaatatgcgtccaaagaacaagcagtggtgaagaagttcatgcgggttaatacccatgttgtgt-----ataatcat-caagaacaagcgaagtatgaaaatcatactgagaatgcgttgttgttgtatatggtgtgtactcatgctagtaatcctgtatatgcgactttgaaagtccgtatctatttttatgattctcaaatgaattaa
		</sequence>
		<sequence>
			<taxon idref="AM050555China2004"/>
			atgtgggatccattgcttaatgagtttcccgaaaccgtgcacggttttaggtgcatgttagcaattaagtatttgcaattagtcgaaaatacatactcccccgatacattaggttacgatttaattcgtgatttaattttagttattcgtgctagagattatggcgaagcgtcccgccgatattgtcatttccactcccgcctcgaaggtgcgtcggcggctgaacttcgacagcccttatacgggtcgtgctgctgcccccactgtccgcgtcacca---g--aagacaaat-gtggtcaaacaggcccatgtatcggaagcccatgatgtaccggatgtacagaagccctgatgttccaaggggttgtgaaggcccatgtaaggtccaatcttatgaggcccgtcatgatgtttctcatactggtaaggttatttgtgtatcggatgtgactcgtggtaacggaattacacatcgtgttggcaagaggttctgcgttaaatccatttacattattgggaagatatggatggacgagaatattaaagtgaagaatcatacaaatacagtaatgtttttccttgttagagatcgacgtccaagtggta-c-acct-atggatttccagcaagtcttcaattgttatgacaatgaacctagcactgctacggtaaaaaacgatttaagggatcgttttcaagttcgtcgtaaattctattctacggttactggcggacagtacgcttgtaaggagcaaactttggtcaagaaattcattcgtcttaacactcatgttcttt-----acaaccat-caagaacaggcgaagtacgagaatcatacggagaatgcattattgttgtatatggtttctactcatgcaagtaaccctgtatatgcgactttgaaagttcgcatctatttctatgattcacaactgaattaa
		</sequence>
		<sequence>
			<taxon idref="AM181683China2005"/>
			atgtgggatccattgcttaatgagttccctgaaaccgtgcacggttttaggtgtatgttagcaattaagtatttgcagttagtcgaaaatacatactctcccgatacattaggttacgatttaatccgtgatttaatttcagttatccgtgctagagactatggcgaagcgtcccgccgatatagtcatttccactcccgcctcgaaggtgcgtcgccggctgaacttcgacagcccctatacgggtcgtgctgttgcccccactgtccgcgtcacca---g--aagacaaat-gtggtcaaacaggcccatgtatcggaagcccatgatgtaccggatgtacagaagccctgatgttccaagggggtgtgaaggaccatgcaaagtccaatcttatgaggcccgtcatgatgtgtcgcatactggtaaggttatttgtgtatcggatgttactcgtggtaatggaattactcaccgtgttggtaagaggttctgtattaaatccatttacgtcattgggaagatatggatggacgagaatattaaagtgaagaatcacacgaatactgtaatgtttttccttgttagagatcgacgtcctagtggta-c-acct-atggattttcaacaagtgtttaattgttatgacaatgaacccagcactgctactgtaaaaaacgatttaagggatcgttttcaagttcgtcgtaaattctattctacggttacgggcggacagtatgcgtgtaaggagcaggctttggtgaagagattcattcgtgttaacactcatgttgttt-----acaaccat-caagaacaggcgaagtacgagaatcatactgagaatgcattattgttgtatatggtgtctactcatgcgagtaatcctgtatatgcgactttgaaagtccgcatctatttctatgattcacaaatgaattaa
		</sequence>
		<sequence>
			<taxon idref="AM234066Reunion2004"/>
			--------------------------------------------------------------------------------------------------------------------------------------------------------------------------------------------------------------------------------------------------------------------------------------------------------------------------------------------------------gaagccctgatgttccccgtggatgtgaaggcccatgtaaagtccagtcttatgagcaacgggatgatattaagcacactggtattgttcgttgtgttagtgatgttactcgtggatctggaattactcacagagtgggtaagaggttctgtgttaaatcgatatattttttaggtaaagtctggatggatgaaaatatcaagaagcagaatcacactaatcaggtcatgttctttttggtccgtgatagaaggccctatggaagcagcccaatggattttggacaggtttttaatatgttcgataatgagcccagtaccgcaaccgtgaagaatgatttgcgtgataggtttcaagtgatgagaaaatttcatgcaacagttattggtgggccctctggaatgaaggaacaggcattagttaagagattttttaaaattaacagtcatgtaactt-----ataatcat-caggaggcagccaagtacgagaaccatactgaaaacgccttattattgtatatggcat--------------------------------------------------------------------------
		</sequence>
		<sequence>
			<taxon idref="AM259652Greece2005"/>
			-------------------------------------------------------------------------------------------------------------------------------------------------------------------------------------------------------------------------------------------------------------------------------------------------------------------cccatgtatcgaaagccgcggatgtacagaatgtacagaagccctgatgtacctccgggttgtgaaggtccctgtaaagttcagtcgtatgagcagcgtgatgacgtgaagcatactggtgttgtgcgttgtgttagtgatgtaactaggggttctggtattactcatagagttggtaaacgtttctgtatcaagtcaatttatatattaggaaagatttggatggatgaaaatataaaaaaaccaaatcatactaatcaggttatgtttttccttgttcgagaccgaaggccttatggaactagtcctatggagtttggtcaagtttttaacatgtttgataatgaacccagtactgctacggtgaagaacgacttaagggataggtatcaagtaatgaggaagttccatgctacggttgttggaggtccgtcagggatgaaggagcagtgtctgctgaagagattttttaaaattaatacccatgtagttt-----ataatcac-caagagcaggcgaagtatgaaaatcatactgagaatgccttgttattgtatatggcttgtactcatgcttctaac---------------------------------------------------------
		</sequence>
		<sequence>
			<taxon idref="AM260701China2005"/>
			atgtgggatccattgcttaatgagttccctgaaaccgtgcacggttttaggtgtatgttagcaattaagtatttgcagttagtcgaaaatacatactctcccgatacattaggttacgatttaatccgtgatttaatttcagttatccgtgctagagactatggcgaagcgtcccgccgatatagtcatttccactcccgcctcgaaggtgcgtcgccggctgaacttcgacagcccctatacgggtcgtgctgttgcccccactgtccgcgtcacca---g--aagacaaat-gtggtcaaacaggcccatgtatcggaagcccatgatgtaccggatgtacagaagccctgatgttccaagggggtgtgaaggcccttgtaaagttcaatcttatgaggcccgtcatgatgtgtcgcatactggtaaggttatttgtgtatcggatgttactcgtggtaatggaattactcaccgtgttggtaagaggttctgtattaaatccatttacgtcattgggaagatatggatggacgagaatattaaagtgaagaatcacacgaatactgtaatgtttttccttgttagagatcgacgtcctagtggta-c-acct-atggattttcaacaagtgtttaattgttatgacaatgaacccagcactgctactgtaaaaaacgatttaagggatcgttttcaagttcgtcgtaaattctattctacggttacgggcggacagtatgcgtgtaaggagcaggctttggtgaagagattcattcgtgttaacactcatgttgttt-----acaaccat-caagaacaggcgaagtacgagaatcatactgagaatgcattattgttgtatatggtgtctactcatgcgagtaatcctgtatatgcgactttgaaagtccgcatctatttctatgattcacaaatgaattaa
		</sequence>
		<sequence>
			<taxon idref="AM260702China2005"/>
			atgtgggatccattgcttaatgagttccctgaaaccgtgcacggttttaggtgtatgttagcaattaagtatttgcagttagtcgaaaatacatactctcccgatacattaggttacgatttaatccgtgatttaatttcagttatccgtgctagagactatggcgaagcgtctcgacgatatagtcatttccactcccgcctcgaaggtgcgtcgccggctgaacttcgacagcccctatacgggtcgtgctgttgcccccactgtccgcgtcacca---g--aagacaaat-gtggtcaaacaggcccatgtatcggaagcccatgatgtaccggatgtacagaagccctgatgttccaagggggtgtgaaggcccatgtaaagttcaatcttatgaggcccgtcatgatgtgtcgcatactggtaaggttatttgtgtatcggatgttactcgtggtaatggaattactcaccgtgttggtaagaggttctgtattaaatccatttacgtcattgggaagatatggatggacgagaatattaaagtgaagaatcacacgaatactgtaatgtttttccttgttagagatcgacgtcctagtggta-c-acct-atggattttcaacaagtgtttaattgttatgacaatgaacccagcactgctactgtaaaaaacgatttaagggatcgttttcaagttcgtcgtaaattctattctacggttacgggcggacagtatgcgtgtaaggagcaggctttggtgaagagattcattcgtgttaacactcatgttgttt-----acaaccat-caagaacaggcgaagtacgagaatcatactgagaatgcattattgttgtatatggtgtctactcatgcgagtaatcctgtatatgcgactttgaaagtccgcatctatttctatgattcacaaatgaattaa
		</sequence>
		<sequence>
			<taxon idref="AM260703China2005"/>
			atgtgggatcctttactcaacgagttccctgataccgtacacggattcaggtgtatgcttgcaataaaatacttgcagcttgtagaaaatacgtattctcccgatacgttgggatacgatctaatacgtgatctcatactggttatccgtgcgagggattatgtcgaagcgtcccgccgatatagtcatttccactcccgcctccaaggtgcgtcgccgtctgaacttcgacagcccttacacacgtcgtgctgctgtccccactgtccgcgtcacca---g--aagacaaat-atggaccaacaggcccatgtatcgaaaggccatgatgtaccggatgtacagaagccctgatgttcctaagggttgtgaaggcccatgtaaggtgcagtcctatgaggcccgtcatgatgtatctcatacgggtaaggtgatatgtgtcacggatgttacacgtggtaatggtattacgcatcgagttggtaagaggttttgtgtgaaatctatttacgtcattgggaagatatggatggatgaaaatattaaattgaagaatcacaccaatacagttatgtttttccttgttagagatcggcgtccgagtggta-c-tccg-atggattttcagcaggtgtttaattgttatgacaatgagccaagcacgggtactgtgaagaatgatcttagagataggtttcaagtgattcgcaagttcaattatatggttactggtgggcaatatgcgtccaaagaacaagcagtggtgaagaagttcatgcgggttaatactcatgttgtgt-----ataatcat-caagaacaggcgaagtatgaaaatcatactgagaatgcgttgttgttgtatatggtgtgtactcatgctagtaatcctgtatatgcgactttgaaagtccgtatctatttttatgattctcaaatgaattaa
		</sequence>
		<sequence>
			<taxon idref="AM282874China2006"/>
			atgtgggatccacttctaaatgaatttcctgaatctgttcacggatttcgttgtatgttagctattaaatatttgcagtccgttgaggaaacttacgagcccaatacattgggccacgatttaattagggatcttatatctgttgtaagggcccgtgactatgtcgaagcgaccaggcgatataatcatttccacgcccgcctcgaaggttcgccgaaggctgaacttcgacagcccatacagcagccgtgctgctgtccccattgtccaaggcacaa---acaagcgacgatcatggacgtacaggcccatgtaccggaagcccagaatatacagaatgtatcgaagccctgatgttcctcgtggatgtgaaggcccatgtaaagtccagtcttatgagcaacgggatgatattaagcatactggtattgttcgttgtgttagtgatgttactcgtggatctggaattactcacagagtgggtaagaggttctgtgttaaatcgatatattttttaggtaaagtctggatggatgaaaatatcaagaagcagaatcacactaatcaggtcatgttcttcttggttcgtgatagaaggccctatggaaacagcccaatggattttggacaggtttttaatatgttcgataatgagcccagtaccgcaactgtgaagaatgatttgcgggataggtttcaagtgatgaggaaatttcatgctacagttattggtgggccctctggaatgaaggaacaggcattagttaagagattttttagaattaacagtcatgtaactt-----ataatcat-caggaggcagccaagtatgagaaccatactgaaaacgccttgttattgtatatggcatgtacgcatgcctctaatccagtgtatgcaactatgaaaatacgcatctatttctatgattcaatatcaaattaa
		</sequence>
		<sequence>
			<taxon idref="AM409201Reunion2004"/>
			atgtgggacccacttctaaatgaatttcctgaatctgttcacggatttcgttgtatgttagctattaaatatttgcagtccgttgaggaaacttacgagcccaatacattgggccacgatttaattagggatcttatatctgttgtaagggcccgtgactatgtcgaagcgaccaggcgatataatcatttccacgcccgtttcgaaggttcgccgaaggctgaacttcgacagcccatacagcagccgtgctgctgtccccattgtccaaggcacaa---acaagcgacgatcatggacgtacaggcccatgtaccgaaagcccagaatatacagaatgtatcgaagccctgatgttccccgtggatgtgaaggcccatgtaaagtccagtcttatgagcaacgggatgatattaagcacactggtattgttcgttgtgttagtgatgttactcgtggatctggaattactcacagagtgggtaagaggttctgtgttaaatcgatatattttttaggtaaagtctggatggatgaaaatatcaagaagcagaatcacactaatcaggtcatgttctttttggtccgtgatagaaggccctatggaagcagcccaatggattttggacaggtttttaatatgttcgataatgagcccagtaccgcaaccgtgaagaatgatttgcgtgataggtttcaagtgatgagaaaatttcatgcaacagttattggtgggccctctggaatgaaggaacaggcattagttaagagattttttaaaattaacagtcatgtaactt-----ataatcat-caggaggcagccaagtacgagaaccatactgaaaacgccttattattgtatatggcatgtacgcatgcctctaatccagtgtatgcaactatgaaaatacgcatctatttctatgattcaatatcaaattaa
		</sequence>
		<sequence>
			<taxon idref="AM691085Greece2006"/>
			-------------------------------------------------------------------------------------------------------------------------------------------------------------------------------------------------------------------------------------------------------------------------------------------------------------------cccatgtaccgaaagcccagaatatacagaatgtatcgaagccctgatgttccccgtggatgtgaaggcccatgtaaagtccagtcttatgagcaacgggatgatattaagcatactggtattgttcgttgtgttagtgatgttactcgtggatctggaattactcacagagtgggtaagaggttctgtgttaaatcgatatattttttaggtaaagtctggatggatgaaaatatcaagaagcagaatcacactaatcaggtcatgttcttcttggtccgtgatagaaggccctatggaaacagcccaatggattttggacaggtttttaatatgttcgataatgagcccagtaccgcaaccgtgaagaatgatttgcgtgataggtttcaagtgatgaggaaatttcatgctacagttattggtgggccctctggaatgaaggaacaggcattagttaagagattttttaaaattaacagtcatgtaactttatttatattcattcaggaggcagcaaagtacgagaaccatactgaaaacgccttgttattgtatatggcatgtacgcatgcctctaat---------------------------------------------------------
		</sequence>
		<sequence>
			<taxon idref="AM691759Greece2006"/>
			----------------------------------------------------------------------------------------------------------------------------------------------------------------------------------------------------------------------------------------------------------------------------------------------------------------------atgtaccgaaagcccagaatatacagaatgtatcgaagccctgatgttccccgtggatgtgaaggcccatgtaaagtccagtcttatgagcaacgggatgatattaagcatactggtattgttcgttgtgttagtgatgttactcgtggatctggaattactcacagagtgggtaagaggttctgtgttaaatcgatatattttttaggtaaagtctggatggatgaaaatatcaagaagcagaatcacactaatcaggtcatgttcttcttggtccgtgatagaaggccctatggaaacagcccaatggattttggacaggtttttaatatgttcgataatgagcccagtaccgcaaccgtgaagaatgatttgcgtgataggtttcaagtgatgaggaaatttcatgctacagttattggtgggccctctggaatgaaggaacaggcattagttaagagattttttaaaattaacagtcatgtaactttatttatattcattcaggaggcagcaaagtacgagaaccatactgaaaacgccttgttattgtatatggcatgtacgcatgcctctaat---------------------------------------------------------
		</sequence>
		<sequence>
			<taxon idref="AM698117China2006"/>
			atgtgggatccacttctaaatgaatttcctgaatctgttcacggatttcgttgtatgttagctattaaatatttgcagtccgttgaggaaacttacgagcccaatacattgggccacgatttaattagggatcttatatctgttgtaagggcccgtgactatgtcgaagcgaccaggcgatataatcatttccacgcccgcctcgaaggttcgccgaaggctgaacttcgacagcccatacagcagccgtgctgctgtccccattgtccaaggcacaa---acaagcgacgatcatggacgtacaggcccatgtaccggaagcccagaatatacagaatgtatcgaagccctgatgttcctcgtggatgtgaaggcccatgtaaagtccagtcttatgagcaacgggatgatattaagcatactggtattgttcgttgtgttagtgatgttactcgtggatctggaattactcacagagtgggtaagaggttctgtgttaaatcgatatattttttaggtaaagtctggatggatgaaaatatcaagaagcagaatcacactaatcaggtcatgttcttcttggttcgtgatagaaggccctatggaaacagcccaatggattttggacaggtttttaatatgttcgataatgagcccagtaccgcaactgtgaagaatgatttgcgggataggtttcaagtgatgaggaaatttcatgctacagttattggtgggccctctggaatgaaggaacaggcattagttaagagattttttagaattaacagtcatgtaactt-----ataatcat-caggaggcagccaagtatgagaaccatactgaaaacgccttgttattgtatatggcatgtacgcatgcctctaatccagtgtatgcaactatgaaaatacgcatctatttctatgattcaatatcaaattaa
		</sequence>
		<sequence>
			<taxon idref="AM698118China2006"/>
			atgtgggatccacttctaaatgaatttcctgaatctgttcacggatttcgttgtatgttagctattaaatatttgcagtccgttgaggaaacttacgagcccaatacattgggccacgatttaattagggatcttatatctgttgtaagggcccgtgactatgtcgaagcgaccaggcgatataatcatttccacgcccgcctcgaaggttcgccgaaggctgaacttcgacagcccatacagcagccgtgctgctgtccccattgtccaaggcacaa---acaagcgacgatcatggacgtacaggcccatgtaccggaagcccagaatatacagaatgtatcgaagccctgatgttcctcgtggatgtgaaggcccatgtaaagtccagtcttatgagcaacgggatgatattaagcatactggtattgttcgttgtgttagtgatgttactcgtggatctggaattactcacagagtgggtaagaggttctgtgttaaatcgatatattttttaggtaaagtctggatggatgaaaatatcaagaagcagaatcacactaatcaggtcatgttcttcttggttcgtgatagaaggccctatggaaacagcccaatggattttggacaggtttttaatatgttcgataatgagcccagtaccgcaactgtgaagaatgatttgcgggataggtttcaagtgatgaggaaatttcatgctacagttattggtgggccctctggaatgaaggaacaggcattagttaagagattttttagaattaacagtcatgtaactt-----ataatcat-caggaggcagccaagtacgagaaccatactgaaaacgccttgttattgtatatggcatgtacgcatgcctctaatccagtgtatgcaactatgaaaatacgcatctatttctatgattcaatatcaaattaa
		</sequence>
		<sequence>
			<taxon idref="AM698119China2006"/>
			atgtgggatccacttctaaatgaatttcctgaatctgttcacggatttcgttgtatgttagctattaaatatttgcagtccgttgaggaaacttacgagcccaatacattgggccacgatttaattagggatcttatatctgttgtaagggcccgtgactatgtcgaagcgaccaggcgatataatcatttccacgcccgtctcgaaggttcgccgaaggctgaacttcgacagcccatacagcagccgtgctgctgtccccattgtccaaggcacaa---acaagcgacgatcatggacgtacaggcccatgtaccggaagcccagaatatacagaatgtatcgaagccctgatgttcctcgtggatgtgaaggcccatgtaaagtccagtcttatgagcaacgggatgatattaagcatactggtattgttcgttgtgttagtgatgttactcgtggatctggaattacccacagagtgggtaagaggttctgtgttaaatcgatatattttttaggtaaagtccggatggatgaaaatattaagaagcagaatcacactaatcaggtcatgttcttcttggttcgtgatagaaggccctatggaaacagcccaatggattttggacaggtttttaatatgttcgataatgagcccagtaccgcaaccgtgaagaatgatttgcgggataggtttcaagtgatgaggaaatttcatgctacagttattggtgggccctctggaatgaaggaacaggcattagttaagagattttttagaattaacagtcacgtaactt-----ataatcat-caggaggcagccaagtatgagaaccatactcaaaacgccttgttattgtatatggcatgtacgcatgcctctaatccagtgtatgcaactatgaaaatacgcatctatttctatgattcaatatcaaattaa
		</sequence>
		<sequence>
			<taxon idref="AM988666Cameroon2007"/>
			---------------------------------------------------------------------------------------------------------------------------------------------------------------------------------------------------------------------------------cttcgacagcccgtacagcagccgtgctgctgcccccattgtccaaggcataa---acaagcgacggtcatggacgtacaggcccatgtaccgaaagcccagaatatacagaatgtatcgaagccctgatgttccccgtggatgtgaaggcccatgtaaggtccaatcgtatgagcaacgggatgacattaagcatactggtattgttcgttgtgttagcgatgttactcgtggttccggtattacccacagagtgggtaagaggttctgcgttaagtccatatactttttaggtaaagtctggatggatgaaaatatcaaaaagcagaaccatactaatcaagtcatgttcttcttggttcgtgatagaaggccctatggaaacagcccaatggattttggacaggtttttaatatgttcgataatgagcccagtaccgcaacagtgaagaatgatctcagggataggtttcaagtgatgaggaaatttcatgctaccgtgattggtggtccgtctggtatgaaggaacaggctttagttaagagattctttagaattaacagtcatgtaactt-----ataatcat-caggaggcagctaagtacgagaatcatactgaaaacgccttgttattgtatatggcctgtacgca-------------------------------------------------------------------
		</sequence>
		<sequence>
			<taxon idref="AM988667Cameroon2007"/>
			---------------------------------------------------------------------------------------------------------------------------------------------------------------------------------------------------------------------------------cttcgacagcccttacagcagccgtgctgctgcccccattgtccaaggcataa---acaagcgacggtcatggacgtacaggcccatgtaccgaaagcccagaatatacagaatgtatcgaagccctgatgttccccgtggatgtgaaggcccatgtaaggtccaatcgtatgagcaacgggatgacattaagcatactggtattgttcgttgtgttagcgatgttactcgtggttccggtattacccacagagtgggtaagaggttctgcgttaagtccatatactttttaggtaaagtctggatggatgaaaatatcaaaaagcagaaccatactaatcaagtcatgttcttcttggttcgtgatagaaggccctatggaaacagcccaatggattttggacaggtttttaatatgttcgataatgagcccagtaccgcaacagtgaagaatgatctcagggataggtttcaagtgatgaggaaatttcatgctaccgtgattggtggtccgtctggtatgaaggaacaggctttagttaagagattctttagaattaacagtcatgtaactt-----ataatcat-caggaggcagctaagtacgagaatcatactgaaaacgccttgttattgtatatggcctgtactca-------------------------------------------------------------------
		</sequence>
		<sequence>
			<taxon idref="AM988668Cameroon2007"/>
			---------------------------------------------------------------------------------------------------------------------------------------------------------------------------------------------------------------------------------cttcgacagcccatacagcagccgtgctgctgcccccattgtccaaggcataa---acaagcgacggtcatggacgtacaggcccatgtaccgaaagcccagaatatacagaatgtatcgaagccctgatgttccccgtggatgtgaaggcccatgtaaggtccaatcgtatgagcaacgggatgacattaagcatactggtattgttcgttgtgttagcgatgttactcgtggttccggtattacccacagagtgggtaagaggttctgcgttaagtccatatactttttaggtaaagtctggatggatgaaaatatcaaaaagcagaaccatactaatcaagtcatgttcttcttggtccgtgatagaaggccctatggaaacagcccaatggattttggacaggtttttaatatgttcgataatgagcccagtaccgcaacagtgaagaatgatctcagggataggtttcaagtgatgaggaaatttcatgctaccgtgattggtggtccgtctggtatgaaggaacaggctttagttaagagattctttagaattaacagtcatgtaactt-----ataatcat-caggaggcagctaagtacgagaatcatactgaaaacgccttgttattgtatatggcctgtacgca-------------------------------------------------------------------
		</sequence>
		<sequence>
			<taxon idref="AM988669Cameroon2007"/>
			---------------------------------------------------------------------------------------------------------------------------------------------------------------------------------------------------------------------------------cttcgacagcccttacagcagccgtgctgctgcccccattgtccaaggcataa---acaagcgacggtcatggacgtacaggcccatgtaccgaaagcccagaatatacagaatgtatcgaagccctgatgttccccgtggatgtgaaggcccatgtaaggtccaatcgtatgagcaacgggatgacattaagcatactggtattgttcgttgtgttagcgatgttactcgtggttccggtattacccacagagtgggtaagaggttctgcgttaagtccatatactttttaggtaaagtctggatggatgaaaatatcaaaaagcagaaccatactaatcaagtcatgttcttcttggtccgtgatagaaggccctatggaaacagcccaatggattttggacaggtttttaatatgttcgataatgagcccagtaccgcaacagtgaagaatgatctcagggataggtttcaagtgatgaggaaatttcatgctaccgtgattggtggtccgtctggtatgaaggaacaggctttagttaagagattctttagaattaacagtcatgtaactt-----ataatcat-caggaggcagctaagtacgagaatcatactgaaaacgccttgttattgtatatggcgtgtactca-------------------------------------------------------------------
		</sequence>
		<sequence>
			<taxon idref="AM988670Cameroon2007"/>
			---------------------------------------------------------------------------------------------------------------------------------------------------------------------------------------------------------------------------------cttcgacagcccgtacagcagccgtgctgctgcccccattgtccaaggcataa---acaagcgacggtcatggacgtacaggcccatgtaccgaaagcccagaatatacagaatgtatcgaagccctgatgttccccgtggatgtgaaggcccatgtaaggtccaatcgtatgagcaacgggatgacattaagcatactggtattgttcgttgtgttagcgatgttactcgtggttccggtattacccacagagtgggtaagaggttctgcgttaagtccatatactttttaggtaaagtctggatggatgaaaatatcaaaaagcagaaccatactaatcaagtcatgttcttcttggtccgtgatagaaggccctatggaaacagcccaatggattttggacaggtttttaatatgttcgataatgagcccagtaccgcaacagtgaagaatgatctcagggataggtttcaagtgatgaggaaatttcatgctaccgtgattggtggtccgtctggtatgaaggaacaggctttagttaagagattctttagaattaacagtcatgtaactt-----ataatcat-caggaggcagctaagtacgagaatgatactgaaaacgccttgttattgtatatggcctgtactca-------------------------------------------------------------------
		</sequence>
		<sequence>
			<taxon idref="AY044138soudan1996"/>
			atgtgggatccacttctaaatgaatttcctgaatctgttcatggatttcgttgtatgttagctattaaatatttgcaggccgttgaggaaacttacgagcccaatacattgggccacgatttaattagggatcttatatctgttgtaagggcacgtgactatgtcgaagcgaccaggcgatataatcatttccacgcccgtctcgaaggttcgccgaaggctgaacttcgacagcccatacagcaaccgtgctgctgtccccattgtcccaggcacaa---acaagcgacggtcatggacatacaggcccatgtaccgaaagcccagaatatacagaatgtatcgaagtcctgatgttccccgtggatgtgaaggcccatgtaaggtccagtcttatgagcaacgggatgatattaagcatactggtattgttcgttgtgttagtgatgttactcgtggatccggaattacccacagagtggggaagaggttctgtgttaaatcgatatattttttaggtaaagtctggatggatgaaaatatcaagaagcagaatcacactaatcaggtcatgttcttctcggtccgtgatagaagaccctatggaaacagcccaatggattttgggcaggtttttaatatgttcgacaatgagcccagtaccgcaaccgtgaagaatgattacagggataggtttcaagtgatcaggaaatttcatgctactgtcattggtgggccttctggaatgaaggaacaggctttagttaagagattctttagaattaacagtcatgtaactt-----ataatcat-caagaggctgccaagtacgagaatcatactgagaacgccttgttattgtatatggcatgtacgcatgcctctaatccagtgtatgcaactatgaaaatacgcatctatttctatgattcaatatcaaattaa
		</sequence>
		<sequence>
			<taxon idref="AY134494Puerto_Rico2001"/>
			atgtgggacccacttctaaatgaatttcctgaatctgttcacggatttcgttgtatgttagctattaaatatttgcagtccgttgaggaaacttacgagcccaatacattgggccacgatttaattagggatcttatatctgttgtaagagcccgtgactatgttgaagcgaccaggcgatataatcatttccacgcccgtctcgaaggttcgccgaaggctgaacttcgacagcccatacagcaaccgtgctgctgtccccattgtccaaggcacaa---acaagcgacgatcatggacgtacaggcccatgtaccgaaagcccagaatatacagaatgtatcgaagccctgatgttccccgtggatgtgaaggcccatgtaaagtccagtcttatgagcagcgggatgatattaagcacactggtgttgttcgttgtgttagtgatgttactcgtggatctggaattactcatagagtcggtaaaaggttctgtgttaaatcgatatattttttaggtaaagtctggatggatgaaaatatcaagaagcagaatcacactaatcaggtcatgttctttttggtccgtgatagaaggccctatggaagcagtccaatggattttggacaggtttttaatatgttcgataatgagcccagtaccgcaactgtgaagaatgatttgcgtgataggtttcaagtgatgaggaaatttcatgctacagttattggtgggccctctggaatgaaggaacaggcattagttaagagattttttaaaattaacagtcatgtaactt-----ataatcat-caggaggctgccaagtacgagaaccatactgaaaacgccttgttattgtatatggcatgtacgcatgcctctaatccagtgtatgcaactatgaaaatacgcatctatttctatgattcaatatcaaattaa
		</sequence>
		<sequence>
			<taxon idref="AY227892Spain2000"/>
			atgtgggatcctttattaaatgaatttccagattcagttcatggtctccgttgtatgcttgcaataaaatatttgcagctagttgaagaaacctatgaacccaatactctgggtcacgatctaattagggatctcatttccgtcattcgtgctcgtgactatgccgaagcgaacaggcgatatactaatttcaacgcccgtctcgaaggttcgtcgaaaactgaacttcgacagcccgtataccagccgtgctgctgcccccactgtccaaggcatca---a---gcgtcgatcatggacttacaggcccatgtatcgaaagccgcggatgtacagaatgtacagaagccctgatgtcccctttggttgtgaaggtccttgtaaagtccagtcgtatgagcagcgtgacgacgtaaagcataccggtgttgttcgttgtgttagtgatgtaactaggggttctggtattacacatagagtaggtaaacggttttgtattaagtcaatctatattttagggaagatttggatggatgaaaatataaaaaaacaaaatcatactaaccaggtcatgttctttttagtacgagaccgaaggccgtatggaactagtcctatggattttggtcaagtttttaacatgtttgataatgaacctagtacggctactgtgaagaacgatttaagggataggtaccaagtaatgaggaagttccatgccacggtggtaggtggtccgtcagggatgaaggagcagtgtctgttgaagaggttttttaaagttaatacccatgtagttt-----ataatcat-caagagcaggcgaagtatgaaaaccatactgagaatgcgttgttgttgtatatggcatgtactcatgcttctaacccagtgtatgctacgttgaaaatacgtatctatttttatgatgctgtaacaaattaa
		</sequence>
		<sequence>
			<taxon idref="AY319646guadeloupe2001"/>
			-----------------------------------------------------------------------------------------------------------------------------------------------------------tgactatgtcgaagcgaccaggcgatataatcatttccacgcccgtctcgaaggttcgccgaaggctgaacttcgacagcccatacagcaaccgtgctgctgtccccattgtccaaggcacaa---acaagcgacgatcatggacgtacaggcccatgtaccgaaagcccagaatatacagaatgtatcgaagtcctgatgttccccgtggatgtgaaggcccatgtaaagtccagtcttatgagcagcgggatgatattaagcacactggtgttgttcgttgtgttagtgatgttactcgtggatctggaattactcacagagtcggtaagaggttctgtgttaaatcgatatattttttaggtaaagtctggatggatgaaaatatcaagaagcagaatcacactaatcaggtcatgttctctttggtccgtgatagaaggccctatggaagcagtccaatggattttggacaggtttttaatatgttcgataatgagcccagtaccgcaactgtgaagaatgatttgcgtgataggtttcaagtgatgaggaaatttcatgctacagttattggtgggccctctggaatgaaagaacaggcattagttaagagattttttaaaattaacagtcatgtaactt-----ataatcat-caggaggcagccaagtacgagaaccatactgaaaacgccttgttattgtatatggcatgtacgcatgcctctaatccagtgtatgcaactatgaaaatacgcatctatttctatgattcaatatcaaattaa
		</sequence>
		<sequence>
			<taxon idref="AY502934Mali2003"/>
			atgtgggatccactcctaaatgaatttcctgaatctgttcacggatttcgttgtatgttagctattaaatatttgcaggccgttgaagaaacgtatgagcccaatactttgggccacgatttaattagggatcttatatctgttgtaagggcccgtgactatgtcgaagcgacccggcgatataatcatttccacgcccgtctcgaaggttcgccgaaggctgaacttcgacagcccatacagcagccgtgctgctgcccccattgtccaaggcataa---acaagcgacggtcatggacgtacaggcccatgtaccgaaagcccagaatatacagaatgtatcgaagccctgatgttccccgtggatgtgaaggcccatgtaaggtccaatcttatgagcaacgggatgacattaagcatactggtgttgttcgttgtgttagtgatgttactcgtggttccggtattacccacagagtgggtaagaggttttgtgttaagtccatatattttttaggtaaggtctggatggacgaaaatatcaaaaagcagaaccatactaatcaagtcatgttcttcttggtccgtgataggaggccctatggaaacagcccaatggattttggacaggtttttaatatgttcgacaatgagccgagtaccgcaaccgtgaagaatgatctcagggataggtttcaagtgatgaggaaatttcatgctaccgttattggtggtccttctggtatgaaggaacaggctttagttaagagattctttaaaattaacagtcatgtaactt-----ataatcat-caggaggcagctaagtacgagaatcatactgaaaacgccttgttattgtatatggcatgtacgcatgcctctaatccagtgtatgcaactatgaaaatacgcatctatttctatgattcaatatcaaattaa
		</sequence>
		<sequence>
			<taxon idref="AY530931USA1997"/>
			atgtgggacccacttctaaatgaatttcctgaatctgttcacggatttcgttgtatgttagctattaaatatttgcagtccgttgaggaaacttacgagcccaatacattgggccacgatttaattagggatcttatatctgttgtaagggcccgtgactatgtcgaagcgaccaggcgatataatcatttccacgcccgtctcgaaggttcgccgaaggctgaacttcgacagcccatacagcaaccgtgctgctgtccccattgtccaaggcacaa---acaagcgacgatcatggacgtacaggcccatgtaccgaaagcccagaatatacagaatgtatcgaagccctgatgttccccgtggatgtgaaggcccatgtaaagtccagtcttatgagcagcgggatgatattaagcacactggtgttgttcgttgtgttagtgatgttactcgtggatctggaattactcacagagtcggtaagaggttctgtgttaaatcgatatattttttaggtaaagtctggatggatgaaaatatcaagaagcagaatcacactaatcaggtcatgttctttttggtccgtgatagaaggccctatggaagcagtccaatggattttggacaggtttttaatatgttcgataatgagcccagtaccgcaactgtgaagaatgatttgcgtgataggtttcaagtgatgaggaaatttcatgctacagttattggtgggccctctggaatgaaggaacaggcattagttaagagattttttaaaattaacagtcatgtaactt-----ataatcat-caggaggcagccaagtacgagaaccatactgaaaacgccttgttattgtatatggcatgtacgcatgcctctaatccagtgtatgcaactatgaaaatacgcatctatttctatgattcaatatcaaattaa
		</sequence>
		<sequence>
			<taxon idref="AY602166China2003"/>
			atgtgggatccgcttttaaacgagttccctgaaaccgtacatggttttaggtgtatgctagcgattaagtatttacaattagtagaaaatacatactcgcctgatacgttaggatacgatttaatacgtgatttaatattggtcattcgtgctagggattatgtcgaagcgtcccgcagatatagtcatttccactcccgcttccaaggtgcgtcgccggttgaacttcgacagcccttatgtcagccgtgctgctgtccccactgtcctcgtcacaa---acaaaaggagatcatgggtgaatcggcccatgtatcgaaagcccaagatgtacaggatgtacaaaagccctgatgttcctcgaggttgtgaaggtccatgtaaagtccagtcttatgaacagcgtcatgatgttgtccatgtaggcaaggtcatttgtgtgtctgatgttactcgtggtaatgggttgactcatcgtgttgggaaggggttttgtgtcaagtctgtgtatgttttaggtaaaatatggatggatgagaatattaagaccaaaaatcacactaacactgtgatgttctttttagttcgtgatagaagaccctttggca-c-tcct-caggattttggtcaggtgtttaacatgtatgataatgagccaagtacagcaactgttaagaatgataacagagatcgttttcaagttctccgtcgatttcaagcgactgtcaccggtggtcagtatgcaagtaaggagcaagcaatagttaggaagtttatgaaggtgaataatcatgtaactt-----ataaccat-caggaggctgcgaagtatgacaaccatactgagaatgctcttttattgtatatggcatgtactcatgctagtaatccagtgtatgctactttgaaaatcaggatctatttttatgattctgttcagaattaa
		</sequence>
		<sequence>
			<taxon idref="AY702650Morocco2002"/>
			atgtgggatcctttattaaatgaatttccagattcagttcatggtctccgttgtatgcttgcaataaaatatttgcagctagttgaagaaacctatgaacccaatactctgggtcacgatctaattagggatctcatttccgtcattcgtgctcgtgactatgccgaagcgaacaggcgatatattaatttcaacgcccgtctcgaaggttcgtcgaaaactgaacttcgacagcccgtataccagccgtgctgctgcccccactgtccaaggcatca---a---gcgtcgatcatggacttacaggcccatgtatcgaaagccgcggatgtacagaatgtacagaagccctgatgtcccctttggttgtgaaggtccttgtaaagtccagtcgtatgagcagcgtgacgatgtcaagcataccggtgttgttcgttgtgttagtgatgtaactaggggttctggtattacacatagagtaggtaaacggttttgtattaagtcaatctatattttagggaagatttggatggatgaaaatataaaaaaacaaaatcatactaaccaggtcatgttctttttagtacgagaccgaaggccgtatggaactagacctatggattttggtcaagtttttaacatgtttgataatgaacctagtacggctactgtgaagaacgatttaagggataggtaccaagtaatgaggaagttccatgccacggtggtaggtggtccgtcagggatgaaggagcagtgtctgttgaagaggttttttaaagttaatacccatgtagttt-----ataatcat-caagagcaggcgaagtatgaaaaccatactgagaatgcgttgttgttgtatatggcatgtactcatgcttctaacccagtgtatgctacgttgaaaatacgtatctatttttatgatgctgtaacaaattaa
		</sequence>
		<sequence>
			<taxon idref="AY736854Tunisia2002"/>
			atgtgggatccattattaaatgaatttcctgattcagtacatggtctccgatgcatgctcgcaattaaatatttgcagctagttgaagaaacctacgaacctaatacccttggtcacgacctaatcagggatctcatctccgtcattcgtgctcgtgactatgccgaagcgaaccggcgatatactaatttcaactcccgtctcgaaggttcgtcgaagactgaacttcgacagcccgtataccagccgtgctgctgtccccactgtccaaggcatca---a---gcgtcgatcatggacttacaggcccatgtatcgaaagccgcggatgtacagaatgtacagaagccctgatgtacctccgggttgtgaaggtccctgtaaagttcagtcgtatgagcagcgtgatgacgtgaagcatactggtgttgtgcgttgtgttagtgatgtaactaggggttctggtattactcatagagttggtaaacgtttttgtatcaagtcaatttatatattaggaaagatttggatggatgaaaatataaaaaaacaaaatcatactaatcaggttatgtttttccttgttcgagaccgaaggccttatggaactagtcctatggattttggtcaagtttttaacatgtttgataatgaacccagtactgctacggtgaagaacgacttaagggataggtatcaagtaatgaggaagttccatgctacggttgttggaggtccgtcagggatgaaggagcagtgtctgctgaagagattttttaaaattaatacccatgtagttt-----ataatcat-caagagcaggcgaagtatgaaaatcatactgagaatgccttgttattgtatatggcttgtactcatgcttctaacccagtgtacgctacgttgaaaatacgtatttatttttatgatgctgtaacaaattaa
		</sequence>
		<sequence>
			<taxon idref="DQ144621Italy2004"/>
			atgtgggaccctcttctaaatgaatttcctgaatctgttcacggatttcgttgtatgttagctattaaatatttgcagtccgttgaggaaacttacgagcccaatacattgggccacgatttaattagggatcttatatctgttgtaagggcccgtgactatgtcgaagcgacccggcgatataatcatttccacgcccgtctcgaaggttcgccgaaggctgaacttcgacagcccatacagcagccgtgctgctgtccccattgtccaaggcacaa---acaagcgacgatcatggacgtacaggcccatgtaccgaaagcccagaatatacagaatgtatcgaagccctgatgttccccgtggatgtgaaggcccatgtaaagtgcagtcttatgagcaacgggatgatattaagcataccggtattgttcgttgtgtcagtgatgttactcgtggatctggaattactcacagagtgggtaagaggttctgtgttaaatcgatatattttttaggtaaagtctggatggatgaaaacatcaagaagcagaatcacactaatcaggtcatgttcttcttggtccgtgataggaggccctatggaaacaacccaatggattttggacaggtttttaatatgttcgataatgagcccagtaccgcaaccgtgaagaatgatttgcgggataggtttcaagtgatgaggaaatttcatgctacagttattggtgggccctctggaatgaaggaacaggcattagttaagagattttttaaaattaacagtcatgtaactt-----ataatcat-caggaggcagccaagtatgagaaccatactgaaaacgccttgttattgtatatggcatgtacgcatgcctctaatcctgtgtatgcaactatgaaaatacgcatctatttctatgattcaatatcaaattaa
		</sequence>
		<sequence>
			<taxon idref="DQ256460China2004"/>
			atgtgggatcctctactcaacgagtttcctgatactgtacatggctttagatgcatgctagcaattaagtatttgcaattagttgaaaatacttactctcctgatacattaggtcacgatttaatacgtgatttaattttagttatacgtgctagagattatggcgaagcgtcccgccgatatagtcatttccactcccgcctcgaaggtgcgtcgccggctgaacttcgacagcccatacatggggcgtgctgctgtccccactgtccgcgtcacca---g--aaagcaaat-gtggtcaaacagacccatgtatcggaagcccatgctgtatcggatgtacagaagccctgatgttcccaggggttgtgaaggtccatgtaaagttcaatcatatgaggcccgtcatgatgtttctcatactggtaaggttatttgtgtatcggatgttacacgtggaaatggaattacccaccgtgttggcaagaggttttgtgttaaatcaatatacgtgattgggaagatatggatggatgagaatattaaagtcaagaaccacacaaacactgtaatgttttttcttgttagagatcgccgtccaagtggca-c-acct-atggattttcagcaagtatttaattgttacgacaacgaacccagtactgccactgtaaaaaacgatctaagggatcgttttcaagttcgtcgtaaattctattctacggttacgggaggacaatacgcctgtaaggagcaggctttggtgaagaaatttatacgcgttaacacccatgttgttt-----acaatcat-caagaacaggcgaagtatgagaatcatacggagaatgctttgttgttgtatatggtttctactcatgcaagtaatcctgtatatgcgactttgaaagtccgcatttatttctatgattctcaaatgaattaa
		</sequence>
		<sequence>
			<taxon idref="DQ358913Ethiopia2003"/>
			atgtgggacccacttctcaatgaatttcctgaatccgttcacggatttcgttgtatgttagctattaaatatttgcaggccgttgaggaaacgtacgagcccaacaccttgggccacgatttaattagggatcttatatctgttgtaagggctcgtgactatgtcgaagcgacccggcgatataatcatttccacgcccgtctcgaaggttcgccgaaggctgaacttcgacagcccatacagcagccgtgctgctgcccccattgtccaaggcacaa---acaggcgccgatcatggacgtacaggcccatgtaccgaaagcccagaatatacagaatgtatcgaagccctgatgttcctcgtggatgtgaaggtccatgtaaggtccagtcttatgagcaacgggatgatattaagcatactggcattgttcgttgtgtgagtgatattactcgtggaactggtattacccacagagtgggtaagaggttttgtgttaagtccatatatttcttaggtaaggtctggatggatgataacatcaagaagcagaaccacaccaatcaggtcatgttcttcttggttcgtgatagaaggccctatggaaatagcccaatggattttggacaggtttttaatatgtttgataatgagcccagtaccgcaaccgtgaagaatgattttagggataggtttcaagtgattaggaaatttcatgctactgttattggtggtccttctggaatgaaggaacaggctttagttaagagattttttaggatcaattgtcatgtaacgt-----ataatcat-caggaggcagccaagtatgagaatcatactgaaaacgccttgttgttgtatatggcatgtacgcatgcctctaatccagtgtacgcaactatgaaaatacgcatctatttctatgattcaatatcaaattaa
		</sequence>
		<sequence>
			<taxon idref="DQ631892Mexico2005"/>
			atgtgggatccacttctaaatgaatttcctgaatctgttcacggatttcgttgtatgttagctattaaatatttgcagtccgttgaggaaacttacgagcccaatacattgggccacgatttaattagggatcttatatctgttgtaagggcccgtgactatgtcgaagcgaccaggcgatataatcatttccacgcccgtctcgaaggttcgccgaaggctgaacttcgacagcccatacagcagccgtgctgctgtccccattgtccaaggcacaa---acaagcgacgatcatggacgtacaggcccatgtaccggaagcccagaatatacagaatgtatcgaagccctgatgttcctcgtggatgtgaaggcccatgtaaagtccagtcttatgagcaacgggatgatattaagcatactggtattgttcgttgtgttagtgatgttactcgtggatctggaattactcacagagtgggtaagaggttctgtgttaaatcgatatattttttaggtaaagtctggatggatgaaaatattaagaagcagaatcacactaatcaggtcatgttcttcttggttcgtgatagaaggccttatggaaacagcccaatggattttggacaggtttttaatatgttcgataatgagcccagtaccgcaaccgtgaagaatgatttgcgggataggtttcaagtgatgaggaaatttcatgctacagttattggtgggccctctggaatgaaggaacaggcattagttaagagattttttagaattaacagtcatgtaactt-----ataatcat-caggaggcagccaagtatgagaaccatactgaaaacgccttgttattgtatatggcatgtacgcatgcctctaatccagtgtatgcaactatgaaaatacgcatctatttctatgattcaatatcaaattaa
		</sequence>
		<sequence>
			<taxon idref="DQ641697Viet_Nam2004"/>
			atgtgggatccgcttttaaacgaatttcccgaaaccgttcacggttttaggtgtatgctagcgattaaatatttgcaattagtagaaaatacatactctccggatacattagggtacgatttaattcgtgatttaattttagttattcgtgccagggattatgtcgaagcgtcccgcagatatagtcatttccactcccgcatccaaggtgcgtcgccggctgaatttcgacagcccgtatgtcaaccgtgctgttgcccccactgtcctcgtcacaa---acaaaaggaggtcatgggtgaatcgtcccatgtaccgcaagcccaagatgtacagaatgtacaaaagccctgatgttccacgaggatgtgaaggcccatgtaaagtccagtcttatgaacagcgtcatgatgtagcccatgtagggaaggtaatttgtgtgtctgatgttacacgtggtaacgggttgactcatcgtgttggtaagaggttctgtattaagtcagtttatgttttgggtaagatctggatggatgagaacattaagacgaagaatcatactaatacggtcatgttctttttagtacgtgatagaagaccttttggaa-c-tccccaag-attttggtcaggtgtttaacatgtatgataacgagccaagtacagccaccgtgaagaacgataacagagatcgttttcaagtgcttcgtcgatttcaggcaactgttactggtggccagtatgcgagcaaggagcaagcaatagttaggaagtttatgaaggtgaacaaccatgtgacgt-----ataatcat-caagaggctgcgaagtatgacaatcacacagagaatgctcttttgttgtatatggcatgtactcatgctagtaatccagtgtatgctactttgaaaatcagaatctatttctatgattctgttcagaattaa
		</sequence>
		<sequence>
			<taxon idref="DQ641702Viet_Nam2004"/>
			atgtgggatccattgctacatccttttccagagagtttgcacggctttagatgtatgcttgcaatcaagtatctccaaagcttacagagtaagtattctcctgatactcttgggagtgaattcttgaaggatttcatctgcatattgcggagtagaaattatgccgaagcgttcaatagatacagtgacgtcgttgccaatgtctataacacgccggaggctaaacttcgggagtcagtacagtctccctgcctctgcccccactgccccaggcatgtcttacaagcgaagagcttggaaaaaccgtcctatgtacacgaagcctcggttttatcggtggcgaaggagcagtgatgttccacggggatgtgagggtccttgtaaggttcagtcctttgagcagagacatgatataacacacaccggcaaggtgttgtgtgtgtctgatgttactagaggcaacggtattactcatagaataggtaaaagattttgcgtcaaatctgtttatgttatgggcaaaatctggatggatgagaatattaaattgaagaatcacaccaatactgttatgttttggcttgttcgtgacagaagacctgttacaa-c-cccatatggtttc-ggagagttattcaacatgtatgacaacgagcccagtactgcaacagtaaagaacgatctcagagatcgtgtgcaagtgcttcatcgtttctcagcatcattaaccggtggtcaatatgccagcaaggaacaagcagttattaaaaaattttttagagttaataattatgttgtct-----ataatcac-caagaagctgctaagtatgaaaatcacactgagaatgctttgttattgtatatggcatgtactcatgcctctaatcctgtgtatgcaactcttaagattagaatctacttttatgacaatgtcaccaattaa
		</sequence>
		<sequence>
			<taxon idref="DQ845787Israel2005"/>
			atgtgggatccattattaaatgaatttcctgattcagtacatggtctccgatgcatgctcgcaattaaatatttgcagctagttgaagaaacctacgaacctaatacccttggtcacgacctaatcagggatctcatctccgtcattcgtgctcgtgactatgccgaagcgaaccggcgatatactaatttcaacgcccgtctcgaaggttcgtcgaagactgaacttcgacagcccgtataccagccgtgctgctgcccccactgtccaaggcatca---a---gcgtcgatcatggacttacaggcccatgtatcgaaagccgcggatgtacagaatgtacagaagccctgatgtacctccgtgttgtgaaggtccctgtaaagttcagtcctatgagcagcgtgatgacgtcaagcataccggtgttgtgcgttgtgttagtgatgttactaggggttctggtattactcatagagttggtaaacgtttttgtattaagtcaatttatatattagggaagatttggatggatgaaaatataaaaaaaccaaatcatactaaccaggttatgtttttccttgttcgagaccgaaggccttatggaactagtcctatggattttggtcaagtttttaacatgtttgataatgaacccagtactgctacggtgaagaacgacttaagggataggtatcaagtaatgaggaagttccatgctacggttgttggaggtccgtcagggatgaaggagcagtgtttgctgaagagattttttaaaattaatacccatgtagttt-----ataatcat-caagagcaggcgaagtatgagaatcatactgagaatgccttgttattgtatatggcttgtactcatgcttctaacccagtgtacgctacgttgaaaatacgtatttatttttatgatgctgtaacaaattaa
		</sequence>
		<sequence>
			<taxon idref="DQ855468Iran2005"/>
			----------------------------------------------------------------------------------------------------------------------------------------------------------------------------------------------------------------------------------------------------------------------------------------------------------------------------cgaaagcccagaatatacagaatgtatcgaagccctgatgttccccgtggatgtgaaggcccatgtaaagtccagtcatatgagcaacgggatgatattaagcatactggtattgttcgttgtgttagtgatgttactcgtggatctggaattactcacagagtgggtaagaggttctgtgttaaatcgatatattttttaggtaaagtctggatggacgaaaatatcaagaagcagaatcatactaatcaggtcatgttcttcttggtccgtgatagaaggccctatggaaacagtccaatggattttggacaggtttttaatatgttcgataatgagcccagtaccgcaaccgtgaagaatgatctgcgggataggtttcaagtgatgaggaaatttcatgctacagttattggtgggccctctggaatgaaggaacaggcattagttaagagattttttaaaattaacagtcatgtaactt-----ataatcat-caagaggcagccaagtacgagaaccatactgaaaacgccttgttattgtatatggcatgtacgcat------------------------------------------------------------------
		</sequence>
		<sequence>
			<taxon idref="DQ855469Iran2003"/>
			----------------------------------------------------------------------------------------------------------------------------------------------------------------------------------------------------------------------------------------------------------------------------------------------------------------------------cgaaagcccagaatatacagaatgtatcgaagccctgatgttccccgtggatgtgaaggcccatgtaaagtccagtcttatgagcaacgggatgatattaagcatactggtattgttcgttgtgttagtgatgttactcgtggatctggaattacccacagagtgggtaagaggttctgtgttaaatcgatatattttttaggtaaagtctggatggatgaaaatatcaagaagcagaatcacactaatcaggtcatgttcttcttagtccgtgatagaaggccctatggaaacagcccaatggattttggacaggtttttaatatgttcgataatgagcccagtaccgcaaccgtgaagaatgatttgcgggataggtttcaagtgatgaggaaatttcatgctacagttattggtgggccctctggaatgaaggaacaggcattagttaagagattttttaaaattaacagtcatgtaactt-----ataatcat-caggaggcagccaagtacgagaaccatactgaaaatgccttgttattgtatatggcatgtacgcat------------------------------------------------------------------
		</sequence>
		<sequence>
			<taxon idref="DQ855470Iran2003"/>
			----------------------------------------------------------------------------------------------------------------------------------------------------------------------------------------------------------------------------------------------------------------------------------------------------------------------------cgaaagcccagaatatacagaatgtatcgaagccctgatgttccccgtggatgtgaaggcccatgtaaagtccagtcttatgagcaacgggatgatattaagcatactggtattgttcgttgtgttagtgatgttactcgtggatctggaattactcacagagtgggtaagagattctgtgttaaatcgatatattttttaggtaaagtctggatggatgaaaatatcaagaagcagaatcacactaatcaggtcatgttcttcttagtccgtgatagaaggccctatggaaacagcccaatggattttggacaggtttttaatatgttcgataatgagcccagtaccgcaaccgtgaagaatgatttgcgggataggtttcaagtgatgaggaaatttcatgctacagttattggtgggccctctggaatgaaggaacaggcattagttaaaagattttttaaaattaacagtcatgtaactt-----ataatcat-caggaggcagccaagtacgagaaccatactgaaaatgccttgttattgtatatggcatgtacgcat------------------------------------------------------------------
		</sequence>
		<sequence>
			<taxon idref="DQ855471Iran2003"/>
			----------------------------------------------------------------------------------------------------------------------------------------------------------------------------------------------------------------------------------------------------------------------------------------------------------------------------cgaaagcccagaatatacagaatgtatcgaagccctgatgttccccgtggatgtgaaggcccatgtaaggtccagtcttatgagcaacgggatgatattaagcatactggtattgttcgttgtgttagtgatgttactcgtggatctggaattactcacagagtgggtaagaggttctgtgttaaatcgatatattttttaggtaaagtttggatggatgaaaatataaagaagcagaatcacactaatcaggtcatgttcttcttggtccgtgatagaaggccctacggaagcagcccaatggattttgggcaggtttttaatatgttcgataatgagcccagtaccgcaaccgtgaagaatgatttgcgggataggtttcaagtgatgaggaaatttcatgctacagttattggtgggccctctggaatgaaggaacaggcattagttaagagattttttaaaattaacagtcatgtaactt-----ataatcat-caagaggcagccaagtatgagaaccatactgaaaacgccttgttattgtatatggcatgtacgcat------------------------------------------------------------------
		</sequence>
		<sequence>
			<taxon idref="DQ855472Iran2004"/>
			----------------------------------------------------------------------------------------------------------------------------------------------------------------------------------------------------------------------------------------------------------------------------------------------------------------------------cgaaagcccagaatatacagaatgtatcgaagccctgatgttccccgtggatgtgaaggcccatgtaaagtccagtcttatgagcaacgtgatgatattaagcatactggtattgttcgttgtgttagtgatgttactcgtggatctggaattactcacagagtgggtaagaggttctgtgttaaatcgatatattttttaggtaaagtttggatggatgaaaatatcaagaagcagaatcatactaatcaggtcatgttcttcttggtccgtgatagaaggccctacggaagcagcccaatggattttggacaggtttttaatatgttcgataatgagcccagtaccgcaactgtgaagaatgatttgcgggataggtttcaagtaatgaggaaatttcatgctacagttattggtgggccctctggaatgaaggaacaggcattagttaagagattttttaaaattaacagtcatgtaactt-----ataatcat-caagaggcagccaagtatgagaaccatactgagaacgccttgttattgtatatggcatgtacgcat------------------------------------------------------------------
		</sequence>
		<sequence>
			<taxon idref="DQ855473Iran2004"/>
			----------------------------------------------------------------------------------------------------------------------------------------------------------------------------------------------------------------------------------------------------------------------------------------------------------------------------cgaaagcccagaatatacagaatgtatcgaagccctgatgttccccgtggatgcgaaggcccatgtaaagtccagtcttatgagcaacgggatgatattaagcatactggtattgtacgttgtgttagtgatgttactcgtggatccggaattacccacagagtgggtaagaggttctgtgttaaatccatatattttttaggtaaagtttggatggatgaaaatatcaagaagcagaatcacactaatcaggtcatgttcttcttggtccgtgatagaaggccctatggaaacagcccaatggattttgggcaggtttttaatatgttcgataatgagcctagtaccgcaaccgtgaagaatgatctccgggataggtttcaagtgatgaggaaatttcatgctacagtcattggtggaccatctggaatgaaggaacaggctttagttaagagattttttaaaattaacagtcatgtaactt-----ataatcat-caggaggcagccaagtatgagaaccatactgaaaacgccttgttattgtatatggcatgtacgcat------------------------------------------------------------------
		</sequence>
		<sequence>
			<taxon idref="EF011559China2004"/>
			atgtgggatccattattaaacgagttccccgagacggttcacgggtttcggtgcatgctttcaatcaaatatcttcagttactctttgaaggatactctccagatacggttggtttcgatctaatacgtgagttaatttctattttgcgttccaggaattatgtcgaagcgtcctgcagatatcgtcatttctactcccgggtcgaaggtgcgtcgtcgtctgaacttcgacagcccttactcaacccgtgcagctgtccccactgtccgcgtcacaa---a--atctcgaag-ttgggcgaacaggcccatgaatcggaagcccagaatgtacaggatgtatagaagccctgatgtccctaagggatgtgaagggccttgcaaggtccaatcctatgaggctcgtcatgatgtgtcccatactggtaaggttatttgtgtgagtgatgttacacgtggtaatggaattactcatcgtgttggtaagaggttttgtgttaaatctatttacgtcattgggaagatatggatggacgagaatattaaagtgaagaaccatacaaatacggtcatgttttttctggtaagagaccgccgaccgagtggaa-c-acct-atggattttcagcaagtctttaattgttatgacaatgaacccagtactgctactgtaaaaaacgatttaagggatcgttttcaagttcgtcgtaagttctatgctacggttacgggtggacaatacgcttgtaaggagcaggcgttggtcaagaaatttcttcgggttaacacacatgtcgttt-----acaatcac-caagaacaggcgaagtatgagaatcatacagagaatgctttgttgttgtatatggtttctactcatgcaagtaatcctgtatatgcgactttgaaagttcgcatttatttctatgattctcaaatgaattaa
		</sequence>
		<sequence>
			<taxon idref="EF051116Lebanon2005"/>
			atgtgggaccctcttctaaatgaatttcctgaatctgttcacggatttcgttgtatgttagctattaaatatttgcagtccgttgaggaaacttacgagcccaatacattgggccacgatttaattagggatcttatatctgttgtaagggcccgtgactatgtcgaagcgacccggcgatataatcatttccacgcccgtctcgaaggttcgccgaaggctgaacttcgacagcccatacagcaaccgtgctgctgtccccattgtccaaggcacaa---acaagcgacgatcatggacgtacaggcccatgtaccgaaaacccagaatatacagaatgtatcgaagccctgatgttccccgtggatgtgaaggcccatgtaaagtccagtcttatgagcagcgggatgatattaaacacactggtgttgttcgttgtgttagtgatgttactcgtggatctggaattactcacagagtcggtaagaggttctgtgttaaatcgatatattttttaggtaaagtctggatggatgaaaatatcaagaagcagaatcacactaatcaggtcatgttcttcttggtccgtgatagaaggccctatggaagcagtccaatggattttggacaggtttttaatatgttcgataatgagcccagtaccgcaaccgtgaagaatgatttgcgtgataggtttcaagtgatgaggaaatttcatgctacagttattggtgggccctctggaatgaaggaacaggcattagttaagagattttttaaaattaacagtcatgtaactt-----ataatcat-caggaggcagccaagtacgagaaccatactgaaaacgccttgttattgtatatggcatgtacgcatgcctctaatccagtgtatgcaactatgaaaatacgcatctatttctatgattcaatatcaaattaa
		</sequence>
		<sequence>
			<taxon idref="EF054893Jordan2005"/>
			atgtgggacccacttctaaatgaatttcctgaatctgttcacggatttcgttgtatgttagctattaaatatttgcagtccgttgaggaaacttacgagcccaatacattgggccacgatttaattagggatcttatatctgttgtaagggcccgtgactatgtcgaagcgaccaggcgatataatcatttccacgcccgtctcgaaggttcgccgaaggctgaacttcgacagcccatacagcagccgtgctgctgtccccattgtccaaggcacaa---acaagcgacgatcatggacgtacaggcccatgtaccgaaagcccagaatatacagaatgtatcgaagccctgatgttccccgtggatgtgaaggcccatgtaaagtccagtcttacgagcaacgggatgatattaagcacactggtattgttcgttgtgttagtgatgttactcgtggatctggaattactcacagagtgggtaagaggttctgtgttaagtcgatatattttttaggtaaagtctggatggatgaaaatattaagaagcagaatcacactaatcaggtcatgttcttcttggtccgtgatagaaggccctatggaagcagcccaatggattttggacaggtttttaatatgttcgataatgagcccagtaccgcaaccgtgaagaatgatttgcgtgataggtttcaagtgatgaggaaatttcatgctacagttattggtgggccctctggaatgaaggaacaggcattagttaagagattttttaaaattaacagtcatgtaactt-----ataatcat-caggaggcagccaagtacgagaaccatactgaaaacgccttgttattgtatatggcatgtacgcatgcctctaatccagtgtatgcaactatgaaaatacgcatctatttctatgattcaatatcaaattaa
		</sequence>
		<sequence>
			<taxon idref="EF054894Jordan2005"/>
			atgtgggatccacttgtaaatgaatttcctgaatctgttcacggatttcgttgtatgttagctattaaatatctgcagtccgttgaggaaacttacgagcccaatacattgggccacgatttaattagggatcttatatctgttgtaagggcccgtgactatgtcgaagcgaccaggcgatataatcatttccacgcccgtctcgaaggttcgccgaaggctgaacttcgacagcccatacagcagccgtactgctgtccccattgtccaaggcacaa---acaagcgacgatcatggacgtacaggcccatgtaccgaaagcccagaatatacagaatgtatcgaagccctgatgttccccgtggatgtgaaggcccatgtaaagtccaatcttatgagcaacgggatgatattaagcacactggtattgttcgttgtgttagtgatgttactcgtggatctggaattactcacagagtgggtaagaggttctgtgttaaatcgatatattttttaggtaaagtctggatggatgaaaatatcaagaagcagaatcacactaatcaggtcatgttctttttggtccgtgatagaaggccctatggaagcagcccaatggattttggacaggtttttaatatgttcgataatgagcccagtaccgcaaccgtgaagaatgatttgcgtgataggtttcaagtgatgaggaaatttcatgcaacagttattggtggtccctctggaatgaaggaacaggcattagttaagagattttttaaaattaacagtcatgtaactt-----ataatcat-caggaggcagccaagtacgagaaccatactgaaaacgccttgttattgtatatggcttgtacgcatgcctctaatccagtgtatgcaactatgaaaatacgcatctatttctatgattcaatatcaaattaa
		</sequence>
		<sequence>
			<taxon idref="EF060196Morocco2005"/>
			atgtgggacccacttctaaatgaatttcctgaatctgttcacggatttcgttgtatgctagctattaaatatttgcagtccgttgaggaaacttacgagcccaatacattgggccacgatttaattagggatcttatatccgttgtaagggcccgtgactatgtcgaagcgaccaggcgatataatcatttccacgcccgtctcgaaggttcgccgaacgctgaacttcgacagcccatacagcagccgtgctgctgtccccattgtccaaggcacaa---acaagcgacgatcatggacgtacaggcccatgtaccgaaagcccaaaatatacagaatgtatcgaagccctgatgttccccgtggatgtgaaggcccatgtaaagtccagtcttatgagcaacgggatgatattaagcacactggtattgttcgttgtgttagtgatgttactcgtggatctggaattactcacagagtgggtaagaggttctgtgttaaatcgatatattttttaggtaaagtctggatggatgaaaatatcaagaagcagaatcacactaatcaggtcatgttctttttggtccgtgatagaaggccctatggaagcagcccaatggattttggacaggtttttaatatgttcgataatgagcccagtaccgcaaccgtgaagaatgatttgcgtgataggtttcaagtgatgagaaaatttcatgcaacagttattggtgggccctctggaatgaaggaacaggcattagttaagagattttttaaaattaacagtcatgtaactt-----ataatcat-caggaggcagccaagtacgagaaccatactgaaaacgccttgttattgtatatggcatgtacgcatgcctctaatccagtgtatgcaactatgaaaatacgcatctatttctatgattcaatatcaaattaa
		</sequence>
		<sequence>
			<taxon idref="EF101929Tunisia2005"/>
			atgtgggaccctcttctaaatgaatttcctgaatctgttcacggatttcgttgtatgttagctattaaatatttgcagtccgttgaggaaacttacgagcccaatacattgggccacgatttaattagggatcttatatctgttgtaagggcccgtgactatgtcgaagcgacccggcgatataatcatttccacgcccgtctcgaaggttcgccgaaggctgaacttcgacagcccatacagcagccgtgctgctgtccccattgtccaaggcacaa---acaagcgacgatcatggacgtacaggcccatgtaccgaaagcccagaatatacagaatgtatcgaagccctgatgttccccgtggatgtgaaggcccatgtaaagtgcagtcttatgagcaacgggatgatattaagcataccggtattgttcgttgtgtcagtgatgttactcgtggatctggaattactcacagagtgggtaagaggttctgtgttaaatcgatatattttttaggtaaagtctggatggatgaaaacatcaagaagcagaatcacactaatcaggtcatgttcttcttggtccgtgataggaggccctatggaaacagcccaatggattttggacaggtttttaatatgttcgataatgagcccagtaccgcaaccgtgaagaatgatttgcgtgataggtttcaagtgatgaggaaatttcatgctacagttattggtgggccctctggaatgaaggaacaggcattagttaagagattttttaaaattaacagtcatgtaactt-----ataatcat-caggaggcagccaagtatgagaaccatactgaaaacgccttgttattgtatatggcatgtacgcatgcctctaatcctgtgtatgcaactatgaaaatacgcatctatttctatgattcaatatcaaattaa
		</sequence>
		<sequence>
			<taxon idref="EF107520Egypt1991"/>
			atgtgggacccacttctaaatgaatttcctgaatctgttcacggatttcgttgtatgttagctattaaatatttgcagtccgttgaggaaacttacgacgccaatacattgggccacgatttaattagggatcttatatctgttgtaagggcccgtgactatgtcgaagcgaccaggcgatataatcatttccacgcccgtctcgaaggttcgccgaaggctgaacttcgacagcccatacagcagccgtgctgctgtccccactgtccaaggcacaa---acaagcgacgatcatggacgtacaggcccatgtatcgaaagcccagaatatacagaatgtatcgaagccctgatgttccccgtggatgtgaaggcccatgtaaagtccagtcttatgagcaacgggatgatattaagcatactggtattgttcgttgtgttagtgatgttactcgtggatctggaattactcacagagtgggtaagaggttctgtgttaaatcgatatattttttaggtaaagtctggatggatgaaaatatcaagaagcagaatcacactaatcaggtcatgttcttcttggtccgtgatagaaggccctatggaagcagcccaatggattttgggcaggtttttaatatgttcgataatgagcccagtaccgcaaccgtgaagaacgatttgcgggataggtttcaagtgatgaggaaatttcatgctacagttattggtgggccctctggaatgaaggaacaggtcttagttaagagattttttaaaattaacagtcatgtaactt-----ataatcat-caggaggcagccaagtacgagaaccatactgaaaacgccttgttattgtatatggcatgtacgcatgcctctaatccagtgtatgcaactatgaaaatacgcatctatttttatgattcaatatcaaattaa
		</sequence>
		<sequence>
			<taxon idref="EF110890USA2006"/>
			atgtgggacccacttctaaatgaatttcctgaatctgttcacggatttcgttgtatgttagctattaaatatttgcagtccgttgaggaaacttacgagcccaatacattgggccacgatttaattagggatcttatatctgttgtaagggcccgtgactatgtcgaagcgaccaggcgatataatcatttccacgcccgtctcgaaggttcgccgaaggctgaacttcgacagcccatacagcaaccgtgctgctgtccccattgtccaaggcacaa---acaagcgacgatcatggacgtacaggcccatgtaccgaaagcccagaatatacagaatgtatcgaagtcctgatattccccgtggatgtgaaggcccatgtaaagtccagtcttatgagcagcgggatgatattaagcacactggtgttgttcgttgtgttagtgatgttactcgtggatctggaattactcacagagtcggtaagaggttctgtgttaaatcgatatattttttaggtaaagtctggatggatgaaaatatcaagaagcagaatcacactaatcaggtcatgttctttttggtccgtgatagaaggccctatggaagcagtccaatggattttggacaggtttttaatatgttcgataatgagcccagtactgcaactgtgaagaatgatttgcgtgataggtttcaagtgatgaggaaatttcatgctacagttattggtgggccctctggaatgaaggaacaggcattagttaagagattttttaaaattaacagtcatgtaactt-----ataatcat-caggaggcagccaagtacgagaaccatactgaaaacgccttgttattgtatatggcatgtacgcatgcctctaatccagtgtatgcaactatgaaaatacgcatctatttctatgattcaatatcaaattaa
		</sequence>
		<sequence>
			<taxon idref="EF158044Jordan2005"/>
			atgtgggacccacttctaaatgaatttcctgaatctgttcacggatttcgttgtatgttagctattaaatatttgcagtccgttgaggaaacttacgagcccaatacattgggccacgatttaattagggatcttatatctgttgtaagggcccgtgactatgtcgaagcgaccaggcgatataatcatttccacgcccgtctcgaaggttcgccgaaggctgaacttcgacagcccatacagcagccgtgctgctgtccccattgtccaaggcacaa---acaagcgacgatcatggacgtacaggcccatgtaccgaaagcccagaatatacagaatgtatcgaagccctgatgttccccgtggatgtgaaggcccatgtaaagtccagtcttatgagcaacgggatgatattaagcacactggtattgttcgttgtgttagtgatgttactcgtggatctggaattactcacagagtgggtaagaggttctgtgttaagtcgatatattttttaggtaaagtctggatggatgaaaatattaagaagcagaatcacactaatcaggtcatgttcttcttggtccgtgatagaaggccctatggaagcagcccaatggattttggacaggtttttaatatgttcgataatgagcccagtaccgcaaccgtgaagaatgatttgcgtgataggtttcaagtgatgaggaaatttcatgttacagttattggtgggccctctggaatgaaggaacaggcattagttaagagattttttaagattaacagtcatgtaactt-----ataatcat-caggaggcagccaagtacgagaaccatactgaaaacgccttgttattgtatatggcatgtacgcatgcctctaatccagtgtatgcaactatgaaaatacccatctatttctatgattcaatatctaattaa
		</sequence>
		<sequence>
			<taxon idref="EF185318Lebanon2005"/>
			atgtgggatccacttgtaaatgaatttcctgaatctgttcacggatttcgttgtatgttagctattaaatatctgcagtccgttgaggaaacttacgagcccaatacattgggccacgatttaattagggatcttatatctgttgtaagggcccgtgactatgtcgaagcgaccaggcgatataatcatttccacgcccgtctcgaaggttcgccgaaggctgaacttcgacagcccatacagcagccgtgctgctgtccccattgtccaaggcacaa---acaagcgacgatcatggacgtacaggcccatgtaccgaaagcccagaatatacagaatgtatcgaagccctgatgttccccgtggatgtgaaggcccatgtaaagtccagtcttatgagcagcgggatgatattaaacacactggtgttgttcgttgtgttagtgatgttactcgtggatctggaattactcacagagtcggtaagaggttctgtgttaaatcgatatattttttaggtaaagtctggatggatgaaaatatcaagaagcagaatcacactaatcaggtcatgttcttcttggtccgtgatagaaggccctatggaagcagtccaatggattttggacaggtttttaatatgttcgataatgagcccagtaccgcaaccgtgaagaatgatttgcgtgataggtttcaagtgatgaggaaatttcatgctacagttattggtgggccctctggaatgaaggaacaggcattagttaagagattttttaaaattaacagtcatgtaactt-----ataatcat-caggaggcagccaagtacgagaaccacactgaaaacgccttgttattgtatatggcatgtacgcatgcctctaatccagtgtatgcaactatgaagatacgcatctatttctatgattcaatatcaaattaa
		</sequence>
		<sequence>
			<taxon idref="EF199813Iran2005"/>
			----------------------------------------------------------------------------------------------------------------------------------------------------------------------------------------------------------------------------------------------------------------------------------------------------------------------------cgaaagcccagaatatacagaatgtatcgaagccctgatgttccccgtggatgtgaaggcccatgtaaagtccagtcttatgagcaacgggatgatattaagcatactggtattgttcgttgtgttagtgatgttactcgtggatctggaattactcacagagtgggtaagaggttctgtgttaaatcgatatattttttaggtaaagtttggatggatgaaaatataaagaagcagaatcacactaatcaggtcatgttctttttggtccgtgatagaaggccctacggaagcagtccaatggattttggacaggtttttaatatgttcgataatgagcccagtaccgcaaccgtgaagaatgatttgcgggataggtttcaagtgatgaggaaatttcatgctacagttattggtgggccctctggaatgaaggaacaggcattagttaagagattttttaaaattaacagtcatgtaactt-----ataatcat-caagaggcagccaagtatgagaaccatactgaaaacgccttgttattgtatatggcatgtacgcat------------------------------------------------------------------
		</sequence>
		<sequence>
			<taxon idref="EF199814Iran2006"/>
			----------------------------------------------------------------------------------------------------------------------------------------------------------------------------------------------------------------------------------------------------------------------------------------------------------------------------cgaaagcccagaatatacagaatgtatcgaagccctgatgttccccgtggatgtgaaggcccttgtaaagtccagtcttatgagcaacgggatgatattaagcatactggtattgttcgttgtgttagtgatgttactcgtggatctggaattactcacagagtgggtaagaggttctgtgttaagtcgatatatttattaggtaaagtctggatggatgaaaatatcaagaagcagaatcacactaatcaggtcatgttcttcttggtccgtgatagaaggccctatggaaacagcccaatggattttggacaggtttttaatatgttcgataatgagcccagtaccgcaactgtgaagaatgatctgcgggataggtttcaagtgatgaggaaatttcatgctacagttattggtgggccctctggtatgaaggaacaggcattagttaagagattttttaaaattaacagtcatgtaactt-----ataatcat-caggaggcagccaagtacgagaaccatactgaaaacgccttgttattgtatatggcatgtacgcat------------------------------------------------------------------
		</sequence>
		<sequence>
			<taxon idref="EF199815Iran2006"/>
			----------------------------------------------------------------------------------------------------------------------------------------------------------------------------------------------------------------------------------------------------------------------------------------------------------------------------cgaaagcccagaatatacagaatgtatcgaagccctgatgttccccgtggatgtgaaggcccttgtaaagtccagtcttatgagcaacgggatgatattaagcatactggtattgttcgttgtgttagtgatgttactcgtggatctggaattactcacagagtgggtaagaggttctgtgttaagtcgatatatttattaggtaaagtctggatggatgaaaatatcaagaagcagaatcacactaatcaggtcatgttcttcttggtccgtgatagaaggccctatggaaacagcccaatggattttggacaggtttttaatatgttcgataatgagcccagtaccgcaactgtgaagaatgatctgcgggataggtttcaagtgatgaggaaatttcatgctacagttattggtgggccctctggtatgaaggaacaggcattagttaagagattttttaaaattaacagtcatgtaactt-----ataatcat-caggaggcagccaagtacgagaaccatactgaaaacgccttgttattgtatatggcatgtacgcat------------------------------------------------------------------
		</sequence>
		<sequence>
			<taxon idref="EF199816Iran2006"/>
			----------------------------------------------------------------------------------------------------------------------------------------------------------------------------------------------------------------------------------------------------------------------------------------------------------------------------cgaaagcccagaatatacagaatgtatcgaagccctgatgttccccgtggatgtgaaggcccttgtaaagtccagtcttatgagcaacgggatgatattaagcatactggtattgttcgttgtgttagtgatgttactcgtggatctggaattactcacagagtgggtaagaggttctgtgttaagtcgatatatttattaggtaaagtctggatggatgaaaatatcaagaagcagaatcacactaatcaggtcatgttcttcttggtccgtgatagaaggccctatggaaacagcccaatggattttggacaggtttttaatatgttcgataatgagcccagtaccgcaactgtgaagaatgatctgcgggataggtttcaagtgatgaggaaatttcatgctacagttattggtgggccctctggtatgaaggaacaggcattagttaagagattttttaaaattaacagtcatgtaactt-----ataatcat-caggaggcagccaagtacgagaaccatactgaaaacgccttgttattgtatatggcatgtacgcat------------------------------------------------------------------
		</sequence>
		<sequence>
			<taxon idref="EF199817Iran2006"/>
			----------------------------------------------------------------------------------------------------------------------------------------------------------------------------------------------------------------------------------------------------------------------------------------------------------------------------cgaaagcccagaatatacagaatgtatcgaagccctgatgttccccgtggatgtgaaggcccttgtaaagtccagtcttatgagcaacgggatgatattaagcatactggtattgttcgttgtgttagtgatgttactcgtggatctggaattactcacagagtgggtaagaggttctgtgttaagtcgatatatttattaggtaaagtctggatggatgaaaatatcaagaagcagaatcacactaatcaggtcatgttcttcttggtccgtgatagaaggccctatggaaacagcccaatggattttggacaggtttttaatatgttcgataatgagcccagtaccgcaactgtgaagaatgatctgcgggataggtttcaagtgatgaggaaatttcatgctacagttattggtgggccctctggtatgaaggaacaggcattagttaagagattttttaaaattaacagtcatgtaactt-----ataatcat-caggaggcagccaagtacgagaaccatactgaaaacgccttgttattgtatatggcatgtacgcat------------------------------------------------------------------
		</sequence>
		<sequence>
			<taxon idref="EF199818Iran2005"/>
			----------------------------------------------------------------------------------------------------------------------------------------------------------------------------------------------------------------------------------------------------------------------------------------------------------------------------cgaaagcccagaatatacagaatgtatcgaagccctgatgttccccgtggatgtgaaggcccatgtaaagtccagtcttatgagcaacgggatgatattaagcatactggtattgttcgttgtgttagtgatgttactcgtggatctggaattactcacagagtgggtaagaggttctgtgttaaatcgatatattttttaggtaaagtttggatggatgaaaatataaagaagcagaatcacactaatcaggtcatgttcttcttggtccgtgatagaaggccctacggaagcagcccaatggattttggacaggtttttaatatgttcgataatgagcccagtaccgcaaccgtgaagaatgatttgcgggataggtttcaagtgatgaggaaatttcatgctacagttattggtgggccctctggaatgaaggaacaggcattagttaagagattttttaaaattaacagtcatgtaactt-----ataatcat-caagaggcagccaagtatgagaaccatactgaaaacgccttgttattgtatatggcatgtacgcat------------------------------------------------------------------
		</sequence>
		<sequence>
			<taxon idref="EF457929Taiwan2007"/>
			atgtgggatccactcctaaacgaatttccggaaaacgtccacggtttccgttgtatgttagcggttaagtatctgcaagcggtcgagaagacgtattcacctgataccctagggtttgatctcatccgtgatctcatcggtgtaattcgtgcgaagaactatgtcgaagcgtccagcagatattctcatttccacgcccgtctcgaaagtacgtcgccgtctgaacttcgacagcccatacaacagccgtgctgctgtccccactgtccgcgtcacaa---a--agggcagat-atggaagaaccgacctgcatacagaaagcccaggttctacagaatgtatagaagtcctgatgtccctaagggatgtgagggtccatgtaaagtgcaatctttcgatgcgaagaacgacattggtcatatgggcaaggtaatctgtctgtctgacgttacccgtggtattgggcttactcatcgagttggcaagcgtttctgtgtcaagtcactttattttgtcgggaagatctggatggatgagaatatcaactgcagaaatc-----------------------------------------------------------------------------------------------------------------------------------------------------------------------------------------------------------------------------------------------------------------------------------------------------------------------------------------------------------------------------------------------------
		</sequence>
		<sequence>
			<taxon idref="EF457930Taiwan2007"/>
			atgtgggatccactcctaaacgaatttccggaaaacgtccacggtttccgttgtattttagcggttaagtatctgcaagcggtcgagaagacgtattcacctgataccctagggtttgatctcatccgtgatctcatcggtgtaattcgtgcgaagaactatgtcgaagcgtccagcagatattctcatttccacgcccgtctcgaaagtacgtcgccgtctgaacttcgacagcccatacaacagccgtgctgctgtccccactgtccgcgtcacaa---a--agggcagat-atggaagaaccgacctgcatacagaaagcccaggttctacagaatgtatagaagtcctgatgtccctaagggatgtgagggtccatgtaaagtgcaatctttcgatgcgaagaacgacattggtcatatgggcaaggtaatctgtctgtctgacgttacccgtggtattgggcttactcatcgagttggcaagcgtttctgtgtcaagtcactttattttgtcgggaagatctggatggacgataatatcaactgcagaaatc-----------------------------------------------------------------------------------------------------------------------------------------------------------------------------------------------------------------------------------------------------------------------------------------------------------------------------------------------------------------------------------------------------
		</sequence>
		<sequence>
			<taxon idref="EF457931Taiwan2007"/>
			atgtgggatccactcctaaacgaatttccggaaaacgtccacggtttccgttgtatgttagcggttaagtatctgcaagcggtcgagaagacgtattcacctgataccctagggtttgatctcatccgtgatctcatcggtgtaattcgtgcgaagaactatgtcgaagcgtccagcagatattctcatttccacgcccgtctcgaaagtacgtcgccgtctgaacttcgacagcccatacaacagccgtgctgctgtccccactgtccgcgtcacaa---a--agggcagat-atggaagaaccgacctgcatacagaaagcccaggttctacagaatgtatagaagtcctgatgtccctaagggatgtgagggtccatgtaaagtgcaatctttcgatgcgaagaacgacattggtcatatgggcaaggtaatctgtctgtctgacgttacccgtggtattgggcttactcatcgagttggcaagcgtttctgtgtcaagtcactttattttgtcgggaagatctggatggacgataacatcaactgcaga---------------------------------------------------------------------------------------------------------------------------------------------------------------------------------------------------------------------------------------------------------------------------------------------------------------------------------------------------------------------------------------------------------
		</sequence>
		<sequence>
			<taxon idref="EF457932Taiwan2007"/>
			atgtgggatccactcctaaacgaatttccggaaaacgtccacggtttccgttgtatgttagctgttaagtatctgcaagcggtcgagaagacgtattcacctgataccctagggtttgatctcatccgtgatctcatcggtgtaattcgtgcgaagaactatgtcgaagcgtccagcagatattctcatttccacgcccgtctcgaaagtacgtcgccgtctgaacttcgacagcccatacaacagccgtgctgctgtccccactgtccgcgtcacaa---a--agggcagat-atggaagaaccgacctgcatacagaaagcccaggttctacagattgtatagaagtcctgatgtccctaagggatgtgagggtccatgtaaagtgcaatctttcgatgcgaagaacgacattggtcatatgggcaaggtaatctgtctgtctgacgttacgcgtggtattgggcttactcatcgagttggcaagcgtttctgtgtcaagtcactttattttgtcgggaagatctggatggatgaaaatattaactgcagaaatc-----------------------------------------------------------------------------------------------------------------------------------------------------------------------------------------------------------------------------------------------------------------------------------------------------------------------------------------------------------------------------------------------------
		</sequence>
		<sequence>
			<taxon idref="EF457933Taiwan2007"/>
			atgtgggatccactcctaaacgaatttccggaaaacgtccacggtttccgttgtatgttagcggttaagtatctgcaagcggtcgagaagacgtattcacctgataccctagggtttgatctcatccgtgatctcatcggtgtaattcgtgcgaagaactatgtcgaagcgtccagcagatattctcatttccacgcccgtctcgaaagtacgtcgccgtctgaacttcgacagcccatacaacagccgtgctgctgtccccactgtccgcgtcacaa---a--agggcagat-atggaagaaccgacctgcatacagaaagcccaggttctacagaatgtatagaagtcctgatgtccctaagggatgtgagggtccatgtaaagtgcaatctttcgatgcgaagaacgacattggtcatatgggcaaggtaatctgtctgtctgacgttacccgtggtattgggcttactcatcgagttggcaagcgtttctgtgtcaagtcactttattttgtcgggaagatctggatggacgagaacataaactgcagaaatc-----------------------------------------------------------------------------------------------------------------------------------------------------------------------------------------------------------------------------------------------------------------------------------------------------------------------------------------------------------------------------------------------------
		</sequence>
		<sequence>
			<taxon idref="EF457934Taiwan2007"/>
			atgtgggatccactcctaaacgaatttccggaaaacgtccacggtttccgttgtatgttagcggttaagtatctgcaagcggtcgagaagacgtattcacctgataccctagggtttgatctcatccgtgatctcatcggtgtaattcgtgcgaagaactatgtcgaagcgtccagcagatattctcatttccacgcccgtctcgaaagtacgtcgccgtctgaacttcgacagcccatacaacagccgtgctgctgtccccactgtccgcgtcacaa---a--agggcagat-atggaagaaccgacctgcatacagaaagcccaggttctacagaatgtatagaagtcctgatgtccctaagggatgtgagggtccatgtaaagtgcaatctttcgatgcgaagaacgacattggtcatatgggcaaggtaatctgtctgcctgacgttacccgtggtattgggcttactcatcgagttggcaagcgtttctgtgtcaagtcactttattttgtcgggaagatctggatggacgataacatcaactgcaga---------------------------------------------------------------------------------------------------------------------------------------------------------------------------------------------------------------------------------------------------------------------------------------------------------------------------------------------------------------------------------------------------------
		</sequence>
		<sequence>
			<taxon idref="EF577264Taiwan2007"/>
			atgtgggatccactcctaaacgaatttccggaaaacgtccacggtttccgttgtatgttagcggttaagtatctgcaagcggtcgagaagacgtattcacctgataccctagggtttgatctcatccgtgatctcatcggtgtaattcgtgcgaagaactatgtcgaagcgtccagcagatattctcatttccacgcccgtctcgaaagtacgtcgccgtctgaacttcgacagcccatacaacagccgtgctgctgtccccactgtccgcgtcacaa---a--agggcagat-atggaagaaccgacctgcatacagaaagcccaggttctacagaatgtatagaagtcctgatgtccctaagggatgtgagggtccatgtaaagtgcaatctttcgatgcgaagaacgacattggtcatatgggcaaggtaatctgtctgtctgacgttacccgtggtattgggcttactcatcgagttggcaagcgtttctgtgtcaagtcactttattttgtcgggaagatctggatggatgaaaatattaaggttaagaatcacactaataccgttttattttggatagttagggatcggcgtcctactggaa-c-gcct-aatgattttcagcaggtctttaatgtatatgataatgaacccagcactgctactgtaaagaacgaccagcgtgatcgtttccaggttataaggaggtttcaggcaacggtgactggtggacaatatgcagctaaggagcaggcgattattagaaagttttatcgtgttaataattatgtagttt-----acaatcac-caggaagctgggaagtacgagaaccatactgaaaatgctttgttgttgtatatggcatgtactcatgcctctaatcctgtgtatgctactttgaaagtcagaagttatttctatgactcagtgacgaattaa
		</sequence>
		<sequence>
			<taxon idref="EF577266Taiwan2007"/>
			atgtgggatccactcctaaacgaatttccggaaaacgtccacggtttccgttgtatgttagcggttaagtatctgcaagcggtcgagaagacgtattcacctgataccctagggtttgatctcatccgtgatctcatcggtgtaattcgtgcgaagaactatgtcgaagcgtccagcagatattctcatttccacgcccgtctcgaaagtacgtcgccgtctgaacttcgacagcccatacaacagccgtgctgctgtccccactgtccgcgtcacaa---a--agggcagat-atggaagaaccgacctgcatacagaaagcccaggttctacagaatgtatagaagtcctgatgtccctaagggatgtgagggtccatgtaaagtgcaatctttcgatgcgaagaacgacattggtcatatgggcaaggtaatctgtctgtctgacgttacccgtggtattgggcttactcatcgagttggcaagcgtttctgtgtcaagtcactttattttgtcgggaagatctggatggatgaaaatattaaggttaagaatcacactaataccgttttattttggatagttagggatcggcgtcctactggaa-c-gcct-aatgattttcagcaggtctttaatgtatatgataatgaacccagcactgctactgtaaagaacgaccagcgtgatcgtttccaggttataaggaggtttcaggcaacggtgactggtggacaatatgcagctaaggagcaggcgattattagaaagttttatcgtgttaataattatgtagttt-----acaatcac-caggaagctgggaagtacgagaaccatactgaaaatgctttgttgttgtatatggcatgtactcatgcctctaatcctgtgtatgctactttgaaagtcagaagttatttctatgactcagtgacgaattaa
		</sequence>
		<sequence>
			<taxon idref="EU635776Iran2005"/>
			atgtgggatccacttcttaatgaatttcctgaatccgttcacggatttcgttgtatgttagctattaaatatttgcaggccgttgaggaaacgtatgagcccaacactttgggccacgatttaattagggatcttatatctgttgtaagggctcgtgactatgtcgaagcgacccggcgatataatcatttccacgcccgtttcgaaggttcgccgaaggctgaacttcgacagcccctacagcagccgtgctgctgcccccattgtccaaggcataa---acaagcgacggtcatggacgtacaggcccatgtaccgaaagcccagaatatacagaatgtatcgaagccctgatgttccccgtggatgtgaagggccatgcaaagtccagtcttatgagcaacgtgatgatattaagcatactggtattgttcgttgtgttagtgatgttactcgtggatctggaattactcacagagtgggtaagaggttctgtgttaaatcgatatattttttaggtaaagtctggatggatgaaaatatcaagaagcagaatcatactaatcaggtcatgttcttcttggtccgtgatagaaggccttatggaagcagcccaatggattttggacaggtttttaatatgttcgataatgagcccagtaccgcaaccgtgaagaatgatttgcgggataggtttcaagtgatgaggaaatttcatgctacagttattggtgggccctctggaatgaaggaacaggcattagttaagagattttttagaattaacagtcatgtaactt-----ataatcat-caggaggcagccaagtatgagaaccatactgagaacgccttgttattgtatatggcatgtacacatgcctctaatccagtgtatgcaactatgaaaatacgcatctatttctatgattcaatatcaaattaa
		</sequence>
		<sequence>
			<taxon idref="FJ012358Mexico2006"/>
			atgtgggatccacttctaaatgaatttcctgaatctgttcacggatttcgttgtatgttagctattaaatatttgcagtccgttgaggaaacttacgagcccaatacattgggccacgatttaattagggatcttatatctgttgtaagggcccgtgactatgtcgaagcgaccaggcgatataatcatttccacgcccgtctcgaaggttcgccgaaggctgaacttcgacagcccatacagcagccgtgctgctgtccccattgtccaaggcacaa---acaagcgacgatcatggacgtacaggcccatgtaccggaagcccagaatatacagaatgtatcgaagccctgatgttcctcgtggatgtgaaggcccatgtaaagtccagtcttatgagcaacgggatgatattaagcatactggtattgttcgttgtgttagtgatgttattcgtggatctggaattactcacagagtgggtaagaggttctgtgttaaatcgatatattttttaggtaaagtctggatggatgaaaatattaagaagcagaatcacactaatcaggtcatgttcttcttggttcgtgatagaaggccttatggaaacagcccaatggattttggacaggtttttaatatgttcgataatgagcccagtaccgcaaccgtgaagaatgatttgcgggataggtttcaagtgatgaggaaatttcatgctacagttattggtgggccctctggaatgaaggaacaggcattagttaagagattttttagaattaacagtcatgtaactt-----ataatcat-caggaggcagccaagtatgagaaccatactgaaaacgccttgttattgtatatggcatgtacgcatgcctctaatccagtgtatgcaactatgaaaatacgcatctatttctatgattcaatatcaaattaa
		</sequence>
		<sequence>
			<taxon idref="FJ030876Egypt2005"/>
			-------------------------------------------------------------------------------------------------------------------------------------------------------------------------------------------------------------------------------------------------------------------------------------------------------------------------------aagcccaggatatacagaatgtatcgaagccctgatgttccccgtggatgtgaaggcccatgtaaagtccaatcttatgagcaacgggatgatattaagcacactggtgttgttcgttgtgttagtgatgttactcgtggatccggaattactcacagagttggtaagaggttctgtgttaaatcgatatattttttaggtaaagtctggatggatgaaaatatcaagaggcagaatcacactaatcaggtcatgttcttctaggtccgtgatagaaggccctatggaagcagcccaatggatttcggacaggtttttaatatgttcgataatgagcccagtaccgcaaccgtgaagaatgatttgcgggataggtttcaagtgatgaggaaatttcatgctacagttattggtgggccctctggaatgaaggaacaggttttagttaagagattttttaaaattaacagtcatgtaactt-----ataatcat-caagaggcagctaagtatgagaaccatactgaaaacgccttgttattgtatatggcctgtacgcatgcctcaaaccc-------------------------------------------------------
		</sequence>
		<sequence>
			<taxon idref="FJ609655Mexico2006"/>
			atgtgggatccacttctaaatgaatttcctgaatctgttcacggatttcgttgtatgttagctattaaatatttgcagtccgttgaggaaacttacgagcccaatacattgggccacgatttaattagggatcttatatctgttgtaagggcccgtgactatgtcgaagcgaccaggcgatataatcatttccacgcccgtctcgaaggttcgccgaaggctgaacttcgacagcccatacagcagccgtgctgctgtccccattgtccaaggcacaa---acaagcgacgatcatggacgtacaggcccatgtaccggaagcccagaatatacagaatgtatcgaagccctgatgttcctcgtggatgtgaaggcccatgtaaagtccagtcttatgagcaacgggatgatattaagcatactggtattgttcgttgtgttagtgatgttattcgtggatctggaattactcacagagtgggtaagaggttctgtgttaaatcgatatattttttaggtaaagtctggatggatgaaaatattaagaagcagaatcacactaatcaggtcatgttcttcttggttcgtgatagaaggccttatggaaacagcccaatggattttggacaggtttttaatatgttcgataatgagcccagtaccgcaaccgtgaagaatgatttgcgggataggtttcaagtgatgaggaaatttcatgctacagttattggtgggccctctggaatgaaggaacaggcattagttaagagattttttagaattaacagtcatgtaactt-----ataatcat-caggaggcagccaagtatgagaaccatactgaaaacgccttgttattgtatatggcatgtacgcatgcctctaatccagtgtatgcaactatgaaaatacgcatctatttctatgattcaatatcaaattaa
		</sequence>
		<sequence>
			<taxon idref="FJ646611China2008"/>
			atgtgggatccacttctaaatgaatttcctgaatctgttcacggatttcgttgtatgttagctattaaatatttgcagtccgttgaggaaacttacgagcccaatacattgggccacgatttaattagggatcttatatctgttgtaagggcccgtgactatgtcgaagcgaccaggcgatataatcatttccacgcccgcctcgaaggttcgccgaaggctgaacttcgacagcccatacagcagccgtgctgctgtccccattgtccaaggcacaa---acaagcgacgatcatggacgtacaggcccatgtaccggaagcccagaatatacagaatgtatcgaagccctgatgttcctcgtggatgtgaaggcccatgtaaagtccagtcttatgagcaacgggatgatattaagcatactggtattgttcgttgtgttagtgatgttactcgtggatctggaattactcacagagtgggtaagaggttctgtgttaaatcgatatattttttaggtaaagtctggatggatgaaaatatcaagaagcagaatcacactaatcaggtcatgttcttcttggttcgtgatagaaggccctatggaaacagcccaatggattttggacaggtttttaatatgttcgataatgagcccagtaccgcaactgtgaagaatgatttgcgggataggtttcaagtgatgaggaaatttcatgctacagttattggtgggccctctggaatgaaggaacaggcattagttaagagattttttagaattaacagtcatgtaactt-----ataatcat-caggaggcagccaagtatgagaaccatactgaaaacgccttgttattgtatatggcatgtacgcatgcctctaatccagtgtatgcaactatgaaaatacgcatctatttctatgattcaatatcaaattaa
		</sequence>
		<sequence>
			<taxon idref="FJ687387Thailand2008"/>
			----------------------------------------------------------------------------------------------------------------------------------------------------------------atgtcgaagcgtccagcagatattctcatttccactcccgtctcgaaagtacgtcgccgtctgaacttcgacagcccatacaacagccgtgctgctgtccccactgtccgcgccacaa---a--agggcagat-atggaagaaccgacctgcatacagaaagcccaggttctacagaatgtatagaagccctgatgtccctaagggatgtgagggtccatgtaaggtccaatctttcgatgcgaagaacgatattggacatatgggcaaggtaatctgtttgtctgacgttacccgtggtattgggcttacccatagagttggcaagcgtttctgtgtgaagtcactttattttatcgggaagatctggatggatgaaaatattaaggttaagaatcacactaacaccgttttattctggatagttagggatcggcgtcctactggaa-c-gccttatg-attttcagcaggtctttaatgtatatgataatgaacctagcactgctactgtgaagaacgatcagcgtgatcgtttccaggttataaggaggttccaggcaactgttacgggtggacaatatgcagctaaggagcaggcgattattaggaagttttatcgtgttaacaattatgtagttt-----acaatcac-caggaagctgggaagtacgagaaccatactgaaaatgctttgttgttgtatatggcatgtactcatgcctctaatcctgtgtatgctactttgaaagtcaggagttatttctatgactcagtgacgaattaa
		</sequence>
		<sequence>
			<taxon idref="FJ687389Thailand2008"/>
			----------------------------------------------------------------------------------------------------------------------------------------------------------------atgtcgaagcgtccagcagatattctcatttccactcccgtctcgaaagtacgtcgccgtctgaacttcgacagcccatacaacagccgtgctgctgtccccactgtccgcgccacaa---a--agggcagat-atggaagaaccgacctgcatacagaaagcccaggttctacagaatgtatagaagccctgatgtccctaagggatgtgagggtccatgtaaggtccaatctttcgatgcgaagaatgacattggacatatgggcaaggtaatctgtttgtctgacgttacccgtggtattgggcttacccatcgagttggcaagcgtttctgtgtgaagtcgctttattttgtcggcaagatctggatggatgaaaatattaaggttaagaatcacactaacaccgttttattctggatagttagggatcggcgtcctactagaa-c-gccttatg-attttcagcaggtctttaatgtatatgataatgaacctagcactgctactgtgaagaacgatcagcgtgatcgtttccaggttataaggaggttccaggcaactgttactggtggacaatatgcagctaaggagcaggcgattattagaaggttttatcgtgttaacaattatgtagttt-----acaatcac-caggaagctgggaagtacgagaaccatactgaaaatgctctgttgttgtatatggcatgtactcatgcctctaatcctgtgtatgctactttgaaagtcaggagttatttctatgactcagtgacgaattaa
		</sequence>
		<sequence>
			<taxon idref="FM163453Grenada2007"/>
			----------------------------------------------------------------------------------------------------------------------------------------------------------------------------------------------------------------------------ctgaacttcgacagcccttacagcaaccgtgctgctgtccccattgtccaaggcacaa---acaagcgacgatcatggacgtacaggcccatgtaccgaaagcccagaatatacagaatgtatcgaagtcctgatgttccccgtggatgtgaaggcccatgtaaagtccagtcttatgagcagcgggatgatattaagcacactggtgttgttcgttgtgttagtgatgttactcgtggatctggaattactcacagagtcggtaagaggttctgtgttaaatcgatatattttttaggtaaagtctggatggatgaaaatatcaagaagcagaatcacactaatcaggtcatgttctttttggtccgtgatagaaggccctatggaagcagtccaatggattttggacaggtttttaatatgttcgataatgagcccagtaccgcaactgtgaagaatgatttgcgtgataggtttcaagtgatgaggaaatttcatgctacagttattggtgggccctctggaatgaaagaacaggcattagttaagagattttttaaaattaacagtcatgtaactt-----ataatcat-caggaggcagccaaatacgagaaccatactgaaaacgccttgttattgtatatggcctgtactca-------------------------------------------------------------------
		</sequence>
		<sequence>
			<taxon idref="FM163454Grenada2007"/>
			----------------------------------------------------------------------------------------------------------------------------------------------------------------------------------------------------------------------------ctgagcttcgacagcccctacagcaaccgtactgctgtccccattgtccaaggcacaa---acaagcgacgatcatggacgtacaggcccatgtaccgaaagcccagaatatacagaatgtatcgaagtcctgatgttccccgtggatgtgaaggcccatgtaaagtccagtcttatgagcagcgggatgatattaagcacactggtgttgttcgttgtgttagtgatgttactcgtggatctggaattactcacagagtcggtaagaggttctgtgttaaatcgatatattttttaggtaaagtctggatggatgaaaatatcaagaagcagaatcacactaatcaggtcatgttctttttggtccgtgatagaaggccctatggaagcagtccaatggattttggacaggtttttaatatgttcgataatgagcccagtaccgcaactgtgaagaatgatttgcgtgataggtttcaagtgatgaggaaatttcatgctacagttattggtgggccctctggaatgaaagaacaggcattagttaagagattttttaaaattaacagtcatgtaactt-----ataatcat-caggaggcagccaaatacgagaaccatactgaaaacgccttgttattgtatatggcctgtacgca-------------------------------------------------------------------
		</sequence>
		<sequence>
			<taxon idref="FM163455Grenada2007"/>
			----------------------------------------------------------------------------------------------------------------------------------------------------------------------------------------------------------------------------ctgagcttcgacagcccctacagcaaccgtgctgctgtccccattgtccaaggcacaa---acaagcgacgatcatggacgtacaggcccatgtaccgaaagcccagaatatacagaatgtatcgaagtcctgatgttccccgtggatgtgaaggcccatgtaaagtccagtcttatgagcagcgggatgatattaagcacactggtgttgttcgttgtgttagtgatgttactcgtggatctggaattactcacagagtcggtaagaggttctgtgttaaatcgatatattttttaggtaaagtttggatggatgaaaatatcaagaagcagaatcacactaatcaggtcatgttctttttggtccgtgatagaaggccctatggaagcagtccaatggattttggacaggtttttaatatgttcgataatgagcccagtaccgcaactgtgaagaatgatttgcgtgataggtttcaagtgatgaggaaatttcatgctacagttattggtgggccctctggaatgaaagaacaggcattagttaagagattttttaaaattaacagtcatgtaactt-----ataatcat-caggaggcagccaagtacgagaaccatactgaaaacgccttgttattgtatatggcctgtactca-------------------------------------------------------------------
		</sequence>
		<sequence>
			<taxon idref="FM163456Grenada2007"/>
			----------------------------------------------------------------------------------------------------------------------------------------------------------------------------------------------------------------------------ctgaacttcgacagcccatacagcaaccgtgctgctgtccccattgtccaaggcacaa---acaagcgacgatcatggacgtacaggcccatgtaccgaaagcccagaatatacagaatgtatcgaagtcctgatgttccccgtggatgtgaaggcccatgtaaagtccagtcttatgagcagcgggatgatattaagcacactggtgttgttcgttgtgttagtgatgttactcgtggatctggaattactcacagagtcggtaagaggttctgtgttaaatcgatatattttttaggtaaagtctggatggatgaaaatatcaagaagcagaatcacactaatcaggtcatgttctttttggtccgtgatagaaggccctatggaagcagtccaatggattttggacaggtttttaatatgttcgataatgagcccagtaccgcaactgtgaagaatgatttgcgtgataggtttcaagtgatgaggaaatttcatgctacagttattggtgggccctctggaatgaaagaacaggcattagttaagagattttttaaaattaacagtcatgtaactt-----ataatcat-caggaggcagccaagtacgagaaccatactgaaaacgccttgttattgtatatggcctgtactca-------------------------------------------------------------------
		</sequence>
		<sequence>
			<taxon idref="FM163457Grenada2007"/>
			----------------------------------------------------------------------------------------------------------------------------------------------------------------------------------------------------------------------------ctgagcttcgacagcccgtacagcaaccgtgctgctgtccccattgtccaaggcacaa---acaagcgacgatcatggacgtacaggcccatgtaccgaaagcccagaatatacagaatgtatcgaagtcctgatgttccccgtggatgtgaaggcccatgtaaagtccagtcttatgagcagcgggatgatattaagcacactggtgttgttcgttgtgttagtgatgttactcgtggatctggaattactcacagagtcggtaagaggttctgtgttaaatcgatatattttttaggtaaagtttggatggatgaaaatatcaagaagcagaatcacactaatcaggtcatgttctttttggtccgtgatagaaggccctatggaagcagtccaatggattttggacaggtttttaatatgttcgataatgagcccagtaccgcaactgtgaagaatgatttgcgtgataggtttcaagtgatgaggaaatttcatgctacagttattggtgggccctccggaatgaaagaacaggcattagttaagagattttttaaaattaacagtcatgtaactt-----ataatcat-caggaggcagccaagtacgagaaccatactgaaaacgccttgttattgtatatggcctgtactca-------------------------------------------------------------------
		</sequence>
		<sequence>
			<taxon idref="FM163458Grenada2007"/>
			----------------------------------------------------------------------------------------------------------------------------------------------------------------------------------------------------------------------------ctgaacttcgacagcccatacagcaaccgtgctgctgtccccattgtccaaggcacaa---acaagcgacgatcatggacgtacaggcccatgtaccgaaagcccagaatatacagaatgtatcgaagtcctgatgttccccgtggatgtgaaggcccatgtaaagtccagtcttatgagcagcgggatgatattaagcacactggtgttgttcgttgtgttagtgatgttactcgtggatctggaattactcacagattcggtaagaggttctgtgttaaatcgatatattttttaggtaaagtctggatggatgaaaatatcaagaagcagaatcacactaatcaggtcatgttctttttggtccgtgatagaaggccctatggaagcagtccaatggattttggacaggtttttaatatgttcgataatgagcccagtaccgcaactgtgaagaatgatttgcgtgataggtttcaagtgatgaggaaatttcatgctacagttattggtgggccctctggaatgaaagaacaggcattagttaagagattttttaaaattaacagtcatgtaactt-----ataatcat-caggaggcagccaagtacgagaaccatactgaaaacgccttgttattgtatatggcctgtacgca-------------------------------------------------------------------
		</sequence>
		<sequence>
			<taxon idref="FM163459Grenada2007"/>
			----------------------------------------------------------------------------------------------------------------------------------------------------------------------------------------------------------------------------ctgagcttcgacagcccgtacagcaaccgtgctgctgtccc-attgtccaaggcacaa---acaagcgacgatcatggacgtacaggcccatgtaccgaaagcccagaatatacagaatgtatcgaagtcctgatgttccccgtggatgtgaaggcccatgtaaagtccagtcttatgagcagcgggatgatatcaagcacactggtgttgttcgttgtgttagtgatgttactcgtggatctggaattactcacagagtcggtaagaggttctgtgttaaatcgatatattttttaggtaaagtttggatggatgaaaatatcaagaagcagaatcacactaatcaggtcatgttctttttggtccgtgatagaaggccctatggaagcagtccaatggattttggacaggtttttaatatgttcgataatgagcccagtaccgcaactgtgaagaatgatttgcgtgataggtttcaagtgatgaggaaatttcatgctacagttattggtgggccctctggaatgaaagaacaggcattagttaagagattttttaaaattaacagtcatgtaactt-----ataatcat-caggaggcagccaagtacgagaaccatactgaaaacgccttgttattgtatatggcctgtactca-------------------------------------------------------------------
		</sequence>
		<sequence>
			<taxon idref="FM163462Grenada2007"/>
			----------------------------------------------------------------------------------------------------------------------------------------------------------------------------------------------------------------------------ctgagcttcgacagcccatacagcaaccgtgctgctgtccccattgtccaaggcacaa---acaagcgacgatcatggacgtacaggcccatgtaccgaaagcccagaatatacagaatgtatcgaagtcctgatgttccccgtggatgtgaaggcccatgtaaagtccagtcttatgagcagcgggatgatattaagcacactggtgttgttcgttgtgttagtgatgttactcgtggatctggaattactcacagagtcggtaagaggttctgtgttaaatcgatatattttttaggtaaagtctggatggatgaaaatatcaagaagcagaatcacactaatcaggtcatgttctttttggtccgtgatagaaggccctatggaagcagtccaatggattttggacaggtttttaatatgttcgataatgagcccagtaccgcaactgtgaagaatgatttgcgtgataggtttcaagtgatgaggaaatttcatgctacagttattggtgggccctctggaatgaaagaacaggcattagttaagagattttttaaaattaacagtcatgtaactt-----ataatcat-caggaggcagccaagtacgagaaccatactgaaaacgccttgttattgtatatggcctgtactca-------------------------------------------------------------------
		</sequence>
		<sequence>
			<taxon idref="FM163463Grenada2007"/>
			----------------------------------------------------------------------------------------------------------------------------------------------------------------------------------------------------------------------------ctcagcttcgacagcccttacagcaaccgtgctgctgtccccattgtccaaggcacaa---acaagcgacgatcatggacgtacaggcccatgtaccgaaagcccagaatatacagaatgtatcgaagtcctgatgttccccgtggatgtgaaggcccatgtaaagtccagtcttatgagcagcgggatgatattaagcacactggtgttgttcgttgtgttagtgatgttactcgtggatctggaattactcacagagtcggtaagaggttctgtgttaaatcgatatattttttaggtaaagtctggatggatgaaaatatcaagaagcagaatcacactaatcaggtcatgttctttttggtccgtgatagaaggccctatggaagcagtccaatggattttggacaggtttttaatatgttcgataatgagcccagtaccgcaactgtgaagaatgatttgcgtgataggtttcaagtgatgaggaaatttcatgctacagttattggtgggccctctggaatgaaagaacaggcattagttaagagattttttaaaattaacagtcatgtaactt-----ataatcat-caggaggcagccaaatacgagaaccatactgaaaacgccttgttattgtatatggcatgtactca-------------------------------------------------------------------
		</sequence>
		<sequence>
			<taxon idref="FM212660Cameroon2007"/>
			atgtgggatccactcctaaatgaatttcctgaatctgttcacggatttcgttgtatgttagctattaaatatttgcaggccgttgaagaaacgtatgagcccaatactttgggccacgatttaattagggatcttatatctgttgtaagggcccgtgactatgtcgaagcgacccggcgatataatcatttccacgcccgtctcgaaggttcgccgaaggctgaacttcgacagcccatacagcagccgtgctgctgcccccattgtccaaggcataa---acaagcgacggtcatggacgtacaggcccatgtaccgaaagcccagaatatacagaatgtatcgaagccctgatgttccccgtggatgtgaaggcccatgtaaggtccaatcgtatgagcaacgggatgacattaagcatactggtattgttcgttgtgttagcgatgttactcgtggttccggtattacccacagagtgggtaagaggttctgcgttaagtccatatactttttaggtaaagtctggatggatgaaaatatcaaaaagcagaaccatactaatcaagtcatgttcttcttggtccgtgatagaaggccctatggaaacagcccaatggattttggacaggtttttaatatgttcgataatgagcccagtaccgcaacagtgaagaatgatctcagggataggtttcaagtgatgaggaaatttcatgctaccgtgattggtggtccgtctggtatgaaggaacaggctttagttaagagattctttagaattaacagtcatgtaactt-----ataatcat-caggaggcagctaagtacgagaatcatactgaaaacgccttgttattgtatatggcatgtacgcatgcctctaacccagtgtatgcaactatgaaaatacgcatatatttctatgattcaatatcaaattaa
		</sequence>
		<sequence>
			<taxon idref="FM212661Cameroon2007"/>
			atgtgggatccactcctaaatgaatttcctgaatctgttcacggatttcgttgtatgttagctattaaatatttgcaggccgttgaagaaacgtatgagcccaatactttgggccacgatttaattagggatcttatatctgttgtaagggcccgtgactatgtcgaagcgacccggcgatataatcatttccacgcccgtctcgaaggttcgccgaaggctgaacttcgacagcccatacagcagccgtgctgctgcccccattgtccaaggcataa---acaagcgacggtcatggacgtacaggcccatgtaccgaaagcccagaatatacagaatgtatcgaagccctgatgttccccgtggatgtgaaggcccatgtaaggtccaatcgtatgagcaacgggatgacattaagcatactggtattgttcgttgtgttagcgatgttactcgtggttccggtattacccacagagtgggtaagaggttctgcgttaagtccatatactttttaggtaaagtctggatggatgaaaatatcaaaaagcagaaccatactaatcaagtcatgttcttcttggtccgtgatagaaggccctatggaaacagcccaatggattttggacaggtttttaatatgttcgataatgagcccagtaccgcaacagtgaagaatgatctcagggataggtttcaagtgatgaggaaatttcatgctaccgtgattggtggtccgtctggtatgaaggaacaggctttagttaagagattctttagaattaacagtcatgtaactt-----ataatcat-caggaggcagctaagtacgagaatcatactgaaaacgccttgttattgtatatggcatgtacgcatgcctctaacccagtgtatgcaactatgaaaatacgcatatatttctatgattcaatatcaaattaa
		</sequence>
		<sequence>
			<taxon idref="FM212662Cameroon2007"/>
			atgtgggatccactcctaaatgaatttcctgaatctgttcacggatttcgttgtatgttagctattaaatatttgcaggccgttgaagaaacgtatgagcccaatactttgggccacgatttaattagggatcttatatctgttgtaagggcccgtgactatgtcgaagcgacccggcgatataatcatttccacgcccgtctcgaaggttcgccgaaggctgaacttcgacagcccatacagcagccgtgctgctgcccccattgtccaaggcataa---acaagcgacggtcatggacgtacaggcccatgtaccgaaagcccagaatatacagaatgtatcgaagccctgatgttccccgtggatgtgaaggcccatgtaaggtccaatcgtatgagcaacgggatgacattaagcatactggtattgttcgttgtgttagcgatgttactcgtggttccggtattacccacagagtgggtaagaggttctgcgttaagtccatatactttttaggtaaagtctggatggatgaaaatatcaaaaagcagaaccatactaatcaagtcatgttcttcttggttcgtgatagaaggccctatggaaacagcccaatggattttggacaggtttttaatatgttcgataatgagcccagtaccgcaacagtgaagaatgatctcagggataggtttcaagtgatgaggaaatttcatgctaccgtgataggtggtccgtctggtatgaaggaacaggctttagttaagagattctttagaattaacagtcatgtaactt-----ataatcat-caggaggcagctaagtacgagaatcatactgaaaacgccttgttattgtatatggcatgtacgcatgcctctaacccagtgtatgcaactatgaaaatacgcatatatttctatgattcaatatcaaattaa
		</sequence>
		<sequence>
			<taxon idref="FM212663Cameroon2007"/>
			atgtgggatccactcctaaatgaatttcctgaatctgttcacggatttcgttgtatgttagctattaaatatttgcaggccgttgaagaaacgtatgagcccaatactttgggccacgatttaattagggatcttatatctgttgtaagggcccgtgactatgtcgaagcgacccggcgatataatcatttccacgcccgtctcgaaggttcgccgaaggctgaacttcgacagcccatacagcagccgtgctgctgcccccattgtccaaggcataa---acaagcgacggtcatggacgtacaggcccatgtaccgaaagcccagaatatacagaatgtatcgaagccctgatgttccccgtggatgtgaaggcccatgtaaggtccaatcgtatgagcaacgggatgacattaagcatactggtattgttcgttgtgttagcgatgttactcgtggttccggtattacacacagagtgggtaagaggttctgcgttaagtccatatactttttaggtaaagtctggatggatgaaaatatcaaaaagcagaaccatactaatcaagtcatgttcttcttggttcgtgatagaaggccctatggaaacagcccaatggattttggacaggtttttaatatgttcgataatgagcccagtaccgcaacagtgaagaatgatctcagggataggtttcaagtgatgaggaaatttcatgctaccgtgattggtggtccgtctggtatgaaggaacaggctttagttaagagattctttagaattaacagtcatgtaactt-----ataatcat-caggaggcagctaagtacgagaatcatactgaaaacgccttgttattgtatatggcatgtacgcatgcctctaacccagtgtatgcaactatgaaaatacgcatatatttctatgattcaatatcaaattaa
		</sequence>
		<sequence>
			<taxon idref="FN252890China2007"/>
			atgtgggatccacttctaaatgaatttcctgaatctgttcacggatttcgttgtatgttagctattaaatatttgcagtccgttgaggaaacttacgagcccaatacattgggccacgatttaattagggatcttatatctgctgtaagggcccgtgactatgtcgaagcgaccaggcgatataatcatttccacgcccgcctcgaaggttcgccgaaggctgaacttcgacagcccatacagcagccgtgctgctgtccccattgtccaaggcacaa---acaagcgacgatcatggacgtacaggcccatgtaccggaagcccagaatatacagaatgtatcgaagccctgatgttcctcgtggatgtgaaggcccatgtaaagtccagtcttatgagcaacgggatgatattaagcatactggtattgttcgttgtgttagtgatgttactcgtggatctggaattactcacagagtgggtaagaggttctgtgttaaatcgatatattttttaggtaaagtctggatgggtgaaaatatcaagaagcagaatcacactaatcaggtcatgttcttcttggttcgtgatagaaggccctatggaaacagcccaatggattttggacaggtttttaatatgttcgataatgagcccagtaccgcaactgtgaagaatgatttgcgggataggtttcaagtgatgaggaaatttcatgctacagttattggtgggccctctggaatgaaggaacaggcattagttaagagattttttagaattaacagtcatgtaactt-----ataatcat-caggaggcagccaagtacgagaaccatactgaaaacgccttgttattgtatatggcatgtacgcatgcctctaatccagtgtatgcaactatgaaaatacgcatctatttctatgattcaatatcaaattaa
		</sequence>
		<sequence>
			<taxon idref="FN256256China2007"/>
			atgtgggatccacttctaaatgaatttcctgaatctgttcacggatttcgttgtatgttagctattaaatatttgcaggccgttgaggaaacttacgagcccaatacattgggccacgatttaattagggatcttatatctgttgtaagggcccgtgactatgtcgaagcgaccaggcgatataatcatttccacgcccgtctcgaaggttcgccgaaggctgaacttcgacagcccatacagcagccgtgctgctgtccccattgtccaaggcacaa---acaagcgacgatcatggacgtacaggcccatgtaccggaagcccagaatatacagaatgtatcgaagccctgatgttcctcgtggatgtgaaggcccatgtaaagtccagtcttatgagcaacgggatgatattaagcatactggtattgttcgttgtgttagtgatgttactcgtggatctgaaattacccacagagtgggtaagaggttctgtgttaaatcgatatattttttaggtaaagtctggatggatgaaaatattaagaagcagaatcacactaatcaggtcatgttcttcttggttcgtgatagaaggccctatggaaacagcccaatggattttggacaggtttttaatatgttcgataatgagcccagtaccgcaaccgtgaagaatgatttgcgagataggtttcaagtgatgaggaaatttcatgctacagttattggtgggccctctggaatgaaggaacaggcattagttaagagattttttagaattaacagtcacgtaactt-----ataatcat-caggaggcagccaagtatgagaaccatactgaaaacgccttgttattgtatatggcatgtacgcatgcctctaatccagtgtatgcaactatgaaaatacgcatctatttctatgattcaatatcaaattaa
		</sequence>
		<sequence>
			<taxon idref="FN256257China2008"/>
			atgtgggatccacttctaaatgaatttcctgaatctgttcacggatttcgttgtatgttagctattaaatatttgcagtccgttgaggaaacttacgagcccaatacattgggccacgatttaattagggatcttatatctgttgtaagggcccgtgactatgtcgaagcgaccaggcgatataatcatttccacgcccgcctcgaaggttcgccgaaggctgaacttcgacagcccatacagcaaccgtgctgctgtccccattgtccaaggcacaa---acaagcgacgatcatggacgtacaggcccatgtaccggaagcccagaatatacagaatgtatcgaagccctgatgttcctcgtggatgtgaaggcccatgtaaagtccagtcttatgagcaacgggatgatattaagcatactggtattgttcgttgtgttagtgatgttactcgtggatctggaattactcacagagtgggtaagaggttctgtgttaaatcgatatattttttaggtaaagtctggatggatgaaaatatcaagaagcagaatcacactaatcaggtcatgttcttcttggttcgtgatagaaggccctatggaaacagcccaatggattttggacaggtttttaatatgttcgataatgagcccagtaccgcaactgtgaagaatgatttgcgggataggtttcaagtgatgaggaaatttcatgctacagttattggtgggccctctggaatgaaggaacaggcattagttaagagattttttagaattaacagtcatgtaactt-----ataatcat-caggaggcagccaagtatgagaaccatactgaaaacgccttgttattgtatatggcatgtacgcatgcctctaatccagtgtatgcaactatgaaaatacgcatctatttctatgattcaatatcaaattaa
		</sequence>
		<sequence>
			<taxon idref="FN256258China2007"/>
			atgtgggatccacttctaaatgaatttcctgaatctgttcacggatttcgttgtatgttagctattaaatatttgcagtccgttgaggaaacttacgagcccaatacattgggccacgatttaattagggatcttatatctgttgtaagggcccgtgactatgccgaagcgaccaggcgatataatcatttccacgcccgcctcgaaggttcgccgaaggctgaacttcgacagcccatacagcagccgtgctgctgtccccattgtccaaggcacaa---acaagcgacgatcatggacgtacaggcccatgtaccggaagcccagaatatacagaatgtatcgaagccctgatgttcctcgtggatgtgaaggcccatgtaaagtccagtcttatgagcaacgggatgatattaagcatactggtattgttcgttgtgttagtgatgttactcgtggatctggaattactcacagagtgggtaagaggttctgtgttaaatcgatatattttttaggtaaagtctggatggatgaaaatatcaagaagcagaatcacactaatcaggtcatgttcttcttggttcgtgatagaaggccctatggaaacagcccaatggattttggacaggtttttaatatgttcgataatgagcccagtaccgcaactgtgaagaatgatttgcgggataggtttcaagtgatgaggaaatttcatgctacagttattggtgggccctctggaatgaaggaacaggcattagttaagagattttttagaattaacagtcatgtaactt-----ataatcat-caggaggcagccaagtacgagaaccatactgaaaacgccttgttattgtatatggcatgtacgcatgcctctaatccagtgtatgcaactatgaaaatacgcatctatttctatgattcaatatcaaattaa
		</sequence>
		<sequence>
			<taxon idref="FN256259China2008"/>
			atgtgggatccacttctaaatgaatttcctgaatctgttcacggatttcgttgtatgttagctattaaatatttgcagtccgttgaggaaacttacgagcccaatacattgggccacgatttaattagggatcttatatctgttgtaagggcccgtgactatgtcgaagcgaccaggcgatataatcatttccacgcccgtctcgaaggttcgccgaaggctgaacttcgacagcccatacagcagccgtgctgctgtccccattgtccaaggcacaa---acaagcgacgatcatggacgtacaggcccatgtaccggaagcccagaatatacagaatgtatcgaagccctgatgttcctcgtggatgtgaaggcccatgtaaagtccagtcttatgagcaacgggttgatattaagcatactggtgttgttcgttgtgttagtgatgttactcggggatctggaattactcacagagtgggtaagaggttctgtgttaaatcgatatattttttaggtaaagtctggatggatgaaaatattaagaagcagaatcacactaatgaggtcgtgtgcttcttggttcgtgatgaaaggccttatggaaacagcccaatggtttttggacaggtttttagtatgttcgataatgagcccagtaccgcaaccgtgaagaatgatttgcgggataggtttcaagtgatgagaagatttcatgctacagttattggtgggccctctggaatgaaggaacaggcattagttaagagattttttagaattaacagtcatgtaactt-----ataatcat-caggaggcagccaagtatgagaaccatactgaaaacgccttgttattgtatatggcatgtacgcatgcctctaatccagtgtatgcaactatgaaaatacgcatctatttctatgattcaatatcaaattaa
		</sequence>
		<sequence>
			<taxon idref="GQ141873South_Korea2009"/>
			atgtgggacccacttcttaatgagtttcctgaatctgttcacggatttcgttgtatgttagctattaaatatttgcagtccgttgaggaaacttacgagcccaatacattgggccacgatttaattagggatcttatatctgttgtaagggcccgtgactatgtcgaagcgaccaggcgatataatcatttccacgcccgtctcgaaggttcgccgaaggctgaacttcgacagcccatacagcagccgtgctgctgtccccattgtccaaggcacaa---acaagcgacgatcatggacgtacaggcccatgtaccgaaagcccagaatatacagaatgtatcgaagccctgatgttccccgtggatgtgaaggcccatgtaaagtccagtcttatgagcaacgggatgatattaagcatactggtattgttcgttgtgttagtgatgttactcgtggatctggaattactcacagagtgggtaagaggttctgtgttaaatcgatatattttttagggaaagtctggatggatgaaaatatcaagaagcagaatcacactaatcaggtcatgttcttcttagtccgtgatagaaggccctacggaagcagcccaatggattttggacaggtttttaatatgttcgataatgagcccagtaccgcaaccgtgaagaatgatttgcgggataggtttcaagtgatgaggaaatttcatgctacagttattggtggaccctctggaatgaaggaacaggcattagttaagagattttttaaaattaacagtcatgtaactt-----ataatcat-caggaggcagccaagtacgagaaccatactgaaaacgccttgttactgtatatggcatgtacgcatgcctcgaatccagtgtatgcaactatgaaaatacgcatctatttctatgattcaatataaaattaa
		</sequence>
		<sequence>
			<taxon idref="GQ169042China2007"/>
			atgagggatcctcttttaaacgagtttcctgaaaccgtacatggttttaggtgtatgctagcgattaagtatttacagttagtagagaatacatactctccggatacgttggggtacgatctaatacgtgatttaatattggttattcgtgctagggattatgtcgaagcgtcccgcagatatagtcatttccactcccgcatccaaggtgcgtcgccggttgaatttcgacagcccatatgtcagccgtgctgctgcccccactgtcctcgtcacaa---acaaaaggaggtcatgggtgaatcggcccatgtaccgaaagcccaagatgtacaggatgtacaaaagccctgatgttcctcggggttgtgaaggcccatgtaaagtccaatcgtatgaacagcgtcatgatgtagtccatgtaggcaaggtcatttgtgtgtctgatgttactcgtggtaatgggttgactcatcgtgttgggaagaggttttgtgtcaagtctgtgtatgtgttaggtaaaatatggatggatgagaatattaagactaaaaatcacacaaacactgtgatgttctttttagttcgtgatagaagacccttcggca-c-tccccaag-atttcgggcaggtgtttaacatgtatgataacgagccaagtacagcaactgttaagaacgataacagagatcgttttcaagttcttcgtcgatttcaggcgactgtcaccggtggtcagtatgcaagtaaggagcaagcaatagttaggaagtttatgaaggtcaataatcatgtaacgt-----atgatcat-caagaggctgcgaagtatgataaccatactgagaatgctctgttattgtatatggcatgtacgcatgctagtaatccagtgtatgctaccttgaaaatcaggatctatttctatgattctgtacagaattaa
		</sequence>
		<sequence>
			<taxon idref="GQ861426Jordan2008"/>
			atgtgggacccactcctaaatgaatttcctgaatctgttcacggatttcgttgtatgttagctattaaatatttgcagtccgttgaggaaacttacgagcccaatacattgggccacgatttaattagggatcttatatctgttgtaagggcccgtgactatgtcgaagcgaccaggcgatataatcatttccacgcccgtctcgaaggttcgccgaaggctgaacttcgacagcccatacagcagccgtgctgctgtccccattgtccaaggcacaa---acaagcgacgatcatggacgtacaggcccatgtatcgaaagcccagaatatacagaatgtatcgaagccctgatgttccccgtggatgtgaaggcccatgtaaagtccagtcttatgaacaacgtgatgatattaagcatactggtgttgttcgttgtgtaagtgatgttactcgtggatctggaattactcacagagtgggtaagaggttctgtgttaaatcgatatattttttaggtaaagtctggatggatgaaaatatcaagaagcagaatcacactaatcaggtcatgttcttcttggtccgtgatagaaggccctatggaagcagcccaatggattttggacaggtttttaatatgttcgataatgagcccagtaccgcaaccgtgaagaatgatttgcgggataggtttcaagtgatgaggaaatttcatgctacagttattggtgggccctctttaatgaaggaacaggctttagttaagagattttttaaaattaacagtcatgtaactt-----ataatcat-caagaggcagctaagtatgagaaccatactgaaaacgccttgttattgtatatggcatgtacgcatgcctctaatccagtgtatgcaactatgaaaatacgcatctatttctatgattcaatatcaaattaa
		</sequence>
		<sequence>
			<taxon idref="GQ861427Jordan2008"/>
			atgtgggatccacttctaaatgaatttcctgaatctgttcatggatttcgttgtatgttagctattaaatatttgcagtccgttgaggaaacttacgagcccaatacattgggccacgatttaattagggatcttatatctgttgtaagggcccgtgactatgtcgaagcgaccaggcgatataatcatttccacgcccgtctcgaaggttcgccgaaggctgaacttcgacagcccatacagcaaccgtgctgctgtccccattgtccaaggcataa---acaagcgacgatcatggacgtacaggcccatgtaccgaaagcccagaatatacagaatgtatcgaagccctgatgttccccgtggatgtgaaggcccatgtaaagtccagtcttatgagcaacgggatgatattaagcacactggtgttgttcgttgtgttagtgatgttactcgtggatctggaattactcacagagtcggtaagaggttctgtgttaaatcgatatattttttaggtaaagtctggatggatgaaaatatcaagaagcagaatcacactaatcaggtcatgttctttttggtccgtgatagaaggccctatggaagcagtccaatggattttggacaggtttttaatatgttcgataatgagcccagtaccgcaaccgtgaagaatgatttgcgtgacaggtttcaagtgatgaggaaatttcatgctacagttattggggggccctctggaatgaaggaacaggcattagttaagagattttttaaaattaacagtcatgtaactt-----ataatcat-caggaggcagccaagtacgagaaccatactgaaaacgccttgttattgtatatggcatgtacgcatgcctctaatccagtgtatgcaactatgaaaatacgcatctatttctatgattcaatatcaaattaa
		</sequence>
		<sequence>
			<taxon idref="L27708Spain1992"/>
			atgtgggatcctctattaaatgaatttccagattcagttcatggtctccgttgtatgcttgcaataaaatatttgcagctagttgaagaaacctatgaacccaatactctgggtcacgatctaattagggatctcatttccgtcattcgtgctcgtgactatgccgaagcgaacaggcgatatactaatgtcaagcccgctctcgaagtttcgtcgaaaactgaacttcgacagcccgtataccagccgtgctgctgcccccactgtccaaggcatca---a---gcgtcgatcatggacttacaggcccatgtatcgaaagccgcggatgtacagaatgtacagaagccctgatgtcccgtttggttgtgaaggtccttgtaaagtccagtcgtatgagcagcgtgacgacgtcaagcataccggtgttgttcgttgtgttagtgatgtaactaggggttctggtattacacatagagtaggtaaacggttttgtattaagtcaatctatattttagggaagatttggatggatgaaaatataaaaaaacaaaatcatactaaccaggtcatgttctttttagtacgagaccgaaggccgtatggaactagtcctatggattttggtcaagtttttaacatgtttgataatgaacctagtacggctactgtgaagaacgatttaagggataggtaccaagtaatgaggaagttccatgccacggtggtaggtggtccgtcagggatgaaggagcagtgtctgttgaagaggttttttaaagttaatacccatgtagttt-----ataatcat-caagagcaggcgaagtatgaaaaccatactgagaatgcgttgttgttgtatatggcatgtactcatgcttctaacccagtgtatgctacgttgaaaatacgtatctatttttatgatgctgtaacaaattaa
		</sequence>
		<sequence>
			<taxon idref="X15656Israel1988"/>
			atgtgggacccacttcttaatgaatttcctgaatctgttcacggatttcgttgtatgttagctattaaatatttgcagtccgttgaggaaacttacgagcccaatacattgggccacgatttaattagggatcttatatctgttgtaagggcccgtgactatgtcgaagcgaccaggcgatataatcatttccacgcccgtctcgaaggttcgccgaaggctgaacttcgacagcccatacagcagccgtgctgctgtccccattgtccaaggcacaa---acaagcgacgatcatggacgtacaggcccatgtaccgaaagcccagaatatacagaatgtatcgaagccctgatgttccccgtggatgtgaaggcccatgtaaagtccagtcttatgagcaacgggatgatattaagcatactggtattgttcgttgtgttagtgatgttactcgtggatctggaattactcacagagtgggtaagaggttctgtgttaaatcgatatattttttaggtaaagtctggatggatgaaaatatcaagaagcagaatcacactaatcaggtcatgttcttcttggtccgtgatagaaggccctatggaaacagcccaatggattttggacaggtttttaatatgttcgataatgagcccagtaccgcaaccgtgaagaatgatttgcgtgataggtttcaagtgatgaggaaatttcatgctacagttattggtgggccctctggaatgaaggaacaggcattagttaagagattttttaaaattaacagtcatgtaactttatttatattcattcaggaggcagcaaagtacgagaaccatactgaaaacgccttgttattgtatatggcatgtacgcatgcctctaatccagtgtatgcaactatgaaaatacgcatctatttctatgattcaatatcaaattaa
		</sequence>
		<sequence>
			<taxon idref="X61153italy1998"/>
			atgtgggatccattattaaatgaatttcctgattcagtccatggtctccgatgcatgctcgcaattaaatatttgcagctagttgaagaaacctacgaacctaatacccttggtcacgacttaattagggatctcatctccgtcattcgtgctcgtgactatgccgaagcgaaccggcgatatactaatttcaacgcccgtctcgaaggttcgtcgaagactgaacttcgacagcccgtataccagccgtgctgctgcccccactgtccaaggcatca---a---gcgtcgatcatggacttacaggcccatgtatcgaaagccgcggatgtacagaatgtacagaagccctgatgtacctccgggttgtgaaggtccctgtaaagtgcagtcgtacgagcagcgtgatgacgtcaagcataccggtgttgtgcgttgtgttagtgatgtaactaggggttctggtattactcatagagttggtaaacgtttttgtatcaagtcaatttatatattaggaaagatttggatggatgaaaacataaaaaaacaaaatcatactaaccaagtgatgtttttccttgttcgagaccgaaggccttatggaactagtcctatggattttggtcaagtttttaacatgtttgataatgaacccagtactgctacggtgaagaacgacttacgggataggtatcaagtaatgaggaagtttcatgctacggttgttggaggtccgtcagggatgaaggagcagtgtttgctgaagagattttttaaaattaatacccatgtagttt-----ataatcac-caagagcaggcgaagtatgaaaatcatactgagaatgccttgttattgtatatggcttgtactcatgcttctaacccagtgtacgctacgttgaaaatacgtatttatttttatgatgctgtaacaaattaa
		</sequence>
		<sequence>
			<taxon idref="X76319Israel1993"/>
			atgtgggacccacttctaaatgaatttcctgaatctgttcacggatttcgttgtatgttagctattaaatatttgcagtccgttgaggaaacttacgagcccaatacattgggccacgatttaattagggatcttatatctgttgtaagggcccgtgactatgtcgaagcgaccaggcgatataatcatttccacgcccgtctcgaaggttcgccgaaggctgaacttcgacagcccatacagcagccgtgctgctgtccccattgtccaaggcacaa---acaagcgacgatcatggacgtacaggcccatgtaccgaaagcccagaatatacagaatgtatcgaagccctgatgttccccgtggatgtgaaggcccatgtaaagtccagtcttatgagcaacgggatgatattaagcatactggtattgttcgttgtgttagtgatgttactcgcggatctggaattactcacagagtgggtaagaggttctgtgttaaatcgatatattttttaggtaaagtctggatggatgaaaatatcaagaagcagaatcacactaatcaggtcatgttcttcttggtccgtgatagaaggccctatggaaacagcccaatggattttggacaggtttttaatatgttcgataatgagcccagtaccgcaaccgtgaagaatgatttgcgggataggtttcaagtgatgaggaaatttcatgctacagttattggtgggccctctggaatgaaggaacaggcattagttaagagattttttaaaattaacagtcatgtaactt-----ataatcat-caggaggcagccaagtacgagaaccatactgaaaacgccttgttattgtatatggcatgtacgcatgcctctaatccagtgtatgcaactatgaaaatacgcatctatttctatgattcaatatcaaattaa
		</sequence>
		<sequence>
			<taxon idref="Z25751Spain1992"/>
			atgtgggatcctttattaaatgaatttccagattcagttcatggtctccgttgtatgcttgcaataaaatatttgcagctagttgaagaaacctatgaacccaatactctgggtcacgatctaattagggatctcatttccgtcattcgtgctcgtgactatgccgaagcgaacaggcgatatactaatttcaacgcccgtctcgaaggttcgtcgaaaactgaacttcgacagcccgtataccagccgtgctgctgcccccactgtccaaggcatca---a---gcgtcgatcatggacttacaggcccatgtatcgaaagccgcggatgtacagaatgtacagaagccctgatgtcccctttggttgtgaaggtccttgtaaagtccagtcgtatgagcagcgtgacgacgtcaagcataccggtgttgttcgttgtgttagtgatgtaactaggggttctggtattacacatagagtaggtaaacggttttgtattaagtcaatctatattttagggaagatttggatggatgaaaatataaaaaaacaaaatcatactaaccaggtcatgttctttttagtacgagaccgaaggccgtatggaactagtcctatggattttggtcaagtttttaacatgtttgataatgaacctagtacggctactgtgaagaacgatttaagggataggtaccaagtaatgaggaagttccatgccacggtggtaggtggtccgtcagggatgaaggagcagtgtctgttgaagaggttttttaaagttaatacccatgtagttt-----ataatcat-caagagcaggcgaagtatgaaaaccatactgagaatgcgttgttgttgtatatggcatgtactcatgcttctaacccagtgtatgctacgttgaaaatacgtatctatttttatgatgctgtaacaaattaa
		</sequence>
		<sequence>
			<taxon idref="T42PIran2006"/>
			atgtgggatccacttcttaatgaatttcctgaatccgttcacggatttcgttgtatgttagctattaaatatttgcaggccgttgaggaaacgtatgagcccaacactttgggccacgatttaattagggatcttatatctgttgttagggctcgtgactatgtcgaagcgacccggcgatataatcatttccacgcccgtctcgaaggttcgccgaaggctgaacttcgacagcccctacagcagccgtgctgctgcccccattgttcaaggcataa---acaagcgccgatcatggacgtacaggcccatgtaccgaaagcccagaatatacagaatgtatcgaagccctgatgttccccgtggatgtgaaggcccatgtaaagtccagtcttatgagcaacgggatgatattaagcatactggtattgtacgttgtgttagtgatgttactcgtggatccggaattacccacagagtgggtaagaggttctgtgttaaatccatatattttttaggtaaagtttggatggatgaaaatatcaagaagcagaatcacactaatcaggtcatgttcttcttggtccgtgatagaaggccctatggaaacagcccaatggattttgggcaggtttttaatatgttcgataatgagcctagtaccgcaaccgtgaagaatgatctccgggataggtttcaagtgatgaggaaatttcatgctacagtcattggtggaccatctggaatgaaggaacaggctttagttaagagattttttaaaattaacagtcatgtaactt-----ataatcat-caggaggcagccaagtatgagaaccatactgaaaacgccttgttattgtatatggcatgtacgcatgcctctaatccagtgtatgcaactatgaaaatacgtatctatttctatgattcaatatcaaattaa
		</sequence>
		<sequence>
			<taxon idref="T31PIran2006"/>
			atgtgggatccacttcttaatgaatttcctgaatccgttcacggatttcgttgtatgttagctattaaatatttgcaggccgttgaggaaacgtatgagcccaacactttgggccacgatttaattagggatcttatatctgttgtaagggctcgtgactatgtcgaagcgacccggcgatataatcatttccacgcccgtctcgaaggttcgccgaaggctgaacttcgacagcccctacagcagccgtgctgctgcccccattgtccaaggcataa---acaagcgccgatcatggacgtacaggcccatgtaccgaaagcccagaatataccgaatgtatcgaagccctgatgttccccgtggatgtgaaggctcatgtaaagtccagtcttatgagcaacgggatgatattaagcatactggtattgtacgttgtgttagtgatgttactcgtggatccggaattacccacagagtgggtaagaggttctgtgttaaatccatatattttttaggtaaagtttggatggatgaaaatatcaagaagcagaatcacactaatcaggtcatgttcttcttggtccgtgatagaaggccctatggaaacagcccaatggattttgggcaggtttttaatatgttcgataatgagcctattaccgcaaccgtgaagaatgatctccgggataggtttcaagtgatgaggaaatttcatgctacagtcattggtggaccatctggaatgaaggaacaggctttagttaagagattttttaaaattaacagtcatgtaactt-----ataatcat-caggaggcagccaagtatgagaaccatactgaaaacgccttgttattgtatatggcatgtacgcatgcttctaatccagtgtatgcaactatgaaaatacgtatctatttctatgattcaatatcaaattaa
		</sequence>
		<sequence>
			<taxon idref="T31XIran2006"/>
			atgtgggatccacttcttaatgaatttcctgaatccgttcacggatttcgttgtatgttagctattaaatatttgcaggccgttgaggaaacgtatgagcccaacactttgggccacgatttaattagggatcttatatctgttgtaagggctcgtgactatgtcgaagcgacccggcgatataatcatttccacgcccgtctcgaaggttcgccgaaggctgaacttcgacagcccctacagcagccgtgctgctgcccccattgtccaaggcataa---acaagcgccgatcatggacgtacaggcccatgtaccgaaagcccagaatataccgaatgtatcgaagccctgatgttccccgtggatgtgaaggcccatgtaaagtccagtcttatgagcaacgggatgatattaagcatactggtattgtacgttgtgttagtgatgttactcgtggatccggaattacccacagagtgggtaagaggttctgtgttaaatccatatattttttaggtaaagtttggatggatgaaaatatcaagaagcagaatcacactaatcaggtcatgttcttcttggtccgtgatagaaggccctatggaaacagcccaatggattttgggcaggtttttaatatgttcgataatgagcctagtaccgcaaccgtgaagaatgatctccgggataggtttcaagtgatgaggaaatttcatgctacagtcattggtggaccatctggaatgaaggaacaggctttagttaagagattttttaaaattaacagtcatgtaactt-----ataatcat-caggaggcagccaagtatgagaaccatactgaaaacgccttgttattgtatatggcatgtacgcatgcttctaatccagtgtatgcaactatgaaaatacgtatctatttctatgattcaatatcaaattaa
		</sequence>
		<sequence>
			<taxon idref="T25xIran2006"/>
			atgtgggatccacttcttaatgaattccctgaatccgttcacggatttcgttgtatgttagctattaaatatttgcaggccgttgaggaaacttacgagcccaacactttgggccacgatttaattagggatcttatatctgttgtaagggctcgtgactatgtcgaagcgacccggcgatataatcatttccacgcccgtctcgaaggttcgccgaaggctgaacttcgacagcccctacagcagccgtgctgctgcccccattgtccaaggcataa---acaagcgtcgatcatggatgtacaggcccatgtaccgaaagcccagaatatacagaatgtatcgaagccctgatgttccccgtggatgtgaaggcccatgtaaagtccagtcttatgagcaacgggatgatattaagcatactggtattgttcgttgtgttagtgatgttactcgtggatctggaattacccacagagtgggtaagaggttctgtgttaaatcgatatattttttaggtaaagtctggatggatgaaaatatcaagaagcagaatcacactaatcaggttatgttcttcttggtccgtgatagaaggccctatggaagcagcccaatggattttggacaggtttttaatatgttcgataatgagcccagtaccgcaaccgtcaagaatgacctccgggataggtttcaagtgatgaggaaatttcatgctacagtcattggtggaccctctggaatgaaggaacaggctttagttaagagattttttagaattaacagtcatgtaactt-----ataatcat-caggaggcagccaagtatgagaatcatactgaaaacgccttgttattgtatatggcatgtacacatgcctctaatccagtgtatgcaactatgaaaatacgtatctatttctatgattcaatatcaaattaa
		</sequence>
		<sequence>
			<taxon idref="T48xIran2007"/>
			atgtgggatccacttcttaatgaatttcctgaatccgttcacggatttcgttgtatgttagctattaaatatttgcaggccgttgaggaaacgtatgagcccaacactttgggccacgatttaattagggatcttatatctgttgtaagggctcgtgactatgtcgaagcgacccggcgatataatcatttccacgcccgtctcgaaggttcgccgaaggctgaacttcgacagcccctacagcagccgtgctgctgcccccattgtccaaggcataa---acaagcgtcgatcatggacgtacaggcccatgtaccgaaagcccagaatatacagaatgtatcgaagccctgatgttccccgtggatgtgaaggcccatgtaaagtccagtcttatgatcaacgggatgatattaagcatactggtattgttcgttgtgttagtgatgttactcgtggatctggaattacccacagagtgggtaagaggttctgtgttaaatcgatatattttttaggtaaagtctggatggatgaaaatatcaagaagcagaatcacactaatcaggtcatgttcttcttggtccgtgatagaaggccctatggaagcagcccaatggattttggacaggtttttaatatgttcgataatgagccaagtaccgcaaccgtgaagaatgacctccgggataggtttcaagtgatgaggaaatttcatgctacagttattggtgggccctctggaatgaaagaacaggctttagttaagagattttttagaattaacagtcatgtaactt-----ataatcat-caagaaagagccaagtacgagaatcatactgaaaacgccttgttgttgtatatggcatgtacacatgcctctaacccagtgtatgcaactatgaaaatacgcatctatttctatgattcaatatcaaattaa
		</sequence>
		<sequence>
			<taxon idref="T28xIran2007"/>
			atgtgggacccccttctaaatgagtttcctgaatctgttcacggatttcgttgtatgttagctattaaatatttgcagtccgttgaggaaacttacgagcccaatacattgggccacgatttaattagggatcttatatctgttgtaagggcccgtgactatgtcgaagcgaccaggcgatataatcatttccacgcccgtctcgaaggttcgccgaaggctgaacttcgacagcccatacagcaaccgtgctgctgtccccattgtccaaggcacaa---acaagcgacgatcatggacgtacaggcccatgtatcgaaagcccagaatatacagaatgtatcgaagccctgatgttccccgtggatgtgaaggcccatgtaaagtccagtcttatgagcaacgtgatgatattaagcatactggtattgttcgttgtgttagtgatgttactcgtggatctggaattactcacagagtgggtaagaggttctgtgttaaatcgatatattttttaggtaaagtttggatggatgaaaatatcaagaagcagaatcatactaatcaggtcatgttcttcttggtccgtgatagaaggccctacggaagcagcccaatggattttggacaggtttttaatatgttcgataatgagcccagtaccgcaactgtgaagaatgatttgcgggataggtttcaagtgatgaggaaatttcatgctacagttatcggtgggccctctggaatgaaggaacaggcattagttaagagattttttaaaattaacagtcatgtaactt-----ataatcat-caagaggcagccaagtatgagaaccatactgagaacgccttgttattgtatatggcatgtacgcatgcctctaatccagtgtatgcaactatgaaaatacgtatctatttctatgattcaatatcaaattaa
		</sequence>
		<sequence>
			<taxon idref="T30xIran2006"/>
			atgtgggacccccttctaaatgagtttcctgaatctgttcacggatttcgttgtatgttagctattaaatatttgcagtccgttgaggaaacttacgagcccaatacattgggccacgatttaattagggatcttatatctgttgtaagggcccgtgactatgtcgaagcgaccaggcgatataatcatttccacgcccgtctcgaaggttcgccgaaggctgaacttcgacagcccatacagcagccgtgctgctgtccccattgtccaaggcataa---acaagcgacgatcatggacgtacaggcccatgtaccgaaagcccagagtatacagaatgtatcgaagccctgatgttccccgtggatgtgaaggcccatgtaaggtccagtcttatgagcaacgggatgatattaagcatactggtattgttcgttgtgttagtgatgttactcgtggttctggaattactcacagagtgggtaagaggttctgtgttaaatcgatatattttttaggtaaagtttggatggatgaaaatataaagaagcagaatcacactaatcaggtcatgttcttcttggtccgtgatagaaggccctacggaagcagcccaatggattttgggcaggtttttaatatgttcgataatgagcccagtaccgcaaccgtgaagaatgatttgcgggataggtttcaagtgatgaggaaatttcatgctacagttattggtgggccctctggaatgaaggaacaggcattagttaagagattttttaaaattaacagtcatgtaactt-----ataatcat-caagaggcagccaagtatgagaaccatactgaaaacgccttgttattgtatatggcatgtacgcatgcctctaatccagtgtatgcaactatgaaaatacgtatctatttctatgattcaatatcaaattaa
		</sequence>
		<sequence>
			<taxon idref="T46XIran2007"/>
			atgtgggacccacttctaaatgagtttcctgaatctgttcacggatttcgttgtatgttagctattaaatatttgcagtccgttgaggaaacttacgagcccaatacattgggccacgatttaattagggatcttatatctgttgtaagggcccgtgactatgtcgaagcgaccaggcgatataatcatttccacgcccgtctcgaaggttcgccgaaggctgaacttcgacagcccatacagcagccgtgctgctgtccccattgtccaaggcacaa---acaagcgacgatcatggacgtacaggcccatgtaccgaaagcccagaatatacagaatgtatcgaagccctgatgttccccgtggatgtgaaggcccatgtaaggtccagtcttatgagcaacgggatgatattaagcatactggtattgttcgttgtgttagtgatgttactcgtggatctggaattactcacagagtgggtaagaggttctgtgttaaatcgatatattttttaggtaaagtttggatggatgaaaatataaagaagcagaatcacactaatcaggtcatgttcttcttggtccgtgatagaaggccctacggaagcagcccaatggattttgggcaggtttttaatatgttcgataatgagcccagtaccgcaaccgtgaagaatgatttgcgggataggtttcaagtgatgaggaaatttcatgctacagttattggtgggccctctggaatgaaggaacaggcattagttaagagattttttaaaattaacagtcatgtaactt-----ataatcat-caagaggcagccaagtatgagaaccatactgaaaacgccttgttattgtatatggcatgtacgcatgcctctaatccagtgtatgcaactatgaaaatacgtatctatttctatgattcaatatcaaattaa
		</sequence>
		<sequence>
			<taxon idref="T47XIran2007"/>
			atgtgggacccacttctaaatgagtttcctgaatctgttcacggatttcgttgtatgttagctattaaatatttgcagtccgttgaggaaacttacgagcccaatacattgggccacgatttaattagggatcttatatctgttgtaagggcccgtgactatgtcgaagcgaccaggcgatataatcatttccacgcccgtctcgaaggttcgccgaaggctgaacttcgacagcccatacagcagccgtgctgctgtccccattgtccaaggcacaa---acaagcgacgatcatggacgtacaggcccatgtaccgaaagcccagaatatacagaatgtatcgaagccctgatgttccccgtggatgtgaaggcccatgtaaggtccagtcttatgagcaacgggatgatattaagcatactggtattgttcgttgtgttagtgatgttactcgtggatctggaattactcacagagtgggtaagaggttctgtgttaaatcgatatattttttaggtaaagtttggatggatgaaaatataaagaagcagaatcacactaatcaggtcatgttcttcttggtccgtgatagaaggccctacggaagcagcccaatggattttgggcaggtttttaatatgttcgataatgagcccagtaccgcaaccgtgaagaatgatttgcgggataggtttcaagtgatgaggaaatttcatgctacagttattggtgggccctctggaatgaaggaacaggcattagttaagagattttttaaaattaacagtcatgtaactt-----ataatcat-caagaggcagccaagtatgagaaccatactgaaaacgccttgttattgtatatggcatgtacgcatgcctctaatccagtgtatgcaactatgaaaatacgtatctatttctatgattcaatatcaaattaa
		</sequence>
		<sequence>
			<taxon idref="T40xIran2007"/>
			atgtgggacccacttctaaatgaatttcctgaatctgttcacggatttcgttgtatgttagctattaaatatttgcagtccgttgaggaaacttacgagcctaatacattgggccacgatttaattagggatcttatatctgttgtaagggcccgtgattatgtcgaagcgaccaggcgatataatcatttccacgcccgtctcgaaggttcgccgaaggctgaacttcgacagcccatacagcagccgtgctgctgtccccattgtccaaggcacaa---acaagcgacgatcatggacgtacaggcccatgtaccgaaagcccagaatatacagaatgtatcgaagccctgatgttccccgtggatgtgaaggcccatgtaaagtccagtcatatgagcaacgggatgatattaagcatactggtattgttcgttgtgttagtgatgttactcgtggatctggaattactcacagagtgggtaagaggttctgtgttaaatcgatatattttttaggtaaagtctggatggatgaaaatatcaagaagcagaatcatactaatcaggtcatgttcttcttggtccgtgatagaaggccctatggaaacagcccaatggattttggacaggtttttaatatgttcgataatgagcccagtaccgcaaccgtgaagaatgatttgcgggataggtttcaagtgatgaggaaatttcatgctacagttattggtgggccctctggaatgaaggaacaggcattagttaagagattttttaaaattaacagtcatgtaactt-----ataatcat-caagaggcagccaagtacgagaaccatactgaaaacgctttgttattgtatatggcatgtacgcatgcctctaatccagtgtatgcaactatgaaaatacgcatctacttctatgattcaatatcaaattaa
		</sequence>
		<sequence>
			<taxon idref="T29xIran2006"/>
			atgtgggatccacttcttaatgaatttcctgaatctcttcacggatttcgttgtatgttagctattaaatatttgcaggccgttgaggaaacgtatgagcccaacactttgggccacgatttaattagggatcttatatctgttgtaagggctcgtgactatgtcgaagcgacccggcgatataatcatttccacgcccgtctcgaaggttcgccgaaggctgaacttcgacagcccctacagcagccgtgctgctgcccccattgtccaaggcataa---acaagcgccgatcatggacgtacaggcccatgtatcgaaagcccagaatatacagaatgtatcgaagccctgatgttccccgtggatgtgaaggcccatgtaaggtccaatcttatgagcaacgcgatgatattaagcatactggtgttgttcgttgtgttagtgatgttacacgtggatccggaattacccacagagtgggtaagaggttctgtgttaaatccatatattttttaggtaaagtttggatggatgaaaatatcaagaagcagaatcacactaatcaagtcatgttctttttggtccgtgatagaaggccctatggaagcagcccaatggattttgggcaggtttttaatatgttcgataatgagcctagtaccgcaaccgtgaagaatgatctccgggataggtttcaagtgatgaggaaatttcatgctacagtcattggtggaccatctggaatgaaggaacaagccttagttaagagattttttagagttaacagtcatgtaactt-----ataatcat-caagaagcagccaagtacgagaatcatactgaaaacgccttgttattgtatatggcatgtacgcatgcctctaatccagtgtatgcaactatgaaaatacgtatctatttctatgattcaatatcaaattaa
		</sequence>
		<sequence>
			<taxon idref="T21xIran2006"/>
			atgtgggatccacttcttaatgaatttcctgaatccgttcacggatttcgttgtatgttagctattaaatatttgcaggccgttgaggaaacgtatgagcccaacactttgggccacgatttaattagggatcttatatctgttgtaagggctcgtgactatgtcgaagcgacccggcgatataatcatttccacgcccgtttcgaaggttcgccgaaggctgaacttcgacagcccctacagcagccgtgctgctgcccccattgtccaaggcataa---acaagcgacggtcatggacgtacaggcccatgtaccgaaagcccagaatatacagaatgtatcgaagccctgatgttccccgtggatgtgaaggcccatgtaaagtccagtcttatgagcaacgtgatgatattaagcatactggtattgttcgttgtgttagtgatgttactcgtggatctggaattactcacagagtgggtaagaggttctgtgttaaatcgatatattttttaggtaaagtctggatggatgaaaatatcaagaagcagaatcatactaatcaggtcatgttcttcttggtccgtgatagaaggccttatggaagcagcccaatggattttggacaggtttttaatatgttcgataatgagcccagtaccgcaaccgtgaagaatgatttgcgggataggtttcaagtgatgaggaaatttcatgctacagttattggtgggccctctggaatgaaggaacaggcattagttaagagattttttagaattaacagtcatgtaactt-----ataatcat-caggaggcagccaagtatgagaaccatactgagaacgccttgttattgtatatggcatgtacacatgcctctaatccagtgtatgcaactatgaaaatacgcatctatttctatgattcaatattaaattaa
		</sequence>
		<sequence>
			<taxon idref="T23xIran2006"/>
			atgtgggatccacttcttaatgaatttcctgaatccgttcacggatttcgttgtatgttagctattaaatatttgcaggccgttgaggaaacgtatgagcccaacactttgggccacgatttaattagggatcttatatctgttgtaagggctcgtgactatgtcgaagcgacccggcgatataatcatttccacgcccgtttcgaaggttcgccgaaggctgaacttcgacagcccctacagcagccgtgctgctgcccccattgtccaaggcataa---acaagcgacggtcatggacgtacaggcccatgtaccgaaagcccagaatatacagaatgtatcgaagccctgatgttccccgtggatgtgaaggcccatgtaaagtccagtcttatgagcaacgtgatgatattaagcatactggtattgttcgttgtgttagtgatgttactcgtggatctggaattactcacagagtgggtaagaggttctgtgttaaatcgatatattttttaggtaaagtctggatggatgaaaatatcaagaagcagaatcatactaatcaggtcatgttcttcttggtccgtgatagaaggccttatggaagcagcccaatggattttggacaggtttttaatatgttcgataatgagcccagtaccgcaaccgtgaagaatgatttgcgggataggtttcaagtgatgaggaaatttcatgctacagttattggtgggccctctggaatgaaggaacaggcattagttaagagattttttagaattaacagtcatgtaactt-----ataatcat-caggaggcagccaagtatgagaaccatactgagaacgccttgttattgtatatggcatgtacacatgcctctaatccagtgtatgcaactatgaaaatacgcatctatttctatgattcaatatcaaattaa
		</sequence>
		<sequence>
			<taxon idref="T32xIran2006"/>
			atgtgggatccacttcttaatgaatttccggaatccgttcacggatttcgttgtatgttagctattaaatatttgcaggccgttgaggaaacgtatgagcccaacactttgggccacgatttaattagggatcttatatctgttgtaagggctcgtgactatgtcgaagcgacccggcgatataatcatttccacgcccgtctcgaaggttcgccgaaggctgaacttcgacagcccctacagcagccgtgctgctgcccccattgtccaaggcataa---acaagcgccgatcatggacgtacaggcccatgtaccgaaagcccagaatatacagaatgtatcgaagccctgatgttccccgtggatgtgaaggcccatgtaaagtccagtcttatgagcaacgggatgatattaagcatacaggtattgttcgttgtgttagtgatgttactcgtggatccggaattacccacagagtgggtaagaggttctgtgttaaatccatatattttttaggtaaagtttggatggatgaaaatattaagaagcagaatcacactaatcaggtcatgttcttcttggtccgtgatagaaggccctatggaaacagcccaatggattttgggcaggtttttaatatgttcgataatgagcctagtaccgcaaccgtgaagaatgatctccgggataggtttcaagtgatgaggaaatttcatgctacagttattggtgggccctctggaatgaaggaacaggcattagttaagagattttttaaaattaacagtcatgtaactt-----ataatcat-caagaggcagccaagtatgagaaccatactgaaaacgccttgttattgtatatggcatgtacgcatgcctctaatccagtgtatgcaactatgaaaatacgtatctatttctatgattcaatatcaaattaa
		</sequence>
		<sequence>
			<taxon idref="T33xIran2006"/>
			atgtgggatccacttcttaatgaatttccggaatccgttcacggatttcgttgtatgttagctattaaatatttgcaggccgttgaggaaacgtatgagcccaacactttgggccacgatttaattagggatcttatatctgttgtaagggctcgtgactatgtcgaagcgacccggcgatataatcatttccacgcccgtctcgaaggttcgccgaaggctgaacttcgacagcccctacagcagccgtgctgctgcccccattgtccaaggcataa---acaagcgccgatcatggacgtacaggcccatgtaccgaaagcccagaatatacagaatgtatcgaagccctgatgttccccgtggatgtgaaggcccatgtaaagtccagtcttatgagcaacgggatgatattaagcatacaggtattgttcgttgtgttagtgatgttactcgtggatccggaattacccacagagtgggtaagaggttctgtgttaaatccatatattttttaggtaaagtttggatggatgaaaatattaagaagcagaatcacactaatcaggtcatgttcttcttggtccgtgatagaaggccctatggaaacagcccaatggattttgggcaggtttttaatatgttcgataatgagcctagtaccgcaaccgtgaagaatgatctccgggataggtttcaagtgatgaggaaatttcatgctacagttattggtgggccctctggaatgaaggaacaggcattagttaagagattttttaaaattaacagtcatgtaactt-----ataatcat-caagaggcagccaagtatgagaaccatactgaaaacgccttgttattgtatatggcatgtacgcatgcctctattccagtgtatgcaactatgaaaatacgtatctatttctatgattcaatatcaaattaa
		</sequence>
	</alignment>
	
	
    
  
	<!-- The unique patterns from 1 to end                                       -->
	<!-- npatterns=23                                                            -->
	<patterns id="patterns1" from="1" strip="false">
		<alignment idref="alignment1"/>
	</patterns>

	<!-- START Discrete Traits Model                                             -->

	<!-- general data type for discrete trait model, 'deme'                      -->
	<generalDataType id="location.dataType">

		<!-- Number Of States = 2    -->  
		<state code="Africa"/>
		<state code="North_Amer"/>
		<state code="West_Indies"/>
		<state code="West_Medit"/>
		<state code="East_Medit"/>
		<state code="Iran"/>
		<state code="Asia"/>
		<state code="Reunion"/>
	</generalDataType>


	<!-- Data pattern for discrete trait, 'deme'                                 -->
	<attributePatterns id="location.pattern" attribute="location">
		<taxa idref="taxa"/>
		<generalDataType idref="location.dataType"/>
	</attributePatterns>

	<!-- END Discrete Traits Model                                               -->


	<!-- A prior assumption that the population size has remained constant       -->
	<!-- throughout the time spanned by the genealogy.                           -->
	<constantSize id="constant" units="years">
		<populationSize>
			<parameter id="constant.popSize" value="10.0" lower="0.0"/>
		</populationSize>
	</constantSize>

	<!-- Generate a random starting tree under the coalescent process            -->
	<coalescentSimulator id="startingTree">
		<taxa idref="taxa"/>
		<constantSize idref="constant"/>
	</coalescentSimulator>

	<!-- Generate a tree model                                                   -->
	<treeModel id="treeModel">
		<coalescentTree idref="startingTree"/>
		<rootHeight>
			<parameter id="treeModel.rootHeight"/>
		</rootHeight>
		<nodeHeights internalNodes="true">
			<parameter id="treeModel.internalNodeHeights"/>
		</nodeHeights>
		<nodeHeights internalNodes="true" rootNode="true">
			<parameter id="treeModel.allInternalNodeHeights"/>
		</nodeHeights>
	</treeModel>

	<!-- Generate a coalescent likelihood                                        -->
	<coalescentLikelihood id="coalescent">
		<model>
			<constantSize idref="constant"/>
		</model>
		<populationTree>
			<treeModel idref="treeModel"/>
		</populationTree>
	</coalescentLikelihood>

	<!-- The strict clock (Uniform rates across branches)                        -->
	<strictClockBranchRates id="Ebola.branchRates">
		<rate>
			<parameter id="Ebola.clock.rate" value="1.0" lower="0.0"/>
		</rate>
	</strictClockBranchRates>

	<!-- The strict clock (Uniform rates across branches)                        -->
	<strictClockBranchRates id="location.branchRates">
		<rate>
			<parameter id="location.clock.rate" value="1.0" lower="0.0"/>
		</rate>
	</strictClockBranchRates>

	<!-- The HKY substitution model (Hasegawa, Kishino & Yano, 1985)             -->
	<HKYModel id="hky">
		<frequencies>
			<frequencyModel dataType="nucleotide">
				<frequencies>
					<parameter id="frequencies" value="0.25 0.25 0.25 0.25"/>
				</frequencies>
			</frequencyModel>
		</frequencies>
		<kappa>
			<parameter id="kappa" value="2.0" lower="0.0"/>
		</kappa>
	</HKYModel>

	<!-- site model                                                              -->
	<siteModel id="siteModel">
		<substitutionModel>
			<HKYModel idref="hky"/>
		</substitutionModel>
	</siteModel>

	<!-- Likelihood for tree given sequence data                                 -->
	<treeLikelihood id="treeLikelihood1" useAmbiguities="false">
		<patterns idref="patterns1"/>
		<treeModel idref="treeModel"/>
		<siteModel idref="siteModel"/>
		<strictClockBranchRates idref="Ebola.branchRates"/>

		<!-- START Ancestral state reconstruction                                    -->

		<!-- END Ancestral state reconstruction                                      -->

	</treeLikelihood>

	<!-- START Discrete Traits Model                                             -->

	<!-- asymmetric CTMC model for discrete state reconstructions                -->
	<generalSubstitutionModel id="location.model" randomizeIndicator="false">
		<generalDataType idref="location.dataType"/>
		<frequencies>
			<frequencyModel id="location.frequencyModel" normalize="true">
				<generalDataType idref="location.dataType"/>
				<frequencies>
					<parameter id="location.frequencies" dimension="8"/>
				</frequencies>
			</frequencyModel>
		</frequencies>

		<!-- rates and indicators                                                    -->
		<rates>
			<parameter id="location.rates" dimension="28" value="1.0"/>
		</rates>
	</generalSubstitutionModel>
	<siteModel id="location.siteModel">
		<substitutionModel>
			<generalSubstitutionModel idref="location.model"/>
		</substitutionModel>
	</siteModel>

	<!-- Likelihood for tree given discrete trait data                           -->
	<markovJumpsTreeLikelihood id="location.treeLikelihood" stateTagName="location.states">
		<attributePatterns idref="location.pattern"/>
		<treeModel idref="treeModel"/>
		<siteModel idref="location.siteModel"/>
		<generalSubstitutionModel idref="location.model"/>
		<strictClockBranchRates idref="location.branchRates"/>

		<!-- The root state frequencies                                              -->
		<frequencyModel id="location.root.frequencyModel" normalize="true">
			<generalDataType idref="location.dataType"/>
			<frequencies>
				<parameter id="location.root.frequencies" dimension="8"/>
			</frequencies>
		</frequencyModel>

		<!-- START Ancestral state reconstruction                                    -->
		<!--parameter id="deme.count1" value=" 0.0 1.0 0.0 0.0"/>
		<parameter id="deme.count2" value=" 0.0 0.0 1.0 0.0"/-->

		<!-- END Ancestral state reconstruction                                      -->

	</markovJumpsTreeLikelihood>

	<!-- END Discrete Traits Model                                               -->


	<!-- Define operators                                                        -->
	<operators id="operators" optimizationSchedule="log">
		<scaleOperator scaleFactor="0.75" weight="0.1">
			<parameter idref="kappa"/>
		</scaleOperator>
		<deltaExchange delta="0.01" weight="0.1">
			<parameter idref="frequencies"/>
		</deltaExchange>
		<scaleOperator scaleFactor="0.75" weight="3">
			<parameter idref="Ebola.clock.rate"/>
		</scaleOperator>
		<scaleOperator scaleFactor="0.75" weight="3">
			<parameter idref="location.clock.rate"/>
		</scaleOperator>
		<subtreeSlide size="1.0" gaussian="true" weight="15">
			<treeModel idref="treeModel"/>
		</subtreeSlide>
		<narrowExchange weight="15">
			<treeModel idref="treeModel"/>
		</narrowExchange>
		<wideExchange weight="3">
			<treeModel idref="treeModel"/>
		</wideExchange>
		<wilsonBalding weight="3">
			<treeModel idref="treeModel"/>
		</wilsonBalding>
		<scaleOperator scaleFactor="0.75" weight="3">
			<parameter idref="treeModel.rootHeight"/>
		</scaleOperator>
		<uniformOperator weight="30">
			<parameter idref="treeModel.internalNodeHeights"/>
		</uniformOperator>
		<scaleOperator scaleFactor="0.75" weight="3">
			<parameter idref="constant.popSize"/>
		</scaleOperator>
		<upDownOperator scaleFactor="0.75" weight="3">
			<up>
				<parameter idref="Ebola.clock.rate"/>
			</up>
			<down>
				<parameter idref="treeModel.allInternalNodeHeights"/>
			</down>
		</upDownOperator>
		<upDownOperator scaleFactor="0.75" weight="3">
			<up>
				<parameter idref="location.clock.rate"/>
			</up>
			<down>
				<parameter idref="treeModel.allInternalNodeHeights"/>
			</down>
		</upDownOperator>
		<scaleOperator scaleFactor="0.75" weight="1" scaleAllIndependently="true">
			<parameter idref="location.rates"/>
		</scaleOperator>
		<!--
		<deltaExchange delta="0.75" weight="1">
			<parameter idref="host.root.frequencies"/>
		</deltaExchange> -->
	</operators>

	<!-- Define MCMC                                                             -->
	<mcmc id="mcmc" chainLength="100000000" autoOptimize="true">
		<posterior id="posterior">
			<prior id="prior">
				<logNormalPrior mean="1.0" stdev="1.25" offset="0.0" meanInRealSpace="false">
					<parameter idref="kappa"/>
				</logNormalPrior>
				<uniformPrior lower="0.0" upper="1.0">
					<parameter idref="frequencies"/>
				</uniformPrior>
				<exponentialPrior mean="1.0" offset="0.0">
					<parameter idref="Ebola.clock.rate"/>
				</exponentialPrior>
				<ctmcScalePrior>
					<ctmcScale>
						<parameter idref="location.clock.rate"/>
					</ctmcScale>
					<treeModel idref="treeModel"/>
				</ctmcScalePrior>
				<oneOnXPrior>
					<parameter idref="constant.popSize"/>
				</oneOnXPrior>
				<uniformPrior lower="0.0" upper="1.0">
					<parameter idref="location.frequencies"/>
				</uniformPrior>
				<cachedPrior>
					<gammaPrior shape="1.0" scale="1.0" offset="0.0">
						<parameter idref="location.rates"/>
					</gammaPrior>
					<parameter idref="location.rates"/>
				</cachedPrior>
				<uniformPrior lower="0.0" upper="1.0">
					<parameter idref="location.root.frequencies"/>
				</uniformPrior>
				<coalescentLikelihood idref="coalescent"/>
			</prior>
			<likelihood id="likelihood">
				<treeLikelihood idref="treeLikelihood1"/>

				<!-- START Discrete Traits Model                                             -->
				<markovJumpsTreeLikelihood idref="location.treeLikelihood"/>

				<!-- END Discrete Traits Model                                               -->

			</likelihood>
		</posterior>
		<operators idref="operators"/>

		<!-- write log to screen                                                     -->
		<log id="screenLog" logEvery="100000">
			<column label="Posterior" dp="4" width="12">
				<posterior idref="posterior"/>
			</column>
			<column label="Prior" dp="4" width="12">
				<prior idref="prior"/>
			</column>
			<column label="Likelihood" dp="4" width="12">
				<likelihood idref="likelihood"/>
			</column>
			<column label="rootHeight" sf="6" width="12">
				<parameter idref="treeModel.rootHeight"/>
			</column>
			<column label="Ebola.clock.rate" sf="6" width="12">
				<parameter idref="Ebola.clock.rate"/>
			</column>
			<column label="location.clock.rate" sf="6" width="12">
				<parameter idref="location.clock.rate"/>
			</column>
			
			<column label="location.rates" sf="6" width="12">
				<parameter idref="location.rates"/>
			</column>
			
			<column label="MarkJump" dp="4" width="12">
				<markovJumpsTreeLikelihood idref="location.treeLikelihood"/>
			</column>
			<!-- START Discrete Traits Model                                             -->

			<!-- END Discrete Traits Model                                               -->

		</log>

		<!-- write log to file                                                       -->
		<log id="fileLog" logEvery="1000" fileName="TYLCV_DTA.log" overwrite="false">
			<posterior idref="posterior"/>
			<prior idref="prior"/>
			<likelihood idref="likelihood"/>
			<parameter idref="treeModel.rootHeight"/>
			<parameter idref="constant.popSize"/>
			<parameter idref="kappa"/>
			<parameter idref="Ebola.clock.rate"/>
			<parameter idref="location.clock.rate"/>

			<!-- START Ancestral state reconstruction                                    -->

			<!-- END Ancestral state reconstruction                                      -->


			<!-- START Discrete Traits Model                                             -->
			<parameter idref="location.rates"/>

			<!-- END Discrete Traits Model                                               -->

			<!-- START Discrete Traits Model                                             -->
			<markovJumpsTreeLikelihood idref="location.treeLikelihood"/>
	<!--		<trait name="deme.count1" tag="deme.count1">
				<ancestralTreeLikelihood idref="deme.treeLikelihood"/>
			</trait>
			<trait name="deme.count2" tag="deme.count2">
				<ancestralTreeLikelihood idref="deme.treeLikelihood"/>
			</trait>
-->
			<!-- END Discrete Traits Model                                               -->

			<coalescentLikelihood idref="coalescent"/>
		</log>

		<!-- START Discrete Traits Model                                             
		<log id="Ebola.demerateMatrixLog" logEvery="1000" fileName="/Users/nicolademaio/Desktop/BEAST2_workspace/Migration_simulations/Ebola/Ebola_Mugration_beast1_output_rates.log">
			<parameter idref="deme.rates"/>
		</log>  -->

		<!-- END Discrete Traits Model                                               -->


		<!-- write tree log to file                                                  -->
		<logTree id="treeFileLog" logEvery="10000" nexusFormat="true" fileName="TYLCV_DTA.trees" sortTranslationTable="true">
			<treeModel idref="treeModel"/>
			<trait name="rate" tag="Ebola.rate">
				<strictClockBranchRates idref="Ebola.branchRates"/>
			</trait>
			<trait name="rate" tag="location.rate">
				<strictClockBranchRates idref="location.branchRates"/>
			</trait>
			<posterior idref="posterior"/>

			<!-- START Ancestral state reconstruction                                    -->
			<trait name="location.states" tag="location">
				<ancestralTreeLikelihood idref="location.treeLikelihood"/>
			</trait>
			<!--trait name="deme.count1" tag="deme.count1">
				<ancestralTreeLikelihood idref="deme.treeLikelihood"/>
			</trait>
			<trait name="deme.count2" tag="deme.count2">
				<ancestralTreeLikelihood idref="deme.treeLikelihood"/>
			</trait-->

			<!-- END Ancestral state reconstruction                                      -->

		</logTree>
	</mcmc>
	<report>
		<property name="timer">
			<mcmc idref="mcmc"/>
		</property>
	</report>
</beast>
